# Supplementary material for: Exploring the sequence-function space of microbial fucosidases
Source: Commun Chem. 2024 Jun 18;7:137. doi: 10.1038/s42004-024-01212-4 (PMC11189522; doi:10.1038/s42004-024-01212-4)
Supplement: Supplementary file 3 — Supplementary data 1 [file 42004_2024_1212_MOESM3_ESM.txt]

HEADER    ----                                    14-SEP-22   XXXX              
TITLE      MOLREP --- /Vers 11.9.02; 28.02.2022/                                
COMPND     MOLREP --- /Vers 11.9.02; 28.02.2022/
REMARK   3
REMARK   3 REFINEMENT.
REMARK   3   PROGRAM     : REFMAC 5.8.0405   
REMARK   3   AUTHORS     : MURSHUDOV,SKUBAK,LEBEDEV,PANNU,
REMARK   3                 STEINER,NICHOLLS,WINN,LONG,VAGIN
REMARK   3
REMARK   3    REFINEMENT TARGET : MAXIMUM LIKELIHOOD
REMARK   3
REMARK   3  DATA USED IN REFINEMENT.
REMARK   3   RESOLUTION RANGE HIGH (ANGSTROMS) :   1.66
REMARK   3   RESOLUTION RANGE LOW  (ANGSTROMS) : 104.07
REMARK   3   DATA CUTOFF            (SIGMA(F)) : NONE
REMARK   3   COMPLETENESS FOR RANGE        (%) :  99.05
REMARK   3   NUMBER OF REFLECTIONS             :  213316
REMARK   3
REMARK   3  FIT TO DATA USED IN REFINEMENT.
REMARK   3   CROSS-VALIDATION METHOD          : THROUGHOUT
REMARK   3   FREE R VALUE TEST SET SELECTION  : RANDOM
REMARK   3   R VALUE     (WORKING + TEST SET) : 0.16139
REMARK   3   R VALUE            (WORKING SET) :  0.15975
REMARK   3   FREE R VALUE                     :  0.19286
REMARK   3   FREE R VALUE TEST SET SIZE   (%) :  5.0
REMARK   3   FREE R VALUE TEST SET COUNT      : 11112
REMARK   3
REMARK   3  FIT IN THE HIGHEST RESOLUTION BIN.
REMARK   3   TOTAL NUMBER OF BINS USED           :      20
REMARK   3   BIN RESOLUTION RANGE HIGH           :    1.659
REMARK   3   BIN RESOLUTION RANGE LOW            :    1.702
REMARK   3   REFLECTION IN BIN     (WORKING SET) :    15099
REMARK   3   BIN COMPLETENESS (WORKING+TEST) (%) :    95.89
REMARK   3   BIN R VALUE           (WORKING SET) :    0.300
REMARK   3   BIN FREE R VALUE SET COUNT          :      815
REMARK   3   BIN FREE R VALUE                    :    0.320
REMARK   3
REMARK   3  NUMBER OF NON-HYDROGEN ATOMS USED IN REFINEMENT.
REMARK   3   ALL ATOMS                :    18403
REMARK   3
REMARK   3  B VALUES.
REMARK   3   FROM WILSON PLOT           (A**2) : NULL
REMARK   3   MEAN B VALUE      (OVERALL, A**2) :  15.230
REMARK   3   OVERALL ANISOTROPIC B VALUE.
REMARK   3    B11 (A**2) :    -0.47
REMARK   3    B22 (A**2) :    -0.12
REMARK   3    B33 (A**2) :     0.59
REMARK   3    B12 (A**2) :    -0.00
REMARK   3    B13 (A**2) :    -0.00
REMARK   3    B23 (A**2) :     0.00
REMARK   3
REMARK   3  ESTIMATED OVERALL COORDINATE ERROR.
REMARK   3   ESU BASED ON R VALUE                            (A):   0.098
REMARK   3   ESU BASED ON FREE R VALUE                       (A):   0.096
REMARK   3   ESU BASED ON MAXIMUM LIKELIHOOD                 (A):   0.071
REMARK   3   ESU FOR B VALUES BASED ON MAXIMUM LIKELIHOOD (A**2):   4.248
REMARK   3
REMARK   3 CORRELATION COEFFICIENTS.
REMARK   3   CORRELATION COEFFICIENT FO-FC      :   0.965
REMARK   3   CORRELATION COEFFICIENT FO-FC FREE :   0.947
REMARK   3
REMARK   3  RMS DEVIATIONS FROM IDEAL VALUES        COUNT    RMS    WEIGHT
REMARK   3   BOND LENGTHS REFINED ATOMS        (A): 16916 ; 0.014 ; 0.012
REMARK   3   BOND LENGTHS OTHERS               (A): 15078 ; 0.002 ; 0.016
REMARK   3   BOND ANGLES REFINED ATOMS   (DEGREES): 22977 ; 1.802 ; 1.648
REMARK   3   BOND ANGLES OTHERS          (DEGREES): 34768 ; 0.633 ; 1.578
REMARK   3   TORSION ANGLES, PERIOD 1    (DEGREES):  2061 ; 6.694 ; 5.000
REMARK   3   TORSION ANGLES, PERIOD 2    (DEGREES):    79 ;11.798 ; 5.000
REMARK   3   TORSION ANGLES, PERIOD 3    (DEGREES):  2725 ;15.153 ;10.000
REMARK   3   CHIRAL-CENTER RESTRAINTS       (A**3):  2327 ; 0.096 ; 0.200
REMARK   3   GENERAL PLANES REFINED ATOMS      (A): 20217 ; 0.012 ; 0.020
REMARK   3   GENERAL PLANES OTHERS             (A):  4131 ; 0.001 ; 0.020
REMARK   3
REMARK   3  ISOTROPIC THERMAL FACTOR RESTRAINTS.     COUNT   RMS    WEIGHT
REMARK   3   MAIN-CHAIN BOND REFINED ATOMS  (A**2):  8178 ; 1.328 ; 0.852
REMARK   3   MAIN-CHAIN BOND OTHER ATOMS    (A**2):  8178 ; 1.328 ; 0.852
REMARK   3   MAIN-CHAIN ANGLE REFINED ATOMS (A**2): 10261 ; 2.021 ; 1.518
REMARK   3   MAIN-CHAIN ANGLE OTHER ATOMS (A**2)  : 10262 ; 2.021 ; 1.519
REMARK   3   SIDE-CHAIN BOND REFINED ATOMS  (A**2):  8738 ; 2.085 ; 1.034
REMARK   3   SIDE-CHAIN BOND OTHER ATOMS  (A**2)  :  8739 ; 2.085 ; 1.034
REMARK   3   SIDE-CHAIN ANGLE OTHER ATOMS (A**2)  : 12717 ; 3.130 ; 1.809
REMARK   3   LONG RANGE B REFINED ATOMS (A**2)    : 20690 ; 4.955 ;  11.44
REMARK   3   LONG RANGE B OTHER ATOMS (A**2)      : 20691 ; 4.955 ;  11.44
REMARK   3
REMARK   3  NCS RESTRAINTS STATISTICS
REMARK   3   NCS TYPE: LOCAL
REMARK   3   NUMBER OF DIFFERENT NCS PAIRS  :  15
REMARK   3  GROUP  CHAIN1    RANGE     CHAIN2     RANGE    COUNT RMS  WEIGHT
REMARK   3    1     A  1_     22  3      6  2 B3_     22  12179  0.07  0.05
REMARK   3    2     A  1_     22  3      6  2 C4_     22  11727  0.09  0.05
REMARK   3    3     A  1_     22  3      6  2 D5_     22  12094  0.07  0.05
REMARK   3    4     A  1_     22  3      6  1 E6_     22  12142  0.08  0.05
REMARK   3    5     A  1_     22  3      6  2 F7_     22  10829  0.09  0.05
REMARK   3    6     B  3_     22  3      6  2 C4_     22  11609  0.10  0.05
REMARK   3    7     B  3_     22  3      6  2 D5_     22  11984  0.07  0.05
REMARK   3    8     B  3_     22  3      6  1 E6_     22  11969  0.07  0.05
REMARK   3    9     B  3_     22  3      6  2 F7_     22  10759  0.09  0.05
REMARK   3   10     C  4_     22  3      6  2 D5_     22  11896  0.09  0.05
REMARK   3   11     C  4_     22  3      6  1 E6_     22  11852  0.09  0.05
REMARK   3   12     C  4_     22  3      6  2 F7_     22  10652  0.11  0.05
REMARK   3   13     D  5_     22  3      6  1 E6_     22  11953  0.07  0.05
REMARK   3   14     D  5_     22  3      6  2 F7_     22  10754  0.10  0.05
REMARK   3   15     E  6_     22  3      6  2 F7_     22  10710  0.09  0.05
REMARK   3
REMARK   3  TWIN DETAILS
REMARK   3   NUMBER OF TWIN DOMAINS  : NULL
REMARK   3
REMARK   3
REMARK   3  TLS DETAILS
REMARK   3   NUMBER OF TLS GROUPS  :    6
REMARK   3   ATOM RECORD CONTAINS SUM OF TLS AND RESIDUAL B FACTORS
REMARK   3
REMARK   3   TLS GROUP :     1
REMARK   3    NUMBER OF COMPONENTS GROUP :    1
REMARK   3    COMPONENTS        C SSSEQI   TO  C SSSEQI
REMARK   3    RESIDUE RANGE :   A    22        A   404
REMARK   3    ORIGIN FOR THE GROUP (A): -16.5830 -24.3794 -26.6980
REMARK   3    T TENSOR
REMARK   3      T11:   0.0020 T22:   0.0108
REMARK   3      T33:   0.0215 T12:  -0.0015
REMARK   3      T13:  -0.0034 T23:   0.0061
REMARK   3    L TENSOR
REMARK   3      L11:   0.9398 L22:   0.9300
REMARK   3      L33:   0.7035 L12:   0.0924
REMARK   3      L13:  -0.0200 L23:   0.1097
REMARK   3    S TENSOR
REMARK   3      S11:  -0.0053 S12:   0.0192 S13:  -0.0310
REMARK   3      S21:  -0.0364 S22:  -0.0054 S23:   0.0710
REMARK   3      S31:   0.0114 S32:  -0.0674 S33:   0.0108
REMARK   3
REMARK   3   TLS GROUP :     2
REMARK   3    NUMBER OF COMPONENTS GROUP :    1
REMARK   3    COMPONENTS        C SSSEQI   TO  C SSSEQI
REMARK   3    RESIDUE RANGE :   B    22        B   362
REMARK   3    ORIGIN FOR THE GROUP (A):  32.6721  -5.4331 -53.4565
REMARK   3    T TENSOR
REMARK   3      T11:   0.0075 T22:   0.0388
REMARK   3      T33:   0.0153 T12:   0.0120
REMARK   3      T13:   0.0064 T23:   0.0076
REMARK   3    L TENSOR
REMARK   3      L11:   1.0743 L22:   0.9183
REMARK   3      L33:   0.8311 L12:  -0.0466
REMARK   3      L13:  -0.0907 L23:   0.0491
REMARK   3    S TENSOR
REMARK   3      S11:   0.0155 S12:   0.1033 S13:  -0.0391
REMARK   3      S21:  -0.0419 S22:  -0.0266 S23:  -0.0980
REMARK   3      S31:   0.0586 S32:   0.0616 S33:   0.0112
REMARK   3
REMARK   3   TLS GROUP :     3
REMARK   3    NUMBER OF COMPONENTS GROUP :    1
REMARK   3    COMPONENTS        C SSSEQI   TO  C SSSEQI
REMARK   3    RESIDUE RANGE :   C    22        C   362
REMARK   3    ORIGIN FOR THE GROUP (A):  24.2947 -28.3190 -17.7909
REMARK   3    T TENSOR
REMARK   3      T11:   0.0305 T22:   0.0296
REMARK   3      T33:   0.0405 T12:   0.0071
REMARK   3      T13:  -0.0080 T23:  -0.0041
REMARK   3    L TENSOR
REMARK   3      L11:   0.9052 L22:   0.7266
REMARK   3      L33:   1.1416 L12:   0.0824
REMARK   3      L13:   0.0296 L23:  -0.1138
REMARK   3    S TENSOR
REMARK   3      S11:   0.0205 S12:  -0.0530 S13:  -0.1180
REMARK   3      S21:   0.0771 S22:  -0.0104 S23:  -0.0651
REMARK   3      S31:   0.1351 S32:   0.1154 S33:  -0.0101
REMARK   3
REMARK   3   TLS GROUP :     4
REMARK   3    NUMBER OF COMPONENTS GROUP :    1
REMARK   3    COMPONENTS        C SSSEQI   TO  C SSSEQI
REMARK   3    RESIDUE RANGE :   D    22        D   362
REMARK   3    ORIGIN FOR THE GROUP (A):  28.9038  14.6458 -15.1263
REMARK   3    T TENSOR
REMARK   3      T11:   0.0253 T22:   0.0404
REMARK   3      T33:   0.0523 T12:  -0.0004
REMARK   3      T13:  -0.0130 T23:  -0.0204
REMARK   3    L TENSOR
REMARK   3      L11:   0.9658 L22:   0.9031
REMARK   3      L33:   0.8241 L12:   0.0033
REMARK   3      L13:  -0.0058 L23:   0.0164
REMARK   3    S TENSOR
REMARK   3      S11:   0.0083 S12:  -0.0758 S13:   0.0996
REMARK   3      S21:   0.0447 S22:   0.0038 S23:  -0.1358
REMARK   3      S31:  -0.0748 S32:   0.0901 S33:  -0.0120
REMARK   3
REMARK   3   TLS GROUP :     5
REMARK   3    NUMBER OF COMPONENTS GROUP :    1
REMARK   3    COMPONENTS        C SSSEQI   TO  C SSSEQI
REMARK   3    RESIDUE RANGE :   E    13        E   362
REMARK   3    ORIGIN FOR THE GROUP (A):  -8.2701   2.7824 -59.8846
REMARK   3    T TENSOR
REMARK   3      T11:   0.0180 T22:   0.0369
REMARK   3      T33:   0.0084 T12:   0.0004
REMARK   3      T13:  -0.0091 T23:  -0.0047
REMARK   3    L TENSOR
REMARK   3      L11:   1.0329 L22:   0.7471
REMARK   3      L33:   0.6997 L12:  -0.0117
REMARK   3      L13:   0.1155 L23:  -0.0612
REMARK   3    S TENSOR
REMARK   3      S11:   0.0046 S12:   0.1115 S13:   0.0224
REMARK   3      S21:  -0.0895 S22:  -0.0107 S23:   0.0559
REMARK   3      S31:  -0.0262 S32:  -0.0396 S33:   0.0061
REMARK   3
REMARK   3   TLS GROUP :     6
REMARK   3    NUMBER OF COMPONENTS GROUP :    1
REMARK   3    COMPONENTS        C SSSEQI   TO  C SSSEQI
REMARK   3    RESIDUE RANGE :   F    22        F   362
REMARK   3    ORIGIN FOR THE GROUP (A): -11.3845  16.9161 -19.9100
REMARK   3    T TENSOR
REMARK   3      T11:   0.0377 T22:   0.0490
REMARK   3      T33:   0.0526 T12:   0.0079
REMARK   3      T13:   0.0007 T23:  -0.0054
REMARK   3    L TENSOR
REMARK   3      L11:   0.6874 L22:   0.4086
REMARK   3      L33:   1.2107 L12:   0.0013
REMARK   3      L13:   0.1412 L23:  -0.0312
REMARK   3    S TENSOR
REMARK   3      S11:  -0.0088 S12:  -0.1199 S13:   0.1188
REMARK   3      S21:   0.0801 S22:   0.0097 S23:   0.0780
REMARK   3      S31:  -0.0908 S32:  -0.1589 S33:  -0.0008
REMARK   3
REMARK   3
REMARK   3  BULK SOLVENT MODELLING.
REMARK   3   METHOD USED :  MASK
REMARK   3   PARAMETERS FOR MASK CALCULATION
REMARK   3   VDW PROBE RADIUS   :   1.20
REMARK   3   ION PROBE RADIUS   :   0.80
REMARK   3   SHRINKAGE RADIUS   :   0.80
REMARK   3
REMARK   3  OTHER REFINEMENT REMARKS:
REMARK   3  HYDROGENS HAVE BEEN ADDED IN THE RIDING POSITIONS
REMARK   3  U VALUES      : WITH TLS ADDED
REMARK   3
CRYST1   87.684  136.252  160.451  90.00  90.00  90.00 P 21 21 21               
SCALE1      0.011405  0.000000  0.000000        0.00000                         
SCALE2     -0.000000  0.007339  0.000000        0.00000                         
SCALE3      0.000000 -0.000000  0.006232        0.00000                         
ATOM      1  N   SER A  22     -34.786 -29.242 -43.650  1.00 49.20      A--- N
ANISOU    1  N   SER A  22     5642   6798   6253   -280  -1166   -363  A--- N
ATOM      2  CA  SER A  22     -33.498 -28.518 -43.646  1.00 48.32      A--- C
ANISOU    2  CA  SER A  22     5627   6661   6071   -236  -1107   -311  A--- C
ATOM      3  C   SER A  22     -32.379 -29.482 -44.097  1.00 56.01      A--- C
ANISOU    3  C   SER A  22     6694   7610   6977   -277  -1060   -359  A--- C
ATOM      4  O   SER A  22     -32.324 -30.701 -43.732  1.00 38.48      A--- O
ANISOU    4  O   SER A  22     4464   5353   4801   -332  -1021   -418  A--- O
ATOM      5  CB  SER A  22     -33.251 -27.894 -42.289  1.00 48.89      A--- C
ANISOU    5  CB  SER A  22     5671   6687   6216   -199  -1023   -262  A--- C
ATOM      6  OG  SER A  22     -31.977 -27.248 -42.205  1.00 49.04      A--- O
ANISOU    6  OG  SER A  22     5776   6678   6176   -164   -964   -217  A--- O
ATOM      7  N   ASP A  23     -31.496 -28.914 -44.953  1.00 50.37      A--- N
ANISOU    7  N   ASP A  23     6071   6913   6153   -250  -1066   -333  A--- N
ATOM      8  CA  ASP A  23     -30.329 -29.648 -45.388  1.00 49.01      A--- C
ANISOU    8  CA  ASP A  23     5988   6719   5913   -277  -1012   -373  A--- C
ATOM      9  C   ASP A  23     -29.448 -29.798 -44.144  1.00 38.52      A--- C
ANISOU    9  C   ASP A  23     4667   5322   4647   -269   -900   -354  A--- C
ATOM     10  O   ASP A  23     -28.968 -30.907 -43.935  1.00 31.74      A--- O
ANISOU   10  O   ASP A  23     3827   4424   3808   -308   -851   -406  A--- O
ATOM     11  CB  ASP A  23     -29.720 -29.065 -46.669  1.00 54.32      A--- C
ANISOU   11  CB  ASP A  23     6750   7437   6451   -258  -1046   -354  A--- C
ATOM     12  CG  ASP A  23     -30.712 -29.037 -47.850  1.00 60.13      A--- C
ANISOU   12  CG  ASP A  23     7474   8245   7125   -270  -1168   -377  A--- C
ATOM     13  OD1 ASP A  23     -31.254 -30.137 -48.265  1.00 51.55      A--- O
ANISOU   13  OD1 ASP A  23     6368   7174   6043   -325  -1209   -459  A--- O
ATOM     14  OD2 ASP A  23     -31.013 -27.901 -48.343  1.00 54.97      A--- O
ANISOU   14  OD2 ASP A  23     6828   7633   6423   -225  -1229   -311  A--- O
ATOM     15  N   THR A  24     -29.286 -28.740 -43.313  1.00 32.58      A--- N
ANISOU   15  N   THR A  24     3895   4552   3929   -221   -866   -284  A--- N
ATOM     16  CA  THR A  24     -28.384 -28.816 -42.170  1.00 30.66      A--- C
ANISOU   16  CA  THR A  24     3665   4251   3733   -213   -767   -265  A--- C
ATOM     17  C   THR A  24     -28.929 -29.873 -41.177  1.00 27.40      A--- C
ANISOU   17  C   THR A  24     3189   3801   3418   -253   -735   -302  A--- C
ATOM     18  O   THR A  24     -28.150 -30.530 -40.516  1.00 22.24      A--- O
ANISOU   18  O   THR A  24     2559   3099   2790   -268   -664   -314  A--- O
ATOM     19  CB  THR A  24     -28.071 -27.408 -41.625  1.00 30.34      A--- C
ANISOU   19  CB  THR A  24     3626   4203   3697   -155   -744   -189  A--- C
ATOM     20  OG1 THR A  24     -26.996 -27.322 -40.662  1.00 40.14      A--- O
ANISOU   20  OG1 THR A  24     4894   5396   4961   -144   -654   -168  A--- O
ATOM     21  CG2 THR A  24     -29.304 -26.785 -41.008  1.00 35.21      A--- C
ANISOU   21  CG2 THR A  24     4156   4833   4389   -132   -780   -163  A--- C
ATOM     22  N   VAL A  25     -30.249 -30.040 -41.053  1.00 24.60      A--- N
ANISOU   22  N   VAL A  25     2753   3469   3122   -271   -787   -318  A--- N
ATOM     23  CA  VAL A  25     -30.822 -31.010 -40.116  1.00 24.86      A--- C
ANISOU   23  CA  VAL A  25     2725   3469   3250   -315   -754   -348  A--- C
ATOM     24  C   VAL A  25     -30.492 -32.439 -40.523  1.00 23.56      A--- C
ANISOU   24  C   VAL A  25     2596   3275   3080   -373   -743   -416  A--- C
ATOM     25  O   VAL A  25     -30.021 -33.228 -39.688  1.00 22.00      A--- O
ANISOU   25  O   VAL A  25     2407   3020   2930   -396   -673   -424  A--- O
ATOM     26  CB  VAL A  25     -32.318 -30.799 -39.863  1.00 24.76      A--- C
ANISOU   26  CB  VAL A  25     2607   3489   3308   -322   -805   -348  A--- C
ATOM     27  CG1 VAL A  25     -32.932 -31.929 -39.034  1.00 25.38      A--- C
ANISOU   27  CG1 VAL A  25     2625   3535   3480   -381   -770   -383  A--- C
ATOM     28  CG2 VAL A  25     -32.548 -29.461 -39.168  1.00 24.94      A--- C
ANISOU   28  CG2 VAL A  25     2593   3524   3357   -261   -793   -283  A--- C
ATOM     29  N   GLU A  26     -30.740 -32.799 -41.773  1.00 23.07      A--- N
ANISOU   29  N   GLU A  26     2555   3247   2960   -397   -811   -465  A--- N
ATOM     30  CA  GLU A  26     -30.424 -34.143 -42.269  1.00 24.61      A--- C
ANISOU   30  CA  GLU A  26     2789   3412   3146   -452   -804   -541  A--- C
ATOM     31  C   GLU A  26     -28.912 -34.372 -42.173  1.00 20.62      A--- C
ANISOU   31  C   GLU A  26     2370   2861   2601   -433   -725   -537  A--- C
ATOM     32  O   GLU A  26     -28.485 -35.426 -41.711  1.00 20.44      A--- O
ANISOU   32  O   GLU A  26     2362   2777   2625   -463   -672   -570  A--- O
ATOM     33  CB  GLU A  26     -30.898 -34.322 -43.735  1.00 29.97      A--- C
ANISOU   33  CB  GLU A  26     3487   4148   3750   -475   -897   -598  A--- C
ATOM     34  CG  GLU A  26     -31.634 -35.618 -44.025  1.00 44.70      A--- C
ANISOU   34  CG  GLU A  26     5321   5999   5662   -548   -932   -682  A--- C
ATOM     35  CD  GLU A  26     -32.593 -36.034 -42.903  1.00 52.77      A--- C
ANISOU   35  CD  GLU A  26     6246   6991   6813   -582   -915   -675  A--- C
ATOM     36  OE1 GLU A  26     -33.392 -35.174 -42.369  1.00 49.69      A--- O
ANISOU   36  OE1 GLU A  26     5780   6634   6465   -555   -935   -622  A--- O
ATOM     37  OE2 GLU A  26     -32.472 -37.212 -42.476  1.00 63.25      A--- O
ANISOU   37  OE2 GLU A  26     7576   8253   8201   -632   -869   -717  A--- O
ATOM     38  N   TRP A  27     -28.115 -33.338 -42.499  1.00 18.21      A--- N
ANISOU   38  N   TRP A  27     2116   2581   2221   -382   -714   -491  A--- N
ATOM     39  CA  TRP A  27     -26.680 -33.420 -42.355  1.00 16.82      A--- C
ANISOU   39  CA  TRP A  27     2009   2368   2013   -361   -639   -482  A--- C
ATOM     40  C   TRP A  27     -26.268 -33.734 -40.912  1.00 15.81      A--- C
ANISOU   40  C   TRP A  27     1858   2176   1970   -357   -562   -453  A--- C
ATOM     41  O   TRP A  27     -25.477 -34.643 -40.647  1.00 15.11      A--- O
ANISOU   41  O   TRP A  27     1802   2034   1903   -370   -508   -480  A--- O
ATOM     42  CB  TRP A  27     -25.992 -32.158 -42.897  1.00 16.65      A--- C
ANISOU   42  CB  TRP A  27     2034   2386   1904   -312   -640   -430  A--- C
ATOM     43  CG  TRP A  27     -24.578 -32.137 -42.469  1.00 17.55      A--- C
ANISOU   43  CG  TRP A  27     2197   2460   2010   -290   -556   -412  A--- C
ATOM     44  CD1 TRP A  27     -23.561 -32.946 -42.954  1.00 18.30      A--- C
ANISOU   44  CD1 TRP A  27     2350   2532   2072   -302   -513   -461  A--- C
ATOM     45  CD2 TRP A  27     -24.076 -31.481 -41.294  1.00 15.91      A--- C
ANISOU   45  CD2 TRP A  27     1973   2222   1848   -256   -502   -350  A--- C
ATOM     46  NE1 TRP A  27     -22.435 -32.724 -42.197  1.00 18.78      A--- N
ANISOU   46  NE1 TRP A  27     2427   2555   2153   -274   -439   -426  A--- N
ATOM     47  CE2 TRP A  27     -22.721 -31.854 -41.161  1.00 15.99      A--- C
ANISOU   47  CE2 TRP A  27     2031   2197   1846   -248   -433   -359  A--- C
ATOM     48  CE3 TRP A  27     -24.613 -30.580 -40.379  1.00 15.10      A--- C
ANISOU   48  CE3 TRP A  27     1822   2123   1793   -231   -505   -292  A--- C
ATOM     49  CZ2 TRP A  27     -21.926 -31.358 -40.125  1.00 15.07      A--- C
ANISOU   49  CZ2 TRP A  27     1912   2051   1763   -219   -376   -309  A--- C
ATOM     50  CZ3 TRP A  27     -23.826 -30.037 -39.399  1.00 14.99      A--- C
ANISOU   50  CZ3 TRP A  27     1811   2078   1803   -202   -446   -246  A--- C
ATOM     51  CH2 TRP A  27     -22.512 -30.487 -39.216  1.00 14.91      A--- C
ANISOU   51  CH2 TRP A  27     1846   2033   1783   -199   -384   -255  A--- C
ATOM     52  N   PHE A  28     -26.799 -32.983 -39.946  1.00 15.33      A--- N
ANISOU   52  N   PHE A  28     1743   2120   1960   -335   -556   -396  A--- N
ATOM     53  CA  PHE A  28     -26.309 -33.137 -38.588  1.00 15.50      A--- C
ANISOU   53  CA  PHE A  28     1754   2091   2043   -327   -483   -362  A--- C
ATOM     54  C   PHE A  28     -26.684 -34.496 -38.008  1.00 17.36      A--- C
ANISOU   54  C   PHE A  28     1965   2276   2355   -377   -461   -398  A--- C
ATOM     55  O   PHE A  28     -25.901 -35.109 -37.286  1.00 18.94      A--- O
ANISOU   55  O   PHE A  28     2189   2421   2585   -379   -401   -390  A--- O
ATOM     56  CB  PHE A  28     -26.867 -32.030 -37.706  1.00 15.43      A--- C
ANISOU   56  CB  PHE A  28     1693   2101   2066   -295   -481   -302  A--- C
ATOM     57  CG  PHE A  28     -26.220 -31.889 -36.356  1.00 15.13      A--- C
ANISOU   57  CG  PHE A  28     1657   2024   2066   -276   -409   -260  A--- C
ATOM     58  CD1 PHE A  28     -24.947 -31.416 -36.200  1.00 16.86      A--- C
ANISOU   58  CD1 PHE A  28     1928   2228   2247   -243   -368   -233  A--- C
ATOM     59  CD2 PHE A  28     -26.901 -32.265 -35.219  1.00 16.09      A--- C
ANISOU   59  CD2 PHE A  28     1725   2126   2261   -297   -382   -248  A--- C
ATOM     60  CE1 PHE A  28     -24.383 -31.236 -34.935  1.00 15.64      A--- C
ANISOU   60  CE1 PHE A  28     1772   2044   2124   -226   -311   -195  A--- C
ATOM     61  CE2 PHE A  28     -26.354 -32.090 -33.958  1.00 16.90      A--- C
ANISOU   61  CE2 PHE A  28     1832   2200   2389   -280   -320   -208  A--- C
ATOM     62  CZ  PHE A  28     -25.103 -31.576 -33.805  1.00 15.97      A--- C
ANISOU   62  CZ  PHE A  28     1766   2070   2230   -244   -289   -182  A--- C
ATOM     63  N   LYS A  29     -27.845 -34.994 -38.378  1.00 19.62      A--- N
ANISOU   63  N   LYS A  29     2204   2577   2672   -420   -511   -436  A--- N
ATOM     64  CA  LYS A  29     -28.302 -36.293 -37.904  1.00 22.13      A--- C
ANISOU   64  CA  LYS A  29     2496   2844   3067   -476   -493   -471  A--- C
ATOM     65  C   LYS A  29     -27.319 -37.396 -38.320  1.00 22.61      A--- C
ANISOU   65  C   LYS A  29     2625   2848   3116   -494   -463   -520  A--- C
ATOM     66  O   LYS A  29     -27.210 -38.357 -37.575  1.00 24.09      A--- O
ANISOU   66  O   LYS A  29     2811   2971   3370   -522   -420   -523  A--- O
ATOM     67  CB  LYS A  29     -29.685 -36.586 -38.488  1.00 27.35      A--- C
ANISOU   67  CB  LYS A  29     3096   3540   3755   -523   -563   -515  A--- C
ATOM     68  CG  LYS A  29     -30.619 -37.367 -37.581  1.00 33.33      A--- C
ANISOU   68  CG  LYS A  29     3785   4263   4614   -576   -543   -519  A--- C
ATOM     69  CD  LYS A  29     -32.094 -36.986 -37.884  1.00 38.70      A--- C
ANISOU   69  CD  LYS A  29     4375   5004   5324   -598   -612   -532  A--- C
ATOM     70  CE  LYS A  29     -33.072 -37.241 -36.745  1.00 40.88      A--- C
ANISOU   70  CE  LYS A  29     4566   5267   5700   -634   -579   -509  A--- C
ATOM     71  NZ  LYS A  29     -34.091 -36.163 -36.717  1.00 42.57      A--- N
ANISOU   71  NZ  LYS A  29     4697   5552   5926   -607   -622   -485  A--- N
ATOM     72  N   GLN A  30     -26.678 -37.300 -39.502  1.00 19.39      A--- N
ANISOU   72  N   GLN A  30     2275   2463   2627   -479   -486   -558  A--- N
ATOM     73  CA  GLN A  30     -25.781 -38.343 -39.969  1.00 20.60      A--- C
ANISOU   73  CA  GLN A  30     2489   2565   2771   -492   -456   -615  A--- C
ATOM     74  C   GLN A  30     -24.290 -37.949 -39.805  1.00 18.03      A--- C
ANISOU   74  C   GLN A  30     2220   2225   2406   -439   -397   -583  A--- C
ATOM     75  O   GLN A  30     -23.414 -38.687 -40.254  1.00 18.12      A--- O
ANISOU   75  O   GLN A  30     2280   2198   2404   -438   -367   -629  A--- O
ATOM     76  CB  GLN A  30     -26.043 -38.670 -41.427  1.00 20.44      A--- C
ANISOU   76  CB  GLN A  30     2498   2581   2688   -518   -514   -694  A--- C
ATOM     77  CG  GLN A  30     -25.775 -37.561 -42.439  1.00 21.82      A--- C
ANISOU   77  CG  GLN A  30     2705   2834   2750   -481   -550   -682  A--- C
ATOM     78  CD  GLN A  30     -24.331 -37.274 -42.821  1.00 22.24      A--- C
ANISOU   78  CD  GLN A  30     2829   2885   2735   -439   -498   -677  A--- C
ATOM     79  OE1 GLN A  30     -23.695 -38.079 -43.492  1.00 27.30      A--- O
ANISOU   79  OE1 GLN A  30     3520   3502   3350   -452   -478   -743  A--- O
ATOM     80  NE2 GLN A  30     -23.797 -36.109 -42.472  1.00 18.23      A--- N
ANISOU   80  NE2 GLN A  30     2325   2403   2196   -391   -476   -603  A--- N
ATOM     81  N   ALA A  31     -24.012 -36.796 -39.232  1.00 16.63      A--- N
ANISOU   81  N   ALA A  31     2031   2077   2210   -395   -381   -512  A--- N
ATOM     82  CA  ALA A  31     -22.631 -36.299 -39.176  1.00 15.70      A--- C
ANISOU   82  CA  ALA A  31     1959   1954   2051   -349   -332   -484  A--- C
ATOM     83  C   ALA A  31     -21.751 -37.170 -38.281  1.00 14.30      A--- C
ANISOU   83  C   ALA A  31     1796   1702   1934   -343   -270   -479  A--- C
ATOM     84  O   ALA A  31     -20.576 -37.325 -38.562  1.00 14.77      A--- O
ANISOU   84  O   ALA A  31     1897   1744   1970   -318   -233   -492  A--- O
ATOM     85  CB  ALA A  31     -22.620 -34.858 -38.741  1.00 14.45      A--- C
ANISOU   85  CB  ALA A  31     1784   1840   1867   -309   -334   -412  A--- C
ATOM     86  N   LYS A  32     -22.310 -37.601 -37.163  1.00 14.03      A--- N
ANISOU   86  N   LYS A  32     1724   1629   1976   -363   -257   -450  A--- N
ATOM     87  CA  LYS A  32     -21.789 -38.583 -36.223  1.00 13.86      A--- C
ANISOU   87  CA  LYS A  32     1710   1532   2024   -367   -210   -439  A--- C
ATOM     88  C   LYS A  32     -20.626 -38.113 -35.370  1.00 11.92      A--- C
ANISOU   88  C   LYS A  32     1480   1273   1776   -320   -164   -382  A--- C
ATOM     89  O   LYS A  32     -20.576 -38.506 -34.207  1.00 12.21      A--- O
ANISOU   89  O   LYS A  32     1504   1267   1867   -322   -136   -341  A--- O
ATOM     90  CB  LYS A  32     -21.390 -39.865 -36.931  1.00 15.18      A--- C
ANISOU   90  CB  LYS A  32     1914   1643   2210   -388   -203   -511  A--- C
ATOM     91  CG  LYS A  32     -22.619 -40.682 -37.376  1.00 18.95      A--- C
ANISOU   91  CG  LYS A  32     2369   2106   2722   -450   -243   -566  A--- C
ATOM     92  CD  LYS A  32     -22.116 -42.016 -37.879  1.00 22.91      A--- C
ANISOU   92  CD  LYS A  32     2912   2534   3256   -468   -226   -637  A--- C
ATOM     93  CE  LYS A  32     -21.899 -41.831 -39.338  1.00 27.73      A--- C
ANISOU   93  CE  LYS A  32     3557   3193   3784   -465   -254   -708  A--- C
ATOM     94  NZ  LYS A  32     -23.225 -42.132 -39.936  1.00 30.12      A--- N
ANISOU   94  NZ  LYS A  32     3833   3519   4092   -523   -314   -758  A--- N
ATOM     95  N   TYR A  33     -19.701 -37.366 -35.931  1.00 11.06      A--- N
ANISOU   95  N   TYR A  33     1397   1197   1606   -282   -155   -381  A--- N
ATOM     96  CA  TYR A  33     -18.420 -37.144 -35.280  1.00 10.99      A--- C
ANISOU   96  CA  TYR A  33     1405   1169   1602   -241   -112   -344  A--- C
ATOM     97  C   TYR A  33     -17.855 -35.804 -35.749  1.00 10.73      A--- C
ANISOU   97  C   TYR A  33     1381   1195   1498   -208   -112   -323  A--- C
ATOM     98  O   TYR A  33     -17.804 -35.533 -36.964  1.00 11.28      A--- O
ANISOU   98  O   TYR A  33     1474   1302   1509   -210   -128   -360  A--- O
ATOM     99  CB  TYR A  33     -17.476 -38.260 -35.709  1.00 11.66      A--- C
ANISOU   99  CB  TYR A  33     1523   1198   1708   -234    -84   -393  A--- C
ATOM    100  CG  TYR A  33     -16.152 -38.434 -35.001  1.00 11.68      A--- C
ANISOU  100  CG  TYR A  33     1535   1164   1739   -194    -41   -364  A--- C
ATOM    101  CD1 TYR A  33     -15.995 -38.142 -33.651  1.00 11.33      A--- C
ANISOU  101  CD1 TYR A  33     1470   1107   1725   -179    -30   -295  A--- C
ATOM    102  CD2 TYR A  33     -15.083 -39.055 -35.658  1.00 12.44      A--- C
ANISOU  102  CD2 TYR A  33     1659   1231   1837   -172    -13   -411  A--- C
ATOM    103  CE1 TYR A  33     -14.808 -38.396 -32.997  1.00 10.98      A--- C
ANISOU  103  CE1 TYR A  33     1432   1029   1710   -143     -1   -270  A--- C
ATOM    104  CE2 TYR A  33     -13.898 -39.336 -35.004  1.00 12.04      A--- C
ANISOU  104  CE2 TYR A  33     1608   1141   1825   -133     20   -388  A--- C
ATOM    105  CZ  TYR A  33     -13.753 -39.011 -33.663  1.00 11.60      A--- C
ANISOU  105  CZ  TYR A  33     1531   1078   1799   -119     22   -314  A--- C
ATOM    106  OH  TYR A  33     -12.603 -39.289 -32.981  1.00 11.38      A--- O
ANISOU  106  OH  TYR A  33     1499   1015   1807    -80     46   -288  A--- O
ATOM    107  N   GLY A  34     -17.496 -34.971 -34.757  1.00 10.55      A--- N
ANISOU  107  N   GLY A  34     1343   1183   1482   -183    -96   -263  A--- N
ATOM    108  CA  GLY A  34     -16.883 -33.706 -35.020  1.00 11.05      A--- C
ANISOU  108  CA  GLY A  34     1415   1291   1493   -154    -91   -237  A--- C
ATOM    109  C   GLY A  34     -15.687 -33.463 -34.102  1.00  9.88      A--- C
ANISOU  109  C   GLY A  34     1267   1123   1364   -124    -54   -200  A--- C
ATOM    110  O   GLY A  34     -15.493 -34.177 -33.104  1.00 10.54      A--- O
ANISOU  110  O   GLY A  34     1341   1165   1499   -122    -39   -184  A--- O
ATOM    111  N   MET A  35     -14.869 -32.485 -34.482  1.00  9.49      A--- N
ANISOU  111  N   MET A  35     1229   1105   1272   -102    -42   -187  A--- N
ATOM    112  CA  MET A  35     -13.765 -32.036 -33.649  1.00 10.00      A--- C
ANISOU  112  CA  MET A  35     1286   1161   1350    -76    -14   -153  A--- C
ATOM    113  C   MET A  35     -14.166 -30.745 -32.972  1.00  9.57      A--- C
ANISOU  113  C   MET A  35     1216   1135   1284    -70    -27   -106  A--- C
ATOM    114  O   MET A  35     -14.692 -29.836 -33.619  1.00  9.22      A--- O
ANISOU  114  O   MET A  35     1177   1126   1201    -73    -46   -101  A--- O
ATOM    115  CB  MET A  35     -12.473 -31.790 -34.448  1.00 11.61      A--- C
ANISOU  115  CB  MET A  35     1507   1376   1525    -59     16   -171  A--- C
ATOM    116  CG  MET A  35     -11.311 -31.292 -33.613  1.00 10.67      A--- C
ANISOU  116  CG  MET A  35     1373   1254   1427    -36     40   -138  A--- C
ATOM    117  SD  MET A  35      -9.753 -31.109 -34.575  1.00 12.15      A--- S
ANISOU  117  SD  MET A  35     1568   1455   1591    -20     85   -164  A--- S
ATOM    118  CE  MET A  35      -9.249 -32.804 -34.747  1.00 11.53      A--- C
ANISOU  118  CE  MET A  35     1491   1328   1560     -9    106   -214  A--- C
ATOM    119  N   MET A  36     -13.880 -30.634 -31.679  1.00  9.32      A--- N
ANISOU  119  N   MET A  36     1167   1088   1284    -60    -17    -73  A--- N
ATOM    120  CA  MET A  36     -13.972 -29.362 -30.964  1.00  7.84      A--- C
ANISOU  120  CA  MET A  36      968    923   1085    -50    -21    -36  A--- C
ATOM    121  C   MET A  36     -12.546 -28.868 -30.674  1.00  8.66      A--- C
ANISOU  121  C   MET A  36     1074   1028   1187    -31      0    -23  A--- C
ATOM    122  O   MET A  36     -11.630 -29.673 -30.540  1.00  8.77      A--- O
ANISOU  122  O   MET A  36     1088   1019   1224    -22     17    -33  A--- O
ATOM    123  CB  MET A  36     -14.738 -29.513 -29.666  1.00  8.85      A--- C
ANISOU  123  CB  MET A  36     1076   1043   1242    -56    -26    -12  A--- C
ATOM    124  CG  MET A  36     -15.398 -28.269 -29.186  1.00 10.30      A--- C
ANISOU  124  CG  MET A  36     1246   1252   1413    -51    -36      9  A--- C
ATOM    125  SD  MET A  36     -16.379 -28.665 -27.668  1.00 11.96      A--- S
ANISOU  125  SD  MET A  36     1433   1457   1654    -63    -30     30  A--- S
ATOM    126  CE  MET A  36     -17.506 -27.286 -27.676  1.00 12.48      A--- C
ANISOU  126  CE  MET A  36     1477   1554   1708    -56    -44     35  A--- C
ATOM    127  N   ILE A  37     -12.381 -27.542 -30.588  1.00  7.96      A--- N
ANISOU  127  N   ILE A  37      985    961   1078    -25      0     -3  A--- N
ATOM    128  CA  ILE A  37     -11.106 -26.925 -30.272  1.00  8.95      A--- C
ANISOU  128  CA  ILE A  37     1106   1088   1205    -14     17      8  A--- C
ATOM    129  C   ILE A  37     -11.323 -25.935 -29.134  1.00  9.17      A--- C
ANISOU  129  C   ILE A  37     1123   1121   1238    -11      8     34  A--- C
ATOM    130  O   ILE A  37     -12.153 -25.019 -29.293  1.00  9.10      A--- O
ANISOU  130  O   ILE A  37     1117   1124   1213    -13     -4     43  A--- O
ATOM    131  CB  ILE A  37     -10.459 -26.204 -31.452  1.00  9.30      A--- C
ANISOU  131  CB  ILE A  37     1166   1150   1218    -16     32      1  A--- C
ATOM    132  CG1 ILE A  37     -10.140 -27.140 -32.631  1.00 11.32      A--- C
ANISOU  132  CG1 ILE A  37     1435   1405   1458    -20     48    -32  A--- C
ATOM    133  CG2 ILE A  37      -9.253 -25.387 -30.960  1.00  9.89      A--- C
ANISOU  133  CG2 ILE A  37     1227   1226   1302    -12     49     16  A--- C
ATOM    134  CD1 ILE A  37      -9.031 -28.024 -32.363  1.00 13.80      A--- C
ANISOU  134  CD1 ILE A  37     1735   1700   1805     -8     72    -48  A--- C
ATOM    135  N   HIS A  38     -10.583 -26.125 -28.042  1.00  8.35      A--- N
ANISOU  135  N   HIS A  38     1007   1010   1155     -4     12     44  A--- N
ATOM    136  CA  HIS A  38     -10.450 -25.132 -26.984  1.00  7.86      A--- C
ANISOU  136  CA  HIS A  38      938    956   1092     -2      6     61  A--- C
ATOM    137  C   HIS A  38      -9.030 -24.575 -27.051  1.00  8.48      A--- C
ANISOU  137  C   HIS A  38     1008   1037   1175      0     17     60  A--- C
ATOM    138  O   HIS A  38      -8.039 -25.343 -27.026  1.00  8.91      A--- O
ANISOU  138  O   HIS A  38     1050   1085   1248      7     24     54  A--- O
ATOM    139  CB  HIS A  38     -10.700 -25.624 -25.550  1.00  7.78      A--- C
ANISOU  139  CB  HIS A  38      921    943   1092      0      0     74  A--- C
ATOM    140  CG  HIS A  38     -12.130 -25.871 -25.247  1.00  7.95      A--- C
ANISOU  140  CG  HIS A  38      943    965   1110     -7     -4     78  A--- C
ATOM    141  ND1 HIS A  38     -12.958 -26.724 -25.953  1.00  7.91      A--- N
ANISOU  141  ND1 HIS A  38      938    952   1112    -16     -5     69  A--- N
ATOM    142  CD2 HIS A  38     -12.932 -25.239 -24.347  1.00  8.65      A--- C
ANISOU  142  CD2 HIS A  38     1027   1066   1190     -9     -5     85  A--- C
ATOM    143  CE1 HIS A  38     -14.191 -26.641 -25.465  1.00  8.52      A--- C
ANISOU  143  CE1 HIS A  38     1007   1037   1191    -24     -7     74  A--- C
ATOM    144  NE2 HIS A  38     -14.173 -25.767 -24.439  1.00  8.02      A--- N
ANISOU  144  NE2 HIS A  38      941    988   1118    -18     -4     84  A--- N
ATOM    145  N   TRP A  39      -8.922 -23.259 -27.208  1.00  8.39      A--- N
ANISOU  145  N   TRP A  39     1001   1032   1153     -6     18     64  A--- N
ATOM    146  CA  TRP A  39      -7.619 -22.629 -27.297  1.00  8.57      A--- C
ANISOU  146  CA  TRP A  39     1012   1057   1185    -12     30     62  A--- C
ATOM    147  C   TRP A  39      -7.778 -21.182 -26.835  1.00  9.56      A--- C
ANISOU  147  C   TRP A  39     1144   1180   1308    -20     24     69  A--- C
ATOM    148  O   TRP A  39      -8.708 -20.490 -27.252  1.00  8.64      A--- O
ANISOU  148  O   TRP A  39     1046   1059   1179    -20     21     75  A--- O
ATOM    149  CB  TRP A  39      -7.050 -22.687 -28.701  1.00  8.14      A--- C
ANISOU  149  CB  TRP A  39      964   1006   1123    -18     55     55  A--- C
ATOM    150  CG  TRP A  39      -5.597 -22.375 -28.812  1.00  8.69      A--- C
ANISOU  150  CG  TRP A  39     1011   1080   1210    -25     76     51  A--- C
ATOM    151  CD1 TRP A  39      -4.612 -22.694 -27.926  1.00  9.91      A--- C
ANISOU  151  CD1 TRP A  39     1132   1236   1395    -19     69     46  A--- C
ATOM    152  CD2 TRP A  39      -4.933 -21.779 -29.947  1.00  9.09      A--- C
ANISOU  152  CD2 TRP A  39     1066   1136   1250    -41    107     51  A--- C
ATOM    153  NE1 TRP A  39      -3.396 -22.321 -28.420  1.00  9.65      A--- N
ANISOU  153  NE1 TRP A  39     1076   1210   1378    -31     95     40  A--- N
ATOM    154  CE2 TRP A  39      -3.561 -21.746 -29.652  1.00  8.84      A--- C
ANISOU  154  CE2 TRP A  39      997   1110   1250    -46    123     43  A--- C
ATOM    155  CE3 TRP A  39      -5.377 -21.249 -31.164  1.00  8.92      A--- C
ANISOU  155  CE3 TRP A  39     1076   1119   1193    -52    123     61  A--- C
ATOM    156  CZ2 TRP A  39      -2.628 -21.214 -30.526  1.00  9.04      A--- C
ANISOU  156  CZ2 TRP A  39     1013   1144   1277    -66    161     42  A--- C
ATOM    157  CZ3 TRP A  39      -4.450 -20.801 -32.067  1.00  9.18      A--- C
ANISOU  157  CZ3 TRP A  39     1108   1160   1217    -70    160     63  A--- C
ATOM    158  CH2 TRP A  39      -3.082 -20.731 -31.736  1.00  9.61      A--- C
ANISOU  158  CH2 TRP A  39     1123   1220   1309    -79    183     53  A--- C
ATOM    159  N   GLY A  40      -6.862 -20.741 -25.975  1.00  8.66      A--- N
ANISOU  159  N   GLY A  40     1013   1068   1209    -26     19     65  A--- N
ATOM    160  CA  GLY A  40      -6.889 -19.387 -25.446  1.00  8.12      A--- C
ANISOU  160  CA  GLY A  40      950    991   1144    -37     13     63  A--- C
ATOM    161  C   GLY A  40      -5.670 -19.093 -24.589  1.00  8.30      A--- C
ANISOU  161  C   GLY A  40      949   1019   1184    -49      5     52  A--- C
ATOM    162  O   GLY A  40      -4.727 -19.894 -24.516  1.00  8.63      A--- O
ANISOU  162  O   GLY A  40      965   1073   1239    -46      4     50  A--- O
ATOM    163  N   LEU A  41      -5.732 -17.977 -23.864  1.00  7.87      A--- N
ANISOU  163  N   LEU A  41      900    955   1132    -60     -4     41  A--- N
ATOM    164  CA  LEU A  41      -4.657 -17.647 -22.940  1.00  7.48      A--- C
ANISOU  164  CA  LEU A  41      829    916   1097    -74    -21     25  A--- C
ATOM    165  C   LEU A  41      -4.470 -18.755 -21.906  1.00  7.78      A--- C
ANISOU  165  C   LEU A  41      853    979   1123    -59    -45     26  A--- C
ATOM    166  O   LEU A  41      -3.350 -19.000 -21.487  1.00  8.82      A--- O
ANISOU  166  O   LEU A  41      954   1124   1269    -64    -62     21  A--- O
ATOM    167  CB  LEU A  41      -4.948 -16.318 -22.262  1.00  7.91      A--- C
ANISOU  167  CB  LEU A  41      899    953   1152    -88    -28      6  A--- C
ATOM    168  CG  LEU A  41      -5.090 -15.105 -23.155  1.00  8.96      A--- C
ANISOU  168  CG  LEU A  41     1049   1050   1303   -103     -8     10  A--- C
ATOM    169  CD1 LEU A  41      -5.418 -13.910 -22.326  1.00  9.48      A--- C
ANISOU  169  CD1 LEU A  41     1131   1093   1376   -112    -18    -14  A--- C
ATOM    170  CD2 LEU A  41      -3.845 -14.882 -24.010  1.00 10.75      A--- C
ANISOU  170  CD2 LEU A  41     1254   1272   1556   -129      9     18  A--- C
ATOM    171  N   TYR A  42      -5.553 -19.409 -21.489  1.00  7.89      A--- N
ANISOU  171  N   TYR A  42      887    999   1113    -42    -49     35  A--- N
ATOM    172  CA  TYR A  42      -5.449 -20.477 -20.479  1.00  8.29      A--- C
ANISOU  172  CA  TYR A  42      932   1070   1148    -29    -71     45  A--- C
ATOM    173  C   TYR A  42      -4.529 -21.591 -20.948  1.00  8.51      A--- C
ANISOU  173  C   TYR A  42      933   1098   1199    -17    -74     58  A--- C
ATOM    174  O   TYR A  42      -3.941 -22.296 -20.120  1.00 11.33      A--- O
ANISOU  174  O   TYR A  42     1278   1470   1557     -7   -100     68  A--- O
ATOM    175  CB  TYR A  42      -6.842 -21.021 -20.122  1.00  8.62      A--- C
ANISOU  175  CB  TYR A  42      998   1113   1163    -18    -63     56  A--- C
ATOM    176  CG  TYR A  42      -7.743 -21.292 -21.311  1.00  8.51      A--- C
ANISOU  176  CG  TYR A  42      992   1081   1157    -13    -40     63  A--- C
ATOM    177  CD1 TYR A  42      -7.643 -22.461 -22.050  1.00  8.60      A--- C
ANISOU  177  CD1 TYR A  42      998   1086   1182     -4    -34     76  A--- C
ATOM    178  CD2 TYR A  42      -8.742 -20.409 -21.672  1.00  7.62      A--- C
ANISOU  178  CD2 TYR A  42      894    960   1041    -14    -27     55  A--- C
ATOM    179  CE1 TYR A  42      -8.446 -22.713 -23.157  1.00  8.63      A--- C
ANISOU  179  CE1 TYR A  42     1011   1079   1188     -2    -18     77  A--- C
ATOM    180  CE2 TYR A  42      -9.540 -20.649 -22.775  1.00  8.33      A--- C
ANISOU  180  CE2 TYR A  42      989   1040   1136     -9    -15     62  A--- C
ATOM    181  CZ  TYR A  42      -9.412 -21.797 -23.529  1.00  8.18      A--- C
ANISOU  181  CZ  TYR A  42      966   1018   1123     -5    -12     71  A--- C
ATOM    182  OH  TYR A  42     -10.222 -22.005 -24.599  1.00  8.73      A--- O
ANISOU  182  OH  TYR A  42     1042   1082   1191     -4     -5     73  A--- O
ATOM    183  N   SER A  43      -4.406 -21.767 -22.259  1.00  8.17      A--- N
ANISOU  183  N   SER A  43      885   1041   1176    -16    -47     58  A--- N
ATOM    184  CA  SER A  43      -3.584 -22.843 -22.812  1.00  8.11      A--- C
ANISOU  184  CA  SER A  43      853   1032   1195     -1    -42     63  A--- C
ATOM    185  C   SER A  43      -2.110 -22.645 -22.472  1.00  8.86      A--- C
ANISOU  185  C   SER A  43      905   1140   1319     -4    -57     55  A--- C
ATOM    186  O   SER A  43      -1.394 -23.634 -22.392  1.00  8.72      A--- O
ANISOU  186  O   SER A  43      862   1125   1327     15    -67     61  A--- O
ATOM    187  CB  SER A  43      -3.777 -22.865 -24.338  1.00  8.84      A--- C
ANISOU  187  CB  SER A  43      953   1112   1292     -5     -5     57  A--- C
ATOM    188  OG  SER A  43      -5.185 -22.912 -24.653  1.00  8.50      A--- O
ANISOU  188  OG  SER A  43      944   1061   1223     -4      0     62  A--- O
ATOM    189  N   LEU A  44      -1.669 -21.374 -22.327  1.00  8.75      A--- N
ANISOU  189  N   LEU A  44      883   1132   1309    -30    -59     40  A--- N
ATOM    190  CA  LEU A  44      -0.306 -21.100 -21.933  1.00  9.01      A--- C
ANISOU  190  CA  LEU A  44      869   1180   1373    -40    -77     29  A--- C
ATOM    191  C   LEU A  44      -0.014 -21.580 -20.504  1.00  9.16      A--- C
ANISOU  191  C   LEU A  44      877   1220   1381    -26   -129     35  A--- C
ATOM    192  O   LEU A  44       1.004 -22.177 -20.252  1.00 10.22      A--- O
ANISOU  192  O   LEU A  44      969   1368   1545    -12   -152     38  A--- O
ATOM    193  CB  LEU A  44       0.026 -19.606 -22.044  1.00  9.41      A--- C
ANISOU  193  CB  LEU A  44      916   1227   1432    -77    -69     10  A--- C
ATOM    194  CG  LEU A  44       0.028 -19.029 -23.456  1.00 10.87      A--- C
ANISOU  194  CG  LEU A  44     1106   1392   1628    -95    -19     11  A--- C
ATOM    195  CD1 LEU A  44       0.015 -17.519 -23.386  1.00 12.95      A--- C
ANISOU  195  CD1 LEU A  44     1384   1640   1897   -131    -15      0  A--- C
ATOM    196  CD2 LEU A  44       1.276 -19.491 -24.199  1.00 11.10      A--- C
ANISOU  196  CD2 LEU A  44     1085   1433   1698    -96      4      7  A--- C
ATOM    197  N   LEU A  45      -0.956 -21.332 -19.586  1.00  9.52      A--- N
ANISOU  197  N   LEU A  45      962   1270   1382    -28   -147     38  A--- N
ATOM    198  CA  LEU A  45      -0.772 -21.769 -18.206  1.00  9.64      A--- C
ANISOU  198  CA  LEU A  45      978   1310   1372    -18   -195     48  A--- C
ATOM    199  C   LEU A  45      -0.806 -23.269 -18.092  1.00  9.10      A--- C
ANISOU  199  C   LEU A  45      909   1238   1308     15   -206     82  A--- C
ATOM    200  O   LEU A  45      -0.103 -23.862 -17.233  1.00  8.83      A--- O
ANISOU  200  O   LEU A  45      857   1222   1274     31   -251     99  A--- O
ATOM    201  CB  LEU A  45      -1.791 -21.131 -17.294  1.00  8.39      A--- C
ANISOU  201  CB  LEU A  45      865   1161   1161    -30   -201     40  A--- C
ATOM    202  CG  LEU A  45      -1.640 -19.617 -17.118  1.00  9.46      A--- C
ANISOU  202  CG  LEU A  45     1002   1295   1295    -62   -201      1  A--- C
ATOM    203  CD1 LEU A  45      -2.830 -19.092 -16.312  1.00  9.57      A--- C
ANISOU  203  CD1 LEU A  45     1063   1313   1259    -67   -196    -10  A--- C
ATOM    204  CD2 LEU A  45      -0.362 -19.254 -16.448  1.00 10.21      A--- C
ANISOU  204  CD2 LEU A  45     1061   1415   1404    -78   -245    -17  A--- C
ATOM    205  N   GLY A  46      -1.671 -23.892 -18.907  1.00  9.37      A--- N
ANISOU  205  N   GLY A  46      967   1247   1345     25   -169     94  A--- N
ATOM    206  CA  GLY A  46      -1.743 -25.344 -18.975  1.00 10.53      A--- C
ANISOU  206  CA  GLY A  46     1116   1377   1506     55   -173    122  A--- C
ATOM    207  C   GLY A  46      -2.104 -25.952 -17.615  1.00  9.82      A--- C
ANISOU  207  C   GLY A  46     1051   1299   1379     65   -209    155  A--- C
ATOM    208  O   GLY A  46      -1.639 -27.034 -17.308  1.00 11.34      A--- O
ANISOU  208  O   GLY A  46     1234   1483   1590     91   -232    183  A--- O
ATOM    209  N   GLY A  47      -2.925 -25.268 -16.848  1.00  9.66      A--- N
ANISOU  209  N   GLY A  47     1064   1297   1307     45   -210    151  A--- N
ATOM    210  CA  GLY A  47      -3.442 -25.804 -15.607  1.00 10.86      A--- C
ANISOU  210  CA  GLY A  47     1249   1465   1411     49   -232    183  A--- C
ATOM    211  C   GLY A  47      -2.559 -25.622 -14.352  1.00 11.22      A--- C
ANISOU  211  C   GLY A  47     1287   1548   1426     51   -289    191  A--- C
ATOM    212  O   GLY A  47      -2.772 -26.285 -13.326  1.00 11.63      A--- O
ANISOU  212  O   GLY A  47     1367   1614   1436     58   -314    228  A--- O
ATOM    213  N   GLU A  48      -1.525 -24.808 -14.472  1.00 11.80      A--- N
ANISOU  213  N   GLU A  48     1323   1637   1522     43   -311    159  A--- N
ATOM    214  CA  GLU A  48      -0.660 -24.443 -13.353  1.00 12.38      A--- C
ANISOU  214  CA  GLU A  48     1384   1751   1568     38   -370    155  A--- C
ATOM    215  C   GLU A  48      -0.492 -22.929 -13.366  1.00 11.83      A--- C
ANISOU  215  C   GLU A  48     1305   1695   1492      4   -365    100  A--- C
ATOM    216  O   GLU A  48      -0.397 -22.306 -14.428  1.00 11.65      A--- O
ANISOU  216  O   GLU A  48     1262   1649   1514     -8   -329     73  A--- O
ATOM    217  CB  GLU A  48       0.737 -25.074 -13.417  1.00 13.91      A--- C
ANISOU  217  CB  GLU A  48     1523   1949   1813     64   -415    171  A--- C
ATOM    218  CG  GLU A  48       0.618 -26.570 -13.407  1.00 16.31      A--- C
ANISOU  218  CG  GLU A  48     1836   2227   2131    102   -422    225  A--- C
ATOM    219  CD  GLU A  48       1.928 -27.385 -13.491  1.00 16.39      A--- C
ANISOU  219  CD  GLU A  48     1790   2233   2202    140   -466    246  A--- C
ATOM    220  OE1 GLU A  48       3.017 -26.792 -13.291  1.00 17.88      A--- O
ANISOU  220  OE1 GLU A  48     1928   2453   2413    135   -505    222  A--- O
ATOM    221  OE2 GLU A  48       1.844 -28.586 -13.736  1.00 17.39      A--- O
ANISOU  221  OE2 GLU A  48     1922   2324   2359    173   -461    283  A--- O
ATOM    222  N   TYR A  49      -0.384 -22.350 -12.158  1.00 12.08      A--- N
ANISOU  222  N   TYR A  49     1355   1765   1468    -12   -404     84  A--- N
ATOM    223  CA  TYR A  49      -0.182 -20.911 -12.026  1.00 11.10      A--- C
ANISOU  223  CA  TYR A  49     1226   1650   1340    -47   -405     27  A--- C
ATOM    224  C   TYR A  49       0.361 -20.665 -10.618  1.00 11.47      A--- C
ANISOU  224  C   TYR A  49     1281   1748   1330    -58   -471     14  A--- C
ATOM    225  O   TYR A  49      -0.209 -21.115  -9.650  1.00 13.04      A--- O
ANISOU  225  O   TYR A  49     1523   1973   1457    -51   -484     36  A--- O
ATOM    226  CB  TYR A  49      -1.475 -20.114 -12.228  1.00 10.31      A--- C
ANISOU  226  CB  TYR A  49     1170   1530   1217    -63   -350      0  A--- C
ATOM    227  CG  TYR A  49      -1.357 -18.633 -11.944  1.00 11.61      A--- C
ANISOU  227  CG  TYR A  49     1339   1696   1376    -96   -352    -59  A--- C
ATOM    228  CD1 TYR A  49      -0.776 -17.772 -12.876  1.00 11.04      A--- C
ANISOU  228  CD1 TYR A  49     1233   1593   1367   -116   -336    -87  A--- C
ATOM    229  CD2 TYR A  49      -1.859 -18.074 -10.796  1.00 12.20      A--- C
ANISOU  229  CD2 TYR A  49     1453   1798   1383   -110   -363    -89  A--- C
ATOM    230  CE1 TYR A  49      -0.630 -16.417 -12.620  1.00 11.75      A--- C
ANISOU  230  CE1 TYR A  49     1329   1675   1461   -149   -339   -141  A--- C
ATOM    231  CE2 TYR A  49      -1.793 -16.703 -10.557  1.00 13.01      A--- C
ANISOU  231  CE2 TYR A  49     1563   1892   1487   -140   -361   -151  A--- C
ATOM    232  CZ  TYR A  49      -1.183 -15.882 -11.475  1.00 12.48      A--- C
ANISOU  232  CZ  TYR A  49     1461   1787   1490   -160   -351   -176  A--- C
ATOM    233  OH  TYR A  49      -1.102 -14.543 -11.244  1.00 13.45      A--- O
ANISOU  233  OH  TYR A  49     1593   1893   1621   -191   -350   -235  A--- O
ATOM    234  N   GLN A  50       1.496 -20.000 -10.501  1.00 11.94      A--- N
ANISOU  234  N   GLN A  50     1296   1823   1418    -78   -512    -20  A--- N
ATOM    235  CA  GLN A  50       2.150 -19.704  -9.237  1.00 13.01      A--- C
ANISOU  235  CA  GLN A  50     1430   2010   1503    -92   -585    -40  A--- C
ATOM    236  C   GLN A  50       2.261 -20.944  -8.371  1.00 13.08      A--- C
ANISOU  236  C   GLN A  50     1454   2052   1460    -59   -635     19  A--- C
ATOM    237  O   GLN A  50       2.118 -20.911  -7.160  1.00 12.70      A--- O
ANISOU  237  O   GLN A  50     1446   2050   1329    -66   -676     19  A--- O
ATOM    238  CB  GLN A  50       1.382 -18.601  -8.481  1.00 15.14      A--- C
ANISOU  238  CB  GLN A  50     1754   2292   1706   -124   -571    -93  A--- C
ATOM    239  CG  GLN A  50       1.378 -17.271  -9.221  1.00 16.71      A--- C
ANISOU  239  CG  GLN A  50     1939   2451   1958   -158   -532   -152  A--- C
ATOM    240  CD  GLN A  50       0.765 -16.143  -8.399  1.00 20.06      A--- C
ANISOU  240  CD  GLN A  50     2411   2882   2326   -187   -525   -214  A--- C
ATOM    241  OE1 GLN A  50       0.006 -16.359  -7.442  1.00 21.55      A--- O
ANISOU  241  OE1 GLN A  50     2653   3103   2430   -180   -525   -213  A--- O
ATOM    242  NE2 GLN A  50       1.126 -14.912  -8.767  1.00 20.76      A--- N
ANISOU  242  NE2 GLN A  50     2483   2941   2463   -223   -516   -271  A--- N
ATOM    243  N   GLY A  51       2.638 -22.054  -8.978  1.00 12.65      A--- N
ANISOU  243  N   GLY A  51     1367   1977   1459    -22   -637     70  A--- N
ATOM    244  CA  GLY A  51       2.896 -23.270  -8.223  1.00 13.50      A--- C
ANISOU  244  CA  GLY A  51     1485   2109   1535     12   -691    134  A--- C
ATOM    245  C   GLY A  51       1.616 -24.005  -7.748  1.00 13.67      A--- C
ANISOU  245  C   GLY A  51     1582   2124   1486     24   -657    181  A--- C
ATOM    246  O   GLY A  51       1.719 -24.969  -6.969  1.00 14.25      A--- O
ANISOU  246  O   GLY A  51     1678   2216   1519     48   -701    241  A--- O
ATOM    247  N   LYS A  52       0.454 -23.586  -8.257  1.00 13.44      A--- N
ANISOU  247  N   LYS A  52     1587   2067   1450      7   -581    160  A--- N
ATOM    248  CA  LYS A  52      -0.814 -24.159  -7.844  1.00 14.74      A--- C
ANISOU  248  CA  LYS A  52     1815   2229   1556      9   -541    196  A--- C
ATOM    249  C   LYS A  52      -1.551 -24.682  -9.050  1.00 13.90      A--- C
ANISOU  249  C   LYS A  52     1704   2065   1510     21   -473    212  A--- C
ATOM    250  O   LYS A  52      -1.318 -24.222 -10.175  1.00 13.50      A--- O
ANISOU  250  O   LYS A  52     1616   1984   1528     18   -446    179  A--- O
ATOM    251  CB  LYS A  52      -1.697 -23.133  -7.115  1.00 15.61      A--- C
ANISOU  251  CB  LYS A  52     1973   2368   1588    -23   -513    150  A--- C
ATOM    252  CG  LYS A  52      -1.061 -22.614  -5.831  1.00 18.77      A--- C
ANISOU  252  CG  LYS A  52     2388   2830   1912    -39   -579    127  A--- C
ATOM    253  CD  LYS A  52      -1.972 -21.539  -5.185  1.00 23.17      A--- C
ANISOU  253  CD  LYS A  52     2993   3411   2397    -71   -541     67  A--- C
ATOM    254  CE  LYS A  52      -1.495 -20.112  -5.360  1.00 28.59      A--- C
ANISOU  254  CE  LYS A  52     3655   4096   3111    -99   -549    -16  A--- C
ATOM    255  NZ  LYS A  52      -2.664 -19.179  -5.247  1.00 29.10      A--- N
ANISOU  255  NZ  LYS A  52     3759   4151   3144   -118   -483    -70  A--- N
ATOM    256  N   SER A  53      -2.480 -25.602  -8.787  1.00 13.38      A--- N
ANISOU  256  N   SER A  53     1680   1988   1413     30   -446    262  A--- N
ATOM    257  CA  SER A  53      -3.140 -26.364  -9.840  1.00 13.50      A--- C
ANISOU  257  CA  SER A  53     1693   1950   1485     42   -394    284  A--- C
ATOM    258  C   SER A  53      -4.536 -25.835 -10.142  1.00 12.25      A--- C
ANISOU  258  C   SER A  53     1562   1783   1309     19   -326    257  A--- C
ATOM    259  O   SER A  53      -5.281 -25.435  -9.245  1.00 12.34      A--- O
ANISOU  259  O   SER A  53     1612   1827   1250      1   -311    250  A--- O
ATOM    260  CB  SER A  53      -3.242 -27.835  -9.430  1.00 15.08      A--- C
ANISOU  260  CB  SER A  53     1917   2134   1679     65   -409    359  A--- C
ATOM    261  OG  SER A  53      -3.696 -28.603 -10.533  1.00 15.79      A--- O
ANISOU  261  OG  SER A  53     1997   2167   1835     77   -366    372  A--- O
ATOM    262  N   SER A  54      -4.923 -25.920 -11.415  1.00 11.25      A--- N
ANISOU  262  N   SER A  54     1415   1614   1245     23   -283    244  A--- N
ATOM    263  CA  SER A  54      -6.321 -25.875 -11.792  1.00 11.92      A--- C
ANISOU  263  CA  SER A  54     1521   1682   1326     10   -224    238  A--- C
ATOM    264  C   SER A  54      -7.021 -27.129 -11.259  1.00 11.91      A--- C
ANISOU  264  C   SER A  54     1552   1673   1300     12   -212    296  A--- C
ATOM    265  O   SER A  54      -6.383 -28.063 -10.799  1.00 11.84      A--- O
ANISOU  265  O   SER A  54     1548   1659   1288     28   -249    344  A--- O
ATOM    266  CB  SER A  54      -6.464 -25.772 -13.303  1.00 10.53      A--- C
ANISOU  266  CB  SER A  54     1316   1465   1218     14   -193    215  A--- C
ATOM    267  OG  SER A  54      -6.078 -27.023 -13.922  1.00 11.03      A--- O
ANISOU  267  OG  SER A  54     1366   1493   1329     34   -200    250  A--- O
ATOM    268  N   SER A  55      -8.345 -27.168 -11.425  1.00 11.27      A--- N
ANISOU  268  N   SER A  55     1486   1583   1211     -3   -160    293  A--- N
ATOM    269  CA  SER A  55      -9.103 -28.411 -11.337  1.00 12.01      A--- C
ANISOU  269  CA  SER A  55     1600   1653   1310     -7   -137    344  A--- C
ATOM    270  C   SER A  55      -8.811 -29.240 -12.588  1.00 11.77      A--- C
ANISOU  270  C   SER A  55     1544   1567   1359      8   -137    352  A--- C
ATOM    271  O   SER A  55      -7.950 -28.910 -13.411  1.00 10.56      A--- O
ANISOU  271  O   SER A  55     1360   1402   1249     24   -155    324  A--- O
ATOM    272  CB  SER A  55     -10.604 -28.139 -11.182  1.00 12.53      A--- C
ANISOU  272  CB  SER A  55     1678   1729   1351    -32    -79    331  A--- C
ATOM    273  OG  SER A  55     -11.139 -27.655 -12.436  1.00 10.37      A--- O
ANISOU  273  OG  SER A  55     1375   1432   1133    -33    -52    289  A--- O
ATOM    274  N   ASN A  56      -9.599 -30.309 -12.781  1.00 12.96      A--- N
ANISOU  274  N   ASN A  56     1708   1683   1530      0   -111    386  A--- N
ATOM    275  CA  ASN A  56      -9.468 -31.062 -14.031  1.00 12.81      A--- C
ANISOU  275  CA  ASN A  56     1669   1611   1585     12   -105    381  A--- C
ATOM    276  C   ASN A  56      -9.698 -30.181 -15.265  1.00 11.79      A--- C
ANISOU  276  C   ASN A  56     1511   1481   1486      9    -85    321  A--- C
ATOM    277  O   ASN A  56      -9.199 -30.511 -16.319  1.00 10.83      A--- O
ANISOU  277  O   ASN A  56     1370   1328   1415     23    -89    305  A--- O
ATOM    278  CB  ASN A  56     -10.461 -32.211 -14.101  1.00 14.50      A--- C
ANISOU  278  CB  ASN A  56     1901   1786   1820     -5    -75    414  A--- C
ATOM    279  CG  ASN A  56     -10.083 -33.368 -13.224  1.00 18.62      A--- C
ANISOU  279  CG  ASN A  56     2452   2285   2334      2    -97    483  A--- C
ATOM    280  OD1 ASN A  56      -9.027 -33.348 -12.609  1.00 19.24      A--- O
ANISOU  280  OD1 ASN A  56     2535   2379   2394     26   -141    505  A--- O
ATOM    281  ND2 ASN A  56     -10.912 -34.410 -13.165  1.00 20.93      A--- N
ANISOU  281  ND2 ASN A  56     2766   2539   2647    -17    -70    519  A--- N
ATOM    282  N   TYR A  57     -10.413 -29.064 -15.132  1.00  9.63      A--- N
ANISOU  282  N   TYR A  57     1236   1240   1182     -6    -64    289  A--- N
ATOM    283  CA  TYR A  57     -10.645 -28.139 -16.242  1.00  9.59      A--- C
ANISOU  283  CA  TYR A  57     1208   1233   1200     -7    -49    241  A--- C
ATOM    284  C   TYR A  57      -9.623 -27.015 -16.213  1.00  9.27      A--- C
ANISOU  284  C   TYR A  57     1155   1214   1152      1    -72    213  A--- C
ATOM    285  O   TYR A  57      -9.797 -26.021 -15.516  1.00 10.42      A--- O
ANISOU  285  O   TYR A  57     1308   1390   1260     -6    -71    194  A--- O
ATOM    286  CB  TYR A  57     -12.079 -27.604 -16.180  1.00  9.02      A--- C
ANISOU  286  CB  TYR A  57     1136   1176   1112    -26    -14    224  A--- C
ATOM    287  CG  TYR A  57     -13.182 -28.582 -16.567  1.00  9.66      A--- C
ANISOU  287  CG  TYR A  57     1217   1234   1219    -42     11    240  A--- C
ATOM    288  CD1 TYR A  57     -12.957 -29.898 -16.860  1.00  9.32      A--- C
ANISOU  288  CD1 TYR A  57     1180   1153   1207    -42      5    268  A--- C
ATOM    289  CD2 TYR A  57     -14.487 -28.126 -16.622  1.00  8.81      A--- C
ANISOU  289  CD2 TYR A  57     1097   1140   1107    -57     42    222  A--- C
ATOM    290  CE1 TYR A  57     -14.002 -30.745 -17.232  1.00  9.90      A--- C
ANISOU  290  CE1 TYR A  57     1250   1202   1308    -63     28    276  A--- C
ATOM    291  CE2 TYR A  57     -15.528 -28.935 -17.026  1.00  8.92      A--- C
ANISOU  291  CE2 TYR A  57     1101   1137   1151    -76     63    230  A--- C
ATOM    292  CZ  TYR A  57     -15.289 -30.272 -17.287  1.00  9.38      A--- C
ANISOU  292  CZ  TYR A  57     1169   1156   1238    -83     56    258  A--- C
ATOM    293  OH  TYR A  57     -16.323 -31.093 -17.683  1.00 10.39      A--- O
ANISOU  293  OH  TYR A  57     1286   1261   1398   -108     76    262  A--- O
ATOM    294  N   ALA A  58      -8.552 -27.156 -17.008  1.00  9.16      A--- N
ANISOU  294  N   ALA A  58     1120   1182   1175     16    -90    205  A--- N
ATOM    295  CA  ALA A  58      -7.495 -26.168 -16.982  1.00  9.63      A--- C
ANISOU  295  CA  ALA A  58     1162   1260   1234     20   -111    181  A--- C
ATOM    296  C   ALA A  58      -7.967 -24.828 -17.532  1.00  9.33      A--- C
ANISOU  296  C   ALA A  58     1121   1227   1194      7    -90    142  A--- C
ATOM    297  O   ALA A  58      -7.425 -23.794 -17.178  1.00 10.23      A--- O
ANISOU  297  O   ALA A  58     1230   1358   1297      1   -103    120  A--- O
ATOM    298  CB  ALA A  58      -6.283 -26.716 -17.772  1.00 10.96      A--- C
ANISOU  298  CB  ALA A  58     1304   1409   1451     38   -125    182  A--- C
ATOM    299  N   GLU A  59      -8.958 -24.825 -18.401  1.00  9.67      A--- N
ANISOU  299  N   GLU A  59     1166   1254   1250      3    -63    135  A--- N
ATOM    300  CA  GLU A  59      -9.477 -23.586 -18.952  1.00  8.61      A--- C
ANISOU  300  CA  GLU A  59     1031   1121   1118     -2    -47    106  A--- C
ATOM    301  C   GLU A  59     -10.211 -22.749 -17.882  1.00  7.77      A--- C
ANISOU  301  C   GLU A  59      938   1036    977     -9    -40     92  A--- C
ATOM    302  O   GLU A  59     -10.430 -21.560 -18.115  1.00  7.92      A--- O
ANISOU  302  O   GLU A  59      956   1051    999    -11    -33     66  A--- O
ATOM    303  CB  GLU A  59     -10.356 -23.826 -20.166  1.00  9.33      A--- C
ANISOU  303  CB  GLU A  59     1121   1194   1230     -2    -28    103  A--- C
ATOM    304  CG  GLU A  59     -11.714 -24.449 -19.870  1.00  9.54      A--- C
ANISOU  304  CG  GLU A  59     1153   1222   1249     -7    -12    114  A--- C
ATOM    305  CD  GLU A  59     -11.727 -25.939 -19.470  1.00  8.69      A--- C
ANISOU  305  CD  GLU A  59     1051   1105   1145     -9    -14    143  A--- C
ATOM    306  OE1 GLU A  59     -10.647 -26.651 -19.501  1.00  8.13      A--- O
ANISOU  306  OE1 GLU A  59      979   1022   1088      0    -30    157  A--- O
ATOM    307  OE2 GLU A  59     -12.852 -26.409 -19.130  1.00  9.00      A--- O
ANISOU  307  OE2 GLU A  59     1092   1145   1179    -21      2    153  A--- O
ATOM    308  N   TRP A  60     -10.516 -23.351 -16.714  1.00  7.87      A--- N
ANISOU  308  N   TRP A  60      965   1067    955    -12    -41    110  A--- N
ATOM    309  CA  TRP A  60     -11.152 -22.658 -15.617  1.00  8.76      A--- C
ANISOU  309  CA  TRP A  60     1093   1207   1027    -19    -29     94  A--- C
ATOM    310  C   TRP A  60     -10.116 -22.099 -14.600  1.00  9.33      A--- C
ANISOU  310  C   TRP A  60     1175   1303   1065    -24    -58     80  A--- C
ATOM    311  O   TRP A  60     -10.481 -21.632 -13.530  1.00  9.09      A--- O
ANISOU  311  O   TRP A  60     1163   1300    989    -31    -51     64  A--- O
ATOM    312  CB  TRP A  60     -12.143 -23.551 -14.884  1.00  9.02      A--- C
ANISOU  312  CB  TRP A  60     1139   1254   1033    -27     -6    120  A--- C
ATOM    313  CG  TRP A  60     -13.538 -23.619 -15.401  1.00  8.94      A--- C
ANISOU  313  CG  TRP A  60     1116   1235   1043    -30     28    115  A--- C
ATOM    314  CD1 TRP A  60     -14.022 -24.254 -16.512  1.00  9.42      A--- C
ANISOU  314  CD1 TRP A  60     1160   1271   1146    -29     34    125  A--- C
ATOM    315  CD2 TRP A  60     -14.670 -22.987 -14.794  1.00  8.72      A--- C
ANISOU  315  CD2 TRP A  60     1087   1229    996    -34     62     93  A--- C
ATOM    316  NE1 TRP A  60     -15.377 -24.087 -16.601  1.00 10.15      A--- N
ANISOU  316  NE1 TRP A  60     1239   1369   1247    -35     64    114  A--- N
ATOM    317  CE2 TRP A  60     -15.807 -23.292 -15.580  1.00  9.40      A--- C
ANISOU  317  CE2 TRP A  60     1149   1301   1119    -35     84     94  A--- C
ATOM    318  CE3 TRP A  60     -14.820 -22.243 -13.631  1.00 10.77      A--- C
ANISOU  318  CE3 TRP A  60     1362   1519   1210    -36     77     69  A--- C
ATOM    319  CZ2 TRP A  60     -17.095 -22.865 -15.229  1.00  9.75      A--- C
ANISOU  319  CZ2 TRP A  60     1178   1363   1163    -36    121     75  A--- C
ATOM    320  CZ3 TRP A  60     -16.064 -21.748 -13.310  1.00 10.71      A--- C
ANISOU  320  CZ3 TRP A  60     1344   1526   1199    -36    118     44  A--- C
ATOM    321  CH2 TRP A  60     -17.186 -22.073 -14.099  1.00 10.07      A--- C
ANISOU  321  CH2 TRP A  60     1232   1431   1161    -35    141     49  A--- C
ATOM    322  N   VAL A  61      -8.818 -22.113 -14.967  1.00  9.47      A--- N
ANISOU  322  N   VAL A  61     1177   1313   1106    -20    -90     82  A--- N
ATOM    323  CA  VAL A  61      -7.796 -21.781 -13.990  1.00 10.12      A--- C
ANISOU  323  CA  VAL A  61     1263   1422   1159    -26   -127     73  A--- C
ATOM    324  C   VAL A  61      -7.999 -20.367 -13.431  1.00  9.36      A--- C
ANISOU  324  C   VAL A  61     1178   1337   1039    -39   -121     23  A--- C
ATOM    325  O   VAL A  61      -7.719 -20.111 -12.248  1.00 10.82      A--- O
ANISOU  325  O   VAL A  61     1380   1556   1174    -48   -142      9  A--- O
ATOM    326  CB  VAL A  61      -6.389 -21.997 -14.549  1.00  9.93      A--- C
ANISOU  326  CB  VAL A  61     1209   1388   1175    -21   -159     79  A--- C
ATOM    327  CG1 VAL A  61      -6.097 -21.048 -15.679  1.00 12.04      A--- C
ANISOU  327  CG1 VAL A  61     1455   1630   1488    -28   -145     50  A--- C
ATOM    328  CG2 VAL A  61      -5.364 -21.897 -13.423  1.00 10.71      A--- C
ANISOU  328  CG2 VAL A  61     1305   1521   1242    -25   -208     76  A--- C
ATOM    329  N   GLN A  62      -8.452 -19.419 -14.269  1.00 10.19      A--- N
ANISOU  329  N   GLN A  62     1276   1414   1180    -40    -96     -4  A--- N
ATOM    330  CA  GLN A  62      -8.598 -18.052 -13.763  1.00 10.43      A--- C
ANISOU  330  CA  GLN A  62     1319   1445   1199    -50    -91    -54  A--- C
ATOM    331  C   GLN A  62      -9.540 -18.025 -12.545  1.00  9.42      A--- C
ANISOU  331  C   GLN A  62     1218   1348   1012    -51    -71    -69  A--- C
ATOM    332  O   GLN A  62      -9.348 -17.303 -11.574  1.00  9.61      A--- O
ANISOU  332  O   GLN A  62     1260   1393    998    -61    -80   -109  A--- O
ATOM    333  CB  GLN A  62      -9.055 -17.097 -14.869  1.00 10.82      A--- C
ANISOU  333  CB  GLN A  62     1361   1452   1299    -47    -66    -73  A--- C
ATOM    334  CG  GLN A  62      -9.184 -15.689 -14.366  1.00 11.63      A--- C
ANISOU  334  CG  GLN A  62     1476   1541   1399    -55    -61   -125  A--- C
ATOM    335  CD  GLN A  62      -9.408 -14.613 -15.383  1.00 11.33      A--- C
ANISOU  335  CD  GLN A  62     1435   1454   1415    -52    -45   -139  A--- C
ATOM    336  OE1 GLN A  62      -9.883 -14.840 -16.494  1.00  9.49      A--- O
ANISOU  336  OE1 GLN A  62     1192   1199   1212    -39    -31   -111  A--- O
ATOM    337  NE2 GLN A  62      -9.103 -13.391 -14.969  1.00 13.24      A--- N
ANISOU  337  NE2 GLN A  62     1688   1676   1667    -64    -49   -185  A--- N
ATOM    338  N   SER A  63     -10.659 -18.732 -12.623  1.00  8.69      A--- N
ANISOU  338  N   SER A  63     1129   1260    912    -41    -38    -45  A--- N
ATOM    339  CA  SER A  63     -11.600 -18.825 -11.558  1.00  8.99      A--- C
ANISOU  339  CA  SER A  63     1188   1330    897    -43     -9    -53  A--- C
ATOM    340  C   SER A  63     -11.043 -19.675 -10.392  1.00  9.73      A--- C
ANISOU  340  C   SER A  63     1305   1467    924    -54    -34    -25  A--- C
ATOM    341  O   SER A  63     -11.172 -19.298  -9.237  1.00  9.86      A--- O
ANISOU  341  O   SER A  63     1348   1520    877    -63    -29    -51  A--- O
ATOM    342  CB  SER A  63     -12.957 -19.334 -12.017  1.00  9.15      A--- C
ANISOU  342  CB  SER A  63     1196   1342    937    -35     34    -34  A--- C
ATOM    343  OG  SER A  63     -13.764 -19.606 -10.892  1.00  8.61      A--- O
ANISOU  343  OG  SER A  63     1146   1312    813    -42     67    -36  A--- O
ATOM    344  N   LYS A  64     -10.451 -20.810 -10.694  1.00  9.73      A--- N
ANISOU  344  N   LYS A  64     1297   1462    935    -50    -60     27  A--- N
ATOM    345  CA  LYS A  64      -9.977 -21.715  -9.669  1.00 10.12      A--- C
ANISOU  345  CA  LYS A  64     1370   1546    927    -55    -88     66  A--- C
ATOM    346  C   LYS A  64      -9.015 -20.989  -8.703  1.00 10.19      A--- C
ANISOU  346  C   LYS A  64     1393   1590    886    -64   -132     34  A--- C
ATOM    347  O   LYS A  64      -9.052 -21.211  -7.497  1.00 10.89      A--- O
ANISOU  347  O   LYS A  64     1516   1724    897    -73   -141     42  A--- O
ATOM    348  CB  LYS A  64      -9.261 -22.921 -10.299  1.00 10.92      A--- C
ANISOU  348  CB  LYS A  64     1456   1624   1069    -43   -118    122  A--- C
ATOM    349  CG  LYS A  64      -8.813 -23.976  -9.288  1.00 11.68      A--- C
ANISOU  349  CG  LYS A  64     1576   1747   1113    -42   -150    176  A--- C
ATOM    350  CD  LYS A  64      -9.925 -24.694  -8.564  1.00 13.25      A--- C
ANISOU  350  CD  LYS A  64     1808   1962   1262    -53   -110    212  A--- C
ATOM    351  CE  LYS A  64      -9.366 -25.786  -7.642  1.00 14.59      A--- C
ANISOU  351  CE  LYS A  64     2007   2151   1383    -50   -148    278  A--- C
ATOM    352  NZ  LYS A  64     -10.485 -26.396  -6.874  1.00 16.61      A--- N
ANISOU  352  NZ  LYS A  64     2300   2426   1584    -68   -101    315  A--- N
ATOM    353  N   LEU A  65      -8.126 -20.168  -9.277  1.00 10.19      A--- N
ANISOU  353  N   LEU A  65     1369   1570    931    -66   -160     -1  A--- N
ATOM    354  CA  LEU A  65      -7.088 -19.509  -8.529  1.00 11.28      A--- C
ANISOU  354  CA  LEU A  65     1511   1736   1039    -79   -209    -35  A--- C
ATOM    355  C   LEU A  65      -7.331 -18.003  -8.417  1.00 11.59      A--- C
ANISOU  355  C   LEU A  65     1556   1766   1080    -93   -190   -110  A--- C
ATOM    356  O   LEU A  65      -6.483 -17.251  -7.901  1.00 11.84      A--- O
ANISOU  356  O   LEU A  65     1588   1812   1096   -110   -230   -153  A--- O
ATOM    357  CB  LEU A  65      -5.732 -19.801  -9.186  1.00 11.40      A--- C
ANISOU  357  CB  LEU A  65     1486   1735   1109    -74   -259    -16  A--- C
ATOM    358  CG  LEU A  65      -5.359 -21.297  -9.170  1.00 12.14      A--- C
ANISOU  358  CG  LEU A  65     1575   1835   1203    -55   -284     54  A--- C
ATOM    359  CD1 LEU A  65      -4.048 -21.574  -9.866  1.00 12.53      A--- C
ANISOU  359  CD1 LEU A  65     1576   1867   1315    -45   -326     66  A--- C
ATOM    360  CD2 LEU A  65      -5.377 -21.875  -7.743  1.00 12.35      A--- C
ANISOU  360  CD2 LEU A  65     1640   1912   1139    -57   -313     83  A--- C
ATOM    361  N   GLN A  66      -8.535 -17.546  -8.806  1.00 10.45      A--- N
ANISOU  361  N   GLN A  66     1417   1598    954    -86   -132   -131  A--- N
ATOM    362  CA  GLN A  66      -8.942 -16.152  -8.697  1.00 10.83      A--- C
ANISOU  362  CA  GLN A  66     1474   1628   1011    -92   -108   -201  A--- C
ATOM    363  C   GLN A  66      -7.842 -15.199  -9.201  1.00 10.36      A--- C
ANISOU  363  C   GLN A  66     1395   1537   1005   -106   -143   -236  A--- C
ATOM    364  O   GLN A  66      -7.399 -14.284  -8.516  1.00 10.40      A--- O
ANISOU  364  O   GLN A  66     1413   1549    989   -125   -163   -293  A--- O
ATOM    365  CB  GLN A  66      -9.378 -15.853  -7.268  1.00 11.38      A--- C
ANISOU  365  CB  GLN A  66     1583   1746    994   -102    -96   -240  A--- C
ATOM    366  CG  GLN A  66     -10.560 -16.738  -6.835  1.00 11.30      A--- C
ANISOU  366  CG  GLN A  66     1590   1766    938    -92    -48   -204  A--- C
ATOM    367  CD  GLN A  66     -11.445 -16.151  -5.750  1.00 12.62      A--- C
ANISOU  367  CD  GLN A  66     1789   1967   1038    -97     -3   -258  A--- C
ATOM    368  OE1 GLN A  66     -11.037 -15.291  -4.949  1.00 14.15      A--- O
ANISOU  368  OE1 GLN A  66     2007   2180   1188   -110    -19   -320  A--- O
ATOM    369  NE2 GLN A  66     -12.657 -16.663  -5.647  1.00 12.47      A--- N
ANISOU  369  NE2 GLN A  66     1771   1960   1006    -88     55   -236  A--- N
ATOM    370  N   ILE A  67      -7.445 -15.446 -10.431  1.00 10.51      A--- N
ANISOU  370  N   ILE A  67     1382   1519   1091   -100   -147   -202  A--- N
ATOM    371  CA  ILE A  67      -6.368 -14.667 -11.026  1.00  9.90      A--- C
ANISOU  371  CA  ILE A  67     1281   1411   1069   -118   -174   -224  A--- C
ATOM    372  C   ILE A  67      -6.904 -13.293 -11.403  1.00 10.25      A--- C
ANISOU  372  C   ILE A  67     1335   1406   1152   -122   -142   -273  A--- C
ATOM    373  O   ILE A  67      -7.811 -13.188 -12.216  1.00  9.07      A--- O
ANISOU  373  O   ILE A  67     1185   1224   1037   -103   -104   -258  A--- O
ATOM    374  CB  ILE A  67      -5.745 -15.380 -12.219  1.00  9.50      A--- C
ANISOU  374  CB  ILE A  67     1194   1340   1072   -111   -181   -173  A--- C
ATOM    375  CG1 ILE A  67      -5.307 -16.816 -11.851  1.00 10.39      A--- C
ANISOU  375  CG1 ILE A  67     1299   1492   1155    -99   -210   -123  A--- C
ATOM    376  CG2 ILE A  67      -4.566 -14.564 -12.709  1.00 10.46      A--- C
ANISOU  376  CG2 ILE A  67     1289   1438   1246   -136   -204   -197  A--- C
ATOM    377  CD1 ILE A  67      -4.701 -17.583 -13.060  1.00  9.74      A--- C
ANISOU  377  CD1 ILE A  67     1180   1388   1130    -88   -212    -80  A--- C
ATOM    378  N   PRO A  68      -6.358 -12.201 -10.841  1.00 10.73      A--- N
ANISOU  378  N   PRO A  68     1405   1458   1214   -147   -161   -333  A--- N
ATOM    379  CA  PRO A  68      -6.850 -10.876 -11.202  1.00 11.30      A--- C
ANISOU  379  CA  PRO A  68     1488   1471   1331   -148   -131   -378  A--- C
ATOM    380  C   PRO A  68      -6.620 -10.639 -12.695  1.00 10.97      A--- C
ANISOU  380  C   PRO A  68     1423   1375   1368   -147   -119   -342  A--- C
ATOM    381  O   PRO A  68      -5.627 -11.073 -13.265  1.00 10.88      A--- O
ANISOU  381  O   PRO A  68     1384   1368   1381   -162   -142   -310  A--- O
ATOM    382  CB  PRO A  68      -5.966  -9.915 -10.374  1.00 12.56      A--- C
ANISOU  382  CB  PRO A  68     1657   1630   1484   -184   -165   -446  A--- C
ATOM    383  CG  PRO A  68      -5.479 -10.760  -9.236  1.00 12.81      A--- C
ANISOU  383  CG  PRO A  68     1693   1737   1434   -192   -206   -444  A--- C
ATOM    384  CD  PRO A  68      -5.316 -12.147  -9.830  1.00 11.55      A--- C
ANISOU  384  CD  PRO A  68     1508   1601   1276   -173   -213   -362  A--- C
ATOM    385  N   ASN A  69      -7.574  -9.957 -13.326  1.00 11.75      A--- N
ANISOU  385  N   ASN A  69     1534   1425   1506   -128    -82   -346  A--- N
ATOM    386  CA  ASN A  69      -7.495  -9.656 -14.737  1.00 11.01      A--- C
ANISOU  386  CA  ASN A  69     1427   1279   1475   -125    -70   -308  A--- C
ATOM    387  C   ASN A  69      -6.169  -8.975 -15.071  1.00 10.82      A--- C
ANISOU  387  C   ASN A  69     1390   1226   1494   -165    -91   -319  A--- C
ATOM    388  O   ASN A  69      -5.581  -9.301 -16.097  1.00 10.62      A--- O
ANISOU  388  O   ASN A  69     1344   1192   1499   -174    -91   -275  A--- O
ATOM    389  CB  ASN A  69      -8.673  -8.773 -15.131  1.00 11.59      A--- C
ANISOU  389  CB  ASN A  69     1519   1300   1582    -98    -36   -321  A--- C
ATOM    390  CG  ASN A  69      -9.965  -9.567 -15.246  1.00 12.95      A--- C
ANISOU  390  CG  ASN A  69     1688   1498   1732    -59    -12   -293  A--- C
ATOM    391  OD1 ASN A  69      -9.926 -10.769 -15.494  1.00 15.43      A--- O
ANISOU  391  OD1 ASN A  69     1988   1853   2021    -55    -18   -249  A--- O
ATOM    392  ND2 ASN A  69     -11.081  -8.864 -15.136  1.00 13.72      A--- N
ANISOU  392  ND2 ASN A  69     1797   1567   1849    -32     13   -319  A--- N
ATOM    393  N   LYS A  70      -5.692  -8.050 -14.242  1.00 12.20      A--- N
ANISOU  393  N   LYS A  70     1575   1386   1671   -193   -107   -380  A--- N
ATOM    394  CA  LYS A  70      -4.428  -7.374 -14.527  1.00 14.40      A--- C
ANISOU  394  CA  LYS A  70     1836   1636   1997   -239   -128   -394  A--- C
ATOM    395  C   LYS A  70      -3.280  -8.389 -14.670  1.00 14.79      A--- C
ANISOU  395  C   LYS A  70     1844   1738   2037   -255   -158   -360  A--- C
ATOM    396  O   LYS A  70      -2.435  -8.243 -15.531  1.00 16.62      A--- O
ANISOU  396  O   LYS A  70     2048   1949   2317   -280   -155   -336  A--- O
ATOM    397  CB  LYS A  70      -4.102  -6.360 -13.418  1.00 16.66      A--- C
ANISOU  397  CB  LYS A  70     2140   1909   2280   -269   -148   -475  A--- C
ATOM    398  CG  LYS A  70      -2.845  -5.515 -13.674  1.00 21.85      A--- C
ANISOU  398  CG  LYS A  70     2776   2527   2996   -324   -167   -498  A--- C
ATOM    399  CD  LYS A  70      -2.585  -4.521 -12.566  1.00 26.99      A--- C
ANISOU  399  CD  LYS A  70     3448   3162   3644   -357   -190   -586  A--- C
ATOM    400  CE  LYS A  70      -1.144  -4.030 -12.580  1.00 31.98      A--- C
ANISOU  400  CE  LYS A  70     4045   3782   4321   -419   -224   -610  A--- C
ATOM    401  NZ  LYS A  70      -0.923  -3.137 -11.408  1.00 34.45      A--- N
ANISOU  401  NZ  LYS A  70     4379   4086   4622   -453   -253   -705  A--- N
ATOM    402  N   GLU A  71      -3.290  -9.456 -13.880  1.00 13.22      A--- N
ANISOU  402  N   GLU A  71     1639   1605   1777   -239   -181   -352  A--- N
ATOM    403  CA  GLU A  71      -2.265 -10.496 -13.952  1.00 13.45      A--- C
ANISOU  403  CA  GLU A  71     1627   1681   1800   -245   -213   -318  A--- C
ATOM    404  C   GLU A  71      -2.526 -11.409 -15.134  1.00 11.30      A--- C
ANISOU  404  C   GLU A  71     1341   1405   1545   -218   -185   -253  A--- C
ATOM    405  O   GLU A  71      -1.587 -11.752 -15.867  1.00 11.65      A--- O
ANISOU  405  O   GLU A  71     1348   1453   1626   -229   -188   -228  A--- O
ATOM    406  CB  GLU A  71      -2.198 -11.334 -12.664  1.00 14.26      A--- C
ANISOU  406  CB  GLU A  71     1735   1852   1830   -234   -252   -326  A--- C
ATOM    407  CG  GLU A  71      -1.753 -10.536 -11.446  1.00 16.73      A--- C
ANISOU  407  CG  GLU A  71     2060   2182   2114   -265   -290   -394  A--- C
ATOM    408  CD  GLU A  71      -0.450  -9.774 -11.666  1.00 20.62      A--- C
ANISOU  408  CD  GLU A  71     2514   2654   2665   -312   -320   -424  A--- C
ATOM    409  OE1 GLU A  71       0.556 -10.428 -12.074  1.00 20.13      A--- O
ANISOU  409  OE1 GLU A  71     2402   2615   2631   -318   -344   -390  A--- O
ATOM    410  OE2 GLU A  71      -0.434  -8.498 -11.551  1.00 21.89      A--- O
ANISOU  410  OE2 GLU A  71     2691   2769   2857   -343   -312   -480  A--- O
ATOM    411  N   TYR A  72      -3.777 -11.827 -15.332  1.00 10.92      A--- N
ANISOU  411  N   TYR A  72     1320   1355   1473   -183   -156   -231  A--- N
ATOM    412  CA  TYR A  72      -4.086 -12.794 -16.377  1.00  9.97      A--- C
ANISOU  412  CA  TYR A  72     1188   1236   1361   -158   -134   -175  A--- C
ATOM    413  C   TYR A  72      -3.782 -12.186 -17.746  1.00 10.52      A--- C
ANISOU  413  C   TYR A  72     1249   1260   1487   -171   -108   -157  A--- C
ATOM    414  O   TYR A  72      -3.306 -12.865 -18.666  1.00  9.72      A--- O
ANISOU  414  O   TYR A  72     1126   1165   1403   -169    -99   -122  A--- O
ATOM    415  CB  TYR A  72      -5.544 -13.189 -16.254  1.00 10.16      A--- C
ANISOU  415  CB  TYR A  72     1242   1265   1354   -125   -110   -164  A--- C
ATOM    416  CG  TYR A  72      -5.977 -14.399 -17.041  1.00  9.34      A--- C
ANISOU  416  CG  TYR A  72     1129   1172   1246   -101    -96   -114  A--- C
ATOM    417  CD1 TYR A  72      -5.751 -15.679 -16.573  1.00  9.20      A--- C
ANISOU  417  CD1 TYR A  72     1101   1193   1198    -91   -114    -90  A--- C
ATOM    418  CD2 TYR A  72      -6.667 -14.256 -18.233  1.00  9.54      A--- C
ANISOU  418  CD2 TYR A  72     1159   1165   1297    -89    -68    -91  A--- C
ATOM    419  CE1 TYR A  72      -6.283 -16.777 -17.209  1.00  8.91      A--- C
ANISOU  419  CE1 TYR A  72     1062   1161   1162    -70    -99    -52  A--- C
ATOM    420  CE2 TYR A  72      -7.115 -15.346 -18.939  1.00  9.31      A--- C
ANISOU  420  CE2 TYR A  72     1125   1147   1263    -70    -58    -55  A--- C
ATOM    421  CZ  TYR A  72      -6.947 -16.622 -18.412  1.00  9.00      A--- C
ANISOU  421  CZ  TYR A  72     1077   1143   1198    -61    -71    -38  A--- C
ATOM    422  OH  TYR A  72      -7.504 -17.716 -19.071  1.00  9.21      A--- O
ANISOU  422  OH  TYR A  72     1102   1174   1224    -44    -59     -6  A--- O
ATOM    423  N   GLU A  73      -4.053 -10.895 -17.893  1.00 11.32      A--- N
ANISOU  423  N   GLU A  73     1372   1313   1616   -186    -94   -182  A--- N
ATOM    424  CA  GLU A  73      -3.810 -10.188 -19.148  1.00 11.90      A--- C
ANISOU  424  CA  GLU A  73     1445   1337   1737   -201    -69   -159  A--- C
ATOM    425  C   GLU A  73      -2.342 -10.237 -19.577  1.00 12.55      A--- C
ANISOU  425  C   GLU A  73     1488   1427   1853   -238    -74   -152  A--- C
ATOM    426  O   GLU A  73      -2.073 -10.148 -20.764  1.00 12.46      A--- O
ANISOU  426  O   GLU A  73     1471   1395   1867   -247    -47   -118  A--- O
ATOM    427  CB  GLU A  73      -4.256  -8.736 -19.050  1.00 13.86      A--- C
ANISOU  427  CB  GLU A  73     1724   1524   2016   -212    -59   -188  A--- C
ATOM    428  CG  GLU A  73      -5.770  -8.578 -19.099  1.00 15.58      A--- C
ANISOU  428  CG  GLU A  73     1974   1723   2221   -170    -42   -184  A--- C
ATOM    429  CD  GLU A  73      -6.271  -7.203 -18.694  1.00 18.63      A--- C
ANISOU  429  CD  GLU A  73     2389   2050   2637   -171    -35   -225  A--- C
ATOM    430  OE1 GLU A  73      -5.407  -6.290 -18.460  1.00 20.64      A--- O
ANISOU  430  OE1 GLU A  73     2645   2270   2927   -211    -43   -256  A--- O
ATOM    431  OE2 GLU A  73      -7.477  -7.122 -18.339  1.00 18.18      A--- O
ANISOU  431  OE2 GLU A  73     2350   1989   2567   -134    -25   -239  A--- O
ATOM    432  N   ARG A  74      -1.412 -10.407 -18.630  1.00 12.31      A--- N
ANISOU  432  N   ARG A  74     1428   1429   1818   -259   -109   -183  A--- N
ATOM    433  CA  ARG A  74      -0.007 -10.505 -18.997  1.00 12.17      A--- C
ANISOU  433  CA  ARG A  74     1360   1424   1838   -292   -115   -179  A--- C
ATOM    434  C   ARG A  74       0.266 -11.650 -19.974  1.00 10.91      A--- C
ANISOU  434  C   ARG A  74     1174   1290   1679   -271    -94   -133  A--- C
ATOM    435  O   ARG A  74       1.274 -11.574 -20.713  1.00 11.74      A--- O
ANISOU  435  O   ARG A  74     1242   1393   1825   -298    -77   -122  A--- O
ATOM    436  CB  ARG A  74       0.874 -10.675 -17.764  1.00 12.72      A--- C
ANISOU  436  CB  ARG A  74     1397   1536   1899   -310   -167   -218  A--- C
ATOM    437  CG  ARG A  74       0.864  -9.474 -16.808  1.00 14.04      A--- C
ANISOU  437  CG  ARG A  74     1585   1679   2068   -341   -189   -277  A--- C
ATOM    438  CD  ARG A  74       1.635  -9.800 -15.540  1.00 17.02      A--- C
ANISOU  438  CD  ARG A  74     1935   2112   2420   -353   -249   -313  A--- C
ATOM    439  NE  ARG A  74       3.067  -9.876 -15.829  1.00 18.70      A--- N
ANISOU  439  NE  ARG A  74     2081   2341   2683   -388   -268   -313  A--- N
ATOM    440  CZ  ARG A  74       3.874 -10.937 -15.732  1.00 20.80      A--- C
ANISOU  440  CZ  ARG A  74     2295   2659   2949   -373   -297   -292  A--- C
ATOM    441  NH1 ARG A  74       3.411 -12.125 -15.453  1.00 20.50      A--- N
ANISOU  441  NH1 ARG A  74     2267   2659   2862   -325   -309   -260  A--- N
ATOM    442  NH2 ARG A  74       5.163 -10.847 -16.027  1.00 22.88      A--- N
ANISOU  442  NH2 ARG A  74     2490   2933   3269   -407   -309   -298  A--- N
ATOM    443  N   LEU A  75      -0.566 -12.702 -19.947  1.00 10.12      A--- N
ANISOU  443  N   LEU A  75     1091   1214   1539   -228    -94   -110  A--- N
ATOM    444  CA  LEU A  75      -0.436 -13.852 -20.819  1.00 10.28      A--- C
ANISOU  444  CA  LEU A  75     1094   1254   1558   -205    -76    -74  A--- C
ATOM    445  C   LEU A  75      -0.445 -13.433 -22.281  1.00  9.70      A--- C
ANISOU  445  C   LEU A  75     1028   1149   1506   -217    -29    -48  A--- C
ATOM    446  O   LEU A  75       0.140 -14.108 -23.108  1.00  9.54      A--- O
ANISOU  446  O   LEU A  75      982   1144   1498   -215     -8    -30  A--- O
ATOM    447  CB  LEU A  75      -1.530 -14.869 -20.537  1.00 10.19      A--- C
ANISOU  447  CB  LEU A  75     1109   1260   1502   -163    -81    -57  A--- C
ATOM    448  CG  LEU A  75      -1.389 -15.600 -19.199  1.00 11.75      A--- C
ANISOU  448  CG  LEU A  75     1298   1497   1670   -149   -124    -67  A--- C
ATOM    449  CD1 LEU A  75      -2.676 -16.286 -18.835  1.00 11.51      A--- C
ANISOU  449  CD1 LEU A  75     1302   1474   1596   -118   -121    -52  A--- C
ATOM    450  CD2 LEU A  75      -0.232 -16.582 -19.263  1.00 12.14      A--- C
ANISOU  450  CD2 LEU A  75     1297   1573   1739   -142   -141    -55  A--- C
ATOM    451  N   THR A  76      -1.137 -12.317 -22.591  1.00  9.99      A--- N
ANISOU  451  N   THR A  76     1105   1143   1548   -228    -13    -47  A--- N
ATOM    452  CA  THR A  76      -1.196 -11.898 -23.988  1.00  9.96      A--- C
ANISOU  452  CA  THR A  76     1117   1110   1556   -239     27    -14  A--- C
ATOM    453  C   THR A  76       0.207 -11.774 -24.571  1.00 10.15      A--- C
ANISOU  453  C   THR A  76     1098   1139   1617   -278     50    -11  A--- C
ATOM    454  O   THR A  76       0.390 -12.047 -25.772  1.00 11.64      A--- O
ANISOU  454  O   THR A  76     1288   1332   1803   -280     88     18  A--- O
ATOM    455  CB  THR A  76      -1.967 -10.597 -24.194  1.00  9.59      A--- C
ANISOU  455  CB  THR A  76     1115   1007   1519   -247     35    -10  A--- C
ATOM    456  OG1 THR A  76      -1.324  -9.531 -23.461  1.00  9.85      A--- O
ANISOU  456  OG1 THR A  76     1140   1012   1589   -285     23    -43  A--- O
ATOM    457  CG2 THR A  76      -3.426 -10.754 -23.811  1.00  9.88      A--- C
ANISOU  457  CG2 THR A  76     1186   1040   1525   -205     21    -11  A--- C
ATOM    458  N   GLN A  77       1.195 -11.320 -23.793  1.00 10.25      A--- N
ANISOU  458  N   GLN A  77     1073   1155   1664   -311     30    -43  A--- N
ATOM    459  CA  GLN A  77       2.480 -11.002 -24.363  1.00 11.35      A--- C
ANISOU  459  CA  GLN A  77     1168   1296   1849   -355     57    -41  A--- C
ATOM    460  C   GLN A  77       3.290 -12.274 -24.607  1.00 11.27      A--- C
ANISOU  460  C   GLN A  77     1102   1337   1842   -337     62    -38  A--- C
ATOM    461  O   GLN A  77       4.312 -12.219 -25.285  1.00 10.72      A--- O
ANISOU  461  O   GLN A  77      989   1276   1808   -366     97    -33  A--- O
ATOM    462  CB  GLN A  77       3.210  -9.995 -23.453  1.00 13.07      A--- C
ANISOU  462  CB  GLN A  77     1361   1495   2109   -401     30    -81  A--- C
ATOM    463  CG  GLN A  77       2.418  -8.677 -23.357  1.00 14.77      A--- C
ANISOU  463  CG  GLN A  77     1635   1647   2330   -417     33    -85  A--- C
ATOM    464  CD  GLN A  77       1.993  -8.100 -24.699  1.00 15.57      A--- C
ANISOU  464  CD  GLN A  77     1777   1703   2435   -425     84    -37  A--- C
ATOM    465  OE1 GLN A  77       0.812  -8.133 -25.114  1.00 16.92      A--- O
ANISOU  465  OE1 GLN A  77     2001   1856   2572   -388     90    -11  A--- O
ATOM    466  NE2 GLN A  77       2.953  -7.628 -25.450  1.00 14.67      A--- N
ANISOU  466  NE2 GLN A  77     1639   1574   2359   -474    121    -21  A--- N
ATOM    467  N   ALA A  78       2.872 -13.399 -24.011  1.00 10.90      A--- N
ANISOU  467  N   ALA A  78     1054   1323   1764   -291     30    -41  A--- N
ATOM    468  CA  ALA A  78       3.527 -14.674 -24.214  1.00 11.20      A--- C
ANISOU  468  CA  ALA A  78     1045   1401   1809   -265     33    -38  A--- C
ATOM    469  C   ALA A  78       2.847 -15.506 -25.297  1.00 10.69      A--- C
ANISOU  469  C   ALA A  78     1010   1336   1712   -233     70    -11  A--- C
ATOM    470  O   ALA A  78       3.289 -16.621 -25.543  1.00 11.49      A--- O
ANISOU  470  O   ALA A  78     1080   1464   1822   -208     77    -10  A--- O
ATOM    471  CB  ALA A  78       3.534 -15.499 -22.938  1.00 12.33      A--- C
ANISOU  471  CB  ALA A  78     1171   1574   1940   -234    -25    -52  A--- C
ATOM    472  N   PHE A  79       1.818 -14.968 -25.941  1.00 10.14      A--- N
ANISOU  472  N   PHE A  79     1000   1239   1613   -234     91      8  A--- N
ATOM    473  CA  PHE A  79       1.027 -15.729 -26.895  1.00  9.22      A--- C
ANISOU  473  CA  PHE A  79      916   1125   1458   -205    115     29  A--- C
ATOM    474  C   PHE A  79       1.571 -15.472 -28.287  1.00  9.96      A--- C
ANISOU  474  C   PHE A  79     1008   1218   1556   -230    173     46  A--- C
ATOM    475  O   PHE A  79       1.208 -14.467 -28.957  1.00  9.73      A--- O
ANISOU  475  O   PHE A  79     1019   1162   1515   -254    195     68  A--- O
ATOM    476  CB  PHE A  79      -0.466 -15.350 -26.734  1.00  9.22      A--- C
ANISOU  476  CB  PHE A  79      976   1102   1422   -188     97     41  A--- C
ATOM    477  CG  PHE A  79      -1.377 -16.275 -27.473  1.00  9.23      A--- C
ANISOU  477  CG  PHE A  79     1006   1113   1386   -157    106     56  A--- C
ATOM    478  CD1 PHE A  79      -1.699 -16.068 -28.818  1.00  9.95      A--- C
ANISOU  478  CD1 PHE A  79     1129   1198   1454   -163    140     79  A--- C
ATOM    479  CD2 PHE A  79      -1.815 -17.425 -26.843  1.00 10.28      A--- C
ANISOU  479  CD2 PHE A  79     1133   1263   1507   -124     81     48  A--- C
ATOM    480  CE1 PHE A  79      -2.525 -16.980 -29.475  1.00  9.33      A--- C
ANISOU  480  CE1 PHE A  79     1073   1131   1339   -137    142     86  A--- C
ATOM    481  CE2 PHE A  79      -2.646 -18.333 -27.505  1.00 10.20      A--- C
ANISOU  481  CE2 PHE A  79     1146   1258   1468   -100     88     57  A--- C
ATOM    482  CZ  PHE A  79      -2.958 -18.122 -28.824  1.00  9.51      A--- C
ANISOU  482  CZ  PHE A  79     1086   1167   1358   -107    117     71  A--- C
ATOM    483  N   ASN A  80       2.465 -16.389 -28.722  1.00  9.69      A--- N
ANISOU  483  N   ASN A  80      930   1214   1538   -222    198     35  A--- N
ATOM    484  CA  ASN A  80       3.012 -16.281 -30.061  1.00 10.43      A--- C
ANISOU  484  CA  ASN A  80     1020   1315   1626   -244    261     46  A--- C
ATOM    485  C   ASN A  80       3.189 -17.683 -30.631  1.00 10.08      A--- C
ANISOU  485  C   ASN A  80      958   1299   1572   -209    283     33  A--- C
ATOM    486  O   ASN A  80       4.308 -18.179 -30.737  1.00 10.95      A--- O
ANISOU  486  O   ASN A  80     1008   1431   1720   -209    308     13  A--- O
ATOM    487  CB  ASN A  80       4.315 -15.486 -30.115  1.00 11.20      A--- C
ANISOU  487  CB  ASN A  80     1066   1414   1775   -292    291     41  A--- C
ATOM    488  CG  ASN A  80       4.692 -15.158 -31.542  1.00 13.10      A--- C
ANISOU  488  CG  ASN A  80     1318   1659   1998   -323    365     61  A--- C
ATOM    489  OD1 ASN A  80       3.817 -15.133 -32.421  1.00 15.65      A--- O
ANISOU  489  OD1 ASN A  80     1705   1975   2265   -315    382     86  A--- O
ATOM    490  ND2 ASN A  80       5.948 -14.906 -31.785  1.00 13.66      A--- N
ANISOU  490  ND2 ASN A  80     1330   1745   2114   -358    407     52  A--- N
ATOM    491  N   PRO A  81       2.065 -18.360 -30.926  1.00  9.92      A--- N
ANISOU  491  N   PRO A  81      987   1276   1505   -177    270     38  A--- N
ATOM    492  CA  PRO A  81       2.082 -19.792 -31.268  1.00 10.37      A--- C
ANISOU  492  CA  PRO A  81     1033   1350   1556   -140    280     18  A--- C
ATOM    493  C   PRO A  81       2.549 -20.045 -32.697  1.00 10.95      A--- C
ANISOU  493  C   PRO A  81     1109   1442   1609   -150    347     12  A--- C
ATOM    494  O   PRO A  81       1.762 -20.243 -33.613  1.00 11.13      A--- O
ANISOU  494  O   PRO A  81     1185   1467   1577   -146    362     18  A--- O
ATOM    495  CB  PRO A  81       0.636 -20.224 -31.044  1.00  9.75      A--- C
ANISOU  495  CB  PRO A  81     1007   1258   1439   -114    241     27  A--- C
ATOM    496  CG  PRO A  81      -0.169 -18.972 -31.294  1.00  9.91      A--- C
ANISOU  496  CG  PRO A  81     1076   1261   1427   -138    236     55  A--- C
ATOM    497  CD  PRO A  81       0.709 -17.888 -30.692  1.00 10.07      A--- C
ANISOU  497  CD  PRO A  81     1064   1272   1487   -170    236     58  A--- C
ATOM    498  N   ILE A  82       3.869 -20.126 -32.848  1.00 10.54      A--- N
ANISOU  498  N   ILE A  82      995   1407   1600   -161    386     -5  A--- N
ATOM    499  CA  ILE A  82       4.485 -20.194 -34.164  1.00 11.16      A--- C
ANISOU  499  CA  ILE A  82     1070   1509   1661   -179    462    -14  A--- C
ATOM    500  C   ILE A  82       4.150 -21.516 -34.859  1.00 11.01      A--- C
ANISOU  500  C   ILE A  82     1069   1501   1613   -141    481    -42  A--- C
ATOM    501  O   ILE A  82       4.450 -21.605 -36.045  1.00 12.11      A--- O
ANISOU  501  O   ILE A  82     1220   1661   1718   -154    545    -53  A--- O
ATOM    502  CB  ILE A  82       6.017 -20.016 -34.069  1.00 12.42      A--- C
ANISOU  502  CB  ILE A  82     1144   1687   1886   -199    502    -31  A--- C
ATOM    503  CG1 ILE A  82       6.680 -21.146 -33.260  1.00 13.74      A--- C
ANISOU  503  CG1 ILE A  82     1242   1861   2117   -153    475    -65  A--- C
ATOM    504  CG2 ILE A  82       6.362 -18.631 -33.525  1.00 12.53      A--- C
ANISOU  504  CG2 ILE A  82     1144   1688   1927   -247    489     -7  A--- C
ATOM    505  CD1 ILE A  82       8.171 -21.103 -33.340  1.00 15.18      A--- C
ANISOU  505  CD1 ILE A  82     1333   2068   2366   -167    519    -87  A--- C
ATOM    506  N   TYR A  83       3.640 -22.540 -34.172  1.00  9.91      A--- N
ANISOU  506  N   TYR A  83      929   1347   1488    -98    433    -58  A--- N
ATOM    507  CA  TYR A  83       3.325 -23.793 -34.848  1.00 10.07      A--- C
ANISOU  507  CA  TYR A  83      969   1369   1488    -66    451    -89  A--- C
ATOM    508  C   TYR A  83       1.816 -23.969 -35.146  1.00 10.23      A--- C
ANISOU  508  C   TYR A  83     1065   1377   1445    -61    418    -78  A--- C
ATOM    509  O   TYR A  83       1.422 -24.994 -35.707  1.00 10.65      A--- O
ANISOU  509  O   TYR A  83     1139   1427   1477    -40    427   -107  A--- O
ATOM    510  CB  TYR A  83       3.837 -24.980 -33.983  1.00 10.86      A--- C
ANISOU  510  CB  TYR A  83     1014   1454   1656    -20    425   -115  A--- C
ATOM    511  CG  TYR A  83       5.330 -24.996 -33.936  1.00 11.04      A--- C
ANISOU  511  CG  TYR A  83      955   1495   1743    -17    463   -135  A--- C
ATOM    512  CD1 TYR A  83       6.081 -25.190 -35.083  1.00 11.46      A--- C
ANISOU  512  CD1 TYR A  83      989   1573   1793    -23    542   -166  A--- C
ATOM    513  CD2 TYR A  83       6.016 -24.788 -32.722  1.00 11.65      A--- C
ANISOU  513  CD2 TYR A  83      971   1570   1884    -11    419   -124  A--- C
ATOM    514  CE1 TYR A  83       7.460 -25.154 -35.042  1.00 12.47      A--- C
ANISOU  514  CE1 TYR A  83     1031   1720   1985    -23    581   -185  A--- C
ATOM    515  CE2 TYR A  83       7.385 -24.766 -32.692  1.00 12.11      A--- C
ANISOU  515  CE2 TYR A  83      945   1648   2006    -10    449   -143  A--- C
ATOM    516  CZ  TYR A  83       8.114 -24.906 -33.853  1.00 12.88      A--- C
ANISOU  516  CZ  TYR A  83     1018   1769   2107    -17    532   -173  A--- C
ATOM    517  OH  TYR A  83       9.478 -24.851 -33.879  1.00 13.47      A--- O
ANISOU  517  OH  TYR A  83     1001   1867   2250    -19    570   -194  A--- O
ATOM    518  N   PHE A  84       0.988 -22.980 -34.863  1.00  9.73      A--- N
ANISOU  518  N   PHE A  84     1040   1305   1352    -82    383    -40  A--- N
ATOM    519  CA  PHE A  84      -0.417 -23.053 -35.269  1.00  9.97      A--- C
ANISOU  519  CA  PHE A  84     1133   1328   1324    -79    355    -30  A--- C
ATOM    520  C   PHE A  84      -0.542 -23.114 -36.787  1.00 11.24      A--- C
ANISOU  520  C   PHE A  84     1337   1514   1419    -93    400    -39  A--- C
ATOM    521  O   PHE A  84       0.030 -22.324 -37.502  1.00 11.87      A--- O
ANISOU  521  O   PHE A  84     1423   1612   1475   -122    445    -24  A--- O
ATOM    522  CB  PHE A  84      -1.184 -21.828 -34.765  1.00  9.92      A--- C
ANISOU  522  CB  PHE A  84     1154   1308   1304    -97    316     11  A--- C
ATOM    523  CG  PHE A  84      -2.641 -21.860 -35.166  1.00 10.18      A--- C
ANISOU  523  CG  PHE A  84     1242   1337   1285    -91    283     23  A--- C
ATOM    524  CD1 PHE A  84      -3.492 -22.764 -34.614  1.00 10.45      A--- C
ANISOU  524  CD1 PHE A  84     1280   1360   1328    -66    243      9  A--- C
ATOM    525  CD2 PHE A  84      -3.132 -21.000 -36.138  1.00 10.56      A--- C
ANISOU  525  CD2 PHE A  84     1338   1395   1278   -111    291     51  A--- C
ATOM    526  CE1 PHE A  84      -4.833 -22.823 -34.963  1.00 10.24      A--- C
ANISOU  526  CE1 PHE A  84     1294   1334   1262    -63    211     17  A--- C
ATOM    527  CE2 PHE A  84      -4.474 -21.022 -36.478  1.00 10.56      A--- C
ANISOU  527  CE2 PHE A  84     1381   1395   1236   -103    252     62  A--- C
ATOM    528  CZ  PHE A  84      -5.327 -21.935 -35.879  1.00  9.61      A--- C
ANISOU  528  CZ  PHE A  84     1254   1266   1131    -79    212     42  A--- C
ATOM    529  N   ASP A  85      -1.278 -24.129 -37.268  1.00 11.11      A--- N
ANISOU  529  N   ASP A  85     1349   1498   1372    -75    390    -68  A--- N
ATOM    530  CA  ASP A  85      -1.491 -24.343 -38.678  1.00 12.40      A--- C
ANISOU  530  CA  ASP A  85     1557   1688   1464    -86    425    -86  A--- C
ATOM    531  C   ASP A  85      -2.925 -24.880 -38.849  1.00 11.20      A--- C
ANISOU  531  C   ASP A  85     1450   1529   1274    -76    373    -93  A--- C
ATOM    532  O   ASP A  85      -3.209 -26.071 -38.615  1.00 11.42      A--- O
ANISOU  532  O   ASP A  85     1470   1541   1327    -54    357   -132  A--- O
ATOM    533  CB  ASP A  85      -0.452 -25.289 -39.239  1.00 12.40      A--- C
ANISOU  533  CB  ASP A  85     1529   1702   1480    -74    486   -139  A--- C
ATOM    534  CG  ASP A  85      -0.601 -25.550 -40.752  1.00 15.50      A--- C
ANISOU  534  CG  ASP A  85     1971   2128   1787    -88    531   -168  A--- C
ATOM    535  OD1 ASP A  85      -1.634 -25.292 -41.312  1.00 14.63      A--- O
ANISOU  535  OD1 ASP A  85     1919   2029   1609   -100    500   -152  A--- O
ATOM    536  OD2 ASP A  85       0.339 -26.115 -41.346  1.00 18.18      A--- O
ANISOU  536  OD2 ASP A  85     2290   2485   2131    -83    596   -212  A--- O
ATOM    537  N   ALA A  86      -3.842 -23.976 -39.187  1.00 11.53      A--- N
ANISOU  537  N   ALA A  86     1536   1580   1266    -92    342    -53  A--- N
ATOM    538  CA  ALA A  86      -5.249 -24.319 -39.339  1.00 11.08      A--- C
ANISOU  538  CA  ALA A  86     1513   1520   1176    -85    287    -56  A--- C
ATOM    539  C   ALA A  86      -5.434 -25.456 -40.330  1.00 11.26      A--- C
ANISOU  539  C   ALA A  86     1560   1560   1156    -83    301   -110  A--- C
ATOM    540  O   ALA A  86      -6.228 -26.370 -40.045  1.00 11.51      A--- O
ANISOU  540  O   ALA A  86     1591   1575   1205    -71    264   -137  A--- O
ATOM    541  CB  ALA A  86      -6.064 -23.088 -39.740  1.00 10.91      A--- C
ANISOU  541  CB  ALA A  86     1530   1508   1104   -100    256     -3  A--- C
ATOM    542  N   ASP A  87      -4.714 -25.417 -41.456  1.00 11.55      A--- N
ANISOU  542  N   ASP A  87     1618   1629   1139    -97    357   -127  A--- N
ATOM    543  CA  ASP A  87      -4.909 -26.483 -42.438  1.00 12.40      A--- C
ANISOU  543  CA  ASP A  87     1756   1756   1199    -96    372   -188  A--- C
ATOM    544  C   ASP A  87      -4.562 -27.840 -41.846  1.00 12.43      A--- C
ANISOU  544  C   ASP A  87     1720   1724   1275    -71    381   -245  A--- C
ATOM    545  O   ASP A  87      -5.229 -28.847 -42.118  1.00 12.54      A--- O
ANISOU  545  O   ASP A  87     1753   1728   1282    -65    359   -291  A--- O
ATOM    546  CB  ASP A  87      -4.145 -26.261 -43.719  1.00 13.71      A--- C
ANISOU  546  CB  ASP A  87     1952   1965   1290   -116    440   -203  A--- C
ATOM    547  CG  ASP A  87      -4.664 -25.103 -44.557  1.00 14.79      A--- C
ANISOU  547  CG  ASP A  87     2144   2137   1335   -142    426   -147  A--- C
ATOM    548  OD1 ASP A  87      -5.858 -24.919 -44.685  1.00 14.72      A--- O
ANISOU  548  OD1 ASP A  87     2168   2132   1292   -143    360   -127  A--- O
ATOM    549  OD2 ASP A  87      -3.832 -24.577 -45.283  1.00 20.09      A--- O
ANISOU  549  OD2 ASP A  87     2832   2839   1962   -163    488   -135  A--- O
ATOM    550  N   ALA A  88      -3.480 -27.894 -41.054  1.00 11.39      A--- N
ANISOU  550  N   ALA A  88     1535   1572   1218    -55    413   -243  A--- N
ATOM    551  CA  ALA A  88      -3.029 -29.158 -40.504  1.00 12.14      A--- C
ANISOU  551  CA  ALA A  88     1593   1632   1387    -25    422   -290  A--- C
ATOM    552  C   ALA A  88      -4.034 -29.672 -39.470  1.00 11.91      A--- C
ANISOU  552  C   ALA A  88     1558   1561   1403    -13    354   -277  A--- C
ATOM    553  O   ALA A  88      -4.210 -30.888 -39.366  1.00 12.74      A--- O
ANISOU  553  O   ALA A  88     1662   1635   1544      3    348   -320  A--- O
ATOM    554  CB  ALA A  88      -1.619 -29.026 -39.918  1.00 11.63      A--- C
ANISOU  554  CB  ALA A  88     1467   1561   1390     -9    465   -285  A--- C
ATOM    555  N   ILE A  89      -4.665 -28.787 -38.670  1.00 11.84      A--- N
ANISOU  555  N   ILE A  89     1547   1550   1400    -21    308   -220  A--- N
ATOM    556  CA  ILE A  89      -5.665 -29.212 -37.710  1.00 11.22      A--- C
ANISOU  556  CA  ILE A  89     1465   1440   1358    -14    251   -206  A--- C
ATOM    557  C   ILE A  89      -6.897 -29.795 -38.431  1.00 11.39      A--- C
ANISOU  557  C   ILE A  89     1526   1464   1338    -27    221   -235  A--- C
ATOM    558  O   ILE A  89      -7.361 -30.899 -38.120  1.00 10.17      A--- O
ANISOU  558  O   ILE A  89     1367   1275   1219    -20    203   -263  A--- O
ATOM    559  CB  ILE A  89      -6.064 -28.042 -36.786  1.00 11.73      A--- C
ANISOU  559  CB  ILE A  89     1518   1506   1430    -20    216   -146  A--- C
ATOM    560  CG1 ILE A  89      -4.881 -27.629 -35.919  1.00 12.52      A--- C
ANISOU  560  CG1 ILE A  89     1575   1599   1581    -10    237   -126  A--- C
ATOM    561  CG2 ILE A  89      -7.277 -28.430 -35.953  1.00 12.45      A--- C
ANISOU  561  CG2 ILE A  89     1610   1574   1545    -18    164   -134  A--- C
ATOM    562  CD1 ILE A  89      -5.097 -26.310 -35.300  1.00 12.26      A--- C
ANISOU  562  CD1 ILE A  89     1539   1574   1544    -22    215    -77  A--- C
ATOM    563  N   ILE A  90      -7.372 -29.074 -39.457  1.00 10.33      A--- N
ANISOU  563  N   ILE A  90     1428   1369   1125    -47    216   -227  A--- N
ATOM    564  CA  ILE A  90      -8.485 -29.566 -40.274  1.00 11.22      A--- C
ANISOU  564  CA  ILE A  90     1577   1494   1188    -62    182   -258  A--- C
ATOM    565  C   ILE A  90      -8.135 -30.890 -40.929  1.00 11.44      A--- C
ANISOU  565  C   ILE A  90     1617   1510   1218    -59    212   -333  A--- C
ATOM    566  O   ILE A  90      -8.996 -31.784 -41.060  1.00 11.34      A--- O
ANISOU  566  O   ILE A  90     1616   1480   1212    -67    180   -370  A--- O
ATOM    567  CB  ILE A  90      -8.915 -28.490 -41.295  1.00 11.57      A--- C
ANISOU  567  CB  ILE A  90     1663   1589   1144    -81    169   -230  A--- C
ATOM    568  CG1 ILE A  90      -9.898 -27.497 -40.710  1.00 12.01      A--- C
ANISOU  568  CG1 ILE A  90     1713   1646   1204    -82    114   -171  A--- C
ATOM    569  CG2 ILE A  90      -9.441 -29.060 -42.581  1.00 11.82      A--- C
ANISOU  569  CG2 ILE A  90     1738   1650   1101    -97    160   -279  A--- C
ATOM    570  CD1 ILE A  90      -9.425 -26.789 -39.480  1.00 11.80      A--- C
ANISOU  570  CD1 ILE A  90     1649   1594   1238    -70    122   -125  A--- C
ATOM    571  N   ASP A  91      -6.906 -31.020 -41.424  1.00 12.22      A--- N
ANISOU  571  N   ASP A  91     1712   1618   1310    -50    276   -360  A--- N
ATOM    572  CA  ASP A  91      -6.508 -32.262 -42.080  1.00 14.01      A--- C
ANISOU  572  CA  ASP A  91     1950   1830   1541    -43    311   -439  A--- C
ATOM    573  C   ASP A  91      -6.586 -33.429 -41.065  1.00 13.17      A--- C
ANISOU  573  C   ASP A  91     1812   1656   1534    -21    295   -459  A--- C
ATOM    574  O   ASP A  91      -7.008 -34.535 -41.430  1.00 13.27      A--- O
ANISOU  574  O   ASP A  91     1843   1641   1557    -24    288   -518  A--- O
ATOM    575  CB  ASP A  91      -5.104 -32.180 -42.683  1.00 15.49      A--- C
ANISOU  575  CB  ASP A  91     2128   2040   1716    -32    391   -466  A--- C
ATOM    576  CG  ASP A  91      -4.817 -33.395 -43.559  1.00 22.13      A--- C
ANISOU  576  CG  ASP A  91     2989   2871   2547    -25    431   -557  A--- C
ATOM    577  OD1 ASP A  91      -5.528 -33.540 -44.581  1.00 20.27      A--- O
ANISOU  577  OD1 ASP A  91     2806   2667   2229    -49    417   -594  A--- O
ATOM    578  OD2 ASP A  91      -3.962 -34.201 -43.187  1.00 24.46      A--- O
ANISOU  578  OD2 ASP A  91     3249   3127   2917      4    468   -592  A--- O
ATOM    579  N   LEU A  92      -6.153 -33.200 -39.834  1.00 12.67      A--- N
ANISOU  579  N   LEU A  92     1706   1567   1541     -2    288   -410  A--- N
ATOM    580  CA  LEU A  92      -6.294 -34.272 -38.834  1.00 12.35      A--- C
ANISOU  580  CA  LEU A  92     1643   1463   1587     16    268   -416  A--- C
ATOM    581  C   LEU A  92      -7.757 -34.669 -38.630  1.00 12.16      A--- C
ANISOU  581  C   LEU A  92     1638   1419   1560     -6    212   -414  A--- C
ATOM    582  O   LEU A  92      -8.112 -35.850 -38.604  1.00 12.46      A--- O
ANISOU  582  O   LEU A  92     1684   1410   1639     -6    204   -455  A--- O
ATOM    583  CB  LEU A  92      -5.666 -33.835 -37.527  1.00 12.73      A--- C
ANISOU  583  CB  LEU A  92     1646   1496   1694     38    262   -358  A--- C
ATOM    584  CG  LEU A  92      -5.867 -34.791 -36.344  1.00 13.02      A--- C
ANISOU  584  CG  LEU A  92     1664   1471   1812     56    234   -343  A--- C
ATOM    585  CD1 LEU A  92      -5.250 -36.143 -36.631  1.00 14.85      A--- C
ANISOU  585  CD1 LEU A  92     1892   1652   2097     82    263   -400  A--- C
ATOM    586  CD2 LEU A  92      -5.269 -34.174 -35.078  1.00 13.14      A--- C
ANISOU  586  CD2 LEU A  92     1640   1487   1866     73    221   -282  A--- C
ATOM    587  N   ALA A  93      -8.621 -33.664 -38.486  1.00 11.70      A--- N
ANISOU  587  N   ALA A  93     1586   1396   1461    -26    173   -367  A--- N
ATOM    588  CA  ALA A  93     -10.058 -33.927 -38.317  1.00 11.57      A--- C
ANISOU  588  CA  ALA A  93     1580   1371   1444    -50    120   -364  A--- C
ATOM    589  C   ALA A  93     -10.580 -34.771 -39.468  1.00 11.92      A--- C
ANISOU  589  C   ALA A  93     1658   1416   1454    -71    115   -435  A--- C
ATOM    590  O   ALA A  93     -11.278 -35.767 -39.283  1.00 12.10      A--- O
ANISOU  590  O   ALA A  93     1681   1398   1517    -84     92   -464  A--- O
ATOM    591  CB  ALA A  93     -10.807 -32.635 -38.172  1.00 11.65      A--- C
ANISOU  591  CB  ALA A  93     1589   1424   1413    -63     86   -310  A--- C
ATOM    592  N   LYS A  94     -10.259 -34.345 -40.686  1.00 13.07      A--- N
ANISOU  592  N   LYS A  94     1834   1610   1522    -77    135   -463  A--- N
ATOM    593  CA  LYS A  94     -10.722 -35.059 -41.856  1.00 16.24      A--- C
ANISOU  593  CA  LYS A  94     2272   2022   1875    -98    128   -536  A--- C
ATOM    594  C   LYS A  94     -10.208 -36.488 -41.944  1.00 16.78      A--- C
ANISOU  594  C   LYS A  94     2344   2033   1999    -88    161   -608  A--- C
ATOM    595  O   LYS A  94     -10.966 -37.422 -42.257  1.00 16.19      A--- O
ANISOU  595  O   LYS A  94     2285   1931   1935   -109    135   -662  A--- O
ATOM    596  CB  LYS A  94     -10.377 -34.218 -43.081  1.00 18.39      A--- C
ANISOU  596  CB  LYS A  94     2581   2364   2042   -106    148   -541  A--- C
ATOM    597  CG  LYS A  94     -11.000 -34.713 -44.357  1.00 24.01      A--- C
ANISOU  597  CG  LYS A  94     3339   3105   2678   -133    129   -610  A--- C
ATOM    598  CD  LYS A  94     -11.035 -33.521 -45.371  1.00 28.74      A--- C
ANISOU  598  CD  LYS A  94     3975   3783   3160   -145    125   -579  A--- C
ATOM    599  CE  LYS A  94     -11.951 -33.764 -46.543  1.00 30.12      A--- C
ANISOU  599  CE  LYS A  94     4196   4000   3246   -175     79   -627  A--- C
ATOM    600  NZ  LYS A  94     -11.449 -32.996 -47.710  1.00 31.60      A--- N
ANISOU  600  NZ  LYS A  94     4432   4257   3316   -182    108   -621  A--- N
ATOM    601  N   ARG A  95      -8.921 -36.699 -41.617  1.00 15.92      A--- N
ANISOU  601  N   ARG A  95     2214   1899   1935    -54    217   -611  A--- N
ATOM    602  CA  ARG A  95      -8.358 -38.048 -41.613  1.00 17.90      A--- C
ANISOU  602  CA  ARG A  95     2462   2085   2253    -34    250   -675  A--- C
ATOM    603  C   ARG A  95      -9.084 -38.940 -40.596  1.00 15.32      A--- C
ANISOU  603  C   ARG A  95     2121   1685   2014    -38    210   -662  A--- C
ATOM    604  O   ARG A  95      -9.121 -40.179 -40.775  1.00 17.32      A--- O
ANISOU  604  O   ARG A  95     2386   1877   2316    -37    219   -724  A--- O
ATOM    605  CB  ARG A  95      -6.848 -37.994 -41.332  1.00 21.25      A--- C
ANISOU  605  CB  ARG A  95     2855   2499   2719      8    311   -670  A--- C
ATOM    606  CG  ARG A  95      -6.057 -37.661 -42.583  1.00 29.43      A--- C
ANISOU  606  CG  ARG A  95     3911   3591   3680      9    370   -718  A--- C
ATOM    607  CD  ARG A  95      -4.569 -37.865 -42.400  1.00 33.40      A--- C
ANISOU  607  CD  ARG A  95     4374   4076   4238     52    436   -732  A--- C
ATOM    608  NE  ARG A  95      -4.140 -36.678 -41.709  1.00 44.09      A--- N
ANISOU  608  NE  ARG A  95     5693   5464   5592     56    432   -649  A--- N
ATOM    609  CZ  ARG A  95      -3.407 -36.615 -40.588  1.00 47.87      A--- C
ANISOU  609  CZ  ARG A  95     6120   5914   6154     87    433   -603  A--- C
ATOM    610  NH1 ARG A  95      -3.017 -37.719 -39.962  1.00 54.58      A--- N
ANISOU  610  NH1 ARG A  95     6944   6694   7097    122    435   -624  A--- N
ATOM    611  NH2 ARG A  95      -3.045 -35.411 -40.144  1.00 37.10      A--- N
ANISOU  611  NH2 ARG A  95     4731   4590   4773     81    431   -538  A--- N
ATOM    612  N   CYS A  96      -9.602 -38.347 -39.514  1.00 14.52      A--- N
ANISOU  612  N   CYS A  96     1994   1585   1937    -43    173   -583  A--- N
ATOM    613  CA  CYS A  96     -10.323 -39.141 -38.526  1.00 13.91      A--- C
ANISOU  613  CA  CYS A  96     1904   1444   1935    -52    141   -562  A--- C
ATOM    614  C   CYS A  96     -11.803 -39.343 -38.868  1.00 13.84      A--- C
ANISOU  614  C   CYS A  96     1912   1442   1904   -100     93   -582  A--- C
ATOM    615  O   CYS A  96     -12.523 -39.991 -38.107  1.00 13.69      A--- O
ANISOU  615  O   CYS A  96     1881   1373   1946   -117     69   -565  A--- O
ATOM    616  CB  CYS A  96     -10.188 -38.498 -37.174  1.00 13.64      A--- C
ANISOU  616  CB  CYS A  96     1837   1409   1935    -37    129   -475  A--- C
ATOM    617  SG  CYS A  96      -8.490 -38.540 -36.587  1.00 17.33      A--- S
ANISOU  617  SG  CYS A  96     2276   1855   2452     17    174   -455  A--- S
ATOM    618  N   GLY A  97     -12.270 -38.845 -40.005  1.00 13.40      A--- N
ANISOU  618  N   GLY A  97     1880   1447   1764   -123     77   -616  A--- N
ATOM    619  CA  GLY A  97     -13.670 -38.988 -40.387  1.00 13.97      A--- C
ANISOU  619  CA  GLY A  97     1960   1534   1813   -167     23   -637  A--- C
ATOM    620  C   GLY A  97     -14.606 -37.987 -39.710  1.00 13.76      A--- C
ANISOU  620  C   GLY A  97     1905   1546   1777   -180    -19   -562  A--- C
ATOM    621  O   GLY A  97     -15.826 -38.172 -39.774  1.00 13.51      A--- O
ANISOU  621  O   GLY A  97     1864   1519   1749   -215    -65   -572  A--- O
ATOM    622  N   MET A  98     -14.061 -36.940 -39.089  1.00 12.35      A--- N
ANISOU  622  N   MET A  98     1709   1393   1588   -152     -5   -495  A--- N
ATOM    623  CA  MET A  98     -14.871 -35.926 -38.443  1.00 12.87      A--- C
ANISOU  623  CA  MET A  98     1749   1493   1646   -158    -39   -429  A--- C
ATOM    624  C   MET A  98     -15.491 -35.038 -39.549  1.00 13.84      A--- C
ANISOU  624  C   MET A  98     1889   1685   1682   -172    -75   -436  A--- C
ATOM    625  O   MET A  98     -14.838 -34.757 -40.570  1.00 13.01      A--- O
ANISOU  625  O   MET A  98     1817   1614   1511   -165    -56   -462  A--- O
ATOM    626  CB  MET A  98     -13.994 -35.126 -37.497  1.00 12.80      A--- C
ANISOU  626  CB  MET A  98     1722   1486   1654   -125    -11   -366  A--- C
ATOM    627  CG  MET A  98     -13.604 -35.893 -36.240  1.00 12.29      A--- C
ANISOU  627  CG  MET A  98     1637   1360   1672   -112      6   -343  A--- C
ATOM    628  SD  MET A  98     -12.097 -35.259 -35.450  1.00 12.42      A--- S
ANISOU  628  SD  MET A  98     1639   1376   1702    -69     45   -297  A--- S
ATOM    629  CE  MET A  98     -12.323 -35.727 -33.741  1.00 12.75      A--- C
ANISOU  629  CE  MET A  98     1655   1370   1817    -65     36   -243  A--- C
ATOM    630  N  AGLN A  99     -16.771 -34.643 -39.380  0.60 12.98      A--- N
ANISOU  630  N  AGLN A  99     1758   1599   1573   -192   -126   -414  A--- N
ATOM    631  N  BGLN A  99     -16.766 -34.640 -39.380  0.40 13.04      A--- N
ANISOU  631  N  BGLN A  99     1766   1607   1581   -192   -126   -414  A--- N
ATOM    632  CA AGLN A  99     -17.484 -33.989 -40.445  0.60 13.73      A--- C
ANISOU  632  CA AGLN A  99     1868   1755   1593   -205   -172   -423  A--- C
ATOM    633  CA BGLN A  99     -17.490 -33.992 -40.450  0.40 13.61      A--- C
ANISOU  633  CA BGLN A  99     1852   1740   1577   -205   -172   -423  A--- C
ATOM    634  C  AGLN A  99     -17.699 -32.507 -40.167  0.60 12.56      A--- C
ANISOU  634  C  AGLN A  99     1705   1648   1418   -184   -189   -352  A--- C
ATOM    635  C  BGLN A  99     -17.694 -32.503 -40.174  0.40 12.61      A--- C
ANISOU  635  C  BGLN A  99     1712   1654   1423   -184   -189   -352  A--- C
ATOM    636  O  AGLN A  99     -18.214 -31.773 -41.032  0.60 13.67      A--- O
ANISOU  636  O  AGLN A  99     1860   1839   1493   -187   -230   -344  A--- O
ATOM    637  O  BGLN A  99     -18.206 -31.763 -41.035  0.40 13.46      A--- O
ANISOU  637  O  BGLN A  99     1834   1813   1466   -187   -230   -343  A--- O
ATOM    638  CB AGLN A  99     -18.820 -34.679 -40.676  0.60 15.39      A--- C
ANISOU  638  CB AGLN A  99     2060   1964   1823   -243   -226   -461  A--- C
ATOM    639  CB BGLN A  99     -18.851 -34.651 -40.654  0.40 14.79      A--- C
ANISOU  639  CB BGLN A  99     1982   1889   1748   -243   -227   -459  A--- C
ATOM    640  CG AGLN A  99     -18.707 -35.997 -41.440  0.60 16.99      A--- C
ANISOU  640  CG AGLN A  99     2290   2138   2025   -269   -221   -547  A--- C
ATOM    641  CG BGLN A  99     -18.810 -36.121 -41.034  0.40 15.93      A--- C
ANISOU  641  CG BGLN A  99     2143   1988   1920   -270   -218   -538  A--- C
ATOM    642  CD AGLN A  99     -20.029 -36.367 -42.080  0.60 18.73      A--- C
ANISOU  642  CD AGLN A  99     2500   2382   2233   -311   -288   -591  A--- C
ATOM    643  CD BGLN A  99     -18.034 -36.310 -42.305  0.40 16.91      A--- C
ANISOU  643  CD BGLN A  99     2321   2135   1968   -267   -200   -595  A--- C
ATOM    644  OE1AGLN A  99     -20.836 -35.523 -42.497  0.60 19.84      A--- O
ANISOU  644  OE1AGLN A  99     2627   2581   2327   -314   -342   -567  A--- O
ATOM    645  OE1BGLN A  99     -18.363 -35.665 -43.291  0.40 17.51      A--- O
ANISOU  645  OE1BGLN A  99     2419   2274   1959   -273   -235   -601  A--- O
ATOM    646  NE2AGLN A  99     -20.228 -37.673 -42.227  0.60 19.70      A--- N
ANISOU  646  NE2AGLN A  99     2627   2456   2399   -343   -287   -659  A--- N
ATOM    647  NE2BGLN A  99     -17.013 -37.175 -42.292  0.40 17.64      A--- N
ANISOU  647  NE2BGLN A  99     2434   2178   2089   -256   -145   -636  A--- N
ATOM    648  N   TYR A 100     -17.274 -32.054 -38.998  1.00 11.86      A--- N
ANISOU  648  N   TYR A 100     1593   1536   1376   -163   -161   -301  A--- N
ATOM    649  CA  TYR A 100     -17.405 -30.659 -38.620  1.00 11.15      A--- C
ANISOU  649  CA  TYR A 100     1490   1472   1271   -142   -171   -238  A--- C
ATOM    650  C   TYR A 100     -16.410 -30.331 -37.517  1.00 10.59      A--- C
ANISOU  650  C   TYR A 100     1408   1373   1239   -119   -125   -201  A--- C
ATOM    651  O   TYR A 100     -15.865 -31.235 -36.868  1.00 10.56      A--- O
ANISOU  651  O   TYR A 100     1398   1330   1285   -119    -94   -216  A--- O
ATOM    652  CB  TYR A 100     -18.832 -30.307 -38.146  1.00 11.06      A--- C
ANISOU  652  CB  TYR A 100     1438   1474   1290   -150   -220   -216  A--- C
ATOM    653  CG  TYR A 100     -19.414 -31.055 -36.975  1.00 11.18      A--- C
ANISOU  653  CG  TYR A 100     1411   1452   1382   -163   -214   -216  A--- C
ATOM    654  CD1 TYR A 100     -19.767 -32.401 -37.072  1.00 11.26      A--- C
ANISOU  654  CD1 TYR A 100     1418   1433   1427   -194   -218   -264  A--- C
ATOM    655  CD2 TYR A 100     -19.717 -30.430 -35.785  1.00 10.45      A--- C
ANISOU  655  CD2 TYR A 100     1285   1353   1330   -149   -206   -170  A--- C
ATOM    656  CE1 TYR A 100     -20.366 -33.068 -36.021  1.00 11.55      A--- C
ANISOU  656  CE1 TYR A 100     1419   1435   1533   -212   -210   -257  A--- C
ATOM    657  CE2 TYR A 100     -20.342 -31.078 -34.727  1.00 10.27      A--- C
ANISOU  657  CE2 TYR A 100     1226   1303   1370   -166   -197   -166  A--- C
ATOM    658  CZ  TYR A 100     -20.694 -32.400 -34.871  1.00 11.47      A--- C
ANISOU  658  CZ  TYR A 100     1375   1427   1554   -199   -200   -207  A--- C
ATOM    659  OH  TYR A 100     -21.306 -33.077 -33.844  1.00 12.60      A--- O
ANISOU  659  OH  TYR A 100     1487   1541   1759   -221   -188   -198  A--- O
ATOM    660  N   LEU A 101     -16.157 -29.023 -37.349  1.00 10.12      A--- N
ANISOU  660  N   LEU A 101     1350   1335   1160   -100   -122   -153  A--- N
ATOM    661  CA  LEU A 101     -15.212 -28.522 -36.365  1.00 10.10      A--- C
ANISOU  661  CA  LEU A 101     1337   1313   1187    -81    -85   -119  A--- C
ATOM    662  C   LEU A 101     -15.857 -27.337 -35.671  1.00 10.16      A--- C
ANISOU  662  C   LEU A 101     1323   1330   1205    -70   -106    -73  A--- C
ATOM    663  O   LEU A 101     -16.370 -26.451 -36.362  1.00 11.64      A--- O
ANISOU  663  O   LEU A 101     1522   1545   1356    -66   -135    -55  A--- O
ATOM    664  CB  LEU A 101     -13.901 -28.122 -37.066  1.00 11.28      A--- C
ANISOU  664  CB  LEU A 101     1515   1474   1295    -73    -47   -120  A--- C
ATOM    665  CG  LEU A 101     -12.819 -27.614 -36.101  1.00 12.25      A--- C
ANISOU  665  CG  LEU A 101     1623   1579   1452    -57    -12    -90  A--- C
ATOM    666  CD1 LEU A 101     -11.424 -28.094 -36.506  1.00 14.38      A--- C
ANISOU  666  CD1 LEU A 101     1902   1843   1718    -53     35   -115  A--- C
ATOM    667  CD2 LEU A 101     -12.839 -26.113 -35.994  1.00 13.68      A--- C
ANISOU  667  CD2 LEU A 101     1806   1776   1614    -50    -19    -44  A--- C
ATOM    668  N   VAL A 102     -15.818 -27.334 -34.340  1.00  8.41      A--- N
ANISOU  668  N   VAL A 102     1075   1086   1033    -63    -92    -54  A--- N
ATOM    669  CA  VAL A 102     -16.395 -26.292 -33.518  1.00  8.66      A--- C
ANISOU  669  CA  VAL A 102     1085   1122   1082    -50   -104    -19  A--- C
ATOM    670  C   VAL A 102     -15.274 -25.694 -32.687  1.00  9.26      A--- C
ANISOU  670  C   VAL A 102     1163   1184   1169    -37    -72      2  A--- C
ATOM    671  O   VAL A 102     -14.606 -26.449 -31.954  1.00  9.61      A--- O
ANISOU  671  O   VAL A 102     1202   1209   1241    -38    -49     -3  A--- O
ATOM    672  CB  VAL A 102     -17.482 -26.869 -32.570  1.00  8.65      A--- C
ANISOU  672  CB  VAL A 102     1049   1112   1126    -59   -115    -22  A--- C
ATOM    673  CG1 VAL A 102     -18.010 -25.828 -31.617  1.00 10.09      A--- C
ANISOU  673  CG1 VAL A 102     1207   1299   1327    -44   -117      6  A--- C
ATOM    674  CG2 VAL A 102     -18.611 -27.550 -33.337  1.00  9.45      A--- C
ANISOU  674  CG2 VAL A 102     1138   1226   1226    -79   -149    -49  A--- C
ATOM    675  N   VAL A 103     -15.082 -24.383 -32.759  1.00  8.29      A--- N
ANISOU  675  N   VAL A 103     1048   1069   1031    -25    -73     29  A--- N
ATOM    676  CA  VAL A 103     -13.945 -23.778 -32.061  1.00  7.68      A--- C
ANISOU  676  CA  VAL A 103      972    979    965    -18    -45     44  A--- C
ATOM    677  C   VAL A 103     -14.359 -22.660 -31.128  1.00  8.33      A--- C
ANISOU  677  C   VAL A 103     1042   1056   1067     -6    -52     66  A--- C
ATOM    678  O   VAL A 103     -15.270 -21.905 -31.426  1.00  8.55      A--- O
ANISOU  678  O   VAL A 103     1069   1090   1090      2    -75     78  A--- O
ATOM    679  CB  VAL A 103     -12.897 -23.252 -33.062  1.00  8.38      A--- C
ANISOU  679  CB  VAL A 103     1087   1075   1020    -22    -26     50  A--- C
ATOM    680  CG1 VAL A 103     -13.539 -22.383 -34.113  1.00  9.66      A--- C
ANISOU  680  CG1 VAL A 103     1272   1252   1144    -20    -50     68  A--- C
ATOM    681  CG2 VAL A 103     -11.759 -22.502 -32.356  1.00  7.74      A--- C
ANISOU  681  CG2 VAL A 103     1001    982    957    -20     -1     64  A--- C
ATOM    682  N   THR A 104     -13.703 -22.557 -29.977  1.00  7.90      A--- N
ANISOU  682  N   THR A 104      977    990   1035     -4    -34     69  A--- N
ATOM    683  CA  THR A 104     -13.887 -21.454 -29.024  1.00  7.72      A--- C
ANISOU  683  CA  THR A 104      945    959   1026      4    -35     80  A--- C
ATOM    684  C   THR A 104     -13.523 -20.098 -29.600  1.00  8.60      A--- C
ANISOU  684  C   THR A 104     1075   1062   1128      8    -35     97  A--- C
ATOM    685  O   THR A 104     -12.360 -19.773 -29.829  1.00  8.01      A--- O
ANISOU  685  O   THR A 104     1012    981   1048      0    -17    102  A--- O
ATOM    686  CB  THR A 104     -13.013 -21.677 -27.779  1.00  8.11      A--- C
ANISOU  686  CB  THR A 104      987   1004   1092      1    -18     76  A--- C
ATOM    687  OG1 THR A 104     -11.625 -21.922 -28.113  1.00  8.85      A--- O
ANISOU  687  OG1 THR A 104     1085   1094   1181     -5     -3     74  A--- O
ATOM    688  CG2 THR A 104     -13.489 -22.841 -26.934  1.00  9.29      A--- C
ANISOU  688  CG2 THR A 104     1122   1156   1252     -1    -18     71  A--- C
ATOM    689  N   THR A 105     -14.547 -19.285 -29.908  1.00  8.93      A--- N
ANISOU  689  N   THR A 105     1118   1101   1172     22    -56    109  A--- N
ATOM    690  CA  THR A 105     -14.344 -17.892 -30.245  1.00  8.18      A--- C
ANISOU  690  CA  THR A 105     1042    986   1078     29    -58    131  A--- C
ATOM    691  C   THR A 105     -14.074 -17.037 -29.009  1.00  7.52      A--- C
ANISOU  691  C   THR A 105      951    881   1024     34    -46    124  A--- C
ATOM    692  O   THR A 105     -13.431 -15.989 -29.104  1.00  7.61      A--- O
ANISOU  692  O   THR A 105      980    868   1043     30    -38    135  A--- O
ATOM    693  CB  THR A 105     -15.525 -17.304 -31.018  1.00  8.27      A--- C
ANISOU  693  CB  THR A 105     1058    998   1085     49    -90    149  A--- C
ATOM    694  OG1 THR A 105     -16.683 -17.154 -30.189  1.00  8.47      A--- O
ANISOU  694  OG1 THR A 105     1053   1022   1143     69   -103    138  A--- O
ATOM    695  CG2 THR A 105     -15.836 -18.129 -32.261  1.00  9.37      A--- C
ANISOU  695  CG2 THR A 105     1207   1163   1187     42   -109    152  A--- C
ATOM    696  N   LYS A 106     -14.616 -17.458 -27.863  1.00  7.43      A--- N
ANISOU  696  N   LYS A 106      915    877   1028     40    -43    103  A--- N
ATOM    697  CA  LYS A 106     -14.457 -16.764 -26.609  1.00  8.32      A--- C
ANISOU  697  CA  LYS A 106     1023    977   1160     44    -32     88  A--- C
ATOM    698  C   LYS A 106     -14.946 -17.689 -25.517  1.00  8.83      A--- C
ANISOU  698  C   LYS A 106     1065   1064   1224     43    -24     70  A--- C
ATOM    699  O   LYS A 106     -16.124 -18.090 -25.562  1.00  9.74      A--- O
ANISOU  699  O   LYS A 106     1162   1192   1346     52    -30     69  A--- O
ATOM    700  CB  LYS A 106     -15.272 -15.456 -26.537  1.00  8.66      A--- C
ANISOU  700  CB  LYS A 106     1068    995   1228     67    -40     90  A--- C
ATOM    701  CG  LYS A 106     -14.954 -14.601 -25.322  1.00  9.26      A--- C
ANISOU  701  CG  LYS A 106     1145   1051   1321     68    -25     66  A--- C
ATOM    702  CD  LYS A 106     -16.060 -13.696 -24.886  1.00  9.55      A--- C
ANISOU  702  CD  LYS A 106     1171   1069   1387     97    -26     52  A--- C
ATOM    703  CE  LYS A 106     -17.146 -14.470 -24.161  1.00 10.08      A--- C
ANISOU  703  CE  LYS A 106     1206   1169   1453    108    -18     34  A--- C
ATOM    704  NZ  LYS A 106     -18.215 -13.570 -23.576  1.00 12.05      A--- N
ANISOU  704  NZ  LYS A 106     1438   1403   1736    140    -11     11  A--- N
ATOM    705  N   HIS A 107     -14.090 -18.037 -24.569  1.00  7.92      A--- N
ANISOU  705  N   HIS A 107      950    954   1101     30    -13     60  A--- N
ATOM    706  CA  HIS A 107     -14.484 -18.910 -23.463  1.00  7.90      A--- C
ANISOU  706  CA  HIS A 107      935    973   1091     27     -4     51  A--- C
ATOM    707  C   HIS A 107     -14.784 -18.031 -22.248  1.00  8.18      A--- C
ANISOU  707  C   HIS A 107      971   1009   1129     33      6     31  A--- C
ATOM    708  O   HIS A 107     -14.966 -16.835 -22.362  1.00  9.08      A--- O
ANISOU  708  O   HIS A 107     1089   1102   1258     45      5     21  A--- O
ATOM    709  CB  HIS A 107     -13.431 -20.019 -23.255  1.00  9.49      A--- C
ANISOU  709  CB  HIS A 107     1140   1184   1282     12     -4     59  A--- C
ATOM    710  CG  HIS A 107     -13.914 -21.265 -22.609  1.00  9.14      A--- C
ANISOU  710  CG  HIS A 107     1087   1153   1230      7      0     64  A--- C
ATOM    711  ND1 HIS A 107     -13.936 -21.356 -21.239  1.00  9.81      A--- N
ANISOU  711  ND1 HIS A 107     1173   1252   1299      3      8     62  A--- N
ATOM    712  CD2 HIS A 107     -14.606 -22.350 -23.080  1.00  9.61      A--- C
ANISOU  712  CD2 HIS A 107     1139   1215   1296      2      0     72  A--- C
ATOM    713  CE1 HIS A 107     -14.521 -22.522 -20.899  1.00 10.60      A--- C
ANISOU  713  CE1 HIS A 107     1268   1361   1397     -3     16     75  A--- C
ATOM    714  NE2 HIS A 107     -14.939 -23.149 -22.000  1.00 10.45      A--- N
ANISOU  714  NE2 HIS A 107     1242   1332   1396     -5     11     79  A--- N
ATOM    715  N   HIS A 108     -14.875 -18.635 -21.056  1.00  7.13      A--- N
ANISOU  715  N   HIS A 108      833    897    976     27     17     24  A--- N
ATOM    716  CA  HIS A 108     -15.364 -17.937 -19.892  1.00  8.30      A--- C
ANISOU  716  CA  HIS A 108      982   1053   1117     33     33     -1  A--- C
ATOM    717  C   HIS A 108     -14.455 -16.760 -19.487  1.00  8.18      A--- C
ANISOU  717  C   HIS A 108      984   1021   1101     31     28    -23  A--- C
ATOM    718  O   HIS A 108     -14.943 -15.799 -18.869  1.00  8.60      A--- O
ANISOU  718  O   HIS A 108     1041   1067   1160     41     40    -53  A--- O
ATOM    719  CB  HIS A 108     -15.490 -18.859 -18.667  1.00  8.31      A--- C
ANISOU  719  CB  HIS A 108      984   1086   1085     21     48      0  A--- C
ATOM    720  CG  HIS A 108     -16.341 -20.049 -18.949  1.00  9.22      A--- C
ANISOU  720  CG  HIS A 108     1083   1213   1206     15     56     22  A--- C
ATOM    721  ND1 HIS A 108     -17.342 -20.132 -19.900  1.00  9.77      A--- N
ANISOU  721  ND1 HIS A 108     1129   1275   1305     23     56     25  A--- N
ATOM    722  CD2 HIS A 108     -16.287 -21.235 -18.329  1.00  9.27      A--- C
ANISOU  722  CD2 HIS A 108     1093   1236   1192      0     63     43  A--- C
ATOM    723  CE1 HIS A 108     -17.830 -21.367 -19.843  1.00  9.29      A--- C
ANISOU  723  CE1 HIS A 108     1059   1227   1245      8     63     42  A--- C
ATOM    724  NE2 HIS A 108     -17.213 -22.081 -18.911  1.00  9.02      A--- N
ANISOU  724  NE2 HIS A 108     1042   1203   1182     -6     70     56  A--- N
ATOM    725  N   ASP A 109     -13.169 -16.847 -19.786  1.00  7.83      A--- N
ANISOU  725  N   ASP A 109      949    971   1055     16     11    -14  A--- N
ATOM    726  CA  ASP A 109     -12.256 -15.769 -19.393  1.00  8.57      A--- C
ANISOU  726  CA  ASP A 109     1055   1048   1153      6      4    -38  A--- C
ATOM    727  C   ASP A 109     -12.508 -14.490 -20.206  1.00  8.32      A--- C
ANISOU  727  C   ASP A 109     1030    973   1157     15      6    -43  A--- C
ATOM    728  O   ASP A 109     -11.956 -13.440 -19.897  1.00  9.44      A--- O
ANISOU  728  O   ASP A 109     1183   1091   1312      7      4    -66  A--- O
ATOM    729  CB  ASP A 109     -10.805 -16.266 -19.470  1.00  8.07      A--- C
ANISOU  729  CB  ASP A 109      988    992   1083    -13    -12    -26  A--- C
ATOM    730  CG  ASP A 109     -10.293 -16.548 -20.875  1.00  7.46      A--- C
ANISOU  730  CG  ASP A 109      905    900   1027    -16    -14      0  A--- C
ATOM    731  OD1 ASP A 109     -11.035 -16.342 -21.838  1.00  8.93      A--- O
ANISOU  731  OD1 ASP A 109     1094   1070   1226     -5     -7     12  A--- O
ATOM    732  OD2 ASP A 109      -9.153 -17.075 -20.946  1.00  9.42      A--- O
ANISOU  732  OD2 ASP A 109     1143   1158   1276    -28    -24      7  A--- O
ATOM    733  N   GLY A 110     -13.308 -14.584 -21.291  1.00  8.02      A--- N
ANISOU  733  N   GLY A 110      986    924   1136     32      7    -19  A--- N
ATOM    734  CA  GLY A 110     -13.739 -13.394 -22.011  1.00  8.95      A--- C
ANISOU  734  CA  GLY A 110     1113   1001   1286     47      5    -16  A--- C
ATOM    735  C   GLY A 110     -12.794 -12.960 -23.123  1.00  8.75      A--- C
ANISOU  735  C   GLY A 110     1102    948   1272     32     -2      8  A--- C
ATOM    736  O   GLY A 110     -13.024 -11.942 -23.785  1.00  9.27      A--- O
ANISOU  736  O   GLY A 110     1182    974   1363     42     -5     20  A--- O
ATOM    737  N   PHE A 111     -11.691 -13.692 -23.306  1.00  8.74      A--- N
ANISOU  737  N   PHE A 111     1098    967   1254      8     -3     18  A--- N
ATOM    738  CA  PHE A 111     -10.699 -13.390 -24.307  1.00  8.48      A--- C
ANISOU  738  CA  PHE A 111     1074    916   1229    -11     -1     40  A--- C
ATOM    739  C   PHE A 111     -11.134 -13.917 -25.674  1.00  8.48      A--- C
ANISOU  739  C   PHE A 111     1080    924   1216     -2     -3     74  A--- C
ATOM    740  O   PHE A 111     -11.355 -15.101 -25.809  1.00  8.56      A--- O
ANISOU  740  O   PHE A 111     1079    966   1208      1     -5     77  A--- O
ATOM    741  CB  PHE A 111      -9.343 -13.958 -23.915  1.00  8.38      A--- C
ANISOU  741  CB  PHE A 111     1048    925   1209    -37      0     32  A--- C
ATOM    742  CG  PHE A 111      -8.225 -13.564 -24.837  1.00  8.62      A--- C
ANISOU  742  CG  PHE A 111     1080    940   1253    -62     10     48  A--- C
ATOM    743  CD1 PHE A 111      -7.694 -12.286 -24.820  1.00  9.80      A--- C
ANISOU  743  CD1 PHE A 111     1240   1051   1430    -82     15     43  A--- C
ATOM    744  CD2 PHE A 111      -7.694 -14.490 -25.727  1.00  9.62      A--- C
ANISOU  744  CD2 PHE A 111     1199   1089   1366    -67     20     67  A--- C
ATOM    745  CE1 PHE A 111      -6.644 -11.942 -25.665  1.00  9.53      A--- C
ANISOU  745  CE1 PHE A 111     1206   1005   1410   -111     32     62  A--- C
ATOM    746  CE2 PHE A 111      -6.644 -14.131 -26.573  1.00  9.75      A--- C
ANISOU  746  CE2 PHE A 111     1213   1096   1392    -92     39     81  A--- C
ATOM    747  CZ  PHE A 111      -6.087 -12.885 -26.492  1.00  9.62      A--- C
ANISOU  747  CZ  PHE A 111     1203   1046   1403   -117     45     80  A--- C
ATOM    748  N   ALA A 112     -11.267 -13.028 -26.653  1.00  8.36      A--- N
ANISOU  748  N   ALA A 112     1085    878   1211      0     -4     99  A--- N
ATOM    749  CA  ALA A 112     -11.721 -13.445 -27.984  1.00  9.53      A--- C
ANISOU  749  CA  ALA A 112     1245   1038   1337      7    -11    131  A--- C
ATOM    750  C   ALA A 112     -10.574 -13.965 -28.836  1.00  9.39      A--- C
ANISOU  750  C   ALA A 112     1232   1036   1297    -18      5    145  A--- C
ATOM    751  O   ALA A 112      -9.479 -13.431 -28.815  1.00  9.07      A--- O
ANISOU  751  O   ALA A 112     1195    980   1270    -43     23    146  A--- O
ATOM    752  CB  ALA A 112     -12.435 -12.290 -28.662  1.00 10.05      A--- C
ANISOU  752  CB  ALA A 112     1334   1067   1417     25    -23    159  A--- C
ATOM    753  N   MET A 113     -10.836 -15.024 -29.610  1.00  8.64      A--- N
ANISOU  753  N   MET A 113     1137    972   1172    -15      3    151  A--- N
ATOM    754  CA  MET A 113      -9.843 -15.648 -30.452  1.00  8.95      A--- C
ANISOU  754  CA  MET A 113     1179   1030   1188    -35     24    157  A--- C
ATOM    755  C   MET A 113     -10.052 -15.251 -31.920  1.00  8.93      A--- C
ANISOU  755  C   MET A 113     1211   1028   1154    -38     25    190  A--- C
ATOM    756  O   MET A 113      -9.594 -15.897 -32.865  1.00 10.13      A--- O
ANISOU  756  O   MET A 113     1372   1203   1271    -50     41    193  A--- O
ATOM    757  CB  MET A 113      -9.904 -17.171 -30.274  1.00  9.27      A--- C
ANISOU  757  CB  MET A 113     1201   1103   1219    -30     23    134  A--- C
ATOM    758  CG  MET A 113      -9.481 -17.587 -28.833  1.00  9.66      A--- C
ANISOU  758  CG  MET A 113     1221   1153   1293    -29     23    109  A--- C
ATOM    759  SD  MET A 113      -7.707 -17.158 -28.499  1.00 10.55      A--- S
ANISOU  759  SD  MET A 113     1319   1262   1428    -55     45    103  A--- S
ATOM    760  CE  MET A 113      -6.905 -18.439 -29.473  1.00  9.33      A--- C
ANISOU  760  CE  MET A 113     1153   1131   1258    -59     69     98  A--- C
ATOM    761  N   TYR A 114     -10.665 -14.086 -32.108  1.00  9.40      A--- N
ANISOU  761  N   TYR A 114     1292   1056   1222    -28      9    218  A--- N
ATOM    762  CA  TYR A 114     -10.897 -13.489 -33.414  1.00  9.95      A--- C
ANISOU  762  CA  TYR A 114     1399   1119   1259    -29      3    261  A--- C
ATOM    763  C   TYR A 114     -10.752 -11.986 -33.270  1.00 10.96      A--- C
ANISOU  763  C   TYR A 114     1549   1195   1421    -32      5    290  A--- C
ATOM    764  O   TYR A 114     -10.699 -11.462 -32.118  1.00 11.35      A--- O
ANISOU  764  O   TYR A 114     1580   1215   1517    -28      6    266  A--- O
ATOM    765  CB  TYR A 114     -12.290 -13.890 -33.928  1.00 10.07      A--- C
ANISOU  765  CB  TYR A 114     1419   1155   1251      0    -37    268  A--- C
ATOM    766  CG  TYR A 114     -13.410 -13.191 -33.185  1.00  9.08      A--- C
ANISOU  766  CG  TYR A 114     1279   1001   1168     32    -68    268  A--- C
ATOM    767  CD1 TYR A 114     -13.872 -13.666 -31.970  1.00  8.92      A--- C
ANISOU  767  CD1 TYR A 114     1222    987   1180     45    -71    229  A--- C
ATOM    768  CD2 TYR A 114     -14.000 -12.070 -33.685  1.00  9.39      A--- C
ANISOU  768  CD2 TYR A 114     1343   1008   1215     52    -92    308  A--- C
ATOM    769  CE1 TYR A 114     -14.877 -13.023 -31.275  1.00  9.10      A--- C
ANISOU  769  CE1 TYR A 114     1228    988   1241     75    -90    223  A--- C
ATOM    770  CE2 TYR A 114     -15.016 -11.395 -33.033  1.00  9.40      A--- C
ANISOU  770  CE2 TYR A 114     1327    980   1262     87   -117    305  A--- C
ATOM    771  CZ  TYR A 114     -15.411 -11.847 -31.781  1.00  9.38      A--- C
ANISOU  771  CZ  TYR A 114     1283    986   1292     97   -111    258  A--- C
ATOM    772  OH  TYR A 114     -16.447 -11.181 -31.171  1.00  9.82      A--- O
ANISOU  772  OH  TYR A 114     1319   1017   1392    134   -129    250  A--- O
ATOM    773  N   ARG A 115     -10.713 -11.296 -34.416  1.00 10.66      A--- N
ANISOU  773  N   ARG A 115     1551   1142   1355    -39      6    339  A--- N
ATOM    774  CA  ARG A 115     -10.568  -9.839 -34.414  1.00 11.23      A--- C
ANISOU  774  CA  ARG A 115     1651   1154   1461    -44      9    375  A--- C
ATOM    775  C   ARG A 115     -11.935  -9.222 -34.085  1.00 11.41      A--- C
ANISOU  775  C   ARG A 115     1674   1144   1514      1    -35    384  A--- C
ATOM    776  O   ARG A 115     -12.775  -9.105 -34.965  1.00 10.52      A--- O
ANISOU  776  O   ARG A 115     1585   1038   1374     25    -67    422  A--- O
ATOM    777  CB  ARG A 115     -10.026  -9.317 -35.735  1.00 11.81      A--- C
ANISOU  777  CB  ARG A 115     1772   1221   1494    -70     29    433  A--- C
ATOM    778  CG  ARG A 115      -9.772  -7.808 -35.708  1.00 14.79      A--- C
ANISOU  778  CG  ARG A 115     2180   1525   1914    -82     37    474  A--- C
ATOM    779  CD  ARG A 115      -9.354  -7.322 -37.085  1.00 20.61      A--- C
ANISOU  779  CD  ARG A 115     2971   2258   2602   -108     56    543  A--- C
ATOM    780  NE  ARG A 115      -9.499  -5.837 -37.300  1.00 27.60      A--- N
ANISOU  780  NE  ARG A 115     3899   3063   3522   -109     49    602  A--- N
ATOM    781  CZ  ARG A 115     -10.379  -5.313 -38.161  1.00 27.34      A--- C
ANISOU  781  CZ  ARG A 115     3911   3013   3462    -79     11    666  A--- C
ATOM    782  NH1 ARG A 115     -11.442  -6.028 -38.586  1.00 28.12      A--- N
ANISOU  782  NH1 ARG A 115     4007   3161   3516    -37    -36    665  A--- N
ATOM    783  NH2 ARG A 115     -10.126  -4.134 -38.691  1.00 37.68      A--- N
ANISOU  783  NH2 ARG A 115     5272   4259   4786    -95     21    733  A--- N
ATOM    784  N   SER A 116     -12.108  -8.815 -32.825  1.00 11.07      A--- N
ANISOU  784  N   SER A 116     1607   1072   1528     13    -36    347  A--- N
ATOM    785  CA  SER A 116     -13.355  -8.219 -32.345  1.00 11.41      A--- C
ANISOU  785  CA  SER A 116     1641   1083   1611     60    -69    343  A--- C
ATOM    786  C   SER A 116     -13.232  -6.697 -32.342  1.00 11.76      A--- C
ANISOU  786  C   SER A 116     1716   1047   1702     63    -68    372  A--- C
ATOM    787  O   SER A 116     -12.400  -6.137 -31.625  1.00 12.33      A--- O
ANISOU  787  O   SER A 116     1789   1084   1810     36    -40    348  A--- O
ATOM    788  CB  SER A 116     -13.674  -8.688 -30.930  1.00 10.08      A--- C
ANISOU  788  CB  SER A 116     1428    930   1471     72    -65    280  A--- C
ATOM    789  OG  SER A 116     -14.832  -8.026 -30.427  1.00 10.08      A--- O
ANISOU  789  OG  SER A 116     1417    898   1514    117    -87    270  A--- O
ATOM    790  N   LEU A 117     -14.046  -6.005 -33.122  1.00 11.69      A--- N
ANISOU  790  N   LEU A 117     1735   1008   1699     96   -100    423  A--- N
ATOM    791  CA  LEU A 117     -14.107  -4.570 -33.039  1.00 12.74      A--- C
ANISOU  791  CA  LEU A 117     1896   1054   1888    108   -103    450  A--- C
ATOM    792  C   LEU A 117     -14.694  -4.069 -31.711  1.00 12.85      A--- C
ANISOU  792  C   LEU A 117     1880   1028   1971    141   -105    392  A--- C
ATOM    793  O   LEU A 117     -14.372  -2.992 -31.261  1.00 12.72      A--- O
ANISOU  793  O   LEU A 117     1882    940   2010    136    -91    386  A--- O
ATOM    794  CB  LEU A 117     -14.924  -4.027 -34.202  1.00 14.70      A--- C
ANISOU  794  CB  LEU A 117     2180   1280   2124    144   -144    524  A--- C
ATOM    795  CG  LEU A 117     -14.340  -4.157 -35.606  1.00 16.41      A--- C
ANISOU  795  CG  LEU A 117     2444   1519   2270    112   -141    592  A--- C
ATOM    796  CD1 LEU A 117     -15.249  -3.501 -36.598  1.00 16.08      A--- C
ANISOU  796  CD1 LEU A 117     2439   1451   2219    154   -191    667  A--- C
ATOM    797  CD2 LEU A 117     -12.940  -3.584 -35.722  1.00 18.30      A--- C
ANISOU  797  CD2 LEU A 117     2717   1722   2515     52    -89    611  A--- C
ATOM    798  N   VAL A 118     -15.596  -4.837 -31.107  1.00 12.88      A--- N
ANISOU  798  N   VAL A 118     1839   1080   1974    173   -119    349  A--- N
ATOM    799  CA  VAL A 118     -16.282  -4.514 -29.868  1.00 14.00      A--- C
ANISOU  799  CA  VAL A 118     1947   1200   2169    207   -116    290  A--- C
ATOM    800  C   VAL A 118     -15.318  -4.527 -28.675  1.00 12.80      A--- C
ANISOU  800  C   VAL A 118     1789   1046   2028    167    -77    230  A--- C
ATOM    801  O   VAL A 118     -15.477  -3.775 -27.721  1.00 12.80      A--- O
ANISOU  801  O   VAL A 118     1784   1000   2077    181    -66    185  A--- O
ATOM    802  CB  VAL A 118     -17.349  -5.641 -29.749  1.00 17.23      A--- C
ANISOU  802  CB  VAL A 118     2309   1682   2554    236   -135    270  A--- C
ATOM    803  CG1 VAL A 118     -17.765  -6.010 -28.376  1.00 18.87      A--- C
ANISOU  803  CG1 VAL A 118     2474   1912   2782    246   -114    199  A--- C
ATOM    804  CG2 VAL A 118     -18.525  -5.251 -30.614  1.00 21.32      A--- C
ANISOU  804  CG2 VAL A 118     2825   2186   3089    288   -181    316  A--- C
ATOM    805  N   ASP A 119     -14.286  -5.372 -28.714  1.00 11.90      A--- N
ANISOU  805  N   ASP A 119     1673    981   1868    119    -58    224  A--- N
ATOM    806  CA  ASP A 119     -13.469  -5.566 -27.515  1.00 11.99      A--- C
ANISOU  806  CA  ASP A 119     1668   1003   1883     86    -33    164  A--- C
ATOM    807  C   ASP A 119     -12.027  -5.904 -27.937  1.00 11.52      A--- C
ANISOU  807  C   ASP A 119     1619    962   1796     29    -13    181  A--- C
ATOM    808  O   ASP A 119     -11.804  -6.938 -28.570  1.00 11.37      A--- O
ANISOU  808  O   ASP A 119     1591    999   1730     18    -13    201  A--- O
ATOM    809  CB  ASP A 119     -14.002  -6.731 -26.679  1.00 11.56      A--- C
ANISOU  809  CB  ASP A 119     1572   1017   1801     99    -32    121  A--- C
ATOM    810  CG  ASP A 119     -13.461  -6.679 -25.247  1.00 14.07      A--- C
ANISOU  810  CG  ASP A 119     1879   1339   2127     80    -14     58  A--- C
ATOM    811  OD1 ASP A 119     -12.240  -6.453 -25.092  1.00 13.32      A--- O
ANISOU  811  OD1 ASP A 119     1794   1232   2032     37     -3     50  A--- O
ATOM    812  OD2 ASP A 119     -14.291  -6.792 -24.266  1.00 15.48      A--- O
ANISOU  812  OD2 ASP A 119     2036   1532   2312    107    -10     14  A--- O
ATOM    813  N   PRO A 120     -11.053  -5.054 -27.591  1.00 11.88      A--- N
ANISOU  813  N   PRO A 120     1679    960   1874     -6      3    167  A--- N
ATOM    814  CA  PRO A 120      -9.658  -5.270 -27.991  1.00 11.94      A--- C
ANISOU  814  CA  PRO A 120     1686    982   1865    -62     25    181  A--- C
ATOM    815  C   PRO A 120      -8.962  -6.393 -27.211  1.00 11.45      A--- C
ANISOU  815  C   PRO A 120     1586    987   1776    -82     31    137  A--- C
ATOM    816  O   PRO A 120      -7.825  -6.715 -27.528  1.00 11.53      A--- O
ANISOU  816  O   PRO A 120     1587   1018   1776   -123     48    145  A--- O
ATOM    817  CB  PRO A 120      -8.989  -3.930 -27.741  1.00 12.84      A--- C
ANISOU  817  CB  PRO A 120     1822   1018   2036    -93     37    175  A--- C
ATOM    818  CG  PRO A 120      -9.789  -3.378 -26.507  1.00 12.87      A--- C
ANISOU  818  CG  PRO A 120     1821    990   2077    -60     24    116  A--- C
ATOM    819  CD  PRO A 120     -11.223  -3.817 -26.810  1.00 12.83      A--- C
ANISOU  819  CD  PRO A 120     1812   1008   2054      1      4    134  A--- C
ATOM    820  N   TYR A 121      -9.642  -6.990 -26.201  1.00 10.20      A--- N
ANISOU  820  N   TYR A 121     1405    863   1607    -54     18     94  A--- N
ATOM    821  CA  TYR A 121      -9.110  -8.139 -25.496  1.00 10.04      A--- C
ANISOU  821  CA  TYR A 121     1353    906   1556    -67     19     63  A--- C
ATOM    822  C   TYR A 121      -9.289  -9.369 -26.366  1.00  9.68      A--- C
ANISOU  822  C   TYR A 121     1298    910   1468    -58     19     95  A--- C
ATOM    823  O   TYR A 121     -10.231 -10.157 -26.199  1.00  9.95      A--- O
ANISOU  823  O   TYR A 121     1321    977   1481    -28      7     90  A--- O
ATOM    824  CB  TYR A 121      -9.799  -8.289 -24.153  1.00 10.12      A--- C
ANISOU  824  CB  TYR A 121     1350    930   1563    -44     10     13  A--- C
ATOM    825  CG  TYR A 121      -9.248  -9.307 -23.206  1.00  9.96      A--- C
ANISOU  825  CG  TYR A 121     1303    966   1512    -58      6    -16  A--- C
ATOM    826  CD1 TYR A 121      -7.900  -9.344 -22.844  1.00  9.54      A--- C
ANISOU  826  CD1 TYR A 121     1238    924   1463    -97      5    -32  A--- C
ATOM    827  CD2 TYR A 121     -10.102 -10.191 -22.599  1.00  9.30      A--- C
ANISOU  827  CD2 TYR A 121     1208    925   1401    -31      2    -29  A--- C
ATOM    828  CE1 TYR A 121      -7.440 -10.238 -21.905  1.00 10.41      A--- C
ANISOU  828  CE1 TYR A 121     1325   1084   1546   -103     -6    -57  A--- C
ATOM    829  CE2 TYR A 121      -9.643 -11.069 -21.600  1.00  9.09      A--- C
ANISOU  829  CE2 TYR A 121     1164    946   1344    -42     -3    -53  A--- C
ATOM    830  CZ  TYR A 121      -8.316 -11.074 -21.256  1.00  9.99      A--- C
ANISOU  830  CZ  TYR A 121     1268   1068   1460    -75    -11    -65  A--- C
ATOM    831  OH  TYR A 121      -7.801 -11.905 -20.265  1.00 11.70      A--- O
ANISOU  831  OH  TYR A 121     1467   1330   1646    -83    -25    -83  A--- O
ATOM    832  N   ASN A 122      -8.402  -9.470 -27.361  1.00  9.64      A--- N
ANISOU  832  N   ASN A 122     1299    909   1454    -86     34    127  A--- N
ATOM    833  CA  ASN A 122      -8.559 -10.499 -28.362  1.00  9.80      A--- C
ANISOU  833  CA  ASN A 122     1318    970   1434    -78     37    155  A--- C
ATOM    834  C   ASN A 122      -7.192 -10.852 -28.954  1.00 10.27      A--- C
ANISOU  834  C   ASN A 122     1367   1048   1484   -116     64    164  A--- C
ATOM    835  O   ASN A 122      -6.242 -10.075 -28.865  1.00 10.50      A--- O
ANISOU  835  O   ASN A 122     1395   1051   1541   -150     81    164  A--- O
ATOM    836  CB  ASN A 122      -9.577 -10.102 -29.435  1.00 10.72      A--- C
ANISOU  836  CB  ASN A 122     1466   1069   1537    -53     25    197  A--- C
ATOM    837  CG  ASN A 122      -9.083  -9.073 -30.395  1.00 10.70      A--- C
ANISOU  837  CG  ASN A 122     1497   1024   1541    -75     39    242  A--- C
ATOM    838  OD1 ASN A 122      -8.178  -9.363 -31.186  1.00 11.33      A--- O
ANISOU  838  OD1 ASN A 122     1582   1124   1598   -106     65    261  A--- O
ATOM    839  ND2 ASN A 122      -9.736  -7.916 -30.445  1.00 11.39      A--- N
ANISOU  839  ND2 ASN A 122     1612   1057   1660    -58     26    262  A--- N
ATOM    840  N   VAL A 123      -7.125 -11.993 -29.613  1.00  8.95      A--- N
ANISOU  840  N   VAL A 123     1193    925   1282   -111     71    172  A--- N
ATOM    841  CA  VAL A 123      -5.870 -12.564 -30.092  1.00  9.06      A--- C
ANISOU  841  CA  VAL A 123     1187    965   1288   -139    101    171  A--- C
ATOM    842  C   VAL A 123      -5.222 -11.715 -31.187  1.00 10.14      A--- C
ANISOU  842  C   VAL A 123     1347   1080   1422   -171    133    207  A--- C
ATOM    843  O   VAL A 123      -3.985 -11.715 -31.311  1.00 10.44      A--- O
ANISOU  843  O   VAL A 123     1362   1127   1476   -204    164    202  A--- O
ATOM    844  CB  VAL A 123      -6.082 -14.009 -30.573  1.00  9.87      A--- C
ANISOU  844  CB  VAL A 123     1280   1113   1354   -120    102    164  A--- C
ATOM    845  CG1 VAL A 123      -6.910 -14.048 -31.857  1.00  9.15      A--- C
ANISOU  845  CG1 VAL A 123     1226   1027   1220   -109    100    196  A--- C
ATOM    846  CG2 VAL A 123      -4.735 -14.729 -30.764  1.00 11.18      A--- C
ANISOU  846  CG2 VAL A 123     1414   1306   1525   -141    132    149  A--- C
ATOM    847  N   TYR A 124      -6.014 -10.998 -31.987  1.00  9.97      A--- N
ANISOU  847  N   TYR A 124     1370   1033   1384   -161    126    248  A--- N
ATOM    848  CA  TYR A 124      -5.470 -10.185 -33.056  1.00 10.66      A--- C
ANISOU  848  CA  TYR A 124     1489   1098   1462   -193    157    293  A--- C
ATOM    849  C   TYR A 124      -4.846  -8.923 -32.468  1.00 11.76      A--- C
ANISOU  849  C   TYR A 124     1627   1181   1658   -225    167    294  A--- C
ATOM    850  O   TYR A 124      -3.710  -8.557 -32.798  1.00 11.44      A--- O
ANISOU  850  O   TYR A 124     1578   1134   1633   -270    206    303  A--- O
ATOM    851  CB  TYR A 124      -6.580  -9.866 -34.080  1.00 11.38      A--- C
ANISOU  851  CB  TYR A 124     1631   1180   1512   -169    137    341  A--- C
ATOM    852  CG  TYR A 124      -6.132  -8.969 -35.194  1.00 12.25      A--- C
ANISOU  852  CG  TYR A 124     1784   1265   1604   -200    166    399  A--- C
ATOM    853  CD1 TYR A 124      -5.559  -9.498 -36.347  1.00 13.98      A--- C
ANISOU  853  CD1 TYR A 124     2017   1526   1766   -222    203    420  A--- C
ATOM    854  CD2 TYR A 124      -6.189  -7.593 -35.056  1.00 14.08      A--- C
ANISOU  854  CD2 TYR A 124     2043   1427   1878   -210    163    432  A--- C
ATOM    855  CE1 TYR A 124      -5.102  -8.663 -37.360  1.00 14.64      A--- C
ANISOU  855  CE1 TYR A 124     2144   1590   1827   -256    237    478  A--- C
ATOM    856  CE2 TYR A 124      -5.765  -6.766 -36.065  1.00 15.68      A--- C
ANISOU  856  CE2 TYR A 124     2289   1602   2065   -243    192    493  A--- C
ATOM    857  CZ  TYR A 124      -5.213  -7.305 -37.199  1.00 16.37      A--- C
ANISOU  857  CZ  TYR A 124     2392   1738   2089   -267    230    518  A--- C
ATOM    858  OH  TYR A 124      -4.706  -6.479 -38.193  1.00 20.87      A--- O
ANISOU  858  OH  TYR A 124     3008   2283   2639   -306    268    583  A--- O
ATOM    859  N   ASP A 125      -5.605  -8.174 -31.647  1.00 11.45      A--- N
ANISOU  859  N   ASP A 125     1598   1098   1655   -204    135    282  A--- N
ATOM    860  CA  ASP A 125      -5.189  -6.855 -31.200  1.00 13.16      A--- C
ANISOU  860  CA  ASP A 125     1824   1248   1926   -232    141    283  A--- C
ATOM    861  C   ASP A 125      -4.181  -6.918 -30.053  1.00 11.56      A--- C
ANISOU  861  C   ASP A 125     1576   1053   1763   -262    146    227  A--- C
ATOM    862  O   ASP A 125      -3.342  -6.056 -29.909  1.00 14.28      A--- O
ANISOU  862  O   ASP A 125     1916   1358   2150   -306    164    225  A--- O
ATOM    863  CB  ASP A 125      -6.401  -5.991 -30.801  1.00 14.25      A--- C
ANISOU  863  CB  ASP A 125     1992   1330   2090   -193    108    287  A--- C
ATOM    864  CG  ASP A 125      -7.237  -5.580 -32.016  1.00 17.75      A--- C
ANISOU  864  CG  ASP A 125     2484   1752   2507   -170     99    354  A--- C
ATOM    865  OD1 ASP A 125      -6.718  -4.933 -32.900  1.00 20.76      A--- O
ANISOU  865  OD1 ASP A 125     2897   2103   2886   -201    123    404  A--- O
ATOM    866  OD2 ASP A 125      -8.421  -5.909 -32.106  1.00 18.13      A--- O
ANISOU  866  OD2 ASP A 125     2538   1814   2535   -121     66    358  A--- O
ATOM    867  N   ALA A 126      -4.307  -7.907 -29.171  1.00 11.44      A--- N
ANISOU  867  N   ALA A 126     1524   1084   1735   -239    125    183  A--- N
ATOM    868  CA  ALA A 126      -3.645  -7.883 -27.871  1.00 10.65      A--- C
ANISOU  868  CA  ALA A 126     1388    991   1668   -257    112    128  A--- C
ATOM    869  C   ALA A 126      -2.399  -8.744 -27.768  1.00 10.97      A--- C
ANISOU  869  C   ALA A 126     1378   1082   1707   -282    126    110  A--- C
ATOM    870  O   ALA A 126      -1.718  -8.643 -26.742  1.00 10.66      A--- O
ANISOU  870  O   ALA A 126     1305   1047   1695   -302    110     69  A--- O
ATOM    871  CB  ALA A 126      -4.602  -8.302 -26.798  1.00 10.57      A--- C
ANISOU  871  CB  ALA A 126     1374    996   1644   -215     78     92  A--- C
ATOM    872  N   THR A 127      -2.093  -9.566 -28.785  1.00 11.01      A--- N
ANISOU  872  N   THR A 127     1375   1124   1682   -281    152    137  A--- N
ATOM    873  CA  THR A 127      -0.959 -10.488 -28.741  1.00 10.21      A--- C
ANISOU  873  CA  THR A 127     1221   1071   1586   -295    167    118  A--- C
ATOM    874  C   THR A 127      -0.003 -10.258 -29.891  1.00 10.53      A--- C
ANISOU  874  C   THR A 127     1254   1114   1633   -335    219    146  A--- C
ATOM    875  O   THR A 127      -0.367  -9.704 -30.950  1.00 11.10      A--- O
ANISOU  875  O   THR A 127     1371   1163   1683   -344    245    189  A--- O
ATOM    876  CB  THR A 127      -1.353 -11.968 -28.787  1.00  9.61      A--- C
ANISOU  876  CB  THR A 127     1133   1045   1471   -254    157    110  A--- C
ATOM    877  OG1 THR A 127      -1.670 -12.345 -30.122  1.00  9.76      A--- O
ANISOU  877  OG1 THR A 127     1179   1076   1451   -246    186    143  A--- O
ATOM    878  CG2 THR A 127      -2.529 -12.287 -27.871  1.00  9.47      A--- C
ANISOU  878  CG2 THR A 127     1132   1028   1436   -214    115     94  A--- C
ATOM    879  N   PRO A 128       1.293 -10.642 -29.725  1.00 10.48      A--- N
ANISOU  879  N   PRO A 128     1188   1138   1657   -362    238    123  A--- N
ATOM    880  CA  PRO A 128       2.242 -10.526 -30.841  1.00 10.85      A--- C
ANISOU  880  CA  PRO A 128     1218   1194   1708   -401    298    146  A--- C
ATOM    881  C   PRO A 128       1.822 -11.369 -32.050  1.00 10.57      A--- C
ANISOU  881  C   PRO A 128     1211   1190   1612   -375    329    171  A--- C
ATOM    882  O   PRO A 128       2.280 -11.110 -33.172  1.00 11.67      A--- O
ANISOU  882  O   PRO A 128     1362   1334   1735   -405    384    201  A--- O
ATOM    883  CB  PRO A 128       3.611 -10.975 -30.330  1.00 11.85      A--- C
ANISOU  883  CB  PRO A 128     1263   1355   1882   -422    306    109  A--- C
ATOM    884  CG  PRO A 128       3.363 -11.419 -28.913  1.00 11.93      A--- C
ANISOU  884  CG  PRO A 128     1251   1376   1905   -391    242     70  A--- C
ATOM    885  CD  PRO A 128       1.932 -11.080 -28.481  1.00 10.72      A--- C
ANISOU  885  CD  PRO A 128     1161   1191   1719   -360    203     77  A--- C
ATOM    886  N   PHE A 129       1.019 -12.399 -31.812  1.00 10.35      A--- N
ANISOU  886  N   PHE A 129     1192   1188   1552   -324    297    157  A--- N
ATOM    887  CA  PHE A 129       0.585 -13.274 -32.887  1.00 10.38      A--- C
ANISOU  887  CA  PHE A 129     1222   1222   1499   -301    319    170  A--- C
ATOM    888  C   PHE A 129      -0.187 -12.502 -33.965  1.00 10.54      A--- C
ANISOU  888  C   PHE A 129     1312   1220   1473   -309    333    219  A--- C
ATOM    889  O   PHE A 129       0.049 -12.671 -35.150  1.00 10.95      A--- O
ANISOU  889  O   PHE A 129     1383   1293   1483   -322    377    241  A--- O
ATOM    890  CB  PHE A 129      -0.267 -14.406 -32.305  1.00 10.36      A--- C
ANISOU  890  CB  PHE A 129     1218   1238   1477   -250    275    145  A--- C
ATOM    891  CG  PHE A 129      -0.479 -15.569 -33.228  1.00 10.42      A--- C
ANISOU  891  CG  PHE A 129     1237   1281   1441   -227    296    140  A--- C
ATOM    892  CD1 PHE A 129       0.597 -16.211 -33.831  1.00 11.33      A--- C
ANISOU  892  CD1 PHE A 129     1316   1426   1561   -237    345    123  A--- C
ATOM    893  CD2 PHE A 129      -1.757 -16.031 -33.526  1.00 10.85      A--- C
ANISOU  893  CD2 PHE A 129     1333   1337   1450   -196    268    147  A--- C
ATOM    894  CE1 PHE A 129       0.415 -17.310 -34.647  1.00 10.72      A--- C
ANISOU  894  CE1 PHE A 129     1250   1378   1444   -215    365    108  A--- C
ATOM    895  CE2 PHE A 129      -1.938 -17.134 -34.378  1.00 10.97      A--- C
ANISOU  895  CE2 PHE A 129     1359   1382   1425   -178    285    134  A--- C
ATOM    896  CZ  PHE A 129      -0.847 -17.773 -34.937  1.00 10.50      A--- C
ANISOU  896  CZ  PHE A 129     1268   1350   1369   -187    334    113  A--- C
ATOM    897  N   HIS A 130      -1.031 -11.545 -33.550  1.00 10.06      A--- N
ANISOU  897  N   HIS A 130     1287   1113   1421   -304    297    239  A--- N
ATOM    898  CA  HIS A 130      -1.590 -10.583 -34.495  1.00 10.59      A--- C
ANISOU  898  CA  HIS A 130     1416   1148   1459   -315    307    294  A--- C
ATOM    899  C   HIS A 130      -2.282 -11.260 -35.689  1.00 10.07      A--- C
ANISOU  899  C   HIS A 130     1391   1117   1317   -292    312    318  A--- C
ATOM    900  O   HIS A 130      -2.099 -10.831 -36.840  1.00 10.13      A--- O
ANISOU  900  O   HIS A 130     1437   1127   1285   -317    348    362  A--- O
ATOM    901  CB  HIS A 130      -0.556  -9.546 -34.910  1.00 11.32      A--- C
ANISOU  901  CB  HIS A 130     1508   1211   1580   -373    355    323  A--- C
ATOM    902  CG  HIS A 130      -1.125  -8.375 -35.706  1.00 12.63      A--- C
ANISOU  902  CG  HIS A 130     1743   1329   1727   -386    359    388  A--- C
ATOM    903  ND1 HIS A 130      -2.038  -7.467 -35.228  1.00 13.31      A--- N
ANISOU  903  ND1 HIS A 130     1863   1355   1838   -367    315    405  A--- N
ATOM    904  CD2 HIS A 130      -0.879  -7.990 -36.919  1.00 13.29      A--- C
ANISOU  904  CD2 HIS A 130     1866   1412   1769   -415    402    441  A--- C
ATOM    905  CE1 HIS A 130      -2.232  -6.498 -36.128  1.00 13.31      A--- C
ANISOU  905  CE1 HIS A 130     1920   1314   1822   -386    331    470  A--- C
ATOM    906  NE2 HIS A 130      -1.568  -6.864 -37.190  1.00 15.21      A--- N
ANISOU  906  NE2 HIS A 130     2168   1596   2015   -415    383    495  A--- N
ATOM    907  N   ARG A 131      -2.956 -12.371 -35.427  1.00  9.83      A--- N
ANISOU  907  N   ARG A 131     1349   1118   1265   -252    281    287  A--- N
ATOM    908  CA  ARG A 131      -3.642 -13.186 -36.427  1.00 10.38      A--- C
ANISOU  908  CA  ARG A 131     1450   1224   1266   -230    278    294  A--- C
ATOM    909  C   ARG A 131      -5.007 -13.635 -35.907  1.00  9.64      A--- C
ANISOU  909  C   ARG A 131     1363   1129   1167   -185    217    280  A--- C
ATOM    910  O   ARG A 131      -5.191 -13.816 -34.713  1.00  9.62      A--- O
ANISOU  910  O   ARG A 131     1329   1115   1209   -169    191    251  A--- O
ATOM    911  CB  ARG A 131      -2.810 -14.405 -36.808  1.00 11.03      A--- C
ANISOU  911  CB  ARG A 131     1501   1355   1333   -233    318    256  A--- C
ATOM    912  CG  ARG A 131      -1.606 -14.076 -37.681  1.00 11.92      A--- C
ANISOU  912  CG  ARG A 131     1611   1483   1433   -276    388    271  A--- C
ATOM    913  CD  ARG A 131      -0.547 -15.196 -37.683  1.00 12.54      A--- C
ANISOU  913  CD  ARG A 131     1635   1601   1527   -277    430    222  A--- C
ATOM    914  NE  ARG A 131      -1.063 -16.480 -38.162  1.00 12.20      A--- N
ANISOU  914  NE  ARG A 131     1603   1592   1439   -244    423    190  A--- N
ATOM    915  CZ  ARG A 131      -0.374 -17.618 -38.213  1.00 12.26      A--- C
ANISOU  915  CZ  ARG A 131     1569   1628   1458   -233    453    143  A--- C
ATOM    916  NH1 ARG A 131       0.923 -17.650 -37.969  1.00 12.90      A--- N
ANISOU  916  NH1 ARG A 131     1593   1717   1589   -250    498    124  A--- N
ATOM    917  NH2 ARG A 131      -0.973 -18.729 -38.593  1.00 11.80      A--- N
ANISOU  917  NH2 ARG A 131     1528   1590   1365   -204    440    113  A--- N
ATOM    918  N   ASP A 132      -5.981 -13.701 -36.809  1.00  9.77      A--- N
ANISOU  918  N   ASP A 132     1424   1158   1130   -168    196    306  A--- N
ATOM    919  CA  ASP A 132      -7.354 -14.002 -36.491  1.00  9.91      A--- C
ANISOU  919  CA  ASP A 132     1446   1175   1142   -130    140    300  A--- C
ATOM    920  C   ASP A 132      -7.496 -15.530 -36.637  1.00  9.65      A--- C
ANISOU  920  C   ASP A 132     1394   1186   1084   -117    138    256  A--- C
ATOM    921  O   ASP A 132      -7.622 -16.067 -37.744  1.00 11.88      A--- O
ANISOU  921  O   ASP A 132     1704   1502   1308   -120    146    258  A--- O
ATOM    922  CB  ASP A 132      -8.304 -13.254 -37.431  1.00 10.39      A--- C
ANISOU  922  CB  ASP A 132     1559   1226   1162   -119    110    352  A--- C
ATOM    923  CG  ASP A 132      -9.783 -13.448 -37.035  1.00 10.41      A--- C
ANISOU  923  CG  ASP A 132     1555   1226   1172    -78     49    344  A--- C
ATOM    924  OD1 ASP A 132     -10.122 -14.502 -36.481  1.00  9.75      A--- O
ANISOU  924  OD1 ASP A 132     1438   1165   1098    -64     37    300  A--- O
ATOM    925  OD2 ASP A 132     -10.548 -12.494 -37.310  1.00 10.66      A--- O
ANISOU  925  OD2 ASP A 132     1615   1230   1205    -62     17    387  A--- O
ATOM    926  N   VAL A 133      -7.417 -16.206 -35.522  1.00  9.67      A--- N
ANISOU  926  N   VAL A 133     1355   1187   1130   -105    129    217  A--- N
ATOM    927  CA  VAL A 133      -7.437 -17.661 -35.396  1.00  9.85      A--- C
ANISOU  927  CA  VAL A 133     1354   1237   1148    -93    129    175  A--- C
ATOM    928  C   VAL A 133      -8.728 -18.194 -36.017  1.00  9.50      A--- C
ANISOU  928  C   VAL A 133     1334   1211   1064    -76     92    174  A--- C
ATOM    929  O   VAL A 133      -8.720 -19.164 -36.740  1.00  9.65      A--- O
ANISOU  929  O   VAL A 133     1361   1257   1049    -77    101    151  A--- O
ATOM    930  CB  VAL A 133      -7.255 -18.067 -33.935  1.00  9.39      A--- C
ANISOU  930  CB  VAL A 133     1253   1167   1145    -82    118    148  A--- C
ATOM    931  CG1 VAL A 133      -7.562 -19.559 -33.720  1.00 10.38      A--- C
ANISOU  931  CG1 VAL A 133     1362   1310   1271    -66    108    114  A--- C
ATOM    932  CG2 VAL A 133      -5.797 -17.714 -33.509  1.00  9.74      A--- C
ANISOU  932  CG2 VAL A 133     1270   1205   1225   -104    153    143  A--- C
ATOM    933  N   ILE A 134      -9.864 -17.609 -35.642  1.00  9.82      A--- N
ANISOU  933  N   ILE A 134     1379   1235   1116    -58     49    193  A--- N
ATOM    934  CA  ILE A 134     -11.137 -18.076 -36.156  1.00 10.36      A--- C
ANISOU  934  CA  ILE A 134     1458   1321   1155    -42      8    190  A--- C
ATOM    935  C   ILE A 134     -11.205 -17.931 -37.670  1.00 10.66      A--- C
ANISOU  935  C   ILE A 134     1541   1384   1124    -51      7    212  A--- C
ATOM    936  O   ILE A 134     -11.713 -18.836 -38.323  1.00 11.25      A--- O
ANISOU  936  O   ILE A 134     1624   1488   1161    -50     -9    189  A--- O
ATOM    937  CB  ILE A 134     -12.302 -17.351 -35.452  1.00  9.87      A--- C
ANISOU  937  CB  ILE A 134     1384   1237   1126    -18    -33    207  A--- C
ATOM    938  CG1 ILE A 134     -12.275 -17.528 -33.953  1.00  9.59      A--- C
ANISOU  938  CG1 ILE A 134     1310   1184   1147    -11    -28    182  A--- C
ATOM    939  CG2 ILE A 134     -13.650 -17.764 -36.062  1.00 10.65      A--- C
ANISOU  939  CG2 ILE A 134     1487   1358   1200     -2    -80    206  A--- C
ATOM    940  CD1 ILE A 134     -12.274 -18.986 -33.507  1.00 10.44      A--- C
ANISOU  940  CD1 ILE A 134     1393   1311   1263    -13    -23    143  A--- C
ATOM    941  N   GLY A 135     -10.685 -16.814 -38.207  1.00  9.96      A--- N
ANISOU  941  N   GLY A 135     1484   1283   1016    -64     25    256  A--- N
ATOM    942  CA  GLY A 135     -10.647 -16.541 -39.629  1.00 10.89      A--- C
ANISOU  942  CA  GLY A 135     1652   1425   1059    -77     29    288  A--- C
ATOM    943  C   GLY A 135      -9.842 -17.646 -40.338  1.00 10.87      A--- C
ANISOU  943  C   GLY A 135     1655   1462   1011    -97     73    248  A--- C
ATOM    944  O   GLY A 135     -10.255 -18.155 -41.371  1.00 12.26      A--- O
ANISOU  944  O   GLY A 135     1863   1675   1120    -99     59    240  A--- O
ATOM    945  N   GLU A 136      -8.702 -18.023 -39.740  1.00 10.55      A--- N
ANISOU  945  N   GLU A 136     1582   1414   1012   -108    123    218  A--- N
ATOM    946  CA  GLU A 136      -7.854 -19.023 -40.368  1.00 10.81      A--- C
ANISOU  946  CA  GLU A 136     1614   1479   1014   -122    171    177  A--- C
ATOM    947  C   GLU A 136      -8.554 -20.398 -40.351  1.00 10.41      A--- C
ANISOU  947  C   GLU A 136     1552   1444    959   -106    143    124  A--- C
ATOM    948  O   GLU A 136      -8.458 -21.147 -41.339  1.00 10.30      A--- O
ANISOU  948  O   GLU A 136     1561   1462    888   -114    160     94  A--- O
ATOM    949  CB  GLU A 136      -6.490 -19.048 -39.686  1.00 10.85      A--- C
ANISOU  949  CB  GLU A 136     1576   1470   1074   -134    225    161  A--- C
ATOM    950  CG  GLU A 136      -5.692 -17.789 -39.939  1.00 11.31      A--- C
ANISOU  950  CG  GLU A 136     1648   1516   1131   -161    263    207  A--- C
ATOM    951  CD  GLU A 136      -4.258 -17.742 -39.410  1.00 11.70      A--- C
ANISOU  951  CD  GLU A 136     1650   1558   1235   -180    318    191  A--- C
ATOM    952  OE1 GLU A 136      -3.825 -18.797 -38.936  1.00 12.38      A--- O
ANISOU  952  OE1 GLU A 136     1695   1653   1354   -166    328    142  A--- O
ATOM    953  OE2 GLU A 136      -3.585 -16.702 -39.505  1.00 11.62      A--- O
ANISOU  953  OE2 GLU A 136     1643   1533   1235   -208    349    226  A--- O
ATOM    954  N   LEU A 137      -9.201 -20.725 -39.250  1.00  9.53      A--- N
ANISOU  954  N   LEU A 137     1406   1310    905    -87    106    111  A--- N
ATOM    955  CA  LEU A 137      -9.894 -21.997 -39.148  1.00 10.03      A--- C
ANISOU  955  CA  LEU A 137     1457   1380    974    -77     80     66  A--- C
ATOM    956  C   LEU A 137     -11.087 -22.033 -40.116  1.00 10.95      A--- C
ANISOU  956  C   LEU A 137     1606   1522   1030    -77     32     70  A--- C
ATOM    957  O   LEU A 137     -11.311 -23.046 -40.748  1.00  9.55      A--- O
ANISOU  957  O   LEU A 137     1440   1365    821    -82     28     27  A--- O
ATOM    958  CB  LEU A 137     -10.317 -22.273 -37.720  1.00 10.29      A--- C
ANISOU  958  CB  LEU A 137     1446   1383   1079    -61     57     59  A--- C
ATOM    959  CG  LEU A 137      -9.175 -22.612 -36.808  1.00 10.57      A--- C
ANISOU  959  CG  LEU A 137     1448   1400   1167    -60     94     44  A--- C
ATOM    960  CD1 LEU A 137      -9.619 -22.537 -35.412  1.00 10.39      A--- C
ANISOU  960  CD1 LEU A 137     1393   1353   1199    -47     68     51  A--- C
ATOM    961  CD2 LEU A 137      -8.599 -24.004 -37.093  1.00 12.16      A--- C
ANISOU  961  CD2 LEU A 137     1640   1605   1373    -58    121     -4  A--- C
ATOM    962  N   SER A 138     -11.801 -20.921 -40.253  1.00 10.55      A--- N
ANISOU  962  N   SER A 138     1572   1469    965    -70     -4    120  A--- N
ATOM    963  CA  SER A 138     -12.905 -20.876 -41.205  1.00 10.95      A--- C
ANISOU  963  CA  SER A 138     1652   1549    958    -67    -58    130  A--- C
ATOM    964  C   SER A 138     -12.440 -21.170 -42.632  1.00 11.61      A--- C
ANISOU  964  C   SER A 138     1787   1674    950    -87    -36    118  A--- C
ATOM    965  O   SER A 138     -13.026 -21.969 -43.371  1.00 11.24      A--- O
ANISOU  965  O   SER A 138     1756   1658    855    -93    -64     82  A--- O
ATOM    966  CB  SER A 138     -13.607 -19.497 -41.153  1.00 11.29      A--- C
ANISOU  966  CB  SER A 138     1706   1577   1005    -51    -99    193  A--- C
ATOM    967  OG  SER A 138     -14.626 -19.498 -42.129  1.00 12.38      A--- O
ANISOU  967  OG  SER A 138     1869   1748   1084    -46   -157    204  A--- O
ATOM    968  N   LEU A 139     -11.369 -20.514 -43.042  1.00 11.87      A--- N
ANISOU  968  N   LEU A 139     1845   1709    954   -101     16    147  A--- N
ATOM    969  CA  LEU A 139     -10.835 -20.720 -44.373  1.00 13.62      A--- C
ANISOU  969  CA  LEU A 139     2117   1974   1083   -123     50    138  A--- C
ATOM    970  C   LEU A 139     -10.382 -22.172 -44.563  1.00 12.23      A--- C
ANISOU  970  C   LEU A 139     1928   1813    902   -130     85     57  A--- C
ATOM    971  O   LEU A 139     -10.628 -22.754 -45.613  1.00 12.95      A--- O
ANISOU  971  O   LEU A 139     2058   1945    917   -141     78     25  A--- O
ATOM    972  CB  LEU A 139      -9.672 -19.723 -44.595  1.00 17.31      A--- C
ANISOU  972  CB  LEU A 139     2603   2434   1538   -141    114    185  A--- C
ATOM    973  CG  LEU A 139      -9.524 -19.216 -46.030  1.00 28.34      A--- C
ANISOU  973  CG  LEU A 139     4070   3873   2823   -162    129    222  A--- C
ATOM    974  CD1 LEU A 139     -10.655 -18.222 -46.327  1.00 31.32      A--- C
ANISOU  974  CD1 LEU A 139     4481   4246   3171   -148     53    291  A--- C
ATOM    975  CD2 LEU A 139      -8.142 -18.566 -46.222  1.00 33.44      A--- C
ANISOU  975  CD2 LEU A 139     4724   4515   3465   -190    214    250  A--- C
ATOM    976  N   ALA A 140      -9.723 -22.746 -43.553  1.00 11.05      A--- N
ANISOU  976  N   ALA A 140     1730   1632    835   -122    119     24  A--- N
ATOM    977  CA  ALA A 140      -9.238 -24.116 -43.683  1.00 11.20      A--- C
ANISOU  977  CA  ALA A 140     1735   1655    862   -123    154    -49  A--- C
ATOM    978  C   ALA A 140     -10.413 -25.108 -43.798  1.00 11.38      A--- C
ANISOU  978  C   ALA A 140     1760   1681    880   -119     96    -94  A--- C
ATOM    979  O   ALA A 140     -10.355 -26.052 -44.588  1.00 11.96      A--- O
ANISOU  979  O   ALA A 140     1855   1775    911   -128    109   -152  A--- O
ATOM    980  CB  ALA A 140      -8.376 -24.448 -42.479  1.00 10.59      A--- C
ANISOU  980  CB  ALA A 140     1603   1540    881   -111    189    -63  A--- C
ATOM    981  N   CYS A 141     -11.460 -24.889 -43.003  1.00 11.35      A--- N
ANISOU  981  N   CYS A 141     1731   1657    924   -108     35    -70  A--- N
ATOM    982  CA  CYS A 141     -12.651 -25.728 -43.080  1.00 11.86      A--- C
ANISOU  982  CA  CYS A 141     1790   1725    991   -109    -21   -106  A--- C
ATOM    983  C   CYS A 141     -13.296 -25.656 -44.445  1.00 13.55      A--- C
ANISOU  983  C   CYS A 141     2052   1988   1106   -123    -59   -114  A--- C
ATOM    984  O   CYS A 141     -13.668 -26.683 -45.047  1.00 14.08      A--- O
ANISOU  984  O   CYS A 141     2132   2071   1144   -136    -74   -175  A--- O
ATOM    985  CB  CYS A 141     -13.652 -25.369 -41.986  1.00 12.11      A--- C
ANISOU  985  CB  CYS A 141     1780   1731   1089    -96    -71    -75  A--- C
ATOM    986  SG  CYS A 141     -13.172 -25.955 -40.352  1.00 11.83      A--- S
ANISOU  986  SG  CYS A 141     1689   1642   1161    -84    -40    -86  A--- S
ATOM    987  N   ARG A 142     -13.416 -24.449 -44.979  1.00 13.83      A--- N
ANISOU  987  N   ARG A 142     2119   2047   1086   -122    -75    -52  A--- N
ATOM    988  CA  ARG A 142     -14.044 -24.317 -46.271  1.00 15.32      A--- C
ANISOU  988  CA  ARG A 142     2359   2287   1174   -133   -120    -49  A--- C
ATOM    989  C   ARG A 142     -13.264 -25.052 -47.370  1.00 16.45      A--- C
ANISOU  989  C   ARG A 142     2548   2467   1234   -155    -69   -106  A--- C
ATOM    990  O   ARG A 142     -13.840 -25.699 -48.238  1.00 15.61      A--- O
ANISOU  990  O   ARG A 142     2471   2397   1062   -169   -105   -152  A--- O
ATOM    991  CB  ARG A 142     -14.239 -22.847 -46.629  1.00 15.56      A--- C
ANISOU  991  CB  ARG A 142     2419   2330   1161   -125   -145     37  A--- C
ATOM    992  CG  ARG A 142     -14.949 -22.704 -47.965  1.00 17.11      A--- C
ANISOU  992  CG  ARG A 142     2670   2583   1246   -134   -202     47  A--- C
ATOM    993  CD  ARG A 142     -15.318 -21.277 -48.229  1.00 17.59      A--- C
ANISOU  993  CD  ARG A 142     2757   2646   1277   -119   -241    141  A--- C
ATOM    994  NE  ARG A 142     -15.812 -21.209 -49.600  1.00 18.81      A--- N
ANISOU  994  NE  ARG A 142     2974   2863   1310   -130   -290    152  A--- N
ATOM    995  CZ  ARG A 142     -16.568 -20.245 -50.071  1.00 17.52      A--- C
ANISOU  995  CZ  ARG A 142     2835   2714   1105   -114   -360    225  A--- C
ATOM    996  NH1 ARG A 142     -16.792 -19.215 -49.311  1.00 16.49      A--- N
ANISOU  996  NH1 ARG A 142     2679   2537   1050    -87   -375    291  A--- N
ATOM    997  NH2 ARG A 142     -16.932 -20.266 -51.313  1.00 18.79      A--- N
ANISOU  997  NH2 ARG A 142     3055   2934   1147   -125   -405    233  A--- N
ATOM    998  N   LYS A 143     -11.941 -24.916 -47.369  1.00 15.79      A--- N
ANISOU  998  N   LYS A 143     2470   2376   1151   -159     14   -105  A--- N
ATOM    999  CA  LYS A 143     -11.113 -25.576 -48.365  1.00 17.84      A--- C
ANISOU  999  CA  LYS A 143     2769   2671   1338   -177     76   -161  A--- C
ATOM   1000  C   LYS A 143     -11.267 -27.101 -48.308  1.00 17.76      A--- C
ANISOU 1000  C   LYS A 143     2741   2647   1358   -178     77   -258  A--- C
ATOM   1001  O   LYS A 143     -11.221 -27.732 -49.361  1.00 18.18      A--- O
ANISOU 1001  O   LYS A 143     2837   2738   1330   -194     88   -317  A--- O
ATOM   1002  CB  LYS A 143      -9.638 -25.239 -48.212  1.00 20.84      A--- C
ANISOU 1002  CB  LYS A 143     3139   3040   1736   -179    172   -149  A--- C
ATOM   1003  CG  LYS A 143      -9.354 -23.782 -48.537  1.00 27.90      A--- C
ANISOU 1003  CG  LYS A 143     4065   3951   2585   -188    184    -59  A--- C
ATOM   1004  CD  LYS A 143      -7.891 -23.341 -48.449  1.00 32.56      A--- C
ANISOU 1004  CD  LYS A 143     4642   4534   3193   -199    281    -42  A--- C
ATOM   1005  CE  LYS A 143      -7.724 -21.836 -48.320  1.00 35.27      A--- C
ANISOU 1005  CE  LYS A 143     4999   4866   3535   -207    282     53  A--- C
ATOM   1006  NZ  LYS A 143      -6.280 -21.510 -48.159  1.00 36.23      A--- N
ANISOU 1006  NZ  LYS A 143     5097   4980   3689   -223    376     60  A--- N
ATOM   1007  N   ALA A 144     -11.419 -27.643 -47.107  1.00 16.87      A--- N
ANISOU 1007  N   ALA A 144     2570   2479   1357   -163     67   -273  A--- N
ATOM   1008  CA  ALA A 144     -11.403 -29.084 -46.910  1.00 16.73      A--- C
ANISOU 1008  CA  ALA A 144     2534   2433   1388   -163     78   -358  A--- C
ATOM   1009  C   ALA A 144     -12.820 -29.645 -46.937  1.00 18.06      A--- C
ANISOU 1009  C   ALA A 144     2699   2601   1562   -173     -5   -385  A--- C
ATOM   1010  O   ALA A 144     -12.971 -30.841 -46.889  1.00 17.12      A--- O
ANISOU 1010  O   ALA A 144     2572   2456   1477   -180     -5   -456  A--- O
ATOM   1011  CB  ALA A 144     -10.720 -29.427 -45.624  1.00 15.21      A--- C
ANISOU 1011  CB  ALA A 144     2285   2181   1311   -142    115   -355  A--- C
ATOM   1012  N   GLY A 145     -13.854 -28.802 -47.018  1.00 18.59      A--- N
ANISOU 1012  N   GLY A 145     2769   2693   1601   -175    -76   -330  A--- N
ATOM   1013  CA  GLY A 145     -15.231 -29.279 -47.050  1.00 19.48      A--- C
ANISOU 1013  CA  GLY A 145     2868   2810   1724   -187   -158   -354  A--- C
ATOM   1014  C   GLY A 145     -15.742 -29.738 -45.689  1.00 18.15      A--- C
ANISOU 1014  C   GLY A 145     2635   2584   1676   -179   -174   -352  A--- C
ATOM   1015  O   GLY A 145     -16.643 -30.596 -45.628  1.00 19.15      A--- O
ANISOU 1015  O   GLY A 145     2743   2700   1833   -196   -219   -398  A--- O
ATOM   1016  N   LEU A 146     -15.205 -29.203 -44.585  1.00 16.38      A--- N
ANISOU 1016  N   LEU A 146     2377   2324   1520   -158   -140   -301  A--- N
ATOM   1017  CA  LEU A 146     -15.732 -29.497 -43.278  1.00 16.51      A--- C
ANISOU 1017  CA  LEU A 146     2338   2295   1638   -151   -155   -289  A--- C
ATOM   1018  C   LEU A 146     -16.691 -28.382 -42.942  1.00 14.57      A--- C
ANISOU 1018  C   LEU A 146     2071   2065   1397   -140   -210   -225  A--- C
ATOM   1019  O   LEU A 146     -16.297 -27.206 -43.090  1.00 13.35      A--- O
ANISOU 1019  O   LEU A 146     1934   1927   1209   -125   -200   -170  A--- O
ATOM   1020  CB  LEU A 146     -14.633 -29.498 -42.200  1.00 18.02      A--- C
ANISOU 1020  CB  LEU A 146     2505   2442   1897   -132    -93   -270  A--- C
ATOM   1021  CG  LEU A 146     -14.259 -30.831 -41.596  1.00 22.47      A--- C
ANISOU 1021  CG  LEU A 146     3049   2956   2530   -133    -63   -320  A--- C
ATOM   1022  CD1 LEU A 146     -13.919 -31.815 -42.690  1.00 25.18      A--- C
ANISOU 1022  CD1 LEU A 146     3428   3306   2831   -147    -43   -396  A--- C
ATOM   1023  CD2 LEU A 146     -13.033 -30.537 -40.725  1.00 20.80      A--- C
ANISOU 1023  CD2 LEU A 146     2819   2718   2366   -110     -7   -289  A--- C
ATOM   1024  N   ARG A 147     -17.808 -28.748 -42.322  1.00 13.45      A--- N
ANISOU 1024  N   ARG A 147     1887   1910   1313   -146   -255   -232  A--- N
ATOM   1025  CA  ARG A 147     -18.678 -27.722 -41.800  1.00 13.85      A--- C
ANISOU 1025  CA  ARG A 147     1906   1968   1388   -129   -297   -175  A--- C
ATOM   1026  C   ARG A 147     -18.040 -27.085 -40.578  1.00 12.50      A--- C
ANISOU 1026  C   ARG A 147     1712   1762   1273   -107   -252   -129  A--- C
ATOM   1027  O   ARG A 147     -17.299 -27.761 -39.818  1.00 11.85      A--- O
ANISOU 1027  O   ARG A 147     1619   1644   1239   -109   -204   -147  A--- O
ATOM   1028  CB  ARG A 147     -20.059 -28.301 -41.502  1.00 14.96      A--- C
ANISOU 1028  CB  ARG A 147     1999   2108   1574   -145   -352   -198  A--- C
ATOM   1029  CG  ARG A 147     -20.729 -28.802 -42.782  1.00 18.44      A--- C
ANISOU 1029  CG  ARG A 147     2462   2591   1953   -169   -408   -243  A--- C
ATOM   1030  CD  ARG A 147     -22.213 -28.784 -42.762  1.00 22.59      A--- C
ANISOU 1030  CD  ARG A 147     2939   3138   2506   -177   -483   -245  A--- C
ATOM   1031  NE  ARG A 147     -22.687 -29.515 -43.929  1.00 23.18      A--- N
ANISOU 1031  NE  ARG A 147     3035   3247   2523   -208   -532   -304  A--- N
ATOM   1032  CZ  ARG A 147     -23.877 -29.420 -44.487  1.00 28.02      A--- C
ANISOU 1032  CZ  ARG A 147     3623   3900   3119   -218   -615   -312  A--- C
ATOM   1033  NH1 ARG A 147     -24.764 -28.579 -44.012  1.00 26.25      A--- N
ANISOU 1033  NH1 ARG A 147     3348   3688   2937   -195   -657   -262  A--- N
ATOM   1034  NH2 ARG A 147     -24.174 -30.200 -45.527  1.00 28.60      A--- N
ANISOU 1034  NH2 ARG A 147     3722   4004   3138   -251   -656   -376  A--- N
ATOM   1035  N   PHE A 148     -18.407 -25.821 -40.339  1.00 12.46      A--- N
ANISOU 1035  N   PHE A 148     1698   1765   1270    -86   -274    -73  A--- N
ATOM   1036  CA  PHE A 148     -17.721 -25.005 -39.349  1.00 12.09      A--- C
ANISOU 1036  CA  PHE A 148     1641   1690   1263    -66   -234    -31  A--- C
ATOM   1037  C   PHE A 148     -18.715 -24.531 -38.308  1.00 11.45      A--- C
ANISOU 1037  C   PHE A 148     1510   1595   1243    -51   -260     -7  A--- C
ATOM   1038  O   PHE A 148     -19.768 -23.960 -38.664  1.00 13.09      A--- O
ANISOU 1038  O   PHE A 148     1704   1823   1444    -40   -313     10  A--- O
ATOM   1039  CB  PHE A 148     -17.091 -23.786 -40.039  1.00 12.08      A--- C
ANISOU 1039  CB  PHE A 148     1680   1702   1205    -55   -225     14  A--- C
ATOM   1040  CG  PHE A 148     -16.162 -22.948 -39.189  1.00 11.24      A--- C
ANISOU 1040  CG  PHE A 148     1570   1566   1133    -43   -180     49  A--- C
ATOM   1041  CD1 PHE A 148     -15.137 -23.519 -38.435  1.00 10.82      A--- C
ANISOU 1041  CD1 PHE A 148     1504   1489   1117    -48   -127     28  A--- C
ATOM   1042  CD2 PHE A 148     -16.286 -21.575 -39.172  1.00 11.41      A--- C
ANISOU 1042  CD2 PHE A 148     1600   1581   1151    -25   -193    102  A--- C
ATOM   1043  CE1 PHE A 148     -14.238 -22.733 -37.724  1.00 10.80      A--- C
ANISOU 1043  CE1 PHE A 148     1497   1465   1142    -40    -90     56  A--- C
ATOM   1044  CE2 PHE A 148     -15.414 -20.794 -38.393  1.00 10.92      A--- C
ANISOU 1044  CE2 PHE A 148     1536   1490   1124    -19   -152    128  A--- C
ATOM   1045  CZ  PHE A 148     -14.408 -21.367 -37.692  1.00 10.76      A--- C
ANISOU 1045  CZ  PHE A 148     1501   1453   1134    -29   -103    104  A--- C
ATOM   1046  N   GLY A 149     -18.352 -24.688 -37.057  1.00 11.18      A--- N
ANISOU 1046  N   GLY A 149     1450   1530   1266    -47   -223     -5  A--- N
ATOM   1047  CA  GLY A 149     -19.133 -24.254 -35.900  1.00 10.63      A--- C
ANISOU 1047  CA  GLY A 149     1336   1448   1255    -33   -231     12  A--- C
ATOM   1048  C   GLY A 149     -18.356 -23.365 -34.923  1.00 10.57      A--- C
ANISOU 1048  C   GLY A 149     1329   1415   1270    -16   -194     42  A--- C
ATOM   1049  O   GLY A 149     -17.114 -23.423 -34.866  1.00  9.40      A--- O
ANISOU 1049  O   GLY A 149     1205   1256   1110    -20   -155     42  A--- O
ATOM   1050  N   LEU A 150     -19.124 -22.583 -34.145  1.00  9.97      A--- N
ANISOU 1050  N   LEU A 150     1222   1334   1230      2   -206     61  A--- N
ATOM   1051  CA  LEU A 150     -18.525 -21.582 -33.272  1.00  9.90      A--- C
ANISOU 1051  CA  LEU A 150     1216   1303   1241     18   -178     84  A--- C
ATOM   1052  C   LEU A 150     -19.054 -21.760 -31.862  1.00  8.78      A--- C
ANISOU 1052  C   LEU A 150     1034   1151   1148     22   -162     75  A--- C
ATOM   1053  O   LEU A 150     -20.289 -21.743 -31.658  1.00  9.65      A--- O
ANISOU 1053  O   LEU A 150     1108   1273   1285     29   -185     71  A--- O
ATOM   1054  CB  LEU A 150     -18.853 -20.193 -33.764  1.00 10.17      A--- C
ANISOU 1054  CB  LEU A 150     1262   1334   1266     43   -203    118  A--- C
ATOM   1055  CG  LEU A 150     -18.417 -19.813 -35.168  1.00 11.88      A--- C
ANISOU 1055  CG  LEU A 150     1524   1563   1426     40   -219    139  A--- C
ATOM   1056  CD1 LEU A 150     -18.924 -18.410 -35.546  1.00 12.85      A--- C
ANISOU 1056  CD1 LEU A 150     1657   1675   1549     68   -251    182  A--- C
ATOM   1057  CD2 LEU A 150     -16.942 -19.899 -35.315  1.00 10.71      A--- C
ANISOU 1057  CD2 LEU A 150     1410   1406   1253     23   -174    140  A--- C
ATOM   1058  N   TYR A 151     -18.113 -21.855 -30.918  1.00  7.40      A--- N
ANISOU 1058  N   TYR A 151      867    961    984     17   -125     74  A--- N
ATOM   1059  CA  TYR A 151     -18.414 -21.813 -29.506  1.00  7.25      A--- C
ANISOU 1059  CA  TYR A 151      822    935    998     21   -105     70  A--- C
ATOM   1060  C   TYR A 151     -18.298 -20.390 -28.990  1.00  7.94      A--- C
ANISOU 1060  C   TYR A 151      912   1009   1096     43    -99     83  A--- C
ATOM   1061  O   TYR A 151     -17.353 -19.709 -29.345  1.00  8.54      A--- O
ANISOU 1061  O   TYR A 151     1016   1071   1156     45    -94     96  A--- O
ATOM   1062  CB  TYR A 151     -17.439 -22.794 -28.785  1.00  7.26      A--- C
ANISOU 1062  CB  TYR A 151      830    926    999      4    -76     62  A--- C
ATOM   1063  CG  TYR A 151     -17.478 -22.649 -27.294  1.00  8.67      A--- C
ANISOU 1063  CG  TYR A 151      995   1102   1197      6    -54     64  A--- C
ATOM   1064  CD1 TYR A 151     -17.022 -21.495 -26.649  1.00  9.84      A--- C
ANISOU 1064  CD1 TYR A 151     1150   1242   1344     20    -44     69  A--- C
ATOM   1065  CD2 TYR A 151     -18.066 -23.616 -26.514  1.00 10.22      A--- C
ANISOU 1065  CD2 TYR A 151     1172   1302   1408     -6    -42     59  A--- C
ATOM   1066  CE1 TYR A 151     -17.179 -21.297 -25.305  1.00  9.08      A--- C
ANISOU 1066  CE1 TYR A 151     1043   1149   1256     22    -25     64  A--- C
ATOM   1067  CE2 TYR A 151     -18.177 -23.433 -25.138  1.00 12.56      A--- C
ANISOU 1067  CE2 TYR A 151     1459   1601   1709     -5    -20     62  A--- C
ATOM   1068  CZ  TYR A 151     -17.752 -22.272 -24.543  1.00 10.99      A--- C
ANISOU 1068  CZ  TYR A 151     1269   1401   1504     10    -12     62  A--- C
ATOM   1069  OH  TYR A 151     -17.922 -22.029 -23.196  1.00 13.12      A--- O
ANISOU 1069  OH  TYR A 151     1533   1680   1771     11      9     58  A--- O
ATOM   1070  N   TYR A 152     -19.223 -19.936 -28.151  1.00  7.16      A--- N
ANISOU 1070  N   TYR A 152      783    911   1025     58    -96     78  A--- N
ATOM   1071  CA  TYR A 152     -19.183 -18.631 -27.502  1.00  7.84      A--- C
ANISOU 1071  CA  TYR A 152      871    979   1127     80    -86     81  A--- C
ATOM   1072  C   TYR A 152     -19.799 -18.717 -26.106  1.00  8.90      A--- C
ANISOU 1072  C   TYR A 152      976   1121   1283     83    -60     61  A--- C
ATOM   1073  O   TYR A 152     -20.925 -19.191 -25.955  1.00  9.40      A--- O
ANISOU 1073  O   TYR A 152     1003   1202   1365     84    -62     53  A--- O
ATOM   1074  CB  TYR A 152     -19.875 -17.570 -28.372  1.00  8.78      A--- C
ANISOU 1074  CB  TYR A 152      989   1088   1259    108   -118     97  A--- C
ATOM   1075  CG  TYR A 152     -19.715 -16.177 -27.834  1.00  8.29      A--- C
ANISOU 1075  CG  TYR A 152      936    994   1218    131   -108     99  A--- C
ATOM   1076  CD1 TYR A 152     -20.601 -15.650 -26.921  1.00  9.23      A--- C
ANISOU 1076  CD1 TYR A 152     1023   1109   1374    155    -97     80  A--- C
ATOM   1077  CD2 TYR A 152     -18.669 -15.374 -28.251  1.00  8.93      A--- C
ANISOU 1077  CD2 TYR A 152     1057   1047   1287    128   -106    117  A--- C
ATOM   1078  CE1 TYR A 152     -20.410 -14.385 -26.381  1.00  9.05      A--- C
ANISOU 1078  CE1 TYR A 152     1012   1050   1374    176    -84     73  A--- C
ATOM   1079  CE2 TYR A 152     -18.445 -14.105 -27.713  1.00  9.28      A--- C
ANISOU 1079  CE2 TYR A 152     1113   1054   1358    144    -95    115  A--- C
ATOM   1080  CZ  TYR A 152     -19.310 -13.617 -26.768  1.00  9.60      A--- C
ANISOU 1080  CZ  TYR A 152     1125   1087   1434    169    -86     90  A--- C
ATOM   1081  OH  TYR A 152     -19.107 -12.386 -26.161  1.00  9.22      A--- O
ANISOU 1081  OH  TYR A 152     1090    997   1414    184    -72     77  A--- O
ATOM   1082  N  ASER A 153     -19.066 -18.274 -25.081  0.50  9.11      A--- N
ANISOU 1082  N  ASER A 153     1018   1137   1305     81    -35     52  A--- N
ATOM   1083  N  BSER A 153     -19.064 -18.276 -25.082  0.50  8.05      A--- N
ANISOU 1083  N  BSER A 153      884   1003   1171     81    -35     52  A--- N
ATOM   1084  CA ASER A 153     -19.558 -18.168 -23.713  0.50  9.85      A--- C
ANISOU 1084  CA ASER A 153     1093   1241   1407     85     -6     32  A--- C
ATOM   1085  CA BSER A 153     -19.556 -18.166 -23.716  0.50  7.85      A--- C
ANISOU 1085  CA BSER A 153      839    987   1154     85     -6     32  A--- C
ATOM   1086  C  ASER A 153     -20.443 -16.924 -23.592  0.50  9.47      A--- C
ANISOU 1086  C  ASER A 153     1026   1180   1392    118     -6     19  A--- C
ATOM   1087  C  BSER A 153     -20.443 -16.924 -23.593  0.50  8.52      A--- C
ANISOU 1087  C  BSER A 153      905   1059   1271    118     -6     19  A--- C
ATOM   1088  O  ASER A 153     -19.937 -15.807 -23.382  0.50  8.63      A--- O
ANISOU 1088  O  ASER A 153      941   1046   1291    132     -4     11  A--- O
ATOM   1089  O  BSER A 153     -19.937 -15.807 -23.382  0.50  8.05      A--- O
ANISOU 1089  O  BSER A 153      867    972   1217    132     -4     11  A--- O
ATOM   1090  CB ASER A 153     -18.387 -18.085 -22.727  0.50 11.36      A--- C
ANISOU 1090  CB ASER A 153     1312   1429   1575     71     11     24  A--- C
ATOM   1091  CB BSER A 153     -18.399 -18.075 -22.715  0.50  7.51      A--- C
ANISOU 1091  CB BSER A 153      824    941   1087     71     12     24  A--- C
ATOM   1092  OG ASER A 153     -18.774 -18.185 -21.371  0.50 15.29      A--- O
ANISOU 1092  OG ASER A 153     1799   1944   2064     68     40      5  A--- O
ATOM   1093  OG BSER A 153     -17.852 -19.350 -22.411  0.50  6.61      A--- O
ANISOU 1093  OG BSER A 153      716    843    951     46     17     34  A--- O
ATOM   1094  N   GLN A 154     -21.764 -17.094 -23.749  1.00  8.92      A--- N
ANISOU 1094  N   GLN A 154      913   1126   1349    132    -11     14  A--- N
ATOM   1095  CA  GLN A 154     -22.683 -15.967 -23.769  1.00  9.33      A--- C
ANISOU 1095  CA  GLN A 154      938   1163   1441    171    -15      3  A--- C
ATOM   1096  C   GLN A 154     -23.034 -15.488 -22.350  1.00  9.55      A--- C
ANISOU 1096  C   GLN A 154      952   1195   1480    182     29    -32  A--- C
ATOM   1097  O   GLN A 154     -23.616 -14.431 -22.215  1.00 10.56      A--- O
ANISOU 1097  O   GLN A 154     1063   1303   1644    218     33    -50  A--- O
ATOM   1098  CB  GLN A 154     -23.977 -16.288 -24.546  1.00  9.82      A--- C
ANISOU 1098  CB  GLN A 154      951   1244   1535    185    -43     10  A--- C
ATOM   1099  CG  GLN A 154     -25.038 -17.072 -23.772  1.00  9.53      A--- C
ANISOU 1099  CG  GLN A 154      860   1243   1517    174    -13    -10  A--- C
ATOM   1100  CD  GLN A 154     -24.772 -18.552 -23.568  1.00  9.57      A--- C
ANISOU 1100  CD  GLN A 154      870   1272   1493    127      0     -4  A--- C
ATOM   1101  OE1 GLN A 154     -23.712 -19.060 -23.860  1.00  9.56      A--- O
ANISOU 1101  OE1 GLN A 154      912   1262   1456    104     -8     10  A--- O
ATOM   1102  NE2 GLN A 154     -25.757 -19.261 -23.046  1.00 10.86      A--- N
ANISOU 1102  NE2 GLN A 154      985   1463   1677    111     24    -16  A--- N
ATOM   1103  N   ASP A 155     -22.803 -16.317 -21.318  1.00  9.57      A--- N
ANISOU 1103  N   ASP A 155      958   1225   1452    152     64    -43  A--- N
ATOM   1104  CA  ASP A 155     -23.260 -15.998 -19.975  1.00 10.40      A--- C
ANISOU 1104  CA  ASP A 155     1049   1346   1556    158    111    -78  A--- C
ATOM   1105  C   ASP A 155     -22.062 -15.557 -19.113  1.00 10.79      A--- C
ANISOU 1105  C   ASP A 155     1149   1385   1566    147    125    -94  A--- C
ATOM   1106  O   ASP A 155     -22.013 -14.419 -18.658  1.00 11.01      A--- O
ANISOU 1106  O   ASP A 155     1187   1391   1606    169    137   -125  A--- O
ATOM   1107  CB  ASP A 155     -23.962 -17.212 -19.349  1.00 11.02      A--- C
ANISOU 1107  CB  ASP A 155     1097   1467   1622    131    143    -77  A--- C
ATOM   1108  CG  ASP A 155     -24.847 -16.843 -18.198  1.00 11.74      A--- C
ANISOU 1108  CG  ASP A 155     1157   1581   1721    142    197   -113  A--- C
ATOM   1109  OD1 ASP A 155     -24.288 -16.532 -17.135  1.00 13.08      A--- O
ANISOU 1109  OD1 ASP A 155     1360   1757   1851    136    226   -134  A--- O
ATOM   1110  OD2 ASP A 155     -26.122 -16.881 -18.375  1.00 12.06      A--- O
ANISOU 1110  OD2 ASP A 155     1137   1637   1807    157    209   -122  A--- O
ATOM   1111  N   LEU A 156     -21.087 -16.460 -18.898  1.00  9.74      A--- N
ANISOU 1111  N   LEU A 156     1046   1265   1389    112    120    -74  A--- N
ATOM   1112  CA  LEU A 156     -19.903 -16.132 -18.123  1.00  9.76      A--- C
ANISOU 1112  CA  LEU A 156     1090   1264   1354     99    123    -86  A--- C
ATOM   1113  C   LEU A 156     -18.933 -15.284 -18.920  1.00  9.18      A--- C
ANISOU 1113  C   LEU A 156     1043   1150   1295    105     91    -81  A--- C
ATOM   1114  O   LEU A 156     -18.681 -15.526 -20.096  1.00  8.91      A--- O
ANISOU 1114  O   LEU A 156     1009   1101   1274    104     63    -51  A--- O
ATOM   1115  CB  LEU A 156     -19.220 -17.410 -17.694  1.00 10.12      A--- C
ANISOU 1115  CB  LEU A 156     1152   1336   1356     66    122    -61  A--- C
ATOM   1116  CG  LEU A 156     -20.093 -18.442 -16.991  1.00 11.41      A--- C
ANISOU 1116  CG  LEU A 156     1295   1535   1503     50    155    -53  A--- C
ATOM   1117  CD1 LEU A 156     -19.156 -19.555 -16.480  1.00 11.49      A--- C
ANISOU 1117  CD1 LEU A 156     1334   1560   1469     21    148    -24  A--- C
ATOM   1118  CD2 LEU A 156     -20.928 -17.882 -15.873  1.00 11.66      A--- C
ANISOU 1118  CD2 LEU A 156     1315   1590   1525     60    200    -90  A--- C
ATOM   1119  N   ASP A 157     -18.353 -14.278 -18.240  1.00  8.88      A--- N
ANISOU 1119  N   ASP A 157     1028   1093   1252    108     97   -113  A--- N
ATOM   1120  CA  ASP A 157     -17.280 -13.528 -18.840  1.00  8.50      A--- C
ANISOU 1120  CA  ASP A 157     1006   1007   1216    102     72   -107  A--- C
ATOM   1121  C   ASP A 157     -16.486 -12.876 -17.710  1.00  9.09      A--- C
ANISOU 1121  C   ASP A 157     1105   1078   1268     89     80   -147  A--- C
ATOM   1122  O   ASP A 157     -16.884 -11.847 -17.160  1.00 10.11      A--- O
ANISOU 1122  O   ASP A 157     1239   1187   1415    105     97   -189  A--- O
ATOM   1123  CB  ASP A 157     -17.824 -12.470 -19.823  1.00  8.91      A--- C
ANISOU 1123  CB  ASP A 157     1053   1012   1320    132     60   -101  A--- C
ATOM   1124  CG  ASP A 157     -16.716 -11.862 -20.679  1.00 10.45      A--- C
ANISOU 1124  CG  ASP A 157     1276   1168   1526    120     36    -80  A--- C
ATOM   1125  OD1 ASP A 157     -15.652 -11.491 -20.114  1.00  9.42      A--- O
ANISOU 1125  OD1 ASP A 157     1166   1027   1383     97     37    -99  A--- O
ATOM   1126  OD2 ASP A 157     -16.892 -11.873 -21.949  1.00  9.61      A--- O
ANISOU 1126  OD2 ASP A 157     1167   1046   1435    129     16    -42  A--- O
ATOM   1127  N   TRP A 158     -15.331 -13.487 -17.386  1.00  9.06      A--- N
ANISOU 1127  N   TRP A 158     1117   1095   1229     59     65   -136  A--- N
ATOM   1128  CA  TRP A 158     -14.564 -13.062 -16.236  1.00  9.52      A--- C
ANISOU 1128  CA  TRP A 158     1196   1163   1256     41     65   -174  A--- C
ATOM   1129  C   TRP A 158     -13.829 -11.724 -16.479  1.00  9.64      A--- C
ANISOU 1129  C   TRP A 158     1228   1128   1305     36     52   -200  A--- C
ATOM   1130  O   TRP A 158     -13.313 -11.119 -15.545  1.00 10.40      A--- O
ANISOU 1130  O   TRP A 158     1341   1225   1385     22     51   -244  A--- O
ATOM   1131  CB  TRP A 158     -13.555 -14.147 -15.831  1.00  9.53      A--- C
ANISOU 1131  CB  TRP A 158     1203   1202   1214     15     45   -151  A--- C
ATOM   1132  CG  TRP A 158     -14.250 -15.425 -15.489  1.00 10.18      A--- C
ANISOU 1132  CG  TRP A 158     1275   1325   1266     17     60   -124  A--- C
ATOM   1133  CD1 TRP A 158     -15.555 -15.561 -15.062  1.00 10.86      A--- C
ANISOU 1133  CD1 TRP A 158     1350   1428   1346     30     94   -134  A--- C
ATOM   1134  CD2 TRP A 158     -13.748 -16.756 -15.633  1.00  9.77      A--- C
ANISOU 1134  CD2 TRP A 158     1221   1295   1196      4     45    -82  A--- C
ATOM   1135  NE1 TRP A 158     -15.885 -16.851 -14.916  1.00 10.63      A--- N
ANISOU 1135  NE1 TRP A 158     1314   1430   1295     21    102   -100  A--- N
ATOM   1136  CE2 TRP A 158     -14.791 -17.629 -15.216  1.00  9.51      A--- C
ANISOU 1136  CE2 TRP A 158     1180   1288   1143      6     70    -67  A--- C
ATOM   1137  CE3 TRP A 158     -12.565 -17.316 -16.103  1.00  9.35      A--- C
ANISOU 1137  CE3 TRP A 158     1167   1238   1146     -7     15    -55  A--- C
ATOM   1138  CZ2 TRP A 158     -14.658 -19.006 -15.263  1.00  9.38      A--- C
ANISOU 1138  CZ2 TRP A 158     1161   1287   1113     -3     64    -25  A--- C
ATOM   1139  CZ3 TRP A 158     -12.422 -18.675 -16.115  1.00  9.49      A--- C
ANISOU 1139  CZ3 TRP A 158     1180   1273   1150    -11      9    -18  A--- C
ATOM   1140  CH2 TRP A 158     -13.457 -19.496 -15.704  1.00  9.01      A--- C
ANISOU 1140  CH2 TRP A 158     1118   1231   1072    -10     32     -2  A--- C
ATOM   1141  N   HIS A 159     -13.848 -11.260 -17.709  1.00  9.85      A--- N
ANISOU 1141  N   HIS A 159     1251   1112   1378     45     43   -174  A--- N
ATOM   1142  CA  HIS A 159     -13.242  -9.994 -18.059  1.00 11.28      A--- C
ANISOU 1142  CA  HIS A 159     1449   1236   1598     38     35   -188  A--- C
ATOM   1143  C   HIS A 159     -14.224  -8.831 -17.922  1.00 11.26      A--- C
ANISOU 1143  C   HIS A 159     1453   1189   1636     70     52   -221  A--- C
ATOM   1144  O   HIS A 159     -13.812  -7.694 -18.082  1.00 11.64      A--- O
ANISOU 1144  O   HIS A 159     1519   1180   1722     65     48   -238  A--- O
ATOM   1145  CB  HIS A 159     -12.613 -10.031 -19.474  1.00 10.85      A--- C
ANISOU 1145  CB  HIS A 159     1396   1157   1568     27     19   -138  A--- C
ATOM   1146  CG  HIS A 159     -11.526  -9.007 -19.634  1.00 10.57      A--- C
ANISOU 1146  CG  HIS A 159     1377   1076   1562      0     12   -149  A--- C
ATOM   1147  ND1 HIS A 159     -11.637  -7.921 -20.481  1.00 11.93      A--- N
ANISOU 1147  ND1 HIS A 159     1565   1184   1781      6     13   -133  A--- N
ATOM   1148  CD2 HIS A 159     -10.300  -8.934 -19.083  1.00 12.01      A--- C
ANISOU 1148  CD2 HIS A 159     1561   1267   1735    -36      1   -170  A--- C
ATOM   1149  CE1 HIS A 159     -10.498  -7.205 -20.432  1.00 12.45      A--- C
ANISOU 1149  CE1 HIS A 159     1643   1218   1868    -29      9   -146  A--- C
ATOM   1150  NE2 HIS A 159      -9.672  -7.801 -19.585  1.00 12.78      A--- N
ANISOU 1150  NE2 HIS A 159     1672   1305   1876    -57      0   -172  A--- N
ATOM   1151  N   GLU A 160     -15.507  -9.109 -17.622  1.00 11.25      A--- N
ANISOU 1151  N   GLU A 160     1433   1209   1633    102     73   -231  A--- N
ATOM   1152  CA  GLU A 160     -16.531  -8.086 -17.592  1.00 12.32      A--- C
ANISOU 1152  CA  GLU A 160     1563   1302   1816    142     90   -259  A--- C
ATOM   1153  C   GLU A 160     -17.110  -7.970 -16.201  1.00 12.40      A--- C
ANISOU 1153  C   GLU A 160     1570   1339   1801    151    124   -322  A--- C
ATOM   1154  O   GLU A 160     -17.520  -8.979 -15.617  1.00 11.68      A--- O
ANISOU 1154  O   GLU A 160     1463   1310   1664    146    141   -320  A--- O
ATOM   1155  CB  GLU A 160     -17.670  -8.468 -18.551  1.00 13.45      A--- C
ANISOU 1155  CB  GLU A 160     1675   1447   1985    177     86   -217  A--- C
ATOM   1156  CG  GLU A 160     -17.331  -8.226 -19.994  1.00 13.90      A--- C
ANISOU 1156  CG  GLU A 160     1743   1467   2072    178     55   -161  A--- C
ATOM   1157  CD  GLU A 160     -17.050  -6.755 -20.307  1.00 17.57      A--- C
ANISOU 1157  CD  GLU A 160     2233   1851   2589    189     48   -169  A--- C
ATOM   1158  OE1 GLU A 160     -17.868  -5.902 -19.912  1.00 20.73      A--- O
ANISOU 1158  OE1 GLU A 160     2628   2216   3032    226     62   -204  A--- O
ATOM   1159  OE2 GLU A 160     -16.016  -6.425 -20.907  1.00 17.66      A--- O
ANISOU 1159  OE2 GLU A 160     2271   1832   2604    160     33   -143  A--- O
ATOM   1160  N   PRO A 161     -17.223  -6.745 -15.663  1.00 12.20      A--- N
ANISOU 1160  N   PRO A 161     1560   1266   1807    166    138   -380  A--- N
ATOM   1161  CA  PRO A 161     -17.841  -6.569 -14.353  1.00 12.20      A--- C
ANISOU 1161  CA  PRO A 161     1558   1294   1780    178    178   -449  A--- C
ATOM   1162  C   PRO A 161     -19.245  -7.133 -14.238  1.00 12.44      A--- C
ANISOU 1162  C   PRO A 161     1549   1364   1813    212    212   -445  A--- C
ATOM   1163  O   PRO A 161     -19.597  -7.704 -13.169  1.00 12.73      A--- O
ANISOU 1163  O   PRO A 161     1580   1461   1794    203    246   -475  A--- O
ATOM   1164  CB  PRO A 161     -17.847  -5.070 -14.101  1.00 13.94      A--- C
ANISOU 1164  CB  PRO A 161     1800   1440   2054    196    187   -509  A--- C
ATOM   1165  CG  PRO A 161     -17.042  -4.450 -15.239  1.00 14.94      A--- C
ANISOU 1165  CG  PRO A 161     1945   1496   2233    185    149   -466  A--- C
ATOM   1166  CD  PRO A 161     -16.687  -5.510 -16.238  1.00 12.75      A--- C
ANISOU 1166  CD  PRO A 161     1654   1254   1934    167    121   -384  A--- C
ATOM   1167  N   ASP A 162     -19.980  -7.082 -15.360  1.00 12.58      A--- N
ANISOU 1167  N   ASP A 162     1535   1353   1888    246    199   -401  A--- N
ATOM   1168  CA  ASP A 162     -21.342  -7.618 -15.385  1.00 12.23      A--- C
ANISOU 1168  CA  ASP A 162     1441   1346   1859    277    225   -395  A--- C
ATOM   1169  C   ASP A 162     -21.447  -9.008 -15.994  1.00 12.07      A--- C
ANISOU 1169  C   ASP A 162     1398   1377   1809    256    207   -332  A--- C
ATOM   1170  O   ASP A 162     -22.561  -9.442 -16.384  1.00 11.86      A--- O
ANISOU 1170  O   ASP A 162     1325   1371   1810    280    215   -314  A--- O
ATOM   1171  CB  ASP A 162     -22.261  -6.599 -16.073  1.00 12.88      A--- C
ANISOU 1171  CB  ASP A 162     1497   1367   2028    335    221   -400  A--- C
ATOM   1172  CG  ASP A 162     -22.408  -5.341 -15.242  1.00 13.41      A--- C
ANISOU 1172  CG  ASP A 162     1580   1386   2127    362    252   -477  A--- C
ATOM   1173  OD1 ASP A 162     -22.752  -5.435 -14.054  1.00 15.13      A--- O
ANISOU 1173  OD1 ASP A 162     1792   1644   2310    360    301   -537  A--- O
ATOM   1174  OD2 ASP A 162     -22.154  -4.213 -15.753  1.00 14.80      A--- O
ANISOU 1174  OD2 ASP A 162     1778   1481   2363    384    231   -480  A--- O
ATOM   1175  N   GLY A 163     -20.331  -9.715 -16.126  1.00 11.03      A--- N
ANISOU 1175  N   GLY A 163     1295   1264   1629    213    182   -299  A--- N
ATOM   1176  CA  GLY A 163     -20.410 -11.084 -16.597  1.00 10.22      A--- C
ANISOU 1176  CA  GLY A 163     1176   1207   1501    192    170   -247  A--- C
ATOM   1177  C   GLY A 163     -21.304 -11.934 -15.673  1.00 10.96      A--- C
ANISOU 1177  C   GLY A 163     1240   1359   1562    187    213   -262  A--- C
ATOM   1178  O   GLY A 163     -21.419 -11.659 -14.476  1.00 11.19      A--- O
ANISOU 1178  O   GLY A 163     1280   1410   1561    185    251   -309  A--- O
ATOM   1179  N   GLY A 164     -21.836 -13.005 -16.264  1.00 10.48      A--- N
ANISOU 1179  N   GLY A 164     1149   1326   1504    179    206   -220  A--- N
ATOM   1180  CA  GLY A 164     -22.830 -13.784 -15.591  1.00 11.50      A--- C
ANISOU 1180  CA  GLY A 164     1244   1504   1620    173    248   -226  A--- C
ATOM   1181  C   GLY A 164     -22.234 -14.682 -14.512  1.00 10.82      A--- C
ANISOU 1181  C   GLY A 164     1188   1463   1459    132    269   -221  A--- C
ATOM   1182  O   GLY A 164     -21.026 -14.764 -14.394  1.00 10.63      A--- O
ANISOU 1182  O   GLY A 164     1206   1432   1398    112    242   -210  A--- O
ATOM   1183  N   GLY A 165     -23.138 -15.306 -13.726  1.00 10.99      A--- N
ANISOU 1183  N   GLY A 165     1185   1530   1461    122    318   -228  A--- N
ATOM   1184  CA  GLY A 165     -22.711 -16.343 -12.800  1.00 10.99      A--- C
ANISOU 1184  CA  GLY A 165     1213   1572   1389     82    336   -207  A--- C
ATOM   1185  C   GLY A 165     -22.942 -15.939 -11.352  1.00 11.18      A--- C
ANISOU 1185  C   GLY A 165     1254   1632   1359     79    391   -254  A--- C
ATOM   1186  O   GLY A 165     -22.916 -16.771 -10.459  1.00 11.59      A--- O
ANISOU 1186  O   GLY A 165     1325   1729   1349     48    419   -236  A--- O
ATOM   1187  N   TYR A 166     -23.124 -14.648 -11.089  1.00 11.63      A--- N
ANISOU 1187  N   TYR A 166     1311   1670   1436    110    406   -314  A--- N
ATOM   1188  CA  TYR A 166     -23.180 -14.102  -9.761  1.00 12.90      A--- C
ANISOU 1188  CA  TYR A 166     1498   1861   1542    108    454   -371  A--- C
ATOM   1189  C   TYR A 166     -24.413 -14.498  -8.962  1.00 14.14      A--- C
ANISOU 1189  C   TYR A 166     1621   2070   1681    105    530   -388  A--- C
ATOM   1190  O   TYR A 166     -24.440 -14.248  -7.734  1.00 14.15      A--- O
ANISOU 1190  O   TYR A 166     1650   2110   1614     95    578   -432  A--- O
ATOM   1191  CB  TYR A 166     -23.001 -12.592  -9.816  1.00 13.07      A--- C
ANISOU 1191  CB  TYR A 166     1529   1834   1601    144    447   -435  A--- C
ATOM   1192  CG  TYR A 166     -23.998 -11.880 -10.704  1.00 12.97      A--- C
ANISOU 1192  CG  TYR A 166     1461   1779   1687    191    452   -450  A--- C
ATOM   1193  CD1 TYR A 166     -25.236 -11.536 -10.243  1.00 15.23      A--- C
ANISOU 1193  CD1 TYR A 166     1702   2082   2000    220    514   -494  A--- C
ATOM   1194  CD2 TYR A 166     -23.717 -11.615 -12.049  1.00 12.34      A--- C
ANISOU 1194  CD2 TYR A 166     1371   1644   1672    209    394   -413  A--- C
ATOM   1195  CE1 TYR A 166     -26.167 -10.912 -11.053  1.00 14.82      A--- C
ANISOU 1195  CE1 TYR A 166     1594   1992   2044    268    513   -504  A--- C
ATOM   1196  CE2 TYR A 166     -24.647 -10.984 -12.873  1.00 12.60      A--- C
ANISOU 1196  CE2 TYR A 166     1356   1640   1791    255    391   -418  A--- C
ATOM   1197  CZ  TYR A 166     -25.886 -10.664 -12.394  1.00 13.93      A--- C
ANISOU 1197  CZ  TYR A 166     1474   1824   1991    286    446   -462  A--- C
ATOM   1198  OH  TYR A 166     -26.834 -10.004 -13.190  1.00 15.05      A--- O
ANISOU 1198  OH  TYR A 166     1561   1929   2225    339    438   -467  A--- O
ATOM   1199  N   LEU A 167     -25.414 -15.130  -9.591  1.00 13.83      A--- N
ANISOU 1199  N   LEU A 167     1521   2036   1694    108    546   -357  A--- N
ATOM   1200  CA  LEU A 167     -26.569 -15.645  -8.839  1.00 16.62      A--- C
ANISOU 1200  CA  LEU A 167     1836   2443   2033     95    623   -366  A--- C
ATOM   1201  C   LEU A 167     -26.472 -17.148  -8.556  1.00 15.79      A--- C
ANISOU 1201  C   LEU A 167     1745   2376   1876     42    631   -298  A--- C
ATOM   1202  O   LEU A 167     -27.425 -17.718  -8.033  1.00 16.98      A--- O
ANISOU 1202  O   LEU A 167     1862   2569   2019     22    696   -294  A--- O
ATOM   1203  CB  LEU A 167     -27.831 -15.394  -9.653  1.00 16.87      A--- C
ANISOU 1203  CB  LEU A 167     1783   2459   2164    129    637   -377  A--- C
ATOM   1204  CG  LEU A 167     -28.089 -13.926  -9.982  1.00 18.87      A--- C
ANISOU 1204  CG  LEU A 167     2016   2667   2483    188    631   -437  A--- C
ATOM   1205  CD1 LEU A 167     -29.275 -13.762 -10.945  1.00 21.68      A--- C
ANISOU 1205  CD1 LEU A 167     2285   3006   2943    226    626   -434  A--- C
ATOM   1206  CD2 LEU A 167     -28.210 -13.106  -8.708  1.00 19.76      A--- C
ANISOU 1206  CD2 LEU A 167     2151   2802   2552    201    696   -513  A--- C
ATOM   1207  N   SER A 168     -25.361 -17.792  -8.951  1.00 14.62      A--- N
ANISOU 1207  N   SER A 168     1641   2209   1702     20    569   -246  A--- N
ATOM   1208  CA  SER A 168     -25.289 -19.237  -9.048  1.00 15.14      A--- C
ANISOU 1208  CA  SER A 168     1713   2289   1749    -20    562   -176  A--- C
ATOM   1209  C   SER A 168     -24.262 -19.848  -8.094  1.00 14.88      A--- C
ANISOU 1209  C   SER A 168     1752   2282   1620    -53    552   -143  A--- C
ATOM   1210  O   SER A 168     -23.980 -21.042  -8.235  1.00 15.71      A--- O
ANISOU 1210  O   SER A 168     1871   2385   1713    -83    534    -80  A--- O
ATOM   1211  CB  SER A 168     -24.977 -19.634 -10.475  1.00 15.24      A--- C
ANISOU 1211  CB  SER A 168     1708   2255   1828    -15    495   -138  A--- C
ATOM   1212  OG  SER A 168     -25.925 -19.094 -11.399  1.00 16.00      A--- O
ANISOU 1212  OG  SER A 168     1738   2329   2009     15    494   -162  A--- O
ATOM   1213  N   ASN A 169     -23.676 -19.060  -7.177  1.00 14.44      A--- N
ANISOU 1213  N   ASN A 169     1742   2246   1498    -45    558   -186  A--- N
ATOM   1214  CA  ASN A 169     -22.480 -19.503  -6.449  1.00 14.66      A--- C
ANISOU 1214  CA  ASN A 169     1838   2293   1439    -69    523   -155  A--- C
ATOM   1215  C   ASN A 169     -22.793 -20.451  -5.298  1.00 16.58      A--- C
ANISOU 1215  C   ASN A 169     2110   2591   1596   -107    573   -117  A--- C
ATOM   1216  O   ASN A 169     -21.863 -20.885  -4.616  1.00 18.12      A--- O
ANISOU 1216  O   ASN A 169     2363   2807   1713   -126    542    -84  A--- O
ATOM   1217  CB  ASN A 169     -21.573 -18.342  -6.008  1.00 14.07      A--- C
ANISOU 1217  CB  ASN A 169     1802   2214   1327    -52    493   -214  A--- C
ATOM   1218  CG  ASN A 169     -20.978 -17.703  -7.238  1.00 13.74      A--- C
ANISOU 1218  CG  ASN A 169     1742   2110   1365    -25    432   -224  A--- C
ATOM   1219  OD1 ASN A 169     -20.543 -18.429  -8.117  1.00 12.33      A--- O
ANISOU 1219  OD1 ASN A 169     1556   1905   1223    -31    388   -170  A--- O
ATOM   1220  ND2 ASN A 169     -20.902 -16.380  -7.288  1.00 14.23      A--- N
ANISOU 1220  ND2 ASN A 169     1804   2150   1453      0    430   -291  A--- N
ATOM   1221  N  AASP A 170     -24.058 -20.832  -5.137  0.80 17.14      A--- N
ANISOU 1221  N  AASP A 170     2139   2685   1686   -121    645   -112  A--- N
ATOM   1222  N  BASP A 170     -24.072 -20.813  -5.150  0.20 16.60      A--- N
ANISOU 1222  N  BASP A 170     2071   2617   1619   -120    645   -114  A--- N
ATOM   1223  CA AASP A 170     -24.431 -21.986  -4.343  0.80 19.28      A--- C
ANISOU 1223  CA AASP A 170     2431   2996   1897   -165    692    -54  A--- C
ATOM   1224  CA BASP A 170     -24.522 -21.951  -4.370  0.20 17.18      A--- C
ANISOU 1224  CA BASP A 170     2159   2730   1635   -164    696    -57  A--- C
ATOM   1225  C  AASP A 170     -24.105 -23.313  -5.030  0.80 18.34      A--- C
ANISOU 1225  C  AASP A 170     2313   2840   1813   -188    649     30  A--- C
ATOM   1226  C  BASP A 170     -24.155 -23.292  -5.039  0.20 17.28      A--- C
ANISOU 1226  C  BASP A 170     2176   2706   1681   -188    651     28  A--- C
ATOM   1227  O  AASP A 170     -24.187 -24.385  -4.416  0.80 18.62      A--- O
ANISOU 1227  O  AASP A 170     2377   2895   1801   -227    673     93  A--- O
ATOM   1228  O  BASP A 170     -24.204 -24.346  -4.410  0.20 17.87      A--- O
ANISOU 1228  O  BASP A 170     2281   2802   1706   -226    674     90  A--- O
ATOM   1229  CB AASP A 170     -25.947 -22.069  -4.142  0.80 21.18      A--- C
ANISOU 1229  CB AASP A 170     2612   3266   2168   -177    785    -72  A--- C
ATOM   1230  CB BASP A 170     -26.030 -21.764  -4.100  0.20 17.22      A--- C
ANISOU 1230  CB BASP A 170     2106   2768   1669   -169    792    -92  A--- C
ATOM   1231  CG AASP A 170     -26.494 -20.979  -3.292  0.80 24.69      A--- C
ANISOU 1231  CG AASP A 170     3052   3754   2574   -159    852   -152  A--- C
ATOM   1232  CG BASP A 170     -26.934 -21.403  -5.287  0.20 16.55      A--- C
ANISOU 1232  CG BASP A 170     1934   2645   1708   -141    793   -121  A--- C
ATOM   1233  OD1AASP A 170     -25.727 -20.491  -2.487  0.80 27.44      A--- O
ANISOU 1233  OD1AASP A 170     3462   4126   2835   -156    839   -178  A--- O
ATOM   1234  OD1BASP A 170     -26.677 -20.379  -6.018  0.20 14.68      A--- O
ANISOU 1234  OD1BASP A 170     1679   2371   1526    -97    748   -169  A--- O
ATOM   1235  OD2AASP A 170     -27.664 -20.616  -3.519  0.80 32.58      A--- O
ANISOU 1235  OD2AASP A 170     3982   4760   3637   -146    911   -192  A--- O
ATOM   1236  OD2BASP A 170     -27.988 -22.074  -5.410  0.20 16.94      A--- O
ANISOU 1236  OD2BASP A 170     1929   2707   1798   -166    843    -99  A--- O
ATOM   1237  N   ILE A 171     -23.851 -23.262  -6.336  1.00 16.98      A--- N
ANISOU 1237  N   ILE A 171     2108   2613   1729   -166    591     30  A--- N
ATOM   1238  CA  ILE A 171     -23.534 -24.440  -7.113  1.00 17.17      A--- C
ANISOU 1238  CA  ILE A 171     2131   2597   1796   -184    549     96  A--- C
ATOM   1239  C   ILE A 171     -22.023 -24.450  -7.348  1.00 16.46      A--- C
ANISOU 1239  C   ILE A 171     2087   2479   1685   -168    469    114  A--- C
ATOM   1240  O   ILE A 171     -21.431 -23.480  -7.838  1.00 15.46      A--- O
ANISOU 1240  O   ILE A 171     1958   2336   1580   -136    428     70  A--- O
ATOM   1241  CB  ILE A 171     -24.334 -24.479  -8.430  1.00 18.83      A--- C
ANISOU 1241  CB  ILE A 171     2270   2770   2113   -174    544     82  A--- C
ATOM   1242  CG1 ILE A 171     -25.847 -24.244  -8.218  1.00 20.57      A--- C
ANISOU 1242  CG1 ILE A 171     2429   3021   2365   -183    620     51  A--- C
ATOM   1243  CG2 ILE A 171     -24.023 -25.748  -9.236  1.00 19.80      A--- C
ANISOU 1243  CG2 ILE A 171     2395   2849   2278   -195    503    142  A--- C
ATOM   1244  CD1 ILE A 171     -26.557 -23.906  -9.531  1.00 20.86      A--- C
ANISOU 1244  CD1 ILE A 171     2393   3027   2505   -160    599     22  A--- C
ATOM   1245  N   GLU A 172     -21.412 -25.617  -7.043  1.00 15.10      A--- N
ANISOU 1245  N   GLU A 172     1955   2300   1481   -191    446    184  A--- N
ATOM   1246  CA  GLU A 172     -19.986 -25.825  -7.227  1.00 15.29      A--- C
ANISOU 1246  CA  GLU A 172     2016   2300   1491   -176    371    209  A--- C
ATOM   1247  C   GLU A 172     -19.587 -25.691  -8.701  1.00 15.04      A--- C
ANISOU 1247  C   GLU A 172     1950   2214   1548   -153    321    194  A--- C
ATOM   1248  O   GLU A 172     -20.368 -26.032  -9.592  1.00 12.66      A--- O
ANISOU 1248  O   GLU A 172     1607   1886   1315   -158    336    194  A--- O
ATOM   1249  CB  GLU A 172     -19.646 -27.218  -6.671  1.00 17.53      A--- C
ANISOU 1249  CB  GLU A 172     2341   2579   1739   -203    363    293  A--- C
ATOM   1250  CG  GLU A 172     -18.156 -27.517  -6.754  1.00 19.72      A--- C
ANISOU 1250  CG  GLU A 172     2652   2835   2003   -184    285    323  A--- C
ATOM   1251  CD  GLU A 172     -17.697 -28.796  -6.087  1.00 21.71      A--- C
ANISOU 1251  CD  GLU A 172     2951   3081   2216   -201    268    408  A--- C
ATOM   1252  OE1 GLU A 172     -16.442 -29.072  -6.184  1.00 24.92      A--- O
ANISOU 1252  OE1 GLU A 172     3377   3468   2621   -180    199    433  A--- O
ATOM   1253  OE2 GLU A 172     -18.521 -29.417  -5.383  1.00 21.06      A--- O
ANISOU 1253  OE2 GLU A 172     2885   3017   2098   -234    323    447  A--- O
ATOM   1254  N   THR A 173     -18.335 -25.223  -8.937  1.00 12.71      A--- N
ANISOU 1254  N   THR A 173     1673   1906   1248   -130    261    182  A--- N
ATOM   1255  CA  THR A 173     -17.809 -25.086 -10.275  1.00 12.08      A--- C
ANISOU 1255  CA  THR A 173     1568   1781   1239   -109    217    171  A--- C
ATOM   1256  C   THR A 173     -16.472 -25.851 -10.373  1.00 11.45      A--- C
ANISOU 1256  C   THR A 173     1514   1679   1154   -105    161    214  A--- C
ATOM   1257  O   THR A 173     -15.863 -26.265  -9.365  1.00 11.74      A--- O
ANISOU 1257  O   THR A 173     1589   1738   1131   -111    145    247  A--- O
ATOM   1258  CB  THR A 173     -17.551 -23.625 -10.686  1.00 13.35      A--- C
ANISOU 1258  CB  THR A 173     1715   1939   1417    -84    203    108  A--- C
ATOM   1259  OG1 THR A 173     -16.393 -23.174  -9.969  1.00 12.16      A--- O
ANISOU 1259  OG1 THR A 173     1599   1807   1215    -80    167     99  A--- O
ATOM   1260  CG2 THR A 173     -18.757 -22.772 -10.405  1.00 13.40      A--- C
ANISOU 1260  CG2 THR A 173     1698   1967   1425    -81    256     62  A--- C
ATOM   1261  N   ALA A 174     -15.939 -25.840 -11.598  1.00 11.24      A--- N
ANISOU 1261  N   ALA A 174     1467   1614   1190    -88    127    205  A--- N
ATOM   1262  CA  ALA A 174     -14.573 -26.275 -11.870  1.00 10.93      A--- C
ANISOU 1262  CA  ALA A 174     1439   1553   1160    -75     74    228  A--- C
ATOM   1263  C   ALA A 174     -13.533 -25.201 -11.529  1.00 11.40      A--- C
ANISOU 1263  C   ALA A 174     1506   1633   1192    -62     40    194  A--- C
ATOM   1264  O   ALA A 174     -12.378 -25.389 -11.821  1.00 11.03      A--- O
ANISOU 1264  O   ALA A 174     1457   1571   1160    -50     -3    205  A--- O
ATOM   1265  CB  ALA A 174     -14.494 -26.657 -13.304  1.00 11.27      A--- C
ANISOU 1265  CB  ALA A 174     1455   1551   1274    -67     62    225  A--- C
ATOM   1266  N   GLY A 175     -13.940 -24.075 -10.942  1.00 10.43      A--- N
ANISOU 1266  N   GLY A 175     1388   1540   1035    -64     60    150  A--- N
ATOM   1267  CA  GLY A 175     -13.029 -23.129 -10.340  1.00 10.91      A--- C
ANISOU 1267  CA  GLY A 175     1463   1623   1059    -60     30    117  A--- C
ATOM   1268  C   GLY A 175     -13.470 -22.816  -8.925  1.00 10.98      A--- C
ANISOU 1268  C   GLY A 175     1503   1681    986    -73     54    103  A--- C
ATOM   1269  O   GLY A 175     -13.542 -23.718  -8.083  1.00 11.74      A--- O
ANISOU 1269  O   GLY A 175     1627   1802   1031    -85     57    150  A--- O
ATOM   1270  N   THR A 176     -13.731 -21.530  -8.678  1.00 11.26      A--- N
ANISOU 1270  N   THR A 176     1539   1729   1011    -71     71     40  A--- N
ATOM   1271  CA  THR A 176     -14.323 -21.072  -7.447  1.00 11.92      A--- C
ANISOU 1271  CA  THR A 176     1648   1858   1020    -81    107     10  A--- C
ATOM   1272  C   THR A 176     -15.761 -20.650  -7.757  1.00 11.91      A--- C
ANISOU 1272  C   THR A 176     1622   1850   1052    -76    172    -19  A--- C
ATOM   1273  O   THR A 176     -16.672 -21.491  -7.832  1.00 13.25      A--- O
ANISOU 1273  O   THR A 176     1779   2023   1230    -85    211     16  A--- O
ATOM   1274  CB  THR A 176     -13.492 -19.950  -6.779  1.00 12.21      A--- C
ANISOU 1274  CB  THR A 176     1706   1915   1015    -83     75    -46  A--- C
ATOM   1275  OG1 THR A 176     -13.254 -18.835  -7.641  1.00 11.19      A--- O
ANISOU 1275  OG1 THR A 176     1552   1745    953    -70     65    -97  A--- O
ATOM   1276  CG2 THR A 176     -12.199 -20.473  -6.169  1.00 12.55      A--- C
ANISOU 1276  CG2 THR A 176     1774   1983   1009    -91     11    -14  A--- C
ATOM   1277  N   THR A 177     -15.935 -19.382  -8.085  1.00 12.49      A--- N
ANISOU 1277  N   THR A 177     1680   1905   1159    -61    181    -82  A--- N
ATOM   1278  CA  THR A 177     -17.234 -18.843  -8.474  1.00 12.14      A--- C
ANISOU 1278  CA  THR A 177     1603   1849   1160    -47    234   -115  A--- C
ATOM   1279  C   THR A 177     -17.447 -18.944  -9.985  1.00 11.23      A--- C
ANISOU 1279  C   THR A 177     1448   1683   1134    -32    218    -96  A--- C
ATOM   1280  O   THR A 177     -16.509 -19.083 -10.761  1.00  9.28      A--- O
ANISOU 1280  O   THR A 177     1200   1407    916    -30    171    -76  A--- O
ATOM   1281  CB  THR A 177     -17.414 -17.420  -7.932  1.00 12.15      A--- C
ANISOU 1281  CB  THR A 177     1613   1854   1149    -35    255   -194  A--- C
ATOM   1282  OG1 THR A 177     -16.331 -16.613  -8.427  1.00 11.96      A--- O
ANISOU 1282  OG1 THR A 177     1595   1794   1154    -28    203   -218  A--- O
ATOM   1283  CG2 THR A 177     -17.418 -17.380  -6.426  1.00 12.80      A--- C
ANISOU 1283  CG2 THR A 177     1736   1994   1132    -52    280   -219  A--- C
ATOM   1284  N   TRP A 178     -18.721 -18.834 -10.388  1.00 11.44      A--- N
ANISOU 1284  N   TRP A 178     1437   1703   1203    -21    260   -107  A--- N
ATOM   1285  CA  TRP A 178     -19.087 -18.810 -11.797  1.00 11.10      A--- C
ANISOU 1285  CA  TRP A 178     1357   1620   1240     -4    245    -96  A--- C
ATOM   1286  C   TRP A 178     -18.648 -17.516 -12.473  1.00 11.52      A--- C
ANISOU 1286  C   TRP A 178     1408   1633   1334     18    218   -133  A--- C
ATOM   1287  O   TRP A 178     -18.258 -17.514 -13.643  1.00 11.15      A--- O
ANISOU 1287  O   TRP A 178     1351   1551   1332     25    183   -113  A--- O
ATOM   1288  CB  TRP A 178     -20.603 -18.964 -11.950  1.00 10.65      A--- C
ANISOU 1288  CB  TRP A 178     1256   1572   1217      1    292   -101  A--- C
ATOM   1289  CG  TRP A 178     -21.148 -20.296 -11.547  1.00 10.95      A--- C
ANISOU 1289  CG  TRP A 178     1287   1638   1232    -27    321    -58  A--- C
ATOM   1290  CD1 TRP A 178     -21.573 -20.698 -10.311  1.00 11.65      A--- C
ANISOU 1290  CD1 TRP A 178     1391   1772   1262    -49    370    -55  A--- C
ATOM   1291  CD2 TRP A 178     -21.291 -21.437 -12.396  1.00 10.95      A--- C
ANISOU 1291  CD2 TRP A 178     1269   1620   1268    -43    303    -11  A--- C
ATOM   1292  NE1 TRP A 178     -21.986 -22.005 -10.341  1.00 11.39      A--- N
ANISOU 1292  NE1 TRP A 178     1350   1746   1232    -77    384     -2  A--- N
ATOM   1293  CE2 TRP A 178     -21.803 -22.485 -11.607  1.00 11.60      A--- C
ANISOU 1293  CE2 TRP A 178     1356   1732   1318    -74    342     21  A--- C
ATOM   1294  CE3 TRP A 178     -20.965 -21.693 -13.738  1.00 13.43      A--- C
ANISOU 1294  CE3 TRP A 178     1570   1896   1633    -35    258      6  A--- C
ATOM   1295  CZ2 TRP A 178     -22.025 -23.760 -12.109  1.00 12.76      A--- C
ANISOU 1295  CZ2 TRP A 178     1491   1863   1491    -98    336     68  A--- C
ATOM   1296  CZ3 TRP A 178     -21.171 -22.969 -14.225  1.00 13.71      A--- C
ANISOU 1296  CZ3 TRP A 178     1596   1923   1689    -57    252     47  A--- C
ATOM   1297  CH2 TRP A 178     -21.680 -23.985 -13.408  1.00 13.32      A--- C
ANISOU 1297  CH2 TRP A 178     1550   1895   1615    -89    289     77  A--- C
ATOM   1298  N   ASP A 179     -18.756 -16.422 -11.716  1.00 12.03      A--- N
ANISOU 1298  N   ASP A 179     1485   1702   1382     29    239   -188  A--- N
ATOM   1299  CA  ASP A 179     -18.359 -15.097 -12.165  1.00 11.22      A--- C
ANISOU 1299  CA  ASP A 179     1386   1555   1318     49    219   -227  A--- C
ATOM   1300  C   ASP A 179     -16.969 -14.745 -11.655  1.00 11.18      A--- C
ANISOU 1300  C   ASP A 179     1421   1551   1276     30    184   -242  A--- C
ATOM   1301  O   ASP A 179     -16.427 -15.385 -10.752  1.00 11.11      A--- O
ANISOU 1301  O   ASP A 179     1436   1582   1201      8    177   -232  A--- O
ATOM   1302  CB  ASP A 179     -19.327 -14.078 -11.592  1.00 10.46      A--- C
ANISOU 1302  CB  ASP A 179     1280   1458   1236     73    264   -288  A--- C
ATOM   1303  CG  ASP A 179     -19.463 -14.048 -10.083  1.00 11.31      A--- C
ANISOU 1303  CG  ASP A 179     1413   1615   1269     60    304   -328  A--- C
ATOM   1304  OD1 ASP A 179     -19.498 -15.123  -9.454  1.00 12.78      A--- O
ANISOU 1304  OD1 ASP A 179     1608   1849   1396     35    318   -295  A--- O
ATOM   1305  OD2 ASP A 179     -19.633 -12.961  -9.487  1.00 12.41      A--- O
ANISOU 1305  OD2 ASP A 179     1563   1746   1406     74    328   -394  A--- O
ATOM   1306  N   ASN A 180     -16.431 -13.632 -12.193  1.00 10.41      A--- N
ANISOU 1306  N   ASN A 180     1328   1405   1220     39    161   -269  A--- N
ATOM   1307  CA  ASN A 180     -15.266 -13.019 -11.579  1.00 10.43      A--- C
ANISOU 1307  CA  ASN A 180     1362   1405   1195     20    134   -303  A--- C
ATOM   1308  C   ASN A 180     -15.725 -12.243 -10.362  1.00 10.56      A--- C
ANISOU 1308  C   ASN A 180     1398   1440   1174     24    168   -372  A--- C
ATOM   1309  O   ASN A 180     -16.288 -11.157 -10.500  1.00 12.10      A--- O
ANISOU 1309  O   ASN A 180     1587   1594   1413     47    189   -418  A--- O
ATOM   1310  CB  ASN A 180     -14.490 -12.160 -12.553  1.00 10.10      A--- C
ANISOU 1310  CB  ASN A 180     1318   1305   1212     20    102   -305  A--- C
ATOM   1311  CG  ASN A 180     -13.269 -11.517 -11.928  1.00 10.84      A--- C
ANISOU 1311  CG  ASN A 180     1437   1395   1285     -5     72   -343  A--- C
ATOM   1312  OD1 ASN A 180     -13.206 -11.278 -10.704  1.00 11.33      A--- O
ANISOU 1312  OD1 ASN A 180     1522   1489   1293    -16     79   -390  A--- O
ATOM   1313  ND2 ASN A 180     -12.326 -11.182 -12.802  1.00 11.14      A--- N
ANISOU 1313  ND2 ASN A 180     1470   1395   1367    -17     41   -325  A--- N
ATOM   1314  N   SER A 181     -15.570 -12.856  -9.188  1.00 11.09      A--- N
ANISOU 1314  N   SER A 181     1488   1566   1159      4    175   -376  A--- N
ATOM   1315  CA  SER A 181     -16.001 -12.319  -7.928  1.00 11.93      A--- C
ANISOU 1315  CA  SER A 181     1617   1704   1209      3    212   -440  A--- C
ATOM   1316  C   SER A 181     -14.847 -11.703  -7.123  1.00 12.14      A--- C
ANISOU 1316  C   SER A 181     1682   1740   1188    -21    174   -488  A--- C
ATOM   1317  O   SER A 181     -15.096 -11.330  -5.983  1.00 12.99      A--- O
ANISOU 1317  O   SER A 181     1818   1884   1233    -27    200   -546  A--- O
ATOM   1318  CB  SER A 181     -16.632 -13.424  -7.078  1.00 12.72      A--- C
ANISOU 1318  CB  SER A 181     1724   1872   1234     -7    248   -411  A--- C
ATOM   1319  OG  SER A 181     -15.691 -14.504  -6.904  1.00 11.53      A--- O
ANISOU 1319  OG  SER A 181     1591   1753   1036    -32    202   -351  A--- O
ATOM   1320  N   TRP A 182     -13.659 -11.626  -7.699  1.00 11.59      A--- N
ANISOU 1320  N   TRP A 182     1611   1644   1147    -37    117   -468  A--- N
ATOM   1321  CA  TRP A 182     -12.478 -11.144  -6.987  1.00 12.60      A--- C
ANISOU 1321  CA  TRP A 182     1766   1785   1236    -66     72   -509  A--- C
ATOM   1322  C   TRP A 182     -12.086  -9.749  -7.488  1.00 12.95      A--- C
ANISOU 1322  C   TRP A 182     1809   1758   1353    -67     60   -564  A--- C
ATOM   1323  O   TRP A 182     -11.807  -8.877  -6.664  1.00 13.62      A--- O
ANISOU 1323  O   TRP A 182     1920   1842   1411    -82     56   -639  A--- O
ATOM   1324  CB  TRP A 182     -11.279 -12.153  -7.099  1.00 12.81      A--- C
ANISOU 1324  CB  TRP A 182     1788   1841   1239    -88     11   -447  A--- C
ATOM   1325  CG  TRP A 182     -11.035 -12.652  -8.484  1.00 11.84      A--- C
ANISOU 1325  CG  TRP A 182     1629   1678   1190    -78     -2   -382  A--- C
ATOM   1326  CD1 TRP A 182     -10.113 -12.143  -9.375  1.00 12.33      A--- C
ANISOU 1326  CD1 TRP A 182     1672   1694   1317    -88    -35   -380  A--- C
ATOM   1327  CD2 TRP A 182     -11.710 -13.714  -9.178  1.00 11.18      A--- C
ANISOU 1327  CD2 TRP A 182     1525   1597   1124    -60     18   -316  A--- C
ATOM   1328  NE1 TRP A 182     -10.193 -12.808 -10.554  1.00 10.89      A--- N
ANISOU 1328  NE1 TRP A 182     1463   1489   1183    -75    -32   -318  A--- N
ATOM   1329  CE2 TRP A 182     -11.173 -13.767 -10.486  1.00 10.61      A--- C
ANISOU 1329  CE2 TRP A 182     1426   1481   1122    -58     -2   -281  A--- C
ATOM   1330  CE3 TRP A 182     -12.728 -14.608  -8.841  1.00 11.09      A--- C
ANISOU 1330  CE3 TRP A 182     1516   1620   1078    -50     56   -286  A--- C
ATOM   1331  CZ2 TRP A 182     -11.631 -14.630 -11.456  1.00  9.56      A--- C
ANISOU 1331  CZ2 TRP A 182     1272   1338   1023    -43      8   -225  A--- C
ATOM   1332  CZ3 TRP A 182     -13.165 -15.495  -9.800  1.00 10.51      A--- C
ANISOU 1332  CZ3 TRP A 182     1416   1532   1044    -39     65   -227  A--- C
ATOM   1333  CH2 TRP A 182     -12.661 -15.476 -11.096  1.00  9.74      A--- C
ANISOU 1333  CH2 TRP A 182     1295   1391   1015    -34     41   -201  A--- C
ATOM   1334  N   ASP A 183     -12.092  -9.511  -8.816  1.00 11.74      A--- N
ANISOU 1334  N   ASP A 183     1628   1543   1288    -54     57   -529  A--- N
ATOM   1335  CA  ASP A 183     -11.900  -8.177  -9.365  1.00 12.94      A--- C
ANISOU 1335  CA  ASP A 183     1782   1619   1515    -52     55   -570  A--- C
ATOM   1336  C   ASP A 183     -13.166  -7.324  -9.178  1.00 12.60      A--- C
ANISOU 1336  C   ASP A 183     1744   1542   1500    -17    108   -623  A--- C
ATOM   1337  O   ASP A 183     -13.085  -6.115  -9.056  1.00 12.48      A--- O
ANISOU 1337  O   ASP A 183     1745   1472   1524    -17    112   -685  A--- O
ATOM   1338  CB  ASP A 183     -11.568  -8.215 -10.849  1.00 12.51      A--- C
ANISOU 1338  CB  ASP A 183     1702   1513   1537    -48     38   -509  A--- C
ATOM   1339  CG  ASP A 183     -10.165  -8.715 -11.145  1.00 12.66      A--- C
ANISOU 1339  CG  ASP A 183     1711   1548   1551    -83    -10   -473  A--- C
ATOM   1340  OD1 ASP A 183      -9.218  -8.116 -10.538  1.00 14.84      A--- O
ANISOU 1340  OD1 ASP A 183     1999   1822   1817   -115    -39   -520  A--- O
ATOM   1341  OD2 ASP A 183     -10.005  -9.656 -11.952  1.00 11.38      A--- O
ANISOU 1341  OD2 ASP A 183     1526   1398   1398    -78    -19   -405  A--- O
ATOM   1342  N   PHE A 184     -14.340  -7.983  -9.213  1.00 13.11      A--- N
ANISOU 1342  N   PHE A 184     1791   1637   1553     12    148   -596  A--- N
ATOM   1343  CA  PHE A 184     -15.632  -7.307  -9.268  1.00 13.78      A--- C
ANISOU 1343  CA  PHE A 184     1864   1689   1681     54    199   -633  A--- C
ATOM   1344  C   PHE A 184     -16.479  -7.767  -8.088  1.00 15.13      A--- C
ANISOU 1344  C   PHE A 184     2040   1929   1779     60    249   -667  A--- C
ATOM   1345  O   PHE A 184     -16.951  -8.881  -8.067  1.00 14.45      A--- O
ANISOU 1345  O   PHE A 184     1937   1895   1658     60    264   -615  A--- O
ATOM   1346  CB  PHE A 184     -16.299  -7.587 -10.620  1.00 13.40      A--- C
ANISOU 1346  CB  PHE A 184     1778   1607   1704     84    201   -566  A--- C
ATOM   1347  CG  PHE A 184     -15.431  -7.425 -11.830  1.00 13.29      A--- C
ANISOU 1347  CG  PHE A 184     1762   1543   1743     72    156   -517  A--- C
ATOM   1348  CD1 PHE A 184     -14.792  -6.214 -12.081  1.00 13.84      A--- C
ANISOU 1348  CD1 PHE A 184     1850   1543   1863     64    138   -549  A--- C
ATOM   1349  CD2 PHE A 184     -15.272  -8.444 -12.773  1.00 13.13      A--- C
ANISOU 1349  CD2 PHE A 184     1721   1540   1726     67    135   -438  A--- C
ATOM   1350  CE1 PHE A 184     -14.005  -6.035 -13.211  1.00 13.24      A--- C
ANISOU 1350  CE1 PHE A 184     1773   1422   1835     49    105   -500  A--- C
ATOM   1351  CE2 PHE A 184     -14.502  -8.259 -13.910  1.00 12.50      A--- C
ANISOU 1351  CE2 PHE A 184     1640   1418   1691     56    101   -396  A--- C
ATOM   1352  CZ  PHE A 184     -13.882  -7.042 -14.124  1.00 13.33      A--- C
ANISOU 1352  CZ  PHE A 184     1763   1458   1841     47     89   -425  A--- C
ATOM   1353  N   THR A 185     -16.616  -6.923  -7.076  1.00 16.66      A--- N
ANISOU 1353  N   THR A 185     2261   2124   1944     61    276   -755  A--- N
ATOM   1354  CA  THR A 185     -17.238  -7.305  -5.819  1.00 19.11      A--- C
ANISOU 1354  CA  THR A 185     2586   2508   2166     58    325   -794  A--- C
ATOM   1355  C   THR A 185     -18.476  -6.483  -5.539  1.00 21.98      A--- C
ANISOU 1355  C   THR A 185     2935   2848   2567    101    393   -864  A--- C
ATOM   1356  O   THR A 185     -19.005  -6.607  -4.415  1.00 22.93      A--- O
ANISOU 1356  O   THR A 185     3070   3028   2613     99    445   -914  A--- O
ATOM   1357  CB  THR A 185     -16.258  -7.131  -4.642  1.00 19.45      A--- C
ANISOU 1357  CB  THR A 185     2680   2593   2116     18    299   -848  A--- C
ATOM   1358  OG1 THR A 185     -15.982  -5.737  -4.491  1.00 19.53      A--- O
ANISOU 1358  OG1 THR A 185     2710   2539   2168     21    296   -937  A--- O
ATOM   1359  CG2 THR A 185     -14.962  -7.893  -4.806  1.00 20.23      A--- C
ANISOU 1359  CG2 THR A 185     2788   2717   2179    -20    227   -786  A--- C
ATOM   1360  N   GLY A 186     -18.945  -5.648  -6.487  1.00 19.98      A--- N
ANISOU 1360  N   GLY A 186     2654   2512   2425    140    397   -870  A--- N
ATOM   1361  CA  GLY A 186     -20.091  -4.812  -6.164  1.00 21.90      A--- C
ANISOU 1361  CA  GLY A 186     2880   2729   2712    187    460   -942  A--- C
ATOM   1362  C   GLY A 186     -21.397  -5.343  -6.773  1.00 21.35      A--- C
ANISOU 1362  C   GLY A 186     2748   2671   2692    228    498   -896  A--- C
ATOM   1363  O   GLY A 186     -21.503  -6.526  -7.141  1.00 20.68      A--- O
ANISOU 1363  O   GLY A 186     2641   2635   2581    211    487   -816  A--- O
ATOM   1364  N   GLU A 187     -22.301  -4.397  -7.010  1.00 20.58      A--- N
ANISOU 1364  N   GLU A 187     2622   2517   2681    282    533   -943  A--- N
ATOM   1365  CA  GLU A 187     -23.552  -4.710  -7.682  1.00 21.88      A--- C
ANISOU 1365  CA  GLU A 187     2718   2681   2911    326    560   -906  A--- C
ATOM   1366  C   GLU A 187     -23.261  -5.097  -9.127  1.00 19.27      A--- C
ANISOU 1366  C   GLU A 187     2368   2315   2638    327    494   -808  A--- C
ATOM   1367  O   GLU A 187     -22.321  -4.548  -9.751  1.00 19.47      A--- O
ANISOU 1367  O   GLU A 187     2425   2277   2693    316    439   -790  A--- O
ATOM   1368  CB  GLU A 187     -24.478  -3.498  -7.659  1.00 27.51      A--- C
ANISOU 1368  CB  GLU A 187     3404   3332   3715    391    602   -979  A--- C
ATOM   1369  CG  GLU A 187     -25.880  -3.853  -8.088  1.00 35.51      A--- C
ANISOU 1369  CG  GLU A 187     4338   4364   4789    437    639   -955  A--- C
ATOM   1370  CD  GLU A 187     -26.488  -2.881  -9.095  1.00 49.52      A--- C
ANISOU 1370  CD  GLU A 187     6073   6046   6696    505    618   -952  A--- C
ATOM   1371  OE1 GLU A 187     -26.710  -1.673  -8.640  1.00 52.48      A--- O
ANISOU 1371  OE1 GLU A 187     6458   6359   7119    546    649  -1039  A--- O
ATOM   1372  OE2 GLU A 187     -26.753  -3.319 -10.339  1.00 52.45      A--- O
ANISOU 1372  OE2 GLU A 187     6404   6402   7120    519    568   -863  A--- O
ATOM   1373  N   LYS A 188     -24.013  -6.101  -9.613  1.00 16.82      A--- N
ANISOU 1373  N   LYS A 188     2007   2049   2333    332    501   -746  A--- N
ATOM   1374  CA  LYS A 188     -23.867  -6.574 -10.981  1.00 16.03      A--- C
ANISOU 1374  CA  LYS A 188     1886   1925   2278    332    443   -658  A--- C
ATOM   1375  C   LYS A 188     -25.214  -6.672 -11.667  1.00 16.56      A--- C
ANISOU 1375  C   LYS A 188     1881   1989   2420    380    458   -636  A--- C
ATOM   1376  O   LYS A 188     -26.244  -6.956 -11.024  1.00 15.93      A--- O
ANISOU 1376  O   LYS A 188     1758   1957   2336    394    517   -668  A--- O
ATOM   1377  CB  LYS A 188     -23.214  -7.948 -10.987  1.00 15.82      A--- C
ANISOU 1377  CB  LYS A 188     1874   1960   2174    278    420   -594  A--- C
ATOM   1378  CG  LYS A 188     -21.793  -7.927 -10.411  1.00 15.98      A--- C
ANISOU 1378  CG  LYS A 188     1959   1987   2124    232    392   -605  A--- C
ATOM   1379  CD  LYS A 188     -21.124  -9.212 -10.206  1.00 16.66      A--- C
ANISOU 1379  CD  LYS A 188     2061   2133   2134    184    372   -551  A--- C
ATOM   1380  CE  LYS A 188     -19.694  -9.050  -9.798  1.00 16.20      A--- C
ANISOU 1380  CE  LYS A 188     2057   2072   2026    147    332   -561  A--- C
ATOM   1381  NZ  LYS A 188     -18.921 -10.283 -10.043  1.00 15.80      A--- N
ANISOU 1381  NZ  LYS A 188     2013   2058   1929    110    295   -491  A--- N
ATOM   1382  N   ASN A 189     -25.188  -6.448 -12.972  1.00 15.18      A--- N
ANISOU 1382  N   ASN A 189     1693   1762   2311    401    402   -582  A--- N
ATOM   1383  CA  ASN A 189     -26.376  -6.574 -13.801  1.00 16.42      A--- C
ANISOU 1383  CA  ASN A 189     1781   1917   2541    445    397   -551  A--- C
ATOM   1384  C   ASN A 189     -25.940  -7.054 -15.188  1.00 15.46      A--- C
ANISOU 1384  C   ASN A 189     1663   1778   2431    431    325   -465  A--- C
ATOM   1385  O   ASN A 189     -25.457  -6.286 -16.013  1.00 15.97      A--- O
ANISOU 1385  O   ASN A 189     1755   1776   2537    448    280   -442  A--- O
ATOM   1386  CB  ASN A 189     -27.180  -5.294 -13.796  1.00 17.89      A--- C
ANISOU 1386  CB  ASN A 189     1938   2041   2816    514    416   -603  A--- C
ATOM   1387  CG  ASN A 189     -28.386  -5.373 -14.684  1.00 20.14      A--- C
ANISOU 1387  CG  ASN A 189     2147   2324   3181    563    399   -570  A--- C
ATOM   1388  OD1 ASN A 189     -28.704  -6.406 -15.240  1.00 18.68      A--- O
ANISOU 1388  OD1 ASN A 189     1927   2187   2982    543    378   -515  A--- O
ATOM   1389  ND2 ASN A 189     -29.124  -4.285 -14.776  1.00 24.52      A--- N
ANISOU 1389  ND2 ASN A 189     2670   2822   3825    631    408   -607  A--- N
ATOM   1390  N   TYR A 190     -26.129  -8.352 -15.401  1.00 14.71      A--- N
ANISOU 1390  N   TYR A 190     1545   1745   2299    399    321   -421  A--- N
ATOM   1391  CA  TYR A 190     -25.768  -9.040 -16.639  1.00 14.01      A--- C
ANISOU 1391  CA  TYR A 190     1459   1655   2208    380    261   -346  A--- C
ATOM   1392  C   TYR A 190     -26.332  -8.320 -17.868  1.00 13.81      A--- C
ANISOU 1392  C   TYR A 190     1406   1577   2261    430    215   -317  A--- C
ATOM   1393  O   TYR A 190     -25.701  -8.362 -18.938  1.00 13.23      A--- O
ANISOU 1393  O   TYR A 190     1361   1478   2186    419    161   -263  A--- O
ATOM   1394  CB  TYR A 190     -26.214 -10.501 -16.586  1.00 13.73      A--- C
ANISOU 1394  CB  TYR A 190     1388   1689   2136    345    273   -317  A--- C
ATOM   1395  CG  TYR A 190     -26.116 -11.233 -17.880  1.00 13.01      A--- C
ANISOU 1395  CG  TYR A 190     1289   1600   2052    332    217   -252  A--- C
ATOM   1396  CD1 TYR A 190     -24.910 -11.731 -18.340  1.00 12.75      A--- C
ANISOU 1396  CD1 TYR A 190     1308   1562   1972    293    182   -213  A--- C
ATOM   1397  CD2 TYR A 190     -27.231 -11.413 -18.667  1.00 12.83      A--- C
ANISOU 1397  CD2 TYR A 190     1205   1586   2084    358    197   -233  A--- C
ATOM   1398  CE1 TYR A 190     -24.821 -12.432 -19.520  1.00 11.99      A--- C
ANISOU 1398  CE1 TYR A 190     1207   1470   1878    280    136   -162  A--- C
ATOM   1399  CE2 TYR A 190     -27.158 -12.047 -19.880  1.00 12.52      A--- C
ANISOU 1399  CE2 TYR A 190     1161   1549   2044    346    142   -181  A--- C
ATOM   1400  CZ  TYR A 190     -25.939 -12.550 -20.322  1.00 12.10      A--- C
ANISOU 1400  CZ  TYR A 190     1165   1490   1938    306    114   -146  A--- C
ATOM   1401  OH  TYR A 190     -25.875 -13.250 -21.498  1.00 12.55      A--- O
ANISOU 1401  OH  TYR A 190     1221   1555   1990    291     66   -101  A--- O
ATOM   1402  N   ASP A 191     -27.486  -7.651 -17.730  1.00 15.10      A--- N
ANISOU 1402  N   ASP A 191     1516   1726   2494    486    236   -350  A--- N
ATOM   1403  CA  ASP A 191     -28.099  -6.945 -18.850  1.00 16.00      A--- C
ANISOU 1403  CA  ASP A 191     1601   1790   2686    541    187   -319  A--- C
ATOM   1404  C   ASP A 191     -27.095  -6.023 -19.527  1.00 15.56      A--- C
ANISOU 1404  C   ASP A 191     1613   1659   2640    545    143   -291  A--- C
ATOM   1405  O   ASP A 191     -27.151  -5.882 -20.753  1.00 14.59      A--- O
ANISOU 1405  O   ASP A 191     1491   1509   2543    562     84   -232  A--- O
ATOM   1406  CB  ASP A 191     -29.315  -6.108 -18.447  1.00 16.74      A--- C
ANISOU 1406  CB  ASP A 191     1633   1864   2862    609    218   -370  A--- C
ATOM   1407  CG  ASP A 191     -30.511  -6.909 -17.930  1.00 18.50      A--- C
ANISOU 1407  CG  ASP A 191     1772   2160   3094    612    263   -395  A--- C
ATOM   1408  OD1 ASP A 191     -30.458  -8.175 -17.853  1.00 18.67      A--- O
ANISOU 1408  OD1 ASP A 191     1784   2249   3060    557    270   -371  A--- O
ATOM   1409  OD2 ASP A 191     -31.477  -6.266 -17.560  1.00 21.89      A--- O
ANISOU 1409  OD2 ASP A 191     2146   2579   3592    667    295   -440  A--- O
ATOM   1410  N   ARG A 192     -26.203  -5.395 -18.741  1.00 15.32      A--- N
ANISOU 1410  N   ARG A 192     1638   1595   2589    527    170   -333  A--- N
ATOM   1411  CA  ARG A 192     -25.269  -4.439 -19.322  1.00 16.80      A--- C
ANISOU 1411  CA  ARG A 192     1885   1702   2794    527    135   -310  A--- C
ATOM   1412  C   ARG A 192     -24.250  -5.137 -20.219  1.00 15.15      A--- C
ANISOU 1412  C   ARG A 192     1714   1509   2530    476     92   -242  A--- C
ATOM   1413  O   ARG A 192     -23.910  -4.672 -21.316  1.00 14.58      A--- O
ANISOU 1413  O   ARG A 192     1669   1389   2481    483     47   -188  A--- O
ATOM   1414  CB  ARG A 192     -24.556  -3.598 -18.247  1.00 20.79      A--- C
ANISOU 1414  CB  ARG A 192     2437   2168   3294    515    172   -379  A--- C
ATOM   1415  CG  ARG A 192     -25.487  -2.606 -17.553  1.00 27.00      A--- C
ANISOU 1415  CG  ARG A 192     3195   2913   4149    575    212   -449  A--- C
ATOM   1416  CD  ARG A 192     -24.729  -1.405 -16.910  1.00 32.56      A--- C
ANISOU 1416  CD  ARG A 192     3957   3541   4873    572    229   -509  A--- C
ATOM   1417  NE  ARG A 192     -24.145  -1.991 -15.701  1.00 34.84      A--- N
ANISOU 1417  NE  ARG A 192     4267   3893   5075    519    270   -562  A--- N
ATOM   1418  CZ  ARG A 192     -24.812  -2.214 -14.579  1.00 32.14      A--- C
ANISOU 1418  CZ  ARG A 192     3897   3603   4710    528    328   -631  A--- C
ATOM   1419  NH1 ARG A 192     -26.000  -1.644 -14.399  1.00 33.76      A--- N
ANISOU 1419  NH1 ARG A 192     4054   3787   4985    593    361   -672  A--- N
ATOM   1420  NH2 ARG A 192     -24.246  -2.858 -13.584  1.00 28.70      A--- N
ANISOU 1420  NH2 ARG A 192     3486   3233   4184    476    356   -663  A--- N
ATOM   1421  N   ALA A 193     -23.693  -6.249 -19.738  1.00 13.73      A--- N
ANISOU 1421  N   ALA A 193     1542   1395   2277    422    108   -244  A--- N
ATOM   1422  CA  ALA A 193     -22.726  -7.010 -20.505  1.00 13.02      A--- C
ANISOU 1422  CA  ALA A 193     1483   1324   2137    375     75   -189  A--- C
ATOM   1423  C   ALA A 193     -23.396  -7.644 -21.723  1.00 12.63      A--- C
ANISOU 1423  C   ALA A 193     1402   1298   2097    389     35   -131  A--- C
ATOM   1424  O   ALA A 193     -22.783  -7.734 -22.801  1.00 13.62      A--- O
ANISOU 1424  O   ALA A 193     1557   1409   2207    373     -2    -78  A--- O
ATOM   1425  CB  ALA A 193     -22.028  -8.029 -19.635  1.00 12.48      A--- C
ANISOU 1425  CB  ALA A 193     1427   1315   1997    323    100   -207  A--- C
ATOM   1426  N   PHE A 194     -24.644  -8.085 -21.532  1.00 12.72      A--- N
ANISOU 1426  N   PHE A 194     1353   1348   2131    415     46   -145  A--- N
ATOM   1427  CA  PHE A 194     -25.408  -8.673 -22.618  1.00 13.06      A--- C
ANISOU 1427  CA  PHE A 194     1358   1417   2188    428      5   -100  A--- C
ATOM   1428  C   PHE A 194     -25.506  -7.670 -23.767  1.00 13.30      A--- C
ANISOU 1428  C   PHE A 194     1404   1387   2262    469    -46    -57  A--- C
ATOM   1429  O   PHE A 194     -25.235  -8.013 -24.909  1.00 13.17      A--- O
ANISOU 1429  O   PHE A 194     1405   1376   2221    455    -91     -3  A--- O
ATOM   1430  CB  PHE A 194     -26.806  -9.067 -22.151  1.00 13.69      A--- C
ANISOU 1430  CB  PHE A 194     1359   1538   2301    454     27   -129  A--- C
ATOM   1431  CG  PHE A 194     -27.683  -9.690 -23.212  1.00 13.57      A--- C
ANISOU 1431  CG  PHE A 194     1296   1555   2305    465    -19    -90  A--- C
ATOM   1432  CD1 PHE A 194     -27.534 -11.019 -23.557  1.00 13.85      A--- C
ANISOU 1432  CD1 PHE A 194     1326   1642   2291    417    -31    -69  A--- C
ATOM   1433  CD2 PHE A 194     -28.566  -8.914 -23.964  1.00 15.62      A--- C
ANISOU 1433  CD2 PHE A 194     1519   1786   2630    524    -62    -73  A--- C
ATOM   1434  CE1 PHE A 194     -28.352 -11.560 -24.538  1.00 15.49      A--- C
ANISOU 1434  CE1 PHE A 194     1490   1878   2517    424    -78    -41  A--- C
ATOM   1435  CE2 PHE A 194     -29.382  -9.473 -24.924  1.00 15.76      A--- C
ANISOU 1435  CE2 PHE A 194     1488   1837   2661    533   -113    -40  A--- C
ATOM   1436  CZ  PHE A 194     -29.287 -10.778 -25.222  1.00 15.30      A--- C
ANISOU 1436  CZ  PHE A 194     1424   1834   2554    481   -122    -27  A--- C
ATOM   1437  N   LYS A 195     -25.873  -6.434 -23.451  1.00 13.17      A--- N
ANISOU 1437  N   LYS A 195     1384   1311   2307    518    -37    -81  A--- N
ATOM   1438  CA  LYS A 195     -26.075  -5.441 -24.478  1.00 15.03      A--- C
ANISOU 1438  CA  LYS A 195     1634   1483   2591    563    -86    -35  A--- C
ATOM   1439  C   LYS A 195     -24.760  -4.976 -25.123  1.00 15.35      A--- C
ANISOU 1439  C   LYS A 195     1753   1475   2601    530   -105      7  A--- C
ATOM   1440  O   LYS A 195     -24.701  -4.699 -26.324  1.00 14.70      A--- O
ANISOU 1440  O   LYS A 195     1694   1369   2520    541   -155     71  A--- O
ATOM   1441  CB  LYS A 195     -26.829  -4.265 -23.846  1.00 17.49      A--- C
ANISOU 1441  CB  LYS A 195     1919   1738   2987    627    -65    -80  A--- C
ATOM   1442  CG  LYS A 195     -27.061  -3.079 -24.764  1.00 21.23      A--- C
ANISOU 1442  CG  LYS A 195     2411   2129   3524    682   -114    -33  A--- C
ATOM   1443  CD  LYS A 195     -28.015  -2.064 -24.165  1.00 25.24      A--- C
ANISOU 1443  CD  LYS A 195     2877   2584   4126    756    -94    -80  A--- C
ATOM   1444  CE  LYS A 195     -28.018  -0.733 -24.894  1.00 27.74      A--- C
ANISOU 1444  CE  LYS A 195     3229   2798   4513    809   -136    -37  A--- C
ATOM   1445  NZ  LYS A 195     -28.881   0.232 -24.148  1.00 34.49      A--- N
ANISOU 1445  NZ  LYS A 195     4042   3596   5464    882   -107    -98  A--- N
ATOM   1446  N   HIS A 196     -23.702  -4.801 -24.304  1.00 14.52      A--- N
ANISOU 1446  N   HIS A 196     1690   1354   2471    489    -66    -27  A--- N
ATOM   1447  CA  HIS A 196     -22.518  -4.098 -24.780  1.00 15.62      A--- C
ANISOU 1447  CA  HIS A 196     1896   1434   2603    462    -76      3  A--- C
ATOM   1448  C   HIS A 196     -21.460  -5.048 -25.351  1.00 15.08      A--- C
ANISOU 1448  C   HIS A 196     1857   1411   2460    400    -85     40  A--- C
ATOM   1449  O   HIS A 196     -20.758  -4.641 -26.286  1.00 14.72      A--- O
ANISOU 1449  O   HIS A 196     1856   1330   2406    384   -107     93  A--- O
ATOM   1450  CB  HIS A 196     -21.998  -3.139 -23.716  1.00 18.16      A--- C
ANISOU 1450  CB  HIS A 196     2245   1699   2956    458    -38    -55  A--- C
ATOM   1451  CG  HIS A 196     -22.975  -1.982 -23.604  1.00 23.07      A--- C
ANISOU 1451  CG  HIS A 196     2849   2251   3665    528    -40    -74  A--- C
ATOM   1452  ND1 HIS A 196     -24.021  -1.879 -22.660  1.00 25.00      A--- N
ANISOU 1452  ND1 HIS A 196     3042   2509   3948    573     -8   -139  A--- N
ATOM   1453  CD2 HIS A 196     -23.127  -0.865 -24.466  1.00 22.26      A--- C
ANISOU 1453  CD2 HIS A 196     2772   2060   3623    568    -75    -25  A--- C
ATOM   1454  CE1 HIS A 196     -24.687  -0.742 -22.856  1.00 25.28      A--- C
ANISOU 1454  CE1 HIS A 196     3070   2466   4068    637    -20   -140  A--- C
ATOM   1455  NE2 HIS A 196     -24.157  -0.110 -23.903  1.00 26.76      A--- N
ANISOU 1455  NE2 HIS A 196     3306   2589   4272    635    -62    -72  A--- N
ATOM   1456  N   LYS A 197     -21.375  -6.278 -24.840  1.00 11.92      A--- N
ANISOU 1456  N   LYS A 197     1434   1085   2009    368    -66     17  A--- N
ATOM   1457  CA  LYS A 197     -20.332  -7.191 -25.319  1.00 11.80      A--- C
ANISOU 1457  CA  LYS A 197     1444   1108   1931    314    -71     45  A--- C
ATOM   1458  C   LYS A 197     -20.932  -8.450 -25.932  1.00 11.02      A--- C
ANISOU 1458  C   LYS A 197     1312   1075   1798    310    -91     68  A--- C
ATOM   1459  O   LYS A 197     -20.513  -8.820 -27.029  1.00 11.09      A--- O
ANISOU 1459  O   LYS A 197     1344   1094   1774    291   -117    113  A--- O
ATOM   1460  CB  LYS A 197     -19.337  -7.545 -24.226  1.00 11.04      A--- C
ANISOU 1460  CB  LYS A 197     1360   1030   1802    270    -35      2  A--- C
ATOM   1461  CG  LYS A 197     -18.201  -8.433 -24.730  1.00 10.69      A--- C
ANISOU 1461  CG  LYS A 197     1338   1020   1704    220    -40     30  A--- C
ATOM   1462  CD  LYS A 197     -17.203  -8.838 -23.659  1.00  9.78      A--- C
ANISOU 1462  CD  LYS A 197     1230    926   1558    180    -13     -7  A--- C
ATOM   1463  CE  LYS A 197     -16.030  -9.622 -24.193  1.00  8.95      A--- C
ANISOU 1463  CE  LYS A 197     1139    847   1411    138    -18     19  A--- C
ATOM   1464  NZ  LYS A 197     -15.156 -10.083 -23.083  1.00  9.01      A--- N
ANISOU 1464  NZ  LYS A 197     1147    881   1394    106     -1    -15  A--- N
ATOM   1465  N   ILE A 198     -21.849  -9.116 -25.237  1.00 11.30      A--- N
ANISOU 1465  N   ILE A 198     1299   1154   1838    321    -76     34  A--- N
ATOM   1466  CA  ILE A 198     -22.284 -10.446 -25.636  1.00 11.11      A--- C
ANISOU 1466  CA  ILE A 198     1245   1191   1783    304    -89     47  A--- C
ATOM   1467  C   ILE A 198     -22.968 -10.370 -27.005  1.00 10.81      A--- C
ANISOU 1467  C   ILE A 198     1197   1153   1755    329   -142     93  A--- C
ATOM   1468  O   ILE A 198     -22.572 -11.081 -27.935  1.00 10.29      A--- O
ANISOU 1468  O   ILE A 198     1151   1113   1646    303   -166    124  A--- O
ATOM   1469  CB  ILE A 198     -23.218 -11.063 -24.580  1.00 11.71      A--- C
ANISOU 1469  CB  ILE A 198     1268   1308   1871    310    -58      4  A--- C
ATOM   1470  CG1 ILE A 198     -22.521 -11.180 -23.207  1.00 13.20      A--- C
ANISOU 1470  CG1 ILE A 198     1474   1505   2035    283     -9    -37  A--- C
ATOM   1471  CG2 ILE A 198     -23.810 -12.377 -25.056  1.00 12.22      A--- C
ANISOU 1471  CG2 ILE A 198     1298   1428   1917    291    -74     17  A--- C
ATOM   1472  CD1 ILE A 198     -21.311 -12.024 -23.239  1.00 11.88      A--- C
ANISOU 1472  CD1 ILE A 198     1341   1358   1814    234     -7    -23  A--- C
ATOM   1473  N   MET A 199     -24.035  -9.587 -27.103  1.00 12.56      A--- N
ANISOU 1473  N   MET A 199     1387   1353   2033    381   -161     93  A--- N
ATOM   1474  CA  MET A 199     -24.802  -9.534 -28.342  1.00 12.98      A--- C
ANISOU 1474  CA  MET A 199     1424   1412   2095    410   -220    137  A--- C
ATOM   1475  C   MET A 199     -23.883  -8.998 -29.464  1.00 13.79      A--- C
ANISOU 1475  C   MET A 199     1594   1479   2164    399   -250    193  A--- C
ATOM   1476  O   MET A 199     -23.853  -9.538 -30.580  1.00 13.57      A--- O
ANISOU 1476  O   MET A 199     1581   1481   2093    385   -288    231  A--- O
ATOM   1477  CB  MET A 199     -26.088  -8.729 -28.204  1.00 15.33      A--- C
ANISOU 1477  CB  MET A 199     1669   1688   2467    474   -239    128  A--- C
ATOM   1478  CG  MET A 199     -27.154  -9.587 -27.614  1.00 18.10      A--- C
ANISOU 1478  CG  MET A 199     1943   2096   2838    476   -224     89  A--- C
ATOM   1479  SD  MET A 199     -27.747 -10.869 -28.769  1.00 21.28      A--- S
ANISOU 1479  SD  MET A 199     2314   2566   3206    453   -281    117  A--- S
ATOM   1480  CE  MET A 199     -28.007  -9.948 -30.252  1.00 21.77      A--- C
ANISOU 1480  CE  MET A 199     2399   2595   3275    498   -363    182  A--- C
ATOM   1481  N   PRO A 200     -23.158  -7.882 -29.277  1.00 12.58      A--- N
ANISOU 1481  N   PRO A 200     1486   1261   2030    404   -233    202  A--- N
ATOM   1482  CA  PRO A 200     -22.303  -7.405 -30.370  1.00 12.74      A--- C
ANISOU 1482  CA  PRO A 200     1570   1251   2018    388   -255    261  A--- C
ATOM   1483  C   PRO A 200     -21.267  -8.435 -30.846  1.00 11.61      A--- C
ANISOU 1483  C   PRO A 200     1457   1154   1800    328   -243    270  A--- C
ATOM   1484  O   PRO A 200     -21.005  -8.516 -32.042  1.00 12.23      A--- O
ANISOU 1484  O   PRO A 200     1569   1241   1836    318   -271    319  A--- O
ATOM   1485  CB  PRO A 200     -21.699  -6.127 -29.757  1.00 12.70      A--- C
ANISOU 1485  CB  PRO A 200     1599   1168   2059    395   -226    252  A--- C
ATOM   1486  CG  PRO A 200     -22.819  -5.659 -28.884  1.00 13.55      A--- C
ANISOU 1486  CG  PRO A 200     1655   1257   2236    448   -221    209  A--- C
ATOM   1487  CD  PRO A 200     -23.278  -6.916 -28.186  1.00 12.94      A--- C
ANISOU 1487  CD  PRO A 200     1525   1257   2136    431   -200    161  A--- C
ATOM   1488  N   GLN A 201     -20.690  -9.223 -29.935  1.00 10.81      A--- N
ANISOU 1488  N   GLN A 201     1344   1082   1681    292   -201    225  A--- N
ATOM   1489  CA  GLN A 201     -19.681 -10.204 -30.353  1.00  9.51      A--- C
ANISOU 1489  CA  GLN A 201     1202    954   1455    242   -187    231  A--- C
ATOM   1490  C   GLN A 201     -20.372 -11.330 -31.107  1.00 10.28      A--- C
ANISOU 1490  C   GLN A 201     1277   1109   1518    240   -219    237  A--- C
ATOM   1491  O   GLN A 201     -19.800 -11.865 -32.051  1.00  9.82      A--- O
ANISOU 1491  O   GLN A 201     1248   1074   1408    213   -227    260  A--- O
ATOM   1492  CB  GLN A 201     -18.876 -10.726 -29.175  1.00  8.75      A--- C
ANISOU 1492  CB  GLN A 201     1100    871   1353    210   -142    185  A--- C
ATOM   1493  CG  GLN A 201     -17.823  -9.713 -28.701  1.00  9.43      A--- C
ANISOU 1493  CG  GLN A 201     1219    905   1458    195   -116    181  A--- C
ATOM   1494  CD  GLN A 201     -16.765 -10.249 -27.787  1.00  9.72      A--- C
ANISOU 1494  CD  GLN A 201     1256    959   1477    156    -82    146  A--- C
ATOM   1495  OE1 GLN A 201     -17.011 -11.186 -26.984  1.00 10.38      A--- O
ANISOU 1495  OE1 GLN A 201     1311   1084   1549    151    -70    113  A--- O
ATOM   1496  NE2 GLN A 201     -15.578  -9.703 -27.934  1.00  9.32      A--- N
ANISOU 1496  NE2 GLN A 201     1236    879   1423    128    -67    156  A--- N
ATOM   1497  N   ILE A 202     -21.539 -11.775 -30.636  1.00 10.14      A--- N
ANISOU 1497  N   ILE A 202     1205   1117   1528    262   -230    211  A--- N
ATOM   1498  CA  ILE A 202     -22.240 -12.815 -31.362  1.00 10.77      A--- C
ANISOU 1498  CA  ILE A 202     1260   1248   1583    256   -263    213  A--- C
ATOM   1499  C   ILE A 202     -22.539 -12.348 -32.779  1.00 12.14      A--- C
ANISOU 1499  C   ILE A 202     1458   1419   1732    274   -319    263  A--- C
ATOM   1500  O   ILE A 202     -22.388 -13.123 -33.743  1.00 12.38      A--- O
ANISOU 1500  O   ILE A 202     1507   1488   1709    250   -342    275  A--- O
ATOM   1501  CB  ILE A 202     -23.461 -13.274 -30.590  1.00 11.11      A--- C
ANISOU 1501  CB  ILE A 202     1234   1316   1668    273   -263    177  A--- C
ATOM   1502  CG1 ILE A 202     -23.056 -14.016 -29.330  1.00 10.80      A--- C
ANISOU 1502  CG1 ILE A 202     1182   1290   1628    243   -208    136  A--- C
ATOM   1503  CG2 ILE A 202     -24.380 -14.121 -31.461  1.00 11.52      A--- C
ANISOU 1503  CG2 ILE A 202     1254   1414   1707    270   -310    182  A--- C
ATOM   1504  CD1 ILE A 202     -24.213 -14.259 -28.316  1.00 11.22      A--- C
ANISOU 1504  CD1 ILE A 202     1170   1364   1728    258   -190    100  A--- C
ATOM   1505  N   GLU A 203     -22.894 -11.093 -32.920  1.00 13.09      A--- N
ANISOU 1505  N   GLU A 203     1586   1495   1890    315   -340    293  A--- N
ATOM   1506  CA  GLU A 203     -23.100 -10.534 -34.243  1.00 14.71      A--- C
ANISOU 1506  CA  GLU A 203     1826   1694   2070    335   -395    352  A--- C
ATOM   1507  C   GLU A 203     -21.832 -10.581 -35.104  1.00 13.61      A--- C
ANISOU 1507  C   GLU A 203     1757   1554   1859    294   -380    386  A--- C
ATOM   1508  O   GLU A 203     -21.907 -10.888 -36.301  1.00 13.95      A--- O
ANISOU 1508  O   GLU A 203     1827   1629   1844    286   -418    419  A--- O
ATOM   1509  CB  GLU A 203     -23.663  -9.123 -34.168  1.00 17.74      A--- C
ANISOU 1509  CB  GLU A 203     2206   2017   2514    390   -418    382  A--- C
ATOM   1510  CG  GLU A 203     -25.051  -9.183 -33.608  1.00 23.31      A--- C
ANISOU 1510  CG  GLU A 203     2834   2737   3283    435   -440    351  A--- C
ATOM   1511  CD  GLU A 203     -25.905  -7.931 -33.696  1.00 33.72      A--- C
ANISOU 1511  CD  GLU A 203     4135   4004   4671    503   -478    380  A--- C
ATOM   1512  OE1 GLU A 203     -25.507  -6.893 -34.384  1.00 41.08      A--- O
ANISOU 1512  OE1 GLU A 203     5125   4881   5600    521   -500    439  A--- O
ATOM   1513  OE2 GLU A 203     -27.021  -8.012 -33.176  1.00 32.17      A--- O
ANISOU 1513  OE2 GLU A 203     3866   3823   4533    540   -488    348  A--- O
ATOM   1514  N   GLU A 204     -20.691 -10.273 -34.515  1.00 11.91      A--- N
ANISOU 1514  N   GLU A 204     1571   1306   1649    267   -325    377  A--- N
ATOM   1515  CA  GLU A 204     -19.409 -10.318 -35.224  1.00 11.83      A--- C
ANISOU 1515  CA  GLU A 204     1618   1295   1580    224   -300    403  A--- C
ATOM   1516  C   GLU A 204     -19.141 -11.742 -35.717  1.00 10.70      A--- C
ANISOU 1516  C   GLU A 204     1473   1217   1375    189   -296    380  A--- C
ATOM   1517  O   GLU A 204     -18.845 -11.961 -36.904  1.00 11.33      A--- O
ANISOU 1517  O   GLU A 204     1591   1322   1389    173   -310    410  A--- O
ATOM   1518  CB  GLU A 204     -18.261  -9.853 -34.309  1.00 11.68      A--- C
ANISOU 1518  CB  GLU A 204     1613   1235   1589    199   -242    384  A--- C
ATOM   1519  CG  GLU A 204     -18.333  -8.380 -33.942  1.00 11.88      A--- C
ANISOU 1519  CG  GLU A 204     1654   1186   1673    226   -242    406  A--- C
ATOM   1520  CD  GLU A 204     -17.239  -7.942 -32.962  1.00 12.24      A--- C
ANISOU 1520  CD  GLU A 204     1708   1193   1749    196   -189    376  A--- C
ATOM   1521  OE1 GLU A 204     -16.780  -8.759 -32.093  1.00 11.25      A--- O
ANISOU 1521  OE1 GLU A 204     1555   1099   1619    172   -158    325  A--- O
ATOM   1522  OE2 GLU A 204     -16.995  -6.744 -32.959  1.00 14.65      A--- O
ANISOU 1522  OE2 GLU A 204     2042   1433   2091    203   -185    402  A--- O
ATOM   1523  N   ILE A 205     -19.197 -12.709 -34.803  1.00  9.99      A--- N
ANISOU 1523  N   ILE A 205     1341   1151   1303    176   -272    325  A--- N
ATOM   1524  CA  ILE A 205     -18.740 -14.050 -35.203  1.00 10.50      A--- C
ANISOU 1524  CA  ILE A 205     1408   1263   1317    141   -259    300  A--- C
ATOM   1525  C   ILE A 205     -19.731 -14.697 -36.191  1.00 10.80      A--- C
ANISOU 1525  C   ILE A 205     1438   1346   1320    148   -313    303  A--- C
ATOM   1526  O   ILE A 205     -19.317 -15.508 -37.045  1.00 10.38      A--- O
ANISOU 1526  O   ILE A 205     1409   1326   1206    120   -313    296  A--- O
ATOM   1527  CB  ILE A 205     -18.508 -14.949 -33.985  1.00  9.96      A--- C
ANISOU 1527  CB  ILE A 205     1303   1204   1276    124   -222    248  A--- C
ATOM   1528  CG1 ILE A 205     -19.801 -15.310 -33.288  1.00  9.66      A--- C
ANISOU 1528  CG1 ILE A 205     1209   1179   1280    146   -243    222  A--- C
ATOM   1529  CG2 ILE A 205     -17.478 -14.336 -33.013  1.00 10.83      A--- C
ANISOU 1529  CG2 ILE A 205     1421   1277   1414    115   -176    241  A--- C
ATOM   1530  CD1 ILE A 205     -19.628 -16.195 -32.083  1.00  9.54      A--- C
ANISOU 1530  CD1 ILE A 205     1164   1173   1287    128   -206    180  A--- C
ATOM   1531  N   MET A 206     -21.019 -14.298 -36.111  1.00 11.56      A--- N
ANISOU 1531  N   MET A 206     1497   1442   1453    185   -360    311  A--- N
ATOM   1532  CA  MET A 206     -22.033 -14.845 -37.004  1.00 11.98      A--- C
ANISOU 1532  CA  MET A 206     1533   1538   1479    192   -421    312  A--- C
ATOM   1533  C   MET A 206     -22.130 -14.042 -38.300  1.00 12.91      A--- C
ANISOU 1533  C   MET A 206     1698   1656   1547    209   -470    372  A--- C
ATOM   1534  O   MET A 206     -22.897 -14.420 -39.192  1.00 12.40      A--- O
ANISOU 1534  O   MET A 206     1629   1633   1448    214   -530    378  A--- O
ATOM   1535  CB  MET A 206     -23.427 -14.920 -36.343  1.00 12.05      A--- C
ANISOU 1535  CB  MET A 206     1468   1555   1554    222   -452    289  A--- C
ATOM   1536  CG  MET A 206     -23.457 -15.780 -35.146  1.00 11.75      A--- C
ANISOU 1536  CG  MET A 206     1386   1522   1555    203   -406    237  A--- C
ATOM   1537  SD  MET A 206     -23.132 -17.515 -35.648  1.00 13.48      A--- S
ANISOU 1537  SD  MET A 206     1612   1786   1721    149   -401    198  A--- S
ATOM   1538  CE  MET A 206     -23.039 -18.254 -34.032  1.00 13.48      A--- C
ANISOU 1538  CE  MET A 206     1570   1776   1774    132   -340    154  A--- C
ATOM   1539  N   SER A 207     -21.296 -13.007 -38.454  1.00 12.64      A--- N
ANISOU 1539  N   SER A 207     1715   1580   1505    212   -446    416  A--- N
ATOM   1540  CA  SER A 207     -21.247 -12.224 -39.680  1.00 13.22      A--- C
ANISOU 1540  CA  SER A 207     1846   1650   1525    222   -484    483  A--- C
ATOM   1541  C   SER A 207     -19.964 -12.408 -40.488  1.00 12.95      A--- C
ANISOU 1541  C   SER A 207     1880   1630   1411    178   -443    501  A--- C
ATOM   1542  O   SER A 207     -20.015 -12.213 -41.722  1.00 13.77      A--- O
ANISOU 1542  O   SER A 207     2033   1758   1441    175   -478    547  A--- O
ATOM   1543  CB  SER A 207     -21.433 -10.709 -39.419  1.00 14.11      A--- C
ANISOU 1543  CB  SER A 207     1970   1696   1694    264   -495    535  A--- C
ATOM   1544  OG  SER A 207     -22.689 -10.457 -38.825  1.00 13.81      A--- O
ANISOU 1544  OG  SER A 207     1868   1647   1729    312   -536    521  A--- O
ATOM   1545  N   ASN A 208     -18.829 -12.621 -39.844  1.00 11.64      A--- N
ANISOU 1545  N   ASN A 208     1718   1446   1257    146   -371    473  A--- N
ATOM   1546  CA  ASN A 208     -17.555 -12.329 -40.491  1.00 12.62      A--- C
ANISOU 1546  CA  ASN A 208     1902   1564   1327    111   -324    504  A--- C
ATOM   1547  C   ASN A 208     -16.771 -13.582 -40.904  1.00 13.47      A--- C
ANISOU 1547  C   ASN A 208     2019   1722   1375     69   -285    460  A--- C
ATOM   1548  O   ASN A 208     -15.673 -13.413 -41.445  1.00 14.36      A--- O
ANISOU 1548  O   ASN A 208     2175   1837   1444     38   -238    479  A--- O
ATOM   1549  CB  ASN A 208     -16.671 -11.495 -39.553  1.00 12.77      A--- C
ANISOU 1549  CB  ASN A 208     1920   1522   1407    102   -270    509  A--- C
ATOM   1550  CG  ASN A 208     -17.285 -10.152 -39.230  1.00 13.66      A--- C
ANISOU 1550  CG  ASN A 208     2035   1574   1579    142   -299    552  A--- C
ATOM   1551  OD1 ASN A 208     -18.203  -9.709 -39.920  1.00 15.03      A--- O
ANISOU 1551  OD1 ASN A 208     2222   1749   1739    175   -359    596  A--- O
ATOM   1552  ND2 ASN A 208     -16.776  -9.501 -38.206  1.00 14.43      A--- N
ANISOU 1552  ND2 ASN A 208     2120   1617   1743    139   -261    539  A--- N
ATOM   1553  N   TYR A 209     -17.324 -14.795 -40.719  1.00 12.09      A--- N
ANISOU 1553  N   TYR A 209     1806   1586   1201     67   -303    403  A--- N
ATOM   1554  CA  TYR A 209     -16.557 -16.038 -40.878  1.00 11.64      A--- C
ANISOU 1554  CA  TYR A 209     1750   1563   1109     33   -260    351  A--- C
ATOM   1555  C   TYR A 209     -17.282 -17.052 -41.771  1.00 11.89      A--- C
ANISOU 1555  C   TYR A 209     1786   1649   1082     27   -305    321  A--- C
ATOM   1556  O   TYR A 209     -16.985 -18.250 -41.680  1.00 11.57      A--- O
ANISOU 1556  O   TYR A 209     1732   1629   1036      6   -280    264  A--- O
ATOM   1557  CB  TYR A 209     -16.212 -16.633 -39.514  1.00 11.03      A--- C
ANISOU 1557  CB  TYR A 209     1623   1465   1103     29   -222    301  A--- C
ATOM   1558  CG  TYR A 209     -15.353 -15.661 -38.723  1.00 11.21      A--- C
ANISOU 1558  CG  TYR A 209     1646   1440   1171     27   -179    323  A--- C
ATOM   1559  CD1 TYR A 209     -14.079 -15.360 -39.181  1.00 11.87      A--- C
ANISOU 1559  CD1 TYR A 209     1765   1519   1225      0   -128    341  A--- C
ATOM   1560  CD2 TYR A 209     -15.846 -14.927 -37.676  1.00 10.92      A--- C
ANISOU 1560  CD2 TYR A 209     1580   1365   1204     52   -190    329  A--- C
ATOM   1561  CE1 TYR A 209     -13.286 -14.406 -38.557  1.00 11.97      A--- C
ANISOU 1561  CE1 TYR A 209     1780   1488   1280     -6    -93    361  A--- C
ATOM   1562  CE2 TYR A 209     -15.060 -13.976 -37.038  1.00 11.18      A--- C
ANISOU 1562  CE2 TYR A 209     1620   1353   1275     47   -155    346  A--- C
ATOM   1563  CZ  TYR A 209     -13.795 -13.686 -37.500  1.00 10.50      A--- C
ANISOU 1563  CZ  TYR A 209     1566   1260   1161     16   -110    364  A--- C
ATOM   1564  OH  TYR A 209     -13.085 -12.667 -36.916  1.00 10.66      A--- O
ANISOU 1564  OH  TYR A 209     1591   1233   1224      7    -81    381  A--- O
ATOM   1565  N   GLY A 210     -18.125 -16.557 -42.687  1.00 12.48      A--- N
ANISOU 1565  N   GLY A 210     1884   1744   1110     43   -369    361  A--- N
ATOM   1566  CA  GLY A 210     -18.854 -17.388 -43.609  1.00 12.86      A--- C
ANISOU 1566  CA  GLY A 210     1939   1847   1098     36   -422    335  A--- C
ATOM   1567  C   GLY A 210     -19.985 -18.165 -42.944  1.00 12.80      A--- C
ANISOU 1567  C   GLY A 210     1864   1848   1152     47   -464    286  A--- C
ATOM   1568  O   GLY A 210     -20.449 -17.844 -41.819  1.00 12.20      A--- O
ANISOU 1568  O   GLY A 210     1735   1737   1162     69   -463    286  A--- O
ATOM   1569  N   GLU A 211     -20.370 -19.236 -43.640  1.00 13.66      A--- N
ANISOU 1569  N   GLU A 211     1974   2002   1212     25   -493    240  A--- N
ATOM   1570  CA  GLU A 211     -21.490 -20.041 -43.203  1.00 14.32      A--- C
ANISOU 1570  CA  GLU A 211     1995   2098   1347     26   -537    193  A--- C
ATOM   1571  C   GLU A 211     -21.142 -20.796 -41.940  1.00 13.45      A--- C
ANISOU 1571  C   GLU A 211     1841   1954   1313     14   -478    147  A--- C
ATOM   1572  O   GLU A 211     -20.177 -21.533 -41.921  1.00 12.61      A--- O
ANISOU 1572  O   GLU A 211     1756   1843   1190    -10   -423    114  A--- O
ATOM   1573  CB  GLU A 211     -21.888 -21.012 -44.342  1.00 18.05      A--- C
ANISOU 1573  CB  GLU A 211     2488   2625   1744      0   -583    150  A--- C
ATOM   1574  CG  GLU A 211     -23.035 -21.930 -43.917  1.00 21.43      A--- C
ANISOU 1574  CG  GLU A 211     2847   3063   2230     -8   -626     97  A--- C
ATOM   1575  CD  GLU A 211     -23.534 -22.853 -45.022  1.00 29.17      A--- C
ANISOU 1575  CD  GLU A 211     3844   4097   3143    -38   -681     48  A--- C
ATOM   1576  OE1 GLU A 211     -23.236 -22.556 -46.256  1.00 34.17      A--- O
ANISOU 1576  OE1 GLU A 211     4543   4768   3669    -42   -706     67  A--- O
ATOM   1577  OE2 GLU A 211     -24.274 -23.826 -44.663  1.00 37.26      A--- O
ANISOU 1577  OE2 GLU A 211     4815   5124   4218    -58   -702     -7  A--- O
ATOM   1578  N   ILE A 212     -21.988 -20.657 -40.922  1.00 12.25      A--- N
ANISOU 1578  N   ILE A 212     1625   1782   1244     33   -493    146  A--- N
ATOM   1579  CA  ILE A 212     -21.809 -21.308 -39.645  1.00 12.04      A--- C
ANISOU 1579  CA  ILE A 212     1557   1727   1288     23   -443    111  A--- C
ATOM   1580  C   ILE A 212     -22.900 -22.372 -39.495  1.00 13.26      A--- C
ANISOU 1580  C   ILE A 212     1659   1901   1476      5   -478     64  A--- C
ATOM   1581  O   ILE A 212     -24.096 -22.057 -39.615  1.00 13.92      A--- O
ANISOU 1581  O   ILE A 212     1701   2003   1583     22   -537     73  A--- O
ATOM   1582  CB  ILE A 212     -21.870 -20.283 -38.509  1.00 12.26      A--- C
ANISOU 1582  CB  ILE A 212     1558   1718   1381     53   -422    144  A--- C
ATOM   1583  CG1 ILE A 212     -20.903 -19.114 -38.720  1.00 12.27      A--- C
ANISOU 1583  CG1 ILE A 212     1609   1695   1356     67   -396    192  A--- C
ATOM   1584  CG2 ILE A 212     -21.633 -20.944 -37.173  1.00 11.92      A--- C
ANISOU 1584  CG2 ILE A 212     1478   1651   1398     41   -370    112  A--- C
ATOM   1585  CD1 ILE A 212     -19.472 -19.495 -38.962  1.00 12.36      A--- C
ANISOU 1585  CD1 ILE A 212     1666   1703   1326     40   -338    182  A--- C
ATOM   1586  N   SER A 213     -22.498 -23.610 -39.217  1.00 11.75      A--- N
ANISOU 1586  N   SER A 213     1466   1701   1295    -26   -442     16  A--- N
ATOM   1587  CA  SER A 213     -23.363 -24.768 -39.165  1.00 12.37      A--- C
ANISOU 1587  CA  SER A 213     1504   1791   1403    -54   -467    -32  A--- C
ATOM   1588  C   SER A 213     -23.854 -25.090 -37.747  1.00 12.04      A--- C
ANISOU 1588  C   SER A 213     1402   1723   1448    -56   -438    -39  A--- C
ATOM   1589  O   SER A 213     -24.930 -25.697 -37.592  1.00 12.36      A--- O
ANISOU 1589  O   SER A 213     1391   1774   1529    -74   -468    -65  A--- O
ATOM   1590  CB  SER A 213     -22.734 -25.956 -39.800  1.00 13.16      A--- C
ANISOU 1590  CB  SER A 213     1641   1893   1464    -88   -450    -81  A--- C
ATOM   1591  OG  SER A 213     -22.511 -25.722 -41.212  1.00 14.59      A--- O
ANISOU 1591  OG  SER A 213     1876   2111   1555    -91   -483    -82  A--- O
ATOM   1592  N   VAL A 214     -23.034 -24.740 -36.755  1.00 10.84      A--- N
ANISOU 1592  N   VAL A 214     1259   1539   1321    -43   -380    -18  A--- N
ATOM   1593  CA  VAL A 214     -23.288 -25.051 -35.353  1.00 11.31      A--- C
ANISOU 1593  CA  VAL A 214     1275   1574   1448    -47   -343    -22  A--- C
ATOM   1594  C   VAL A 214     -22.941 -23.831 -34.520  1.00 11.18      A--- C
ANISOU 1594  C   VAL A 214     1258   1542   1448    -13   -316     15  A--- C
ATOM   1595  O   VAL A 214     -21.901 -23.218 -34.710  1.00 10.47      A--- O
ANISOU 1595  O   VAL A 214     1212   1440   1326     -1   -295     36  A--- O
ATOM   1596  CB  VAL A 214     -22.477 -26.305 -34.921  1.00 11.54      A--- C
ANISOU 1596  CB  VAL A 214     1322   1576   1485    -77   -296    -50  A--- C
ATOM   1597  CG1 VAL A 214     -22.492 -26.464 -33.413  1.00 12.79      A--- C
ANISOU 1597  CG1 VAL A 214     1450   1709   1697    -77   -253    -40  A--- C
ATOM   1598  CG2 VAL A 214     -22.969 -27.533 -35.598  1.00 12.54      A--- C
ANISOU 1598  CG2 VAL A 214     1443   1709   1610   -112   -321    -94  A--- C
ATOM   1599  N   ALA A 215     -23.807 -23.508 -33.560  1.00 10.92      A--- N
ANISOU 1599  N   ALA A 215     1173   1506   1468     -1   -311     20  A--- N
ATOM   1600  CA  ALA A 215     -23.551 -22.495 -32.562  1.00 10.51      A--- C
ANISOU 1600  CA  ALA A 215     1117   1436   1440     26   -279     43  A--- C
ATOM   1601  C   ALA A 215     -23.580 -23.187 -31.209  1.00 10.60      A--- C
ANISOU 1601  C   ALA A 215     1102   1435   1488      8   -231     29  A--- C
ATOM   1602  O   ALA A 215     -24.594 -23.773 -30.860  1.00 11.21      A--- O
ANISOU 1602  O   ALA A 215     1131   1524   1601     -6   -235     13  A--- O
ATOM   1603  CB  ALA A 215     -24.587 -21.401 -32.621  1.00 11.30      A--- C
ANISOU 1603  CB  ALA A 215     1179   1545   1567     62   -313     60  A--- C
ATOM   1604  N   TRP A 216     -22.457 -23.137 -30.512  1.00  9.31      A--- N
ANISOU 1604  N   TRP A 216      971   1250   1314      7   -189     36  A--- N
ATOM   1605  CA  TRP A 216     -22.259 -23.833 -29.250  1.00  8.92      A--- C
ANISOU 1605  CA  TRP A 216      913   1190   1286    -10   -145     30  A--- C
ATOM   1606  C   TRP A 216     -22.156 -22.811 -28.129  1.00  9.36      A--- C
ANISOU 1606  C   TRP A 216      962   1239   1353     13   -117     41  A--- C
ATOM   1607  O   TRP A 216     -21.075 -22.231 -27.889  1.00  9.52      A--- O
ANISOU 1607  O   TRP A 216     1018   1245   1354     23   -102     51  A--- O
ATOM   1608  CB  TRP A 216     -20.993 -24.702 -29.385  1.00  8.41      A--- C
ANISOU 1608  CB  TRP A 216      890   1107   1196    -28   -127     27  A--- C
ATOM   1609  CG  TRP A 216     -21.138 -26.062 -28.783  1.00  8.02      A--- C
ANISOU 1609  CG  TRP A 216      829   1047   1169    -58   -107     16  A--- C
ATOM   1610  CD1 TRP A 216     -21.389 -27.193 -29.503  1.00  8.55      A--- C
ANISOU 1610  CD1 TRP A 216      897   1109   1241    -84   -122     -4  A--- C
ATOM   1611  CD2 TRP A 216     -21.021 -26.449 -27.402  1.00  8.30      A--- C
ANISOU 1611  CD2 TRP A 216      858   1073   1222    -67    -70     27  A--- C
ATOM   1612  NE1 TRP A 216     -21.490 -28.249 -28.638  1.00  8.51      A--- N
ANISOU 1612  NE1 TRP A 216      884   1086   1265   -109    -96     -4  A--- N
ATOM   1613  CE2 TRP A 216     -21.263 -27.828 -27.355  1.00  8.99      A--- C
ANISOU 1613  CE2 TRP A 216      941   1144   1329    -98    -64     18  A--- C
ATOM   1614  CE3 TRP A 216     -20.797 -25.765 -26.201  1.00  9.11      A--- C
ANISOU 1614  CE3 TRP A 216      960   1177   1322    -52    -43     42  A--- C
ATOM   1615  CZ2 TRP A 216     -21.254 -28.560 -26.175  1.00  8.91      A--- C
ANISOU 1615  CZ2 TRP A 216      929   1120   1336   -116    -31     33  A--- C
ATOM   1616  CZ3 TRP A 216     -20.742 -26.483 -25.025  1.00  9.93      A--- C
ANISOU 1616  CZ3 TRP A 216     1063   1274   1433    -69    -12     53  A--- C
ATOM   1617  CH2 TRP A 216     -20.982 -27.882 -25.011  1.00  9.07      A--- C
ANISOU 1617  CH2 TRP A 216      951   1149   1344   -100     -6     53  A--- C
ATOM   1618  N   PHE A 217     -23.281 -22.627 -27.443  1.00  9.83      A--- N
ANISOU 1618  N   PHE A 217      975   1312   1448     19   -109     34  A--- N
ATOM   1619  CA  PHE A 217     -23.351 -21.777 -26.275  1.00  9.30      A--- C
ANISOU 1619  CA  PHE A 217      898   1242   1393     38    -76     34  A--- C
ATOM   1620  C   PHE A 217     -23.092 -22.593 -25.017  1.00 10.12      A--- C
ANISOU 1620  C   PHE A 217     1004   1346   1492     13    -31     32  A--- C
ATOM   1621  O   PHE A 217     -22.907 -23.806 -25.111  1.00  8.99      A--- O
ANISOU 1621  O   PHE A 217      868   1200   1345    -17    -28     35  A--- O
ATOM   1622  CB  PHE A 217     -24.709 -21.083 -26.322  1.00  9.59      A--- C
ANISOU 1622  CB  PHE A 217      880   1293   1469     63    -89     26  A--- C
ATOM   1623  CG  PHE A 217     -24.795 -20.076 -27.463  1.00 10.22      A--- C
ANISOU 1623  CG  PHE A 217      968   1365   1548     97   -137     39  A--- C
ATOM   1624  CD1 PHE A 217     -23.983 -18.948 -27.472  1.00  9.24      A--- C
ANISOU 1624  CD1 PHE A 217      884   1215   1410    122   -135     52  A--- C
ATOM   1625  CD2 PHE A 217     -25.626 -20.316 -28.550  1.00 10.34      A--- C
ANISOU 1625  CD2 PHE A 217      956   1398   1573     98   -186     40  A--- C
ATOM   1626  CE1 PHE A 217     -24.074 -18.014 -28.494  1.00  9.99      A--- C
ANISOU 1626  CE1 PHE A 217      992   1298   1504    151   -176     72  A--- C
ATOM   1627  CE2 PHE A 217     -25.681 -19.413 -29.600  1.00 10.91      A--- C
ANISOU 1627  CE2 PHE A 217     1042   1465   1636    129   -234     60  A--- C
ATOM   1628  CZ  PHE A 217     -24.898 -18.261 -29.567  1.00 11.90      A--- C
ANISOU 1628  CZ  PHE A 217     1210   1560   1749    156   -226     79  A--- C
ATOM   1629  N   ASN A 218     -23.027 -21.928 -23.848  1.00 10.45      A--- N
ANISOU 1629  N   ASN A 218     1045   1390   1532     25      2     28  A--- N
ATOM   1630  CA  ASN A 218     -22.616 -22.686 -22.668  1.00 10.04      A--- C
ANISOU 1630  CA  ASN A 218     1009   1343   1462      1     40     33  A--- C
ATOM   1631  C   ASN A 218     -23.141 -22.076 -21.380  1.00 11.09      A--- C
ANISOU 1631  C   ASN A 218     1124   1493   1595     10     81     20  A--- C
ATOM   1632  O   ASN A 218     -23.430 -20.863 -21.313  1.00 11.41      A--- O
ANISOU 1632  O   ASN A 218     1154   1532   1648     42     81      3  A--- O
ATOM   1633  CB  ASN A 218     -21.087 -22.828 -22.597  1.00  9.63      A--- C
ANISOU 1633  CB  ASN A 218     1008   1273   1376     -2     35     46  A--- C
ATOM   1634  CG  ASN A 218     -20.645 -24.057 -21.837  1.00  9.04      A--- C
ANISOU 1634  CG  ASN A 218      950   1198   1287    -29     55     61  A--- C
ATOM   1635  OD1 ASN A 218     -21.441 -24.921 -21.435  1.00  8.94      A--- O
ANISOU 1635  OD1 ASN A 218      915   1193   1286    -52     74     66  A--- O
ATOM   1636  ND2 ASN A 218     -19.346 -24.231 -21.813  1.00 10.13      A--- N
ANISOU 1636  ND2 ASN A 218     1123   1322   1402    -29     46     71  A--- N
ATOM   1637  N   VAL A 219     -23.316 -22.971 -20.379  1.00  9.69      A--- N
ANISOU 1637  N   VAL A 219      945   1330   1406    -17    117     28  A--- N
ATOM   1638  CA  VAL A 219     -23.591 -22.647 -18.970  1.00  9.83      A--- C
ANISOU 1638  CA  VAL A 219      961   1370   1404    -18    165     19  A--- C
ATOM   1639  C   VAL A 219     -24.488 -21.414 -18.806  1.00 10.77      A--- C
ANISOU 1639  C   VAL A 219     1042   1500   1548     14    181    -12  A--- C
ATOM   1640  O   VAL A 219     -24.050 -20.352 -18.343  1.00  9.78      A--- O
ANISOU 1640  O   VAL A 219      938   1369   1408     39    187    -32  A--- O
ATOM   1641  CB  VAL A 219     -22.286 -22.601 -18.164  1.00  9.49      A--- C
ANISOU 1641  CB  VAL A 219      973   1322   1309    -21    169     29  A--- C
ATOM   1642  CG1 VAL A 219     -21.736 -24.052 -17.943  1.00 10.85      A--- C
ANISOU 1642  CG1 VAL A 219     1170   1488   1463    -54    168     65  A--- C
ATOM   1643  CG2 VAL A 219     -21.215 -21.700 -18.798  1.00  9.63      A--- C
ANISOU 1643  CG2 VAL A 219     1019   1316   1321      2    132     22  A--- C
ATOM   1644  N   PRO A 220     -25.793 -21.553 -19.141  1.00 11.17      A--- N
ANISOU 1644  N   PRO A 220     1032   1565   1645     14    188    -22  A--- N
ATOM   1645  CA  PRO A 220     -26.733 -20.440 -19.128  1.00 11.96      A--- C
ANISOU 1645  CA  PRO A 220     1085   1673   1784     53    197    -52  A--- C
ATOM   1646  C   PRO A 220     -27.229 -20.140 -17.717  1.00 12.24      A--- C
ANISOU 1646  C   PRO A 220     1107   1736   1807     53    265    -77  A--- C
ATOM   1647  O   PRO A 220     -28.367 -20.360 -17.357  1.00 12.14      A--- O
ANISOU 1647  O   PRO A 220     1036   1751   1824     46    303    -90  A--- O
ATOM   1648  CB  PRO A 220     -27.855 -20.965 -20.051  1.00 13.11      A--- C
ANISOU 1648  CB  PRO A 220     1168   1829   1983     46    173    -49  A--- C
ATOM   1649  CG  PRO A 220     -27.873 -22.424 -19.830  1.00 13.45      A--- C
ANISOU 1649  CG  PRO A 220     1213   1881   2013     -7    190    -28  A--- C
ATOM   1650  CD  PRO A 220     -26.415 -22.781 -19.664  1.00 12.28      A--- C
ANISOU 1650  CD  PRO A 220     1142   1712   1811    -19    180     -6  A--- C
ATOM   1651  N   MET A 221     -26.316 -19.607 -16.902  1.00 12.35      A--- N
ANISOU 1651  N   MET A 221     1174   1745   1772     59    281    -86  A--- N
ATOM   1652  CA  MET A 221     -26.519 -19.469 -15.468  1.00 11.97      A--- C
ANISOU 1652  CA  MET A 221     1133   1728   1687     51    344   -109  A--- C
ATOM   1653  C   MET A 221     -27.360 -18.228 -15.119  1.00 12.07      A--- C
ANISOU 1653  C   MET A 221     1105   1745   1734     94    377   -159  A--- C
ATOM   1654  O   MET A 221     -27.856 -18.134 -14.004  1.00 13.87      A--- O
ANISOU 1654  O   MET A 221     1323   2006   1940     88    440   -186  A--- O
ATOM   1655  CB  MET A 221     -25.181 -19.331 -14.752  1.00 12.68      A--- C
ANISOU 1655  CB  MET A 221     1295   1813   1709     41    340   -105  A--- C
ATOM   1656  CG  MET A 221     -24.183 -20.498 -15.015  1.00 14.14      A--- C
ANISOU 1656  CG  MET A 221     1522   1989   1861      7    306    -56  A--- C
ATOM   1657  SD  MET A 221     -24.936 -22.136 -14.884  1.00 16.90      A--- S
ANISOU 1657  SD  MET A 221     1846   2359   2217    -39    333    -16  A--- S
ATOM   1658  CE  MET A 221     -25.325 -22.277 -13.158  1.00 16.57      A--- C
ANISOU 1658  CE  MET A 221     1816   2364   2115    -61    409    -22  A--- C
ATOM   1659  N   THR A 222     -27.463 -17.240 -16.030  1.00 11.75      A--- N
ANISOU 1659  N   THR A 222     1049   1670   1745    138    336   -173  A--- N
ATOM   1660  CA  THR A 222     -27.929 -15.911 -15.691  1.00 12.53      A--- C
ANISOU 1660  CA  THR A 222     1128   1755   1875    186    358   -222  A--- C
ATOM   1661  C   THR A 222     -28.944 -15.373 -16.696  1.00 12.87      A--- C
ANISOU 1661  C   THR A 222     1105   1781   2002    229    329   -226  A--- C
ATOM   1662  O   THR A 222     -29.887 -14.686 -16.294  1.00 12.52      A--- O
ANISOU 1662  O   THR A 222     1010   1744   2003    265    366   -266  A--- O
ATOM   1663  CB  THR A 222     -26.744 -14.919 -15.602  1.00 12.78      A--- C
ANISOU 1663  CB  THR A 222     1227   1747   1882    203    334   -236  A--- C
ATOM   1664  OG1 THR A 222     -25.578 -15.601 -15.073  1.00 12.41      A--- O
ANISOU 1664  OG1 THR A 222     1240   1712   1760    160    331   -215  A--- O
ATOM   1665  CG2 THR A 222     -27.079 -13.731 -14.747  1.00 14.04      A--- C
ANISOU 1665  CG2 THR A 222     1383   1898   2054    238    378   -297  A--- C
ATOM   1666  N   LEU A 223     -28.711 -15.599 -18.006  1.00 12.46      A--- N
ANISOU 1666  N   LEU A 223     1056   1706   1971    231    261   -187  A--- N
ATOM   1667  CA  LEU A 223     -29.519 -14.891 -18.994  1.00 13.43      A--- C
ANISOU 1667  CA  LEU A 223     1128   1808   2165    279    219   -187  A--- C
ATOM   1668  C   LEU A 223     -30.978 -15.331 -18.932  1.00 13.41      A--- C
ANISOU 1668  C   LEU A 223     1033   1846   2217    283    243   -201  A--- C
ATOM   1669  O   LEU A 223     -31.272 -16.482 -18.651  1.00 14.03      A--- O
ANISOU 1669  O   LEU A 223     1090   1962   2278    235    267   -190  A--- O
ATOM   1670  CB  LEU A 223     -28.878 -15.046 -20.373  1.00 12.09      A--- C
ANISOU 1670  CB  LEU A 223      992   1612   1989    275    143   -142  A--- C
ATOM   1671  CG  LEU A 223     -29.238 -16.260 -21.226  1.00 12.11      A--- C
ANISOU 1671  CG  LEU A 223      966   1641   1993    241    108   -111  A--- C
ATOM   1672  CD1 LEU A 223     -28.670 -16.109 -22.632  1.00 11.86      A--- C
ANISOU 1672  CD1 LEU A 223      969   1582   1954    249     35    -76  A--- C
ATOM   1673  CD2 LEU A 223     -28.709 -17.543 -20.626  1.00 11.17      A--- C
ANISOU 1673  CD2 LEU A 223      875   1546   1821    181    140   -101  A--- C
ATOM   1674  N   SER A 224     -31.878 -14.392 -19.225  1.00 13.74      A--- N
ANISOU 1674  N   SER A 224     1017   1874   2329    340    233   -222  A--- N
ATOM   1675  CA  SER A 224     -33.320 -14.585 -19.182  1.00 14.72      A--- C
ANISOU 1675  CA  SER A 224     1038   2034   2520    355    253   -242  A--- C
ATOM   1676  C   SER A 224     -33.799 -15.313 -20.438  1.00 14.66      A--- C
ANISOU 1676  C   SER A 224      988   2039   2541    341    182   -205  A--- C
ATOM   1677  O   SER A 224     -33.059 -15.420 -21.421  1.00 14.32      A--- O
ANISOU 1677  O   SER A 224      999   1973   2470    334    116   -168  A--- O
ATOM   1678  CB  SER A 224     -34.019 -13.260 -19.091  1.00 15.95      A--- C
ANISOU 1678  CB  SER A 224     1148   2164   2748    430    260   -279  A--- C
ATOM   1679  OG  SER A 224     -33.805 -12.528 -20.307  1.00 15.95      A--- O
ANISOU 1679  OG  SER A 224     1165   2117   2778    474    175   -247  A--- O
ATOM   1680  N  AASP A 225     -35.055 -15.768 -20.414  0.60 15.86      A--- N
ANISOU 1680  N  AASP A 225     1043   2233   2750    337    197   -220  A--- N
ATOM   1681  N  BASP A 225     -35.055 -15.768 -20.396  0.40 15.58      A--- N
ANISOU 1681  N  BASP A 225     1008   2197   2715    337    198   -220  A--- N
ATOM   1682  CA AASP A 225     -35.676 -16.369 -21.595  0.60 16.91      A--- C
ANISOU 1682  CA AASP A 225     1123   2382   2919    326    125   -195  A--- C
ATOM   1683  CA BASP A 225     -35.732 -16.330 -21.552  0.40 16.22      A--- C
ANISOU 1683  CA BASP A 225     1031   2296   2836    328    128   -197  A--- C
ATOM   1684  C  AASP A 225     -35.633 -15.365 -22.751  0.60 16.74      A--- C
ANISOU 1684  C  AASP A 225     1109   2323   2927    389     39   -175  A--- C
ATOM   1685  C  BASP A 225     -35.629 -15.364 -22.740  0.40 16.48      A--- C
ANISOU 1685  C  BASP A 225     1077   2290   2894    389     39   -175  A--- C
ATOM   1686  O  AASP A 225     -35.319 -15.738 -23.874  0.60 16.82      A--- O
ANISOU 1686  O  AASP A 225     1146   2328   2915    374    -35   -139  A--- O
ATOM   1687  O  BASP A 225     -35.317 -15.749 -23.862  0.40 16.48      A--- O
ANISOU 1687  O  BASP A 225     1103   2285   2871    374    -34   -140  A--- O
ATOM   1688  CB AASP A 225     -37.052 -16.958 -21.261  0.60 19.19      A--- C
ANISOU 1688  CB AASP A 225     1296   2721   3272    309    161   -220  A--- C
ATOM   1689  CB BASP A 225     -37.223 -16.567 -21.280  0.40 17.66      A--- C
ANISOU 1689  CB BASP A 225     1089   2524   3098    333    158   -226  A--- C
ATOM   1690  CG AASP A 225     -37.814 -17.722 -22.352  0.60 21.22      A--- C
ANISOU 1690  CG AASP A 225     1485   3005   3570    286     91   -203  A--- C
ATOM   1691  CG BASP A 225     -37.610 -17.513 -20.157  0.40 18.06      A--- C
ANISOU 1691  CG BASP A 225     1108   2618   3136    272    251   -246  A--- C
ATOM   1692  OD1AASP A 225     -37.232 -18.325 -23.308  0.60 20.89      A--- O
ANISOU 1692  OD1AASP A 225     1494   2953   3488    255     24   -171  A--- O
ATOM   1693  OD1BASP A 225     -36.890 -18.474 -19.916  0.40 17.69      A--- O
ANISOU 1693  OD1BASP A 225     1123   2573   3024    209    267   -223  A--- O
ATOM   1694  OD2AASP A 225     -39.021 -17.781 -22.224  0.60 27.77      A--- O
ANISOU 1694  OD2AASP A 225     2207   3869   4473    294    106   -227  A--- O
ATOM   1695  OD2BASP A 225     -38.715 -17.332 -19.626  0.40 19.89      A--- O
ANISOU 1695  OD2BASP A 225     1244   2881   3431    288    301   -280  A--- O
ATOM   1696  N   GLU A 226     -35.928 -14.091 -22.483  1.00 17.68      A--- N
ANISOU 1696  N   GLU A 226     1209   2412   3093    459     49   -196  A--- N
ATOM   1697  CA  GLU A 226     -35.903 -13.068 -23.524  1.00 18.37      A--- C
ANISOU 1697  CA  GLU A 226     1309   2457   3213    522    -30   -169  A--- C
ATOM   1698  C   GLU A 226     -34.495 -12.898 -24.133  1.00 16.02      A--- C
ANISOU 1698  C   GLU A 226     1127   2117   2841    506    -70   -129  A--- C
ATOM   1699  O   GLU A 226     -34.351 -12.734 -25.341  1.00 15.17      A--- O
ANISOU 1699  O   GLU A 226     1040   1994   2727    520   -150    -87  A--- O
ATOM   1700  CB  GLU A 226     -36.383 -11.755 -22.941  1.00 22.65      A--- C
ANISOU 1700  CB  GLU A 226     1817   2965   3822    598      1   -204  A--- C
ATOM   1701  CG  GLU A 226     -36.308 -10.585 -23.893  1.00 28.42      A--- C
ANISOU 1701  CG  GLU A 226     2570   3638   4591    668    -74   -173  A--- C
ATOM   1702  CD  GLU A 226     -36.936  -9.317 -23.302  1.00 35.81      A--- C
ANISOU 1702  CD  GLU A 226     3460   4534   5610    749    -41   -213  A--- C
ATOM   1703  OE1 GLU A 226     -36.199  -8.529 -22.634  1.00 38.04      A--- O
ANISOU 1703  OE1 GLU A 226     3809   4766   5876    763      2   -235  A--- O
ATOM   1704  OE2 GLU A 226     -38.175  -9.140 -23.430  1.00 42.59      A--- O
ANISOU 1704  OE2 GLU A 226     4212   5414   6555    796    -55   -229  A--- O
ATOM   1705  N   GLN A 227     -33.469 -12.920 -23.275  1.00 15.03      A--- N
ANISOU 1705  N   GLN A 227     1076   1976   2658    475    -12   -141  A--- N
ATOM   1706  CA  GLN A 227     -32.102 -12.806 -23.730  1.00 14.05      A--- C
ANISOU 1706  CA  GLN A 227     1053   1816   2469    455    -40   -108  A--- C
ATOM   1707  C   GLN A 227     -31.687 -14.033 -24.547  1.00 13.26      A--- C
ANISOU 1707  C   GLN A 227      977   1745   2316    398    -79    -74  A--- C
ATOM   1708  O   GLN A 227     -31.093 -13.874 -25.629  1.00 12.37      A--- O
ANISOU 1708  O   GLN A 227      913   1611   2176    400   -139    -36  A--- O
ATOM   1709  CB  GLN A 227     -31.162 -12.557 -22.537  1.00 14.55      A--- C
ANISOU 1709  CB  GLN A 227     1176   1861   2488    436     28   -136  A--- C
ATOM   1710  CG  GLN A 227     -31.324 -11.142 -21.997  1.00 14.54      A--- C
ANISOU 1710  CG  GLN A 227     1175   1814   2534    496     52   -169  A--- C
ATOM   1711  CD  GLN A 227     -30.746 -10.948 -20.610  1.00 14.95      A--- C
ANISOU 1711  CD  GLN A 227     1264   1864   2551    478    128   -214  A--- C
ATOM   1712  OE1 GLN A 227     -30.573 -11.878 -19.813  1.00 15.38      A--- O
ANISOU 1712  OE1 GLN A 227     1324   1963   2556    428    175   -227  A--- O
ATOM   1713  NE2 GLN A 227     -30.498  -9.687 -20.286  1.00 15.71      A--- N
ANISOU 1713  NE2 GLN A 227     1388   1906   2674    521    139   -241  A--- N
ATOM   1714  N   SER A 228     -32.069 -15.244 -24.110  1.00 12.76      A--- N
ANISOU 1714  N   SER A 228      877   1727   2242    348    -48    -88  A--- N
ATOM   1715  CA  SER A 228     -31.835 -16.422 -24.915  1.00 12.24      A--- C
ANISOU 1715  CA  SER A 228      826   1684   2141    297    -86    -64  A--- C
ATOM   1716  C   SER A 228     -32.520 -16.282 -26.274  1.00 12.76      A--- C
ANISOU 1716  C   SER A 228      854   1756   2235    322   -171    -43  A--- C
ATOM   1717  O   SER A 228     -31.927 -16.610 -27.294  1.00 13.43      A--- O
ANISOU 1717  O   SER A 228      988   1837   2276    304   -224    -14  A--- O
ATOM   1718  CB  SER A 228     -32.304 -17.702 -24.213  1.00 12.88      A--- C
ANISOU 1718  CB  SER A 228      865   1805   2221    241    -38    -82  A--- C
ATOM   1719  OG  SER A 228     -31.443 -18.004 -23.102  1.00 13.17      A--- O
ANISOU 1719  OG  SER A 228      956   1836   2208    210     26    -88  A--- O
ATOM   1720  N   GLN A 229     -33.735 -15.802 -26.280  1.00 13.76      A--- N
ANISOU 1720  N   GLN A 229      896   1898   2434    364   -185    -57  A--- N
ATOM   1721  CA  GLN A 229     -34.508 -15.665 -27.514  1.00 15.64      A--- C
ANISOU 1721  CA  GLN A 229     1088   2150   2704    391   -273    -38  A--- C
ATOM   1722  C   GLN A 229     -33.850 -14.645 -28.458  1.00 15.16      A--- C
ANISOU 1722  C   GLN A 229     1096   2046   2617    435   -334      3  A--- C
ATOM   1723  O   GLN A 229     -33.802 -14.859 -29.668  1.00 14.46      A--- O
ANISOU 1723  O   GLN A 229     1027   1968   2499    430   -409     34  A--- O
ATOM   1724  CB  GLN A 229     -35.963 -15.257 -27.254  1.00 17.41      A--- C
ANISOU 1724  CB  GLN A 229     1196   2396   3020    436   -275    -63  A--- C
ATOM   1725  CG  GLN A 229     -36.784 -15.205 -28.538  1.00 19.25      A--- C
ANISOU 1725  CG  GLN A 229     1376   2652   3286    462   -377    -41  A--- C
ATOM   1726  CD  GLN A 229     -37.187 -16.612 -28.931  1.00 23.60      A--- C
ANISOU 1726  CD  GLN A 229     1889   3253   3823    393   -399    -52  A--- C
ATOM   1727  OE1 GLN A 229     -37.701 -17.391 -28.088  1.00 24.57      A--- O
ANISOU 1727  OE1 GLN A 229     1954   3406   3976    351   -337    -86  A--- O
ATOM   1728  NE2 GLN A 229     -36.938 -16.929 -30.207  1.00 26.42      A--- N
ANISOU 1728  NE2 GLN A 229     2283   3619   4134    379   -484    -24  A--- N
ATOM   1729  N   THR A 230     -33.377 -13.545 -27.889  1.00 14.75      A--- N
ANISOU 1729  N   THR A 230     1081   1946   2576    476   -299      2  A--- N
ATOM   1730  CA  THR A 230     -32.738 -12.495 -28.661  1.00 15.29      A--- C
ANISOU 1730  CA  THR A 230     1216   1964   2628    515   -346     44  A--- C
ATOM   1731  C   THR A 230     -31.514 -13.064 -29.371  1.00 14.55      A--- C
ANISOU 1731  C   THR A 230     1213   1869   2445    463   -364     76  A--- C
ATOM   1732  O   THR A 230     -31.288 -12.791 -30.531  1.00 15.24      A--- O
ANISOU 1732  O   THR A 230     1338   1948   2503    474   -428    118  A--- O
ATOM   1733  CB  THR A 230     -32.372 -11.298 -27.760  1.00 15.49      A--- C
ANISOU 1733  CB  THR A 230     1268   1933   2685    556   -294     28  A--- C
ATOM   1734  OG1 THR A 230     -33.592 -10.720 -27.352  1.00 16.79      A--- O
ANISOU 1734  OG1 THR A 230     1344   2097   2936    613   -288      1  A--- O
ATOM   1735  CG2 THR A 230     -31.571 -10.255 -28.499  1.00 15.77      A--- C
ANISOU 1735  CG2 THR A 230     1382   1907   2701    584   -333     74  A--- C
ATOM   1736  N   ILE A 231     -30.691 -13.839 -28.649  1.00 13.94      A--- N
ANISOU 1736  N   ILE A 231     1172   1800   2323    409   -304     55  A--- N
ATOM   1737  CA  ILE A 231     -29.551 -14.493 -29.271  1.00 13.42      A--- C
ANISOU 1737  CA  ILE A 231     1181   1736   2180    361   -314     77  A--- C
ATOM   1738  C   ILE A 231     -30.024 -15.436 -30.368  1.00 13.20      A--- C
ANISOU 1738  C   ILE A 231     1133   1750   2130    335   -374     88  A--- C
ATOM   1739  O   ILE A 231     -29.412 -15.529 -31.428  1.00 13.22      A--- O
ANISOU 1739  O   ILE A 231     1191   1752   2079    323   -415    117  A--- O
ATOM   1740  CB  ILE A 231     -28.695 -15.233 -28.203  1.00 12.01      A--- C
ANISOU 1740  CB  ILE A 231     1032   1560   1968    312   -242     51  A--- C
ATOM   1741  CG1 ILE A 231     -28.008 -14.213 -27.279  1.00 12.24      A--- C
ANISOU 1741  CG1 ILE A 231     1099   1547   2004    333   -195     41  A--- C
ATOM   1742  CG2 ILE A 231     -27.678 -16.144 -28.871  1.00 11.88      A--- C
ANISOU 1742  CG2 ILE A 231     1075   1553   1885    263   -254     68  A--- C
ATOM   1743  CD1 ILE A 231     -27.286 -14.813 -26.091  1.00 11.69      A--- C
ANISOU 1743  CD1 ILE A 231     1051   1485   1904    293   -130     15  A--- C
ATOM   1744  N   TYR A 232     -30.981 -16.296 -30.029  1.00 13.29      A--- N
ANISOU 1744  N   TYR A 232     1071   1802   2176    315   -367     57  A--- N
ATOM   1745  CA  TYR A 232     -31.462 -17.279 -30.988  1.00 13.76      A--- C
ANISOU 1745  CA  TYR A 232     1108   1902   2218    283   -423     57  A--- C
ATOM   1746  C   TYR A 232     -31.868 -16.574 -32.294  1.00 14.79      A--- C
ANISOU 1746  C   TYR A 232     1240   2036   2344    324   -513     92  A--- C
ATOM   1747  O   TYR A 232     -31.442 -16.954 -33.375  1.00 14.91      A--- O
ANISOU 1747  O   TYR A 232     1302   2064   2297    303   -560    110  A--- O
ATOM   1748  CB  TYR A 232     -32.612 -18.073 -30.382  1.00 14.36      A--- C
ANISOU 1748  CB  TYR A 232     1089   2014   2351    261   -404     20  A--- C
ATOM   1749  CG  TYR A 232     -33.156 -19.145 -31.286  1.00 14.70      A--- C
ANISOU 1749  CG  TYR A 232     1103   2097   2385    220   -460     10  A--- C
ATOM   1750  CD1 TYR A 232     -33.983 -18.858 -32.342  1.00 16.37      A--- C
ANISOU 1750  CD1 TYR A 232     1272   2333   2612    247   -547     21  A--- C
ATOM   1751  CD2 TYR A 232     -32.724 -20.459 -31.132  1.00 14.52      A--- C
ANISOU 1751  CD2 TYR A 232     1102   2082   2332    154   -430     -8  A--- C
ATOM   1752  CE1 TYR A 232     -34.455 -19.858 -33.182  1.00 17.06      A--- C
ANISOU 1752  CE1 TYR A 232     1335   2459   2686    204   -602      5  A--- C
ATOM   1753  CE2 TYR A 232     -33.197 -21.463 -31.960  1.00 14.51      A--- C
ANISOU 1753  CE2 TYR A 232     1078   2111   2324    112   -480    -25  A--- C
ATOM   1754  CZ  TYR A 232     -33.975 -21.155 -33.050  1.00 15.50      A--- C
ANISOU 1754  CZ  TYR A 232     1165   2264   2457    135   -569    -19  A--- C
ATOM   1755  OH  TYR A 232     -34.425 -22.170 -33.854  1.00 16.17      A--- O
ANISOU 1755  OH  TYR A 232     1229   2380   2532     89   -621    -43  A--- O
ATOM   1756  N   ASP A 233     -32.656 -15.530 -32.178  1.00 14.70      A--- N
ANISOU 1756  N   ASP A 233     1179   2012   2393    386   -534    101  A--- N
ATOM   1757  CA  ASP A 233     -33.165 -14.836 -33.351  1.00 16.53      A--- C
ANISOU 1757  CA  ASP A 233     1406   2248   2628    431   -626    140  A--- C
ATOM   1758  C   ASP A 233     -32.024 -14.153 -34.134  1.00 16.09      A--- C
ANISOU 1758  C   ASP A 233     1456   2154   2501    440   -646    191  A--- C
ATOM   1759  O   ASP A 233     -32.091 -14.098 -35.363  1.00 16.36      A--- O
ANISOU 1759  O   ASP A 233     1517   2206   2491    446   -721    227  A--- O
ATOM   1760  CB  ASP A 233     -34.242 -13.815 -32.946  1.00 18.42      A--- C
ANISOU 1760  CB  ASP A 233     1565   2472   2960    504   -640    140  A--- C
ATOM   1761  CG  ASP A 233     -35.509 -14.448 -32.418  1.00 18.96      A--- C
ANISOU 1761  CG  ASP A 233     1515   2586   3100    497   -632     94  A--- C
ATOM   1762  OD1 ASP A 233     -35.703 -15.654 -32.624  1.00 19.24      A--- O
ANISOU 1762  OD1 ASP A 233     1529   2666   3113    438   -640     72  A--- O
ATOM   1763  OD2 ASP A 233     -36.255 -13.752 -31.752  1.00 21.84      A--- O
ANISOU 1763  OD2 ASP A 233     1813   2939   3545    548   -611     79  A--- O
ATOM   1764  N   THR A 234     -31.060 -13.578 -33.428  1.00 14.99      A--- N
ANISOU 1764  N   THR A 234     1372   1967   2355    442   -581    195  A--- N
ATOM   1765  CA  THR A 234     -29.930 -12.930 -34.047  1.00 15.91      A--- C
ANISOU 1765  CA  THR A 234     1584   2045   2414    443   -586    240  A--- C
ATOM   1766  C   THR A 234     -29.099 -13.947 -34.840  1.00 14.52      A--- C
ANISOU 1766  C   THR A 234     1466   1901   2148    383   -593    244  A--- C
ATOM   1767  O   THR A 234     -28.724 -13.696 -35.987  1.00 14.16      A--- O
ANISOU 1767  O   THR A 234     1478   1859   2044    384   -640    286  A--- O
ATOM   1768  CB  THR A 234     -29.069 -12.200 -32.999  1.00 18.29      A--- C
ANISOU 1768  CB  THR A 234     1923   2290   2734    449   -511    231  A--- C
ATOM   1769  OG1 THR A 234     -29.868 -11.121 -32.542  1.00 21.90      A--- O
ANISOU 1769  OG1 THR A 234     2335   2713   3272    513   -517    231  A--- O
ATOM   1770  CG2 THR A 234     -27.772 -11.718 -33.566  1.00 22.18      A--- C
ANISOU 1770  CG2 THR A 234     2511   2748   3167    433   -505    272  A--- C
ATOM   1771  N   VAL A 235     -28.818 -15.093 -34.228  1.00 13.05      A--- N
ANISOU 1771  N   VAL A 235     1268   1737   1950    332   -544    200  A--- N
ATOM   1772  CA  VAL A 235     -28.061 -16.131 -34.920  1.00 12.75      A--- C
ANISOU 1772  CA  VAL A 235     1281   1726   1838    278   -545    194  A--- C
ATOM   1773  C   VAL A 235     -28.798 -16.555 -36.199  1.00 13.83      A--- C
ANISOU 1773  C   VAL A 235     1404   1908   1942    275   -629    202  A--- C
ATOM   1774  O   VAL A 235     -28.197 -16.675 -37.269  1.00 14.14      A--- O
ANISOU 1774  O   VAL A 235     1505   1959   1905    259   -657    225  A--- O
ATOM   1775  CB  VAL A 235     -27.763 -17.315 -33.988  1.00 12.06      A--- C
ANISOU 1775  CB  VAL A 235     1175   1648   1756    230   -484    147  A--- C
ATOM   1776  CG1 VAL A 235     -27.176 -18.489 -34.757  1.00 12.38      A--- C
ANISOU 1776  CG1 VAL A 235     1255   1714   1732    180   -491    133  A--- C
ATOM   1777  CG2 VAL A 235     -26.806 -16.873 -32.900  1.00 12.28      A--- C
ANISOU 1777  CG2 VAL A 235     1234   1636   1792    230   -411    144  A--- C
ATOM   1778  N   LYS A 236     -30.107 -16.786 -36.097  1.00 14.54      A--- N
ANISOU 1778  N   LYS A 236     1409   2027   2087    289   -668    182  A--- N
ATOM   1779  CA  LYS A 236     -30.875 -17.220 -37.252  1.00 16.01      A--- C
ANISOU 1779  CA  LYS A 236     1574   2262   2247    283   -755    184  A--- C
ATOM   1780  C   LYS A 236     -30.937 -16.161 -38.324  1.00 17.16      A--- C
ANISOU 1780  C   LYS A 236     1758   2404   2357    329   -827    244  A--- C
ATOM   1781  O   LYS A 236     -31.012 -16.485 -39.516  1.00 17.77      A--- O
ANISOU 1781  O   LYS A 236     1866   2519   2367    315   -893    256  A--- O
ATOM   1782  CB  LYS A 236     -32.295 -17.651 -36.888  1.00 18.52      A--- C
ANISOU 1782  CB  LYS A 236     1781   2612   2641    288   -784    149  A--- C
ATOM   1783  CG  LYS A 236     -32.344 -18.899 -36.031  1.00 19.52      A--- C
ANISOU 1783  CG  LYS A 236     1872   2750   2794    231   -723     94  A--- C
ATOM   1784  CD  LYS A 236     -31.689 -20.089 -36.667  1.00 22.69      A--- C
ANISOU 1784  CD  LYS A 236     2326   3168   3125    169   -724     71  A--- C
ATOM   1785  CE  LYS A 236     -32.004 -21.306 -35.848  1.00 25.24      A--- C
ANISOU 1785  CE  LYS A 236     2600   3498   3491    117   -676     22  A--- C
ATOM   1786  NZ  LYS A 236     -31.663 -22.523 -36.603  1.00 23.93      A--- N
ANISOU 1786  NZ  LYS A 236     2470   3349   3272     60   -695     -8  A--- N
ATOM   1787  N   ARG A 237     -30.988 -14.887 -37.917  1.00 17.41      A--- N
ANISOU 1787  N   ARG A 237     1789   2390   2435    386   -819    280  A--- N
ATOM   1788  CA  ARG A 237     -31.060 -13.816 -38.900  1.00 18.83      A--- C
ANISOU 1788  CA  ARG A 237     2009   2556   2588    433   -887    347  A--- C
ATOM   1789  C   ARG A 237     -29.777 -13.842 -39.735  1.00 17.70      A--- C
ANISOU 1789  C   ARG A 237     1976   2407   2339    398   -874    380  A--- C
ATOM   1790  O   ARG A 237     -29.861 -13.707 -40.958  1.00 17.65      A--- O
ANISOU 1790  O   ARG A 237     2011   2429   2264    403   -944    421  A--- O
ATOM   1791  CB  ARG A 237     -31.246 -12.474 -38.199  1.00 20.56      A--- C
ANISOU 1791  CB  ARG A 237     2212   2713   2886    497   -869    375  A--- C
ATOM   1792  CG  ARG A 237     -31.056 -11.246 -39.089  1.00 23.97      A--- C
ANISOU 1792  CG  ARG A 237     2706   3109   3293    544   -923    455  A--- C
ATOM   1793  CD  ARG A 237     -31.456  -9.925 -38.388  1.00 26.46      A--- C
ANISOU 1793  CD  ARG A 237     2991   3355   3705    616   -913    476  A--- C
ATOM   1794  NE  ARG A 237     -30.754  -9.694 -37.123  1.00 27.72      A--- N
ANISOU 1794  NE  ARG A 237     3162   3465   3906    603   -812    439  A--- N
ATOM   1795  CZ  ARG A 237     -29.501  -9.217 -36.986  1.00 29.27      A--- C
ANISOU 1795  CZ  ARG A 237     3442   3612   4067    581   -758    459  A--- C
ATOM   1796  NH1 ARG A 237     -28.805  -8.787 -38.017  1.00 30.30      A--- N
ANISOU 1796  NH1 ARG A 237     3656   3727   4128    573   -786    523  A--- N
ATOM   1797  NH2 ARG A 237     -28.935  -9.130 -35.802  1.00 30.73      A--- N
ANISOU 1797  NH2 ARG A 237     3626   3762   4285    566   -674    417  A--- N
ATOM   1798  N   LEU A 238     -28.625 -13.971 -39.071  1.00 16.60      A--- N
ANISOU 1798  N   LEU A 238     1883   2236   2187    366   -786    364  A--- N
ATOM   1799  CA  LEU A 238     -27.335 -13.892 -39.730  1.00 16.24      A--- C
ANISOU 1799  CA  LEU A 238     1933   2180   2055    336   -759    394  A--- C
ATOM   1800  C   LEU A 238     -26.927 -15.222 -40.357  1.00 16.51      A--- C
ANISOU 1800  C   LEU A 238     1993   2267   2013    277   -756    356  A--- C
ATOM   1801  O   LEU A 238     -26.202 -15.230 -41.352  1.00 16.13      A--- O
ANISOU 1801  O   LEU A 238     2017   2232   1876    257   -763    383  A--- O
ATOM   1802  CB  LEU A 238     -26.294 -13.438 -38.714  1.00 15.70      A--- C
ANISOU 1802  CB  LEU A 238     1892   2055   2016    328   -671    389  A--- C
ATOM   1803  CG  LEU A 238     -26.486 -12.013 -38.198  1.00 15.52      A--- C
ANISOU 1803  CG  LEU A 238     1865   1971   2062    382   -668    426  A--- C
ATOM   1804  CD1 LEU A 238     -25.611 -11.803 -36.957  1.00 14.59      A--- C
ANISOU 1804  CD1 LEU A 238     1755   1807   1982    367   -580    397  A--- C
ATOM   1805  CD2 LEU A 238     -26.171 -10.984 -39.267  1.00 16.67      A--- C
ANISOU 1805  CD2 LEU A 238     2080   2090   2163    405   -709    504  A--- C
ATOM   1806  N   GLN A 239     -27.429 -16.339 -39.806  1.00 15.43      A--- N
ANISOU 1806  N   GLN A 239     1796   2157   1909    250   -745    294  A--- N
ATOM   1807  CA  GLN A 239     -27.029 -17.674 -40.192  1.00 14.35      A--- C
ANISOU 1807  CA  GLN A 239     1676   2055   1718    194   -731    247  A--- C
ATOM   1808  C   GLN A 239     -28.261 -18.568 -40.187  1.00 15.07      A--- C
ANISOU 1808  C   GLN A 239     1691   2188   1845    182   -780    202  A--- C
ATOM   1809  O   GLN A 239     -28.484 -19.363 -39.271  1.00 14.72      A--- O
ANISOU 1809  O   GLN A 239     1596   2139   1855    157   -739    155  A--- O
ATOM   1810  CB  GLN A 239     -25.974 -18.240 -39.249  1.00 14.11      A--- C
ANISOU 1810  CB  GLN A 239     1663   1996   1701    162   -639    215  A--- C
ATOM   1811  CG  GLN A 239     -24.633 -17.476 -39.281  1.00 13.48      A--- C
ANISOU 1811  CG  GLN A 239     1655   1880   1585    164   -587    252  A--- C
ATOM   1812  CD  GLN A 239     -23.894 -17.651 -40.593  1.00 14.20      A--- C
ANISOU 1812  CD  GLN A 239     1821   1997   1577    140   -599    269  A--- C
ATOM   1813  OE1 GLN A 239     -24.057 -18.625 -41.304  1.00 13.91      A--- O
ANISOU 1813  OE1 GLN A 239     1791   2001   1492    111   -623    235  A--- O
ATOM   1814  NE2 GLN A 239     -23.006 -16.719 -40.881  1.00 14.09      A--- N
ANISOU 1814  NE2 GLN A 239     1865   1956   1531    148   -573    317  A--- N
ATOM   1815  N   PRO A 240     -29.085 -18.503 -41.236  1.00 15.94      A--- N
ANISOU 1815  N   PRO A 240     1791   2341   1924    193   -871    214  A--- N
ATOM   1816  CA  PRO A 240     -30.410 -19.125 -41.215  1.00 17.65      A--- C
ANISOU 1816  CA  PRO A 240     1919   2595   2190    187   -929    176  A--- C
ATOM   1817  C   PRO A 240     -30.383 -20.637 -40.967  1.00 19.15      A--- C
ANISOU 1817  C   PRO A 240     2088   2802   2384    124   -898    105  A--- C
ATOM   1818  O   PRO A 240     -31.381 -21.157 -40.444  1.00 20.75      A--- O
ANISOU 1818  O   PRO A 240     2205   3019   2660    113   -911     69  A--- O
ATOM   1819  CB  PRO A 240     -31.009 -18.792 -42.574  1.00 18.91      A--- C
ANISOU 1819  CB  PRO A 240     2092   2801   2289    206  -1036    207  A--- C
ATOM   1820  CG  PRO A 240     -30.290 -17.518 -42.981  1.00 18.78      A--- C
ANISOU 1820  CG  PRO A 240     2153   2755   2227    247  -1034    283  A--- C
ATOM   1821  CD  PRO A 240     -28.896 -17.681 -42.449  1.00 17.76      A--- C
ANISOU 1821  CD  PRO A 240     2086   2585   2075    217   -930    274  A--- C
ATOM   1822  N   ASP A 241     -29.280 -21.315 -41.358  1.00 18.78      A--- N
ANISOU 1822  N   ASP A 241     2116   2751   2265     83   -857     85  A--- N
ATOM   1823  CA  ASP A 241     -29.264 -22.776 -41.270  1.00 20.97      A--- C
ANISOU 1823  CA  ASP A 241     2382   3039   2547     25   -836     18  A--- C
ATOM   1824  C   ASP A 241     -28.422 -23.232 -40.092  1.00 18.82      A--- C
ANISOU 1824  C   ASP A 241     2117   2719   2314      7   -736      1  A--- C
ATOM   1825  O   ASP A 241     -28.188 -24.432 -39.948  1.00 18.78      A--- O
ANISOU 1825  O   ASP A 241     2113   2707   2312    -37   -707    -47  A--- O
ATOM   1826  CB  ASP A 241     -28.746 -23.410 -42.569  1.00 22.91      A--- C
ANISOU 1826  CB  ASP A 241     2699   3317   2689     -7   -865     -6  A--- C
ATOM   1827  CG  ASP A 241     -29.673 -23.163 -43.754  1.00 27.80      A--- C
ANISOU 1827  CG  ASP A 241     3309   3993   3260      1   -975      2  A--- C
ATOM   1828  OD1 ASP A 241     -30.890 -23.348 -43.670  1.00 33.27      A--- O
ANISOU 1828  OD1 ASP A 241     3921   4710   4009      1  -1035    -16  A--- O
ATOM   1829  OD2 ASP A 241     -29.187 -22.752 -44.753  1.00 34.76      A--- O
ANISOU 1829  OD2 ASP A 241     4262   4896   4049      9  -1002     29  A--- O
ATOM   1830  N   CYS A 242     -27.912 -22.305 -39.277  1.00 16.21      A--- N
ANISOU 1830  N   CYS A 242     1794   2352   2010     42   -686     41  A--- N
ATOM   1831  CA  CYS A 242     -27.066 -22.683 -38.139  1.00 14.95      A--- C
ANISOU 1831  CA  CYS A 242     1645   2152   1883     26   -598     29  A--- C
ATOM   1832  C   CYS A 242     -27.882 -23.394 -37.061  1.00 14.23      A--- C
ANISOU 1832  C   CYS A 242     1478   2055   1872      7   -575     -3  A--- C
ATOM   1833  O   CYS A 242     -28.929 -22.892 -36.672  1.00 16.28      A--- O
ANISOU 1833  O   CYS A 242     1671   2325   2187     31   -599      4  A--- O
ATOM   1834  CB  CYS A 242     -26.457 -21.435 -37.534  1.00 14.14      A--- C
ANISOU 1834  CB  CYS A 242     1564   2016   1790     67   -560     75  A--- C
ATOM   1835  SG  CYS A 242     -25.284 -21.776 -36.222  1.00 13.97      A--- S
ANISOU 1835  SG  CYS A 242     1562   1951   1792     50   -463     64  A--- S
ATOM   1836  N   LEU A 243     -27.418 -24.548 -36.584  1.00 13.56      A--- N
ANISOU 1836  N   LEU A 243     1401   1952   1796    -34   -527    -37  A--- N
ATOM   1837  CA  LEU A 243     -28.074 -25.274 -35.501  1.00 13.56      A--- C
ANISOU 1837  CA  LEU A 243     1340   1943   1869    -58   -494    -60  A--- C
ATOM   1838  C   LEU A 243     -27.527 -24.817 -34.170  1.00 12.09      A--- C
ANISOU 1838  C   LEU A 243     1156   1725   1711    -40   -424    -38  A--- C
ATOM   1839  O   LEU A 243     -26.331 -24.840 -33.942  1.00 11.70      A--- O
ANISOU 1839  O   LEU A 243     1162   1650   1630    -40   -382    -28  A--- O
ATOM   1840  CB  LEU A 243     -27.839 -26.782 -35.670  1.00 15.34      A--- C
ANISOU 1840  CB  LEU A 243     1579   2157   2090   -113   -480   -104  A--- C
ATOM   1841  CG  LEU A 243     -28.379 -27.361 -36.977  1.00 16.85      A--- C
ANISOU 1841  CG  LEU A 243     1771   2380   2250   -139   -550   -139  A--- C
ATOM   1842  CD1 LEU A 243     -27.892 -28.794 -37.172  1.00 17.99      A--- C
ANISOU 1842  CD1 LEU A 243     1946   2500   2387   -190   -527   -186  A--- C
ATOM   1843  CD2 LEU A 243     -29.892 -27.322 -36.990  1.00 21.03      A--- C
ANISOU 1843  CD2 LEU A 243     2214   2942   2834   -145   -603   -151  A--- C
ATOM   1844  N   ILE A 244     -28.409 -24.474 -33.230  1.00 11.74      A--- N
ANISOU 1844  N   ILE A 244     1047   1684   1728    -28   -408    -34  A--- N
ATOM   1845  CA  ILE A 244     -28.001 -23.864 -31.968  1.00 11.62      A--- C
ANISOU 1845  CA  ILE A 244     1034   1646   1733     -6   -346    -16  A--- C
ATOM   1846  C   ILE A 244     -28.194 -24.922 -30.869  1.00 11.46      A--- C
ANISOU 1846  C   ILE A 244      986   1616   1750    -46   -292    -34  A--- C
ATOM   1847  O   ILE A 244     -29.237 -25.601 -30.840  1.00 10.89      A--- O
ANISOU 1847  O   ILE A 244      855   1561   1720    -75   -304    -55  A--- O
ATOM   1848  CB  ILE A 244     -28.863 -22.618 -31.697  1.00 13.35      A--- C
ANISOU 1848  CB  ILE A 244     1204   1876   1992     41   -362     -1  A--- C
ATOM   1849  CG1 ILE A 244     -28.581 -21.570 -32.775  1.00 13.45      A--- C
ANISOU 1849  CG1 ILE A 244     1254   1889   1966     81   -415     27  A--- C
ATOM   1850  CG2 ILE A 244     -28.677 -22.101 -30.273  1.00 12.73      A--- C
ANISOU 1850  CG2 ILE A 244     1116   1778   1941     58   -295      3  A--- C
ATOM   1851  CD1 ILE A 244     -29.588 -20.428 -32.803  1.00 14.21      A--- C
ANISOU 1851  CD1 ILE A 244     1297   1994   2108    133   -451     42  A--- C
ATOM   1852  N   ASN A 245     -27.225 -25.069 -29.984  1.00 10.48      A--- N
ANISOU 1852  N   ASN A 245      903   1466   1613    -51   -236    -23  A--- N
ATOM   1853  CA  ASN A 245     -27.338 -26.078 -28.956  1.00 10.44      A--- C
ANISOU 1853  CA  ASN A 245      882   1450   1634    -89   -187    -31  A--- C
ATOM   1854  C   ASN A 245     -28.158 -25.611 -27.748  1.00 10.14      A--- C
ANISOU 1854  C   ASN A 245      790   1425   1637    -79   -146    -27  A--- C
ATOM   1855  O   ASN A 245     -28.450 -24.446 -27.552  1.00 10.43      A--- O
ANISOU 1855  O   ASN A 245      807   1472   1682    -37   -148    -21  A--- O
ATOM   1856  CB  ASN A 245     -25.994 -26.613 -28.430  1.00 10.41      A--- C
ANISOU 1856  CB  ASN A 245      940   1414   1598   -100   -146    -19  A--- C
ATOM   1857  CG  ASN A 245     -25.257 -25.631 -27.579  1.00  9.94      A--- C
ANISOU 1857  CG  ASN A 245      907   1348   1521    -67   -114      0  A--- C
ATOM   1858  OD1 ASN A 245     -25.432 -24.416 -27.716  1.00 10.34      A--- O
ANISOU 1858  OD1 ASN A 245      950   1409   1570    -30   -128      6  A--- O
ATOM   1859  ND2 ASN A 245     -24.365 -26.126 -26.722  1.00 10.92      A--- N
ANISOU 1859  ND2 ASN A 245     1065   1451   1630    -80    -74     12  A--- N
ATOM   1860  N   SER A 246     -28.524 -26.589 -26.895  1.00 10.96      A--- N
ANISOU 1860  N   SER A 246      871   1525   1767   -120   -103    -30  A--- N
ATOM   1861  CA  SER A 246     -29.464 -26.358 -25.799  1.00 11.37      A--- C
ANISOU 1861  CA  SER A 246      864   1597   1858   -122    -58    -32  A--- C
ATOM   1862  C   SER A 246     -28.864 -25.529 -24.662  1.00 10.94      A--- C
ANISOU 1862  C   SER A 246      839   1539   1779    -92     -8    -17  A--- C
ATOM   1863  O   SER A 246     -29.636 -25.004 -23.860  1.00 11.11      A--- O
ANISOU 1863  O   SER A 246      812   1581   1825    -80     27    -25  A--- O
ATOM   1864  CB  SER A 246     -30.004 -27.666 -25.284  1.00 11.79      A--- C
ANISOU 1864  CB  SER A 246      890   1646   1942   -181    -24    -35  A--- C
ATOM   1865  OG  SER A 246     -28.993 -28.574 -24.898  1.00 12.52      A--- O
ANISOU 1865  OG  SER A 246     1046   1704   2005   -208      0    -17  A--- O
ATOM   1866  N   ARG A 247     -27.553 -25.369 -24.615  1.00 10.97      A--- N
ANISOU 1866  N   ARG A 247      913   1519   1735    -80     -7     -3  A--- N
ATOM   1867  CA  ARG A 247     -26.938 -24.568 -23.595  1.00  9.96      A--- C
ANISOU 1867  CA  ARG A 247      814   1388   1581    -55     30      4  A--- C
ATOM   1868  C   ARG A 247     -27.049 -23.073 -23.837  1.00 10.11      A--- C
ANISOU 1868  C   ARG A 247      824   1411   1604     -3     12     -3  A--- C
ATOM   1869  O   ARG A 247     -26.554 -22.282 -23.029  1.00  9.33      A--- O
ANISOU 1869  O   ARG A 247      750   1307   1488     18     41     -4  A--- O
ATOM   1870  CB  ARG A 247     -25.471 -24.956 -23.382  1.00 10.13      A--- C
ANISOU 1870  CB  ARG A 247      906   1385   1556    -63     36     22  A--- C
ATOM   1871  CG  ARG A 247     -25.271 -26.394 -22.951  1.00 10.42      A--- C
ANISOU 1871  CG  ARG A 247      958   1409   1591   -107     58     36  A--- C
ATOM   1872  CD  ARG A 247     -23.823 -26.667 -22.585  1.00  9.43      A--- C
ANISOU 1872  CD  ARG A 247      895   1260   1426   -106     64     55  A--- C
ATOM   1873  NE  ARG A 247     -23.626 -28.062 -22.205  1.00  9.87      A--- N
ANISOU 1873  NE  ARG A 247      967   1296   1486   -143     81     73  A--- N
ATOM   1874  CZ  ARG A 247     -22.488 -28.586 -21.722  1.00 10.17      A--- C
ANISOU 1874  CZ  ARG A 247     1052   1312   1499   -145     88     95  A--- C
ATOM   1875  NH1 ARG A 247     -21.466 -27.835 -21.441  1.00 10.53      A--- N
ANISOU 1875  NH1 ARG A 247     1128   1359   1511   -116     83    100  A--- N
ATOM   1876  NH2 ARG A 247     -22.381 -29.878 -21.520  1.00  9.64      A--- N
ANISOU 1876  NH2 ARG A 247      998   1217   1444   -175     98    114  A--- N
ATOM   1877  N   LEU A 248     -27.737 -22.673 -24.911  1.00 10.94      A--- N
ANISOU 1877  N   LEU A 248      896   1524   1737     15    -36     -9  A--- N
ATOM   1878  CA  LEU A 248     -28.165 -21.284 -25.029  1.00 10.92      A--- C
ANISOU 1878  CA  LEU A 248      871   1522   1756     67    -50    -15  A--- C
ATOM   1879  C   LEU A 248     -29.110 -20.951 -23.878  1.00 11.33      A--- C
ANISOU 1879  C   LEU A 248      866   1593   1845     77      0    -34  A--- C
ATOM   1880  O   LEU A 248     -29.219 -19.798 -23.456  1.00 11.24      A--- O
ANISOU 1880  O   LEU A 248      849   1574   1847    120     15    -45  A--- O
ATOM   1881  CB  LEU A 248     -28.809 -20.995 -26.373  1.00 11.05      A--- C
ANISOU 1881  CB  LEU A 248      858   1545   1792     87   -118    -11  A--- C
ATOM   1882  CG  LEU A 248     -29.298 -19.553 -26.559  1.00 11.23      A--- C
ANISOU 1882  CG  LEU A 248      857   1561   1846    147   -140    -10  A--- C
ATOM   1883  CD1 LEU A 248     -28.207 -18.530 -26.225  1.00 11.85      A--- C
ANISOU 1883  CD1 LEU A 248     1000   1605   1896    174   -122      0  A--- C
ATOM   1884  CD2 LEU A 248     -29.782 -19.366 -27.975  1.00 12.35      A--- C
ANISOU 1884  CD2 LEU A 248      984   1712   1996    165   -217      2  A--- C
ATOM   1885  N   GLY A 249     -29.790 -21.974 -23.376  1.00 11.25      A--- N
ANISOU 1885  N   GLY A 249      815   1605   1854     36     32    -41  A--- N
ATOM   1886  CA  GLY A 249     -30.646 -21.814 -22.227  1.00 11.60      A--- C
ANISOU 1886  CA  GLY A 249      807   1673   1926     37     94    -60  A--- C
ATOM   1887  C   GLY A 249     -32.121 -21.563 -22.595  1.00 12.33      A--- C
ANISOU 1887  C   GLY A 249      802   1792   2089     54     79    -80  A--- C
ATOM   1888  O   GLY A 249     -32.487 -21.159 -23.704  1.00 12.78      A--- O
ANISOU 1888  O   GLY A 249      834   1847   2173     81     14    -79  A--- O
ATOM   1889  N   ASN A 250     -32.962 -21.786 -21.593  1.00 12.29      A--- N
ANISOU 1889  N   ASN A 250      741   1814   2112     37    144    -97  A--- N
ATOM   1890  CA  ASN A 250     -34.349 -21.358 -21.591  1.00 13.51      A--- C
ANISOU 1890  CA  ASN A 250      793   1998   2340     61    151   -123  A--- C
ATOM   1891  C   ASN A 250     -35.178 -21.979 -22.712  1.00 14.07      A--- C
ANISOU 1891  C   ASN A 250      799   2084   2459     42     88   -122  A--- C
ATOM   1892  O   ASN A 250     -36.226 -21.458 -23.038  1.00 14.60      A--- O
ANISOU 1892  O   ASN A 250      782   2173   2591     74     66   -141  A--- O
ATOM   1893  CB  ASN A 250     -34.377 -19.828 -21.576  1.00 14.08      A--- C
ANISOU 1893  CB  ASN A 250      861   2056   2430    137    142   -139  A--- C
ATOM   1894  CG  ASN A 250     -33.719 -19.254 -20.339  1.00 14.38      A--- C
ANISOU 1894  CG  ASN A 250      953   2085   2426    149    211   -152  A--- C
ATOM   1895  OD1 ASN A 250     -34.143 -19.594 -19.227  1.00 14.40      A--- O
ANISOU 1895  OD1 ASN A 250      930   2116   2425    124    288   -169  A--- O
ATOM   1896  ND2 ASN A 250     -32.701 -18.431 -20.538  1.00 14.17      A--- N
ANISOU 1896  ND2 ASN A 250      999   2021   2363    182    184   -145  A--- N
ATOM   1897  N   GLY A 251     -34.748 -23.128 -23.234  1.00 13.81      A--- N
ANISOU 1897  N   GLY A 251      802   2042   2400    -12     61   -106  A--- N
ATOM   1898  CA  GLY A 251     -35.500 -23.853 -24.239  1.00 15.57      A--- C
ANISOU 1898  CA  GLY A 251      970   2281   2665    -42      3   -113  A--- C
ATOM   1899  C   GLY A 251     -35.316 -23.317 -25.650  1.00 15.53      A--- C
ANISOU 1899  C   GLY A 251      981   2268   2650     -4    -93   -107  A--- C
ATOM   1900  O   GLY A 251     -36.093 -23.685 -26.527  1.00 19.71      A--- O
ANISOU 1900  O   GLY A 251     1454   2818   3216    -17   -152   -118  A--- O
ATOM   1901  N   ARG A 252     -34.406 -22.393 -25.849  1.00 14.75      A--- N
ANISOU 1901  N   ARG A 252      952   2144   2508     43   -110    -91  A--- N
ATOM   1902  CA  ARG A 252     -34.206 -21.756 -27.157  1.00 14.60      A--- C
ANISOU 1902  CA  ARG A 252      956   2117   2474     82   -197    -77  A--- C
ATOM   1903  C   ARG A 252     -33.068 -22.450 -27.887  1.00 12.35      A--- C
ANISOU 1903  C   ARG A 252      759   1811   2119     49   -225    -62  A--- C
ATOM   1904  O   ARG A 252     -31.925 -22.058 -27.810  1.00 12.93      A--- O
ANISOU 1904  O   ARG A 252      912   1856   2143     63   -212    -44  A--- O
ATOM   1905  CB  ARG A 252     -33.903 -20.265 -27.021  1.00 17.26      A--- C
ANISOU 1905  CB  ARG A 252     1316   2432   2809    153   -198    -66  A--- C
ATOM   1906  CG  ARG A 252     -34.939 -19.398 -26.308  1.00 19.44      A--- C
ANISOU 1906  CG  ARG A 252     1510   2720   3155    200   -168    -86  A--- C
ATOM   1907  CD  ARG A 252     -36.338 -19.829 -26.145  1.00 24.58      A--- C
ANISOU 1907  CD  ARG A 252     2047   3413   3879    188   -162   -111  A--- C
ATOM   1908  NE  ARG A 252     -37.162 -18.683 -25.751  1.00 26.46      A--- N
ANISOU 1908  NE  ARG A 252     2215   3654   4183    255   -149   -128  A--- N
ATOM   1909  CZ  ARG A 252     -38.364 -18.765 -25.210  1.00 38.90      A--- C
ANISOU 1909  CZ  ARG A 252     3682   5264   5832    257   -114   -157  A--- C
ATOM   1910  NH1 ARG A 252     -39.086 -19.879 -25.244  1.00 45.70      A--- N
ANISOU 1910  NH1 ARG A 252     4477   6163   6721    198   -109   -170  A--- N
ATOM   1911  NH2 ARG A 252     -38.971 -17.632 -24.864  1.00 35.49      A--- N
ANISOU 1911  NH2 ARG A 252     3197   4829   5460    328   -100   -174  A--- N
ATOM   1912  N   TYR A 253     -33.369 -23.512 -28.649  1.00 12.14      A--- N
ANISOU 1912  N   TYR A 253      719   1799   2095      3   -265    -73  A--- N
ATOM   1913  CA  TYR A 253     -32.317 -24.313 -29.276  1.00 11.41      A--- C
ANISOU 1913  CA  TYR A 253      707   1685   1941    -31   -281    -67  A--- C
ATOM   1914  C   TYR A 253     -32.897 -25.212 -30.375  1.00 11.62      A--- C
ANISOU 1914  C   TYR A 253      707   1731   1975    -70   -345    -89  A--- C
ATOM   1915  O   TYR A 253     -34.085 -25.353 -30.488  1.00 12.38      A--- O
ANISOU 1915  O   TYR A 253      719   1858   2127    -79   -370   -107  A--- O
ATOM   1916  CB  TYR A 253     -31.622 -25.219 -28.254  1.00 10.80      A--- C
ANISOU 1916  CB  TYR A 253      668   1584   1850    -74   -208    -66  A--- C
ATOM   1917  CG  TYR A 253     -32.519 -26.197 -27.506  1.00 11.62      A--- C
ANISOU 1917  CG  TYR A 253      709   1699   2006   -126   -166    -81  A--- C
ATOM   1918  CD1 TYR A 253     -32.910 -27.400 -28.086  1.00 12.00      A--- C
ANISOU 1918  CD1 TYR A 253      738   1747   2072   -181   -192   -100  A--- C
ATOM   1919  CD2 TYR A 253     -33.015 -25.928 -26.240  1.00 11.20      A--- C
ANISOU 1919  CD2 TYR A 253      614   1657   1983   -122    -98    -79  A--- C
ATOM   1920  CE1 TYR A 253     -33.678 -28.321 -27.426  1.00 12.42      A--- C
ANISOU 1920  CE1 TYR A 253      738   1804   2176   -235   -151   -110  A--- C
ATOM   1921  CE2 TYR A 253     -33.699 -26.873 -25.524  1.00 12.23      A--- C
ANISOU 1921  CE2 TYR A 253      697   1795   2152   -176    -50    -86  A--- C
ATOM   1922  CZ  TYR A 253     -34.121 -28.034 -26.139  1.00 12.32      A--- C
ANISOU 1922  CZ  TYR A 253      686   1803   2190   -233    -78   -101  A--- C
ATOM   1923  OH  TYR A 253     -34.858 -28.924 -25.432  1.00 13.20      A--- O
ANISOU 1923  OH  TYR A 253      747   1919   2348   -290    -28   -105  A--- O
ATOM   1924  N   ASP A 254     -32.008 -25.745 -31.208  1.00 11.61      A--- N
ANISOU 1924  N   ASP A 254      777   1714   1916    -89   -372    -90  A--- N
ATOM   1925  CA  ASP A 254     -32.333 -26.646 -32.290  1.00 12.37      A--- C
ANISOU 1925  CA  ASP A 254      869   1825   2005   -129   -430   -117  A--- C
ATOM   1926  C   ASP A 254     -31.836 -28.068 -32.022  1.00 12.29      A--- C
ANISOU 1926  C   ASP A 254      891   1784   1992   -191   -391   -137  A--- C
ATOM   1927  O   ASP A 254     -32.374 -29.014 -32.562  1.00 11.54      A--- O
ANISOU 1927  O   ASP A 254      772   1696   1917   -238   -422   -170  A--- O
ATOM   1928  CB  ASP A 254     -31.677 -26.215 -33.594  1.00 13.37      A--- C
ANISOU 1928  CB  ASP A 254     1060   1958   2060   -105   -492   -109  A--- C
ATOM   1929  CG  ASP A 254     -32.085 -24.802 -33.973  1.00 14.16      A--- C
ANISOU 1929  CG  ASP A 254     1140   2079   2159    -42   -537    -81  A--- C
ATOM   1930  OD1 ASP A 254     -33.279 -24.524 -33.929  1.00 15.11      A--- O
ANISOU 1930  OD1 ASP A 254     1176   2227   2335    -29   -570    -87  A--- O
ATOM   1931  OD2 ASP A 254     -31.149 -23.985 -34.167  1.00 14.55      A--- O
ANISOU 1931  OD2 ASP A 254     1257   2111   2159     -6   -531    -50  A--- O
ATOM   1932  N   TYR A 255     -30.836 -28.219 -31.165  1.00 11.71      A--- N
ANISOU 1932  N   TYR A 255      872   1676   1900   -191   -325   -118  A--- N
ATOM   1933  CA  TYR A 255     -30.410 -29.578 -30.783  1.00 11.54      A--- C
ANISOU 1933  CA  TYR A 255      878   1619   1887   -244   -286   -130  A--- C
ATOM   1934  C   TYR A 255     -29.959 -29.609 -29.334  1.00 11.27      A--- C
ANISOU 1934  C   TYR A 255      856   1561   1862   -243   -208   -101  A--- C
ATOM   1935  O   TYR A 255     -29.628 -28.577 -28.749  1.00 10.49      A--- O
ANISOU 1935  O   TYR A 255      768   1470   1747   -200   -184    -78  A--- O
ATOM   1936  CB  TYR A 255     -29.262 -30.090 -31.694  1.00 11.68      A--- C
ANISOU 1936  CB  TYR A 255      977   1612   1848   -250   -305   -142  A--- C
ATOM   1937  CG  TYR A 255     -27.870 -29.543 -31.444  1.00 11.51      A--- C
ANISOU 1937  CG  TYR A 255     1026   1570   1775   -212   -273   -114  A--- C
ATOM   1938  CD1 TYR A 255     -26.992 -30.243 -30.613  1.00 10.65      A--- C
ANISOU 1938  CD1 TYR A 255      956   1421   1668   -227   -218   -103  A--- C
ATOM   1939  CD2 TYR A 255     -27.354 -28.480 -32.143  1.00 11.28      A--- C
ANISOU 1939  CD2 TYR A 255     1030   1557   1697   -169   -302   -101  A--- C
ATOM   1940  CE1 TYR A 255     -25.695 -29.827 -30.405  1.00 10.61      A--- C
ANISOU 1940  CE1 TYR A 255     1008   1398   1622   -197   -194    -81  A--- C
ATOM   1941  CE2 TYR A 255     -26.067 -28.041 -31.951  1.00 11.22      A--- C
ANISOU 1941  CE2 TYR A 255     1081   1530   1649   -143   -272    -79  A--- C
ATOM   1942  CZ  TYR A 255     -25.228 -28.738 -31.090  1.00 10.09      A--- C
ANISOU 1942  CZ  TYR A 255      967   1352   1512   -158   -219    -72  A--- C
ATOM   1943  OH  TYR A 255     -23.920 -28.386 -30.972  1.00 10.76      A--- O
ANISOU 1943  OH  TYR A 255     1105   1421   1562   -135   -195    -56  A--- O
ATOM   1944  N   VAL A 256     -29.980 -30.818 -28.780  1.00 11.58      A--- N
ANISOU 1944  N   VAL A 256      898   1571   1929   -294   -170   -105  A--- N
ATOM   1945  CA  VAL A 256     -29.669 -31.036 -27.382  1.00 11.12      A--- C
ANISOU 1945  CA  VAL A 256      852   1493   1878   -303    -99    -74  A--- C
ATOM   1946  C   VAL A 256     -28.210 -31.401 -27.183  1.00 11.06      A--- C
ANISOU 1946  C   VAL A 256      929   1446   1828   -294    -78    -56  A--- C
ATOM   1947  O   VAL A 256     -27.741 -32.396 -27.746  1.00 10.97      A--- O
ANISOU 1947  O   VAL A 256      952   1400   1816   -320    -92    -70  A--- O
ATOM   1948  CB  VAL A 256     -30.592 -32.146 -26.852  1.00 12.00      A--- C
ANISOU 1948  CB  VAL A 256      917   1594   2049   -366    -68    -80  A--- C
ATOM   1949  CG1 VAL A 256     -30.171 -32.605 -25.471  1.00 11.95      A--- C
ANISOU 1949  CG1 VAL A 256      938   1562   2039   -383      3    -42  A--- C
ATOM   1950  CG2 VAL A 256     -32.035 -31.660 -26.818  1.00 12.53      A--- C
ANISOU 1950  CG2 VAL A 256      887   1707   2165   -371    -77    -96  A--- C
ATOM   1951  N   SER A 257     -27.536 -30.625 -26.329  1.00 10.64      A--- N
ANISOU 1951  N   SER A 257      902   1396   1743   -258    -45    -27  A--- N
ATOM   1952  CA  SER A 257     -26.199 -30.960 -25.849  1.00  9.86      A--- C
ANISOU 1952  CA  SER A 257      871   1264   1611   -249    -20     -4  A--- C
ATOM   1953  C   SER A 257     -26.417 -31.772 -24.561  1.00 10.77      A--- C
ANISOU 1953  C   SER A 257      982   1362   1748   -284     33     22  A--- C
ATOM   1954  O   SER A 257     -27.087 -31.276 -23.630  1.00 11.35      A--- O
ANISOU 1954  O   SER A 257     1021   1463   1827   -284     68     35  A--- O
ATOM   1955  CB  SER A 257     -25.378 -29.771 -25.542  1.00  9.18      A--- C
ANISOU 1955  CB  SER A 257      812   1191   1482   -200    -15     10  A--- C
ATOM   1956  OG  SER A 257     -24.830 -29.151 -26.715  1.00  9.46      A--- O
ANISOU 1956  OG  SER A 257      872   1232   1491   -171    -59     -3  A--- O
ATOM   1957  N   LEU A 258     -25.817 -32.946 -24.473  1.00 10.81      A--- N
ANISOU 1957  N   LEU A 258     1026   1321   1760   -310     42     33  A--- N
ATOM   1958  CA  LEU A 258     -25.760 -33.653 -23.200  1.00 11.35      A--- C
ANISOU 1958  CA  LEU A 258     1109   1368   1835   -336     92     73  A--- C
ATOM   1959  C   LEU A 258     -24.696 -32.996 -22.300  1.00 10.29      A--- C
ANISOU 1959  C   LEU A 258     1018   1241   1649   -297    111    105  A--- C
ATOM   1960  O   LEU A 258     -24.081 -31.989 -22.624  1.00  9.19      A--- O
ANISOU 1960  O   LEU A 258      892   1122   1477   -254     90     94  A--- O
ATOM   1961  CB  LEU A 258     -25.500 -35.144 -23.456  1.00 12.63      A--- C
ANISOU 1961  CB  LEU A 258     1298   1468   2030   -375     90     76  A--- C
ATOM   1962  CG  LEU A 258     -26.626 -35.876 -24.197  1.00 14.22      A--- C
ANISOU 1962  CG  LEU A 258     1454   1658   2287   -426     74     42  A--- C
ATOM   1963  CD1 LEU A 258     -26.384 -37.344 -24.197  1.00 16.18      A--- C
ANISOU 1963  CD1 LEU A 258     1734   1837   2574   -467     83     49  A--- C
ATOM   1964  CD2 LEU A 258     -27.946 -35.693 -23.544  1.00 17.10      A--- C
ANISOU 1964  CD2 LEU A 258     1754   2058   2682   -458    106     49  A--- C
ATOM   1965  N   GLY A 259     -24.516 -33.567 -21.114  1.00 10.70      A--- N
ANISOU 1965  N   GLY A 259     1092   1278   1692   -315    150    147  A--- N
ATOM   1966  CA  GLY A 259     -23.490 -33.117 -20.196  1.00  9.95      A--- C
ANISOU 1966  CA  GLY A 259     1040   1191   1547   -284    163    177  A--- C
ATOM   1967  C   GLY A 259     -22.071 -33.322 -20.737  1.00  9.63      A--- C
ANISOU 1967  C   GLY A 259     1047   1118   1493   -254    128    178  A--- C
ATOM   1968  O   GLY A 259     -21.831 -34.046 -21.693  1.00  9.46      A--- O
ANISOU 1968  O   GLY A 259     1032   1059   1500   -260    105    159  A--- O
ATOM   1969  N   ASP A 260     -21.122 -32.607 -20.148  1.00  9.49      A--- N
ANISOU 1969  N   ASP A 260     1056   1118   1432   -219    126    192  A--- N
ATOM   1970  CA  ASP A 260     -19.703 -32.769 -20.467  1.00  9.88      A--- C
ANISOU 1970  CA  ASP A 260     1143   1142   1470   -190    100    197  A--- C
ATOM   1971  C   ASP A 260     -19.336 -34.244 -20.344  1.00 10.29      A--- C
ANISOU 1971  C   ASP A 260     1220   1137   1552   -208    101    225  A--- C
ATOM   1972  O   ASP A 260     -19.554 -34.841 -19.290  1.00 10.09      A--- O
ANISOU 1972  O   ASP A 260     1209   1101   1522   -228    125    268  A--- O
ATOM   1973  CB  ASP A 260     -18.859 -31.945 -19.475  1.00  9.81      A--- C
ANISOU 1973  CB  ASP A 260     1155   1161   1411   -162    102    217  A--- C
ATOM   1974  CG  ASP A 260     -18.975 -30.447 -19.571  1.00 11.50      A--- C
ANISOU 1974  CG  ASP A 260     1351   1418   1599   -139     99    188  A--- C
ATOM   1975  OD1 ASP A 260     -19.722 -29.928 -20.482  1.00 10.94      A--- O
ANISOU 1975  OD1 ASP A 260     1250   1357   1547   -139     91    156  A--- O
ATOM   1976  OD2 ASP A 260     -18.210 -29.782 -18.830  1.00 13.01      A--- O
ANISOU 1976  OD2 ASP A 260     1561   1628   1753   -119     97    197  A--- O
ATOM   1977  N   ASN A 261     -18.817 -34.851 -21.438  1.00 10.31      A--- N
ANISOU 1977  N   ASN A 261     1231   1099   1584   -201     78    199  A--- N
ATOM   1978  CA  ASN A 261     -18.383 -36.243 -21.389  1.00 10.68      A--- C
ANISOU 1978  CA  ASN A 261     1305   1082   1669   -211     78    220  A--- C
ATOM   1979  C   ASN A 261     -19.506 -37.176 -20.970  1.00 11.33      A--- C
ANISOU 1979  C   ASN A 261     1380   1137   1786   -261    103    241  A--- C
ATOM   1980  O   ASN A 261     -19.265 -38.254 -20.446  1.00 11.47      A--- O
ANISOU 1980  O   ASN A 261     1425   1102   1830   -274    112    279  A--- O
ATOM   1981  CB  ASN A 261     -17.179 -36.344 -20.444  1.00 11.44      A--- C
ANISOU 1981  CB  ASN A 261     1432   1169   1743   -180     73    265  A--- C
ATOM   1982  CG  ASN A 261     -15.879 -35.903 -21.121  1.00 10.40      A--- C
ANISOU 1982  CG  ASN A 261     1306   1039   1603   -135     47    240  A--- C
ATOM   1983  OD1 ASN A 261     -15.503 -36.414 -22.187  1.00 10.30      A--- O
ANISOU 1983  OD1 ASN A 261     1295    994   1624   -127     37    205  A--- O
ATOM   1984  ND2 ASN A 261     -15.199 -34.938 -20.561  1.00 10.33      A--- N
ANISOU 1984  ND2 ASN A 261     1298   1072   1553   -109     39    251  A--- N
ATOM   1985  N   GLU A 262     -20.782 -36.826 -21.261  1.00 10.96      A--- N
ANISOU 1985  N   GLU A 262     1292   1121   1748   -293    113    215  A--- N
ATOM   1986  CA  GLU A 262     -21.884 -37.660 -20.781  1.00 11.06      A--- C
ANISOU 1986  CA  GLU A 262     1290   1112   1797   -348    143    236  A--- C
ATOM   1987  C   GLU A 262     -22.164 -38.726 -21.810  1.00 12.23      A--- C
ANISOU 1987  C   GLU A 262     1436   1203   2006   -378    128    201  A--- C
ATOM   1988  O   GLU A 262     -22.672 -38.437 -22.905  1.00 13.48      A--- O
ANISOU 1988  O   GLU A 262     1563   1379   2176   -384    104    146  A--- O
ATOM   1989  CB  GLU A 262     -23.137 -36.828 -20.481  1.00 11.38      A--- C
ANISOU 1989  CB  GLU A 262     1281   1215   1828   -369    166    225  A--- C
ATOM   1990  CG  GLU A 262     -24.340 -37.632 -20.085  1.00 12.87      A--- C
ANISOU 1990  CG  GLU A 262     1442   1388   2060   -430    201    240  A--- C
ATOM   1991  CD  GLU A 262     -25.545 -36.897 -19.534  1.00 14.71      A--- C
ANISOU 1991  CD  GLU A 262     1619   1681   2285   -451    236    237  A--- C
ATOM   1992  OE1 GLU A 262     -25.652 -35.714 -19.733  1.00 14.78      A--- O
ANISOU 1992  OE1 GLU A 262     1604   1744   2267   -416    225    209  A--- O
ATOM   1993  OE2 GLU A 262     -26.415 -37.594 -18.966  1.00 15.57      A--- O
ANISOU 1993  OE2 GLU A 262     1709   1780   2425   -504    276    261  A--- O
ATOM   1994  N   ILE A 263     -21.910 -39.968 -21.411  1.00 13.17      A--- N
ANISOU 1994  N   ILE A 263     1587   1252   2162   -399    140    236  A--- N
ATOM   1995  CA  ILE A 263     -22.182 -41.121 -22.244  1.00 14.35      A--- C
ANISOU 1995  CA  ILE A 263     1740   1334   2377   -433    130    203  A--- C
ATOM   1996  C   ILE A 263     -23.388 -41.812 -21.636  1.00 15.51      A--- C
ANISOU 1996  C   ILE A 263     1866   1461   2565   -501    165    231  A--- C
ATOM   1997  O   ILE A 263     -23.283 -42.506 -20.640  1.00 16.15      A--- O
ANISOU 1997  O   ILE A 263     1977   1502   2657   -519    193    294  A--- O
ATOM   1998  CB  ILE A 263     -20.967 -42.068 -22.310  1.00 15.48      A--- C
ANISOU 1998  CB  ILE A 263     1936   1400   2546   -405    119    218  A--- C
ATOM   1999  CG1 ILE A 263     -19.705 -41.357 -22.758  1.00 14.99      A--- C
ANISOU 1999  CG1 ILE A 263     1888   1363   2443   -339     93    198  A--- C
ATOM   2000  CG2 ILE A 263     -21.304 -43.251 -23.222  1.00 15.96      A--- C
ANISOU 2000  CG2 ILE A 263     2001   1385   2677   -442    111    173  A--- C
ATOM   2001  CD1 ILE A 263     -19.775 -40.743 -24.138  1.00 14.42      A--- C
ANISOU 2001  CD1 ILE A 263     1794   1326   2358   -327     68    122  A--- C
ATOM   2002  N   PRO A 264     -24.612 -41.577 -22.137  1.00 17.41      A--- N
ANISOU 2002  N   PRO A 264     2052   1736   2828   -542    165    189  A--- N
ATOM   2003  CA  PRO A 264     -25.809 -42.030 -21.439  1.00 18.06      A--- C
ANISOU 2003  CA  PRO A 264     2100   1814   2945   -608    206    218  A--- C
ATOM   2004  C   PRO A 264     -25.927 -43.545 -21.458  1.00 19.26      A--- C
ANISOU 2004  C   PRO A 264     2278   1869   3168   -660    217    232  A--- C
ATOM   2005  O   PRO A 264     -25.520 -44.236 -22.397  1.00 17.72      A--- O
ANISOU 2005  O   PRO A 264     2104   1614   3012   -659    186    188  A--- O
ATOM   2006  CB  PRO A 264     -26.968 -41.352 -22.188  1.00 19.55      A--- C
ANISOU 2006  CB  PRO A 264     2216   2065   3146   -629    190    158  A--- C
ATOM   2007  CG  PRO A 264     -26.385 -41.122 -23.593  1.00 20.03      A--- C
ANISOU 2007  CG  PRO A 264     2287   2124   3198   -592    132     92  A--- C
ATOM   2008  CD  PRO A 264     -24.915 -40.835 -23.358  1.00 17.57      A--- C
ANISOU 2008  CD  PRO A 264     2035   1802   2837   -528    126    118  A--- C
ATOM   2009  N   GLU A 265     -26.506 -44.048 -20.360  1.00 21.07      A--- N
ANISOU 2009  N   GLU A 265     2508   2081   3414   -709    268    295  A--- N
ATOM   2010  CA  GLU A 265     -26.921 -45.430 -20.214  1.00 24.35      A--- C
ANISOU 2010  CA  GLU A 265     2938   2406   3905   -775    290    319  A--- C
ATOM   2011  C   GLU A 265     -27.944 -45.806 -21.278  1.00 22.30      A--- C
ANISOU 2011  C   GLU A 265     2623   2135   3714   -833    272    243  A--- C
ATOM   2012  O   GLU A 265     -28.715 -44.972 -21.754  1.00 21.64      A--- O
ANISOU 2012  O   GLU A 265     2474   2127   3618   -837    258    194  A--- O
ATOM   2013  CB  GLU A 265     -27.583 -45.624 -18.854  1.00 30.30      A--- C
ANISOU 2013  CB  GLU A 265     3689   3170   4652   -823    355    399  A--- C
ATOM   2014  CG  GLU A 265     -26.735 -45.130 -17.690  1.00 36.47      A--- C
ANISOU 2014  CG  GLU A 265     4521   3984   5352   -772    374    473  A--- C
ATOM   2015  CD  GLU A 265     -25.755 -46.140 -17.118  1.00 46.50      A--- C
ANISOU 2015  CD  GLU A 265     5871   5164   6631   -759    373    546  A--- C
ATOM   2016  OE1 GLU A 265     -26.226 -47.000 -16.301  1.00 47.22      A--- O
ANISOU 2016  OE1 GLU A 265     5983   5207   6750   -817    418    615  A--- O
ATOM   2017  OE2 GLU A 265     -24.499 -46.036 -17.435  1.00 51.47      A--- O
ANISOU 2017  OE2 GLU A 265     6542   5774   7240   -689    328    538  A--- O
ATOM   2018  N   ASP A 266     -27.931 -47.082 -21.640  1.00 22.05      A--- N
ANISOU 2018  N   ASP A 266     2618   2002   3755   -876    267    234  A--- N
ATOM   2019  CA  ASP A 266     -28.758 -47.558 -22.744  1.00 22.92      A--- C
ANISOU 2019  CA  ASP A 266     2685   2091   3933   -931    240    152  A--- C
ATOM   2020  C   ASP A 266     -30.225 -47.135 -22.621  1.00 22.48      A--- C
ANISOU 2020  C   ASP A 266     2540   2103   3896   -992    260    137  A--- C
ATOM   2021  O   ASP A 266     -30.819 -46.675 -23.589  1.00 21.01      A--- O
ANISOU 2021  O   ASP A 266     2298   1968   3717   -999    218     62  A--- O
ATOM   2022  CB  ASP A 266     -28.554 -49.056 -22.920  1.00 24.14      A--- C
ANISOU 2022  CB  ASP A 266     2886   2114   4169   -975    243    153  A--- C
ATOM   2023  CG  ASP A 266     -27.161 -49.412 -23.469  1.00 23.39      A--- C
ANISOU 2023  CG  ASP A 266     2862   1958   4067   -907    209    133  A--- C
ATOM   2024  OD1 ASP A 266     -26.895 -49.028 -24.568  1.00 21.23      A--- O
ANISOU 2024  OD1 ASP A 266     2579   1713   3773   -875    165     54  A--- O
ATOM   2025  OD2 ASP A 266     -26.416 -50.133 -22.783  1.00 24.78      A--- O
ANISOU 2025  OD2 ASP A 266     3099   2053   4261   -891    229    198  A--- O
ATOM   2026  N   SER A 267     -30.819 -47.359 -21.445  1.00 24.71      A--- N
ANISOU 2026  N   SER A 267     2809   2385   4191  -1040    324    209  A--- N
ATOM   2027  CA  SER A 267     -32.235 -47.064 -21.246  1.00 28.31      A--- C
ANISOU 2027  CA  SER A 267     3174   2903   4679  -1103    354    197  A--- C
ATOM   2028  C   SER A 267     -32.546 -45.595 -21.525  1.00 24.54      A--- C
ANISOU 2028  C   SER A 267     2635   2544   4142  -1050    331    158  A--- C
ATOM   2029  O   SER A 267     -33.507 -45.294 -22.235  1.00 26.29      A--- O
ANISOU 2029  O   SER A 267     2777   2812   4399  -1078    304     96  A--- O
ATOM   2030  CB  SER A 267     -32.769 -47.453 -19.864  1.00 30.84      A--- C
ANISOU 2030  CB  SER A 267     3492   3213   5010  -1159    438    285  A--- C
ATOM   2031  OG  SER A 267     -32.416 -48.788 -19.611  1.00 40.66      A--- O
ANISOU 2031  OG  SER A 267     4800   4339   6308  -1202    456    329  A--- O
ATOM   2032  N   ASP A 268     -31.762 -44.690 -20.941  1.00 22.76      A--- N
ANISOU 2032  N   ASP A 268     2447   2367   3834   -976    340    195  A--- N
ATOM   2033  CA  ASP A 268     -31.971 -43.270 -21.149  1.00 23.09      A--- C
ANISOU 2033  CA  ASP A 268     2439   2511   3822   -921    321    163  A--- C
ATOM   2034  C   ASP A 268     -31.701 -42.834 -22.584  1.00 20.90      A--- C
ANISOU 2034  C   ASP A 268     2152   2249   3537   -880    241     85  A--- C
ATOM   2035  O   ASP A 268     -32.401 -41.958 -23.100  1.00 21.70      A--- O
ANISOU 2035  O   ASP A 268     2186   2423   3635   -867    214     41  A--- O
ATOM   2036  CB  ASP A 268     -31.069 -42.459 -20.244  1.00 23.51      A--- C
ANISOU 2036  CB  ASP A 268     2542   2599   3788   -853    343    216  A--- C
ATOM   2037  CG  ASP A 268     -31.406 -42.575 -18.768  1.00 26.76      A--- C
ANISOU 2037  CG  ASP A 268     2959   3024   4181   -884    423    291  A--- C
ATOM   2038  OD1 ASP A 268     -32.483 -43.029 -18.398  1.00 27.08      A--- O
ANISOU 2038  OD1 ASP A 268     2949   3065   4272   -955    470    302  A--- O
ATOM   2039  OD2 ASP A 268     -30.665 -41.979 -18.055  1.00 32.85      A--- O
ANISOU 2039  OD2 ASP A 268     3776   3824   4882   -833    436    329  A--- O
ATOM   2040  N   ALA A 269     -30.673 -43.401 -23.223  1.00 19.29      A--- N
ANISOU 2040  N   ALA A 269     2017   1982   3329   -856    204     69  A--- N
ATOM   2041  CA  ALA A 269     -30.367 -43.050 -24.592  1.00 18.86      A--- C
ANISOU 2041  CA  ALA A 269     1963   1944   3259   -822    135     -3  A--- C
ATOM   2042  C   ALA A 269     -31.476 -43.526 -25.540  1.00 19.97      A--- C
ANISOU 2042  C   ALA A 269     2041   2082   3463   -885     99    -71  A--- C
ATOM   2043  O   ALA A 269     -31.749 -42.869 -26.565  1.00 21.20      A--- O
ANISOU 2043  O   ALA A 269     2162   2292   3599   -864     42   -130  A--- O
ATOM   2044  CB  ALA A 269     -29.018 -43.635 -24.974  1.00 17.53      A--- C
ANISOU 2044  CB  ALA A 269     1879   1706   3076   -785    116     -6  A--- C
ATOM   2045  N   SER A 270     -32.086 -44.643 -25.225  1.00 20.49      A--- N
ANISOU 2045  N   SER A 270     2094   2087   3603   -963    128    -62  A--- N
ATOM   2046  CA  SER A 270     -33.180 -45.168 -26.016  1.00 23.94      A--- C
ANISOU 2046  CA  SER A 270     2466   2519   4110  -1034     96   -127  A--- C
ATOM   2047  C   SER A 270     -34.389 -44.201 -26.018  1.00 25.56      A--- C
ANISOU 2047  C   SER A 270     2566   2825   4319  -1043     89   -143  A--- C
ATOM   2048  O   SER A 270     -34.994 -43.931 -27.064  1.00 25.60      A--- O
ANISOU 2048  O   SER A 270     2518   2871   4335  -1051     25   -211  A--- O
ATOM   2049  CB  SER A 270     -33.525 -46.527 -25.545  1.00 24.34      A--- C
ANISOU 2049  CB  SER A 270     2528   2477   4243  -1118    138   -105  A--- C
ATOM   2050  OG  SER A 270     -34.538 -47.082 -26.300  1.00 27.99      A--- O
ANISOU 2050  OG  SER A 270     2928   2930   4777  -1193    105   -172  A--- O
ATOM   2051  N   ASP A 271     -34.705 -43.682 -24.836  1.00 25.27      A--- N
ANISOU 2051  N   ASP A 271     2502   2828   4269  -1037    153    -82  A--- N
ATOM   2052  CA  ASP A 271     -35.887 -42.842 -24.564  1.00 27.01      A--- C
ANISOU 2052  CA  ASP A 271     2618   3137   4506  -1046    166    -88  A--- C
ATOM   2053  C   ASP A 271     -35.623 -41.353 -24.862  1.00 25.23      A--- C
ANISOU 2053  C   ASP A 271     2381   2994   4209   -955    131   -100  A--- C
ATOM   2054  O   ASP A 271     -36.554 -40.559 -25.004  1.00 23.29      A--- O
ANISOU 2054  O   ASP A 271     2047   2822   3979   -947    117   -124  A--- O
ATOM   2055  CB  ASP A 271     -36.295 -42.941 -23.081  1.00 29.81      A--- C
ANISOU 2055  CB  ASP A 271     2955   3496   4872  -1079    263    -17  A--- C
ATOM   2056  CG  ASP A 271     -36.838 -44.279 -22.588  1.00 33.21      A--- C
ANISOU 2056  CG  ASP A 271     3379   3856   5382  -1180    315      8  A--- C
ATOM   2057  OD1 ASP A 271     -37.296 -45.116 -23.434  1.00 36.66      A--- O
ANISOU 2057  OD1 ASP A 271     3790   4247   5889  -1242    275    -43  A--- O
ATOM   2058  OD2 ASP A 271     -36.788 -44.532 -21.347  1.00 34.27      A--- O
ANISOU 2058  OD2 ASP A 271     3539   3974   5507  -1202    397     82  A--- O
ATOM   2059  N   LYS A 272     -34.347 -40.960 -24.911  1.00 23.08      A--- N
ANISOU 2059  N   LYS A 272     2195   2709   3863   -886    118    -82  A--- N
ATOM   2060  CA  LYS A 272     -33.894 -39.589 -25.043  1.00 22.98      A--- C
ANISOU 2060  CA  LYS A 272     2190   2760   3781   -801     95    -81  A--- C
ATOM   2061  C   LYS A 272     -34.564 -38.761 -23.946  1.00 24.25      A--- C
ANISOU 2061  C   LYS A 272     2293   2980   3938   -790    154    -47  A--- C
ATOM   2062  O   LYS A 272     -35.101 -37.649 -24.174  1.00 26.42      A--- O
ANISOU 2062  O   LYS A 272     2508   3324   4204   -749    132    -68  A--- O
ATOM   2063  CB  LYS A 272     -34.177 -39.002 -26.426  1.00 23.91      A--- C
ANISOU 2063  CB  LYS A 272     2273   2920   3891   -774      9   -145  A--- C
ATOM   2064  CG  LYS A 272     -33.638 -39.845 -27.571  1.00 22.04      A--- C
ANISOU 2064  CG  LYS A 272     2087   2631   3654   -792    -45   -191  A--- C
ATOM   2065  CD  LYS A 272     -32.166 -39.746 -27.708  1.00 20.59      A--- C
ANISOU 2065  CD  LYS A 272     2002   2416   3406   -735    -48   -175  A--- C
ATOM   2066  CE  LYS A 272     -31.658 -40.285 -29.034  1.00 20.60      A--- C
ANISOU 2066  CE  LYS A 272     2046   2386   3394   -737   -107   -234  A--- C
ATOM   2067  NZ  LYS A 272     -32.149 -41.667 -29.291  1.00 21.67      A--- N
ANISOU 2067  NZ  LYS A 272     2173   2457   3600   -817   -110   -268  A--- N
ATOM   2068  N   ALA A 273     -34.472 -39.360 -22.756  1.00 22.56      A--- N
ANISOU 2068  N   ALA A 273     2105   2735   3729   -825    229      7  A--- N
ATOM   2069  CA  ALA A 273     -35.113 -38.820 -21.583  1.00 24.62      A--- C
ANISOU 2069  CA  ALA A 273     2320   3046   3987   -829    301     41  A--- C
ATOM   2070  C   ALA A 273     -34.282 -39.281 -20.394  1.00 27.69      A--- C
ANISOU 2070  C   ALA A 273     2792   3395   4331   -833    364    112  A--- C
ATOM   2071  O   ALA A 273     -33.799 -40.434 -20.370  1.00 29.00      A--- O
ANISOU 2071  O   ALA A 273     3016   3486   4516   -871    368    137  A--- O
ATOM   2072  CB  ALA A 273     -36.531 -39.304 -21.572  1.00 26.80      A--- C
ANISOU 2072  CB  ALA A 273     2497   3338   4347   -905    325     21  A--- C
ATOM   2073  N   THR A 274     -34.163 -38.362 -19.407  1.00 29.83      A--- N
ANISOU 2073  N   THR A 274     3068   3718   4546   -792    412    141  A--- N
ATOM   2074  CA  THR A 274     -33.467 -38.623 -18.151  1.00 29.97      A--- C
ANISOU 2074  CA  THR A 274     3159   3718   4508   -792    471    210  A--- C
ATOM   2075  C   THR A 274     -34.474 -38.738 -17.001  1.00 33.10      A--- C
ANISOU 2075  C   THR A 274     3507   4149   4917   -846    563    242  A--- C
ATOM   2076  O   THR A 274     -34.317 -39.614 -16.148  1.00 44.60      A--- O
ANISOU 2076  O   THR A 274     5010   5568   6366   -892    615    303  A--- O
ATOM   2077  CB  THR A 274     -32.416 -37.528 -17.885  1.00 29.27      A--- C
ANISOU 2077  CB  THR A 274     3125   3661   4334   -708    454    216  A--- C
ATOM   2078  OG1 THR A 274     -31.560 -37.506 -19.024  1.00 23.60      A--- O
ANISOU 2078  OG1 THR A 274     2444   2910   3612   -669    376    185  A--- O
ATOM   2079  CG2 THR A 274     -31.645 -37.765 -16.588  1.00 33.46      A--- C
ANISOU 2079  CG2 THR A 274     3733   4179   4800   -706    504    284  A--- C
ATOM   2080  N   SER A 275     -35.545 -37.910 -17.028  1.00 37.05      A--- N
ANISOU 2080  N   SER A 275     3911   4720   5444   -841    582    201  A--- N
ATOM   2081  CA  SER A 275     -36.658 -37.920 -16.072  1.00 39.77      A--- C
ANISOU 2081  CA  SER A 275     4188   5110   5812   -891    673    217  A--- C
ATOM   2082  C   SER A 275     -38.001 -38.061 -16.769  1.00 39.80      A--- C
ANISOU 2082  C   SER A 275     4071   5136   5915   -937    664    166  A--- C
ATOM   2083  O   SER A 275     -38.118 -37.907 -17.987  1.00 35.68      A--- O
ANISOU 2083  O   SER A 275     3514   4609   5433   -918    581    113  A--- O
ATOM   2084  CB  SER A 275     -36.725 -36.607 -15.297  1.00 43.92      A--- C
ANISOU 2084  CB  SER A 275     4698   5711   6277   -831    716    208  A--- C
ATOM   2085  OG  SER A 275     -35.465 -36.315 -14.699  1.00 50.69      A--- O
ANISOU 2085  OG  SER A 275     5661   6558   7040   -783    713    246  A--- O
ATOM   2086  N   ASP A 276     -39.049 -38.204 -15.944  1.00 40.92      A--- N
ANISOU 2086  N   ASP A 276     4142   5315   6091   -992    753    179  A--- N
ATOM   2087  CA  ASP A 276     -40.393 -38.381 -16.447  1.00 41.16      A--- C
ANISOU 2087  CA  ASP A 276     4045   5371   6221  -1044    755    134  A--- C
ATOM   2088  C   ASP A 276     -41.186 -37.087 -16.554  1.00 39.39      A--- C
ANISOU 2088  C   ASP A 276     3717   5232   6015   -988    755     81  A--- C
ATOM   2089  O   ASP A 276     -42.312 -37.127 -17.081  1.00 40.24      A--- O
ANISOU 2089  O   ASP A 276     3707   5368   6212  -1020    743     37  A--- O
ATOM   2090  CB  ASP A 276     -41.149 -39.333 -15.536  1.00 45.33      A--- C
ANISOU 2090  CB  ASP A 276     4543   5890   6790  -1143    856    178  A--- C
ATOM   2091  CG  ASP A 276     -40.774 -40.728 -15.953  1.00 48.05      A--- C
ANISOU 2091  CG  ASP A 276     4945   6138   7171  -1211    826    206  A--- C
ATOM   2092  OD1 ASP A 276     -40.259 -40.840 -17.086  1.00 45.91      A--- O
ANISOU 2092  OD1 ASP A 276     4701   5828   6914  -1183    727    169  A--- O
ATOM   2093  OD2 ASP A 276     -40.949 -41.650 -15.147  1.00 57.02      A--- O
ANISOU 2093  OD2 ASP A 276     6106   7238   8318  -1287    902    264  A--- O
ATOM   2094  N   GLY A 277     -40.659 -36.018 -15.959  1.00 34.10      A--- N
ANISOU 2094  N   GLY A 277     3088   4601   5267   -911    777     86  A--- N
ATOM   2095  CA  GLY A 277     -41.418 -34.766 -15.842  1.00 32.09      A--- C
ANISOU 2095  CA  GLY A 277     2740   4422   5030   -855    796     40  A--- C
ATOM   2096  C   GLY A 277     -40.646 -33.581 -16.429  1.00 29.76      A--- C
ANISOU 2096  C   GLY A 277     2486   4135   4686   -752    718     11  A--- C
ATOM   2097  O   GLY A 277     -39.954 -33.732 -17.432  1.00 28.07      A--- O
ANISOU 2097  O   GLY A 277     2321   3879   4463   -731    625      5  A--- O
ATOM   2098  N   ASN A 278     -40.730 -32.424 -15.747  1.00 28.91      A--- N
ANISOU 2098  N   ASN A 278     2364   4077   4542   -690    763     -3  A--- N
ATOM   2099  CA  ASN A 278     -40.185 -31.160 -16.187  1.00 31.34      A--- C
ANISOU 2099  CA  ASN A 278     2695   4395   4815   -594    704    -33  A--- C
ATOM   2100  C   ASN A 278     -38.672 -31.303 -16.329  1.00 26.84      A--- C
ANISOU 2100  C   ASN A 278     2261   3774   4161   -570    656      0  A--- C
ATOM   2101  O   ASN A 278     -38.019 -31.885 -15.480  1.00 27.58      A--- O
ANISOU 2101  O   ASN A 278     2436   3848   4195   -601    704     46  A--- O
ATOM   2102  CB  ASN A 278     -40.527 -30.024 -15.193  1.00 36.52      A--- C
ANISOU 2102  CB  ASN A 278     3321   5106   5447   -544    781    -54  A--- C
ATOM   2103  CG  ASN A 278     -42.006 -29.659 -15.225  1.00 49.96      A--- C
ANISOU 2103  CG  ASN A 278     4875   6862   7244   -546    817    -99  A--- C
ATOM   2104  OD1 ASN A 278     -42.785 -29.939 -14.308  1.00 57.86      A--- O
ANISOU 2104  OD1 ASN A 278     5819   7900   8263   -592    919    -96  A--- O
ATOM   2105  ND2 ASN A 278     -42.457 -29.168 -16.362  1.00 55.84      A--- N
ANISOU 2105  ND2 ASN A 278     5548   7611   8056   -504    729   -136  A--- N
ATOM   2106  N   VAL A 279     -38.108 -30.729 -17.373  1.00 24.16      A--- N
ANISOU 2106  N   VAL A 279     1946   3416   3815   -513    562    -20  A--- N
ATOM   2107  CA  VAL A 279     -36.685 -30.592 -17.420  1.00 22.04      A--- C
ANISOU 2107  CA  VAL A 279     1795   3111   3468   -478    526      3  A--- C
ATOM   2108  C   VAL A 279     -36.361 -29.162 -16.991  1.00 20.66      A--- C
ANISOU 2108  C   VAL A 279     1635   2965   3249   -401    537    -15  A--- C
ATOM   2109  O   VAL A 279     -37.133 -28.229 -17.116  1.00 21.41      A--- O
ANISOU 2109  O   VAL A 279     1654   3095   3384   -360    539    -53  A--- O
ATOM   2110  CB  VAL A 279     -36.140 -30.886 -18.829  1.00 25.91      A--- C
ANISOU 2110  CB  VAL A 279     2312   3560   3969   -468    424     -5  A--- C
ATOM   2111  CG1 VAL A 279     -36.631 -32.243 -19.314  1.00 29.37      A--- C
ANISOU 2111  CG1 VAL A 279     2723   3970   4464   -546    411     -1  A--- C
ATOM   2112  CG2 VAL A 279     -36.512 -29.747 -19.781  1.00 26.31      A--- C
ANISOU 2112  CG2 VAL A 279     2310   3636   4049   -404    357    -47  A--- C
ATOM   2113  N   ASP A 280     -35.131 -28.976 -16.573  1.00 18.43      A--- N
ANISOU 2113  N   ASP A 280     1453   2660   2888   -377    535      8  A--- N
ATOM   2114  CA  ASP A 280     -34.577 -27.671 -16.260  1.00 18.97      A--- C
ANISOU 2114  CA  ASP A 280     1553   2742   2909   -307    533    -10  A--- C
ATOM   2115  C   ASP A 280     -33.791 -27.269 -17.489  1.00 15.47      A--- C
ANISOU 2115  C   ASP A 280     1147   2265   2463   -265    437    -17  A--- C
ATOM   2116  O   ASP A 280     -32.719 -27.847 -17.800  1.00 15.36      A--- O
ANISOU 2116  O   ASP A 280     1210   2213   2411   -276    400      9  A--- O
ATOM   2117  CB  ASP A 280     -33.695 -27.750 -15.006  1.00 20.29      A--- C
ANISOU 2117  CB  ASP A 280     1807   2911   2989   -315    587     19  A--- C
ATOM   2118  CG  ASP A 280     -32.980 -26.454 -14.650  1.00 22.70      A--- C
ANISOU 2118  CG  ASP A 280     2156   3224   3242   -250    581     -2  A--- C
ATOM   2119  OD1 ASP A 280     -33.010 -25.475 -15.465  1.00 20.24      A--- O
ANISOU 2119  OD1 ASP A 280     1820   2906   2962   -195    529    -36  A--- O
ATOM   2120  OD2 ASP A 280     -32.261 -26.466 -13.618  1.00 22.39      A--- O
ANISOU 2120  OD2 ASP A 280     2186   3193   3128   -256    618     16  A--- O
ATOM   2121  N   TYR A 281     -34.333 -26.312 -18.258  1.00 15.16      A--- N
ANISOU 2121  N   TYR A 281     1050   2239   2468   -215    394    -52  A--- N
ATOM   2122  CA  TYR A 281     -33.664 -25.951 -19.509  1.00 13.72      A--- C
ANISOU 2122  CA  TYR A 281      902   2028   2282   -179    304    -54  A--- C
ATOM   2123  C   TYR A 281     -32.294 -25.287 -19.327  1.00 13.72      A--- C
ANISOU 2123  C   TYR A 281      995   2004   2213   -141    290    -43  A--- C
ATOM   2124  O   TYR A 281     -31.533 -25.216 -20.286  1.00 12.84      A--- O
ANISOU 2124  O   TYR A 281      927   1865   2086   -124    226    -36  A--- O
ATOM   2125  CB  TYR A 281     -34.553 -25.041 -20.337  1.00 13.79      A--- C
ANISOU 2125  CB  TYR A 281      834   2055   2350   -133    259    -86  A--- C
ATOM   2126  CG  TYR A 281     -35.660 -25.775 -21.026  1.00 14.45      A--- C
ANISOU 2126  CG  TYR A 281      832   2155   2502   -171    232    -97  A--- C
ATOM   2127  CD1 TYR A 281     -35.366 -26.681 -22.041  1.00 14.36      A--- C
ANISOU 2127  CD1 TYR A 281      844   2120   2489   -206    170    -88  A--- C
ATOM   2128  CD2 TYR A 281     -36.972 -25.415 -20.835  1.00 16.10      A--- C
ANISOU 2128  CD2 TYR A 281      933   2402   2780   -162    256   -124  A--- C
ATOM   2129  CE1 TYR A 281     -36.395 -27.285 -22.767  1.00 15.12      A--- C
ANISOU 2129  CE1 TYR A 281      860   2233   2650   -241    134   -107  A--- C
ATOM   2130  CE2 TYR A 281     -38.024 -26.047 -21.525  1.00 16.47      A--- C
ANISOU 2130  CE2 TYR A 281      891   2469   2897   -197    222   -139  A--- C
ATOM   2131  CZ  TYR A 281     -37.720 -27.003 -22.476  1.00 16.22      A--- C
ANISOU 2131  CZ  TYR A 281      888   2413   2860   -240    159   -130  A--- C
ATOM   2132  OH  TYR A 281     -38.694 -27.637 -23.225  1.00 18.84      A--- O
ANISOU 2132  OH  TYR A 281     1137   2762   3257   -280    116   -150  A--- O
ATOM   2133  N   ASN A 282     -31.924 -24.895 -18.105  1.00 13.28      A--- N
ANISOU 2133  N   ASN A 282      973   1958   2111   -133    351    -41  A--- N
ATOM   2134  CA  ASN A 282     -30.651 -24.271 -17.855  1.00 13.64      A--- C
ANISOU 2134  CA  ASN A 282     1100   1984   2096   -102    337    -34  A--- C
ATOM   2135  C   ASN A 282     -29.684 -25.220 -17.141  1.00 13.20      A--- C
ANISOU 2135  C   ASN A 282     1117   1915   1980   -141    359      2  A--- C
ATOM   2136  O   ASN A 282     -28.541 -24.829 -16.929  1.00 13.67      A--- O
ANISOU 2136  O   ASN A 282     1242   1960   1990   -121    343     10  A--- O
ATOM   2137  CB  ASN A 282     -30.818 -22.927 -17.100  1.00 14.24      A--- C
ANISOU 2137  CB  ASN A 282     1167   2079   2163    -54    374    -67  A--- C
ATOM   2138  CG  ASN A 282     -31.591 -21.955 -17.957  1.00 15.04      A--- C
ANISOU 2138  CG  ASN A 282     1205   2179   2327     -5    337    -96  A--- C
ATOM   2139  OD1 ASN A 282     -31.474 -21.952 -19.179  1.00 15.28      A--- O
ANISOU 2139  OD1 ASN A 282     1234   2190   2382      6    268    -87  A--- O
ATOM   2140  ND2 ASN A 282     -32.432 -21.196 -17.316  1.00 16.48      A--- N
ANISOU 2140  ND2 ASN A 282     1336   2387   2539     22    385   -130  A--- N
ATOM   2141  N   SER A 283     -30.084 -26.462 -16.884  1.00 13.33      A--- N
ANISOU 2141  N   SER A 283     1123   1933   2008   -196    386     27  A--- N
ATOM   2142  CA  SER A 283     -29.158 -27.498 -16.449  1.00 15.94      A--- C
ANISOU 2142  CA  SER A 283     1522   2238   2294   -231    391     70  A--- C
ATOM   2143  C   SER A 283     -28.353 -27.959 -17.655  1.00 16.00      A--- C
ANISOU 2143  C   SER A 283     1562   2204   2312   -227    320     78  A--- C
ATOM   2144  O   SER A 283     -28.766 -27.798 -18.813  1.00 13.66      A--- O
ANISOU 2144  O   SER A 283     1227   1901   2059   -216    274     55  A--- O
ATOM   2145  CB  SER A 283     -29.843 -28.647 -15.791  1.00 18.04      A--- C
ANISOU 2145  CB  SER A 283     1770   2511   2573   -292    445     98  A--- C
ATOM   2146  OG  SER A 283     -30.627 -29.388 -16.733  1.00 23.29      A--- O
ANISOU 2146  OG  SER A 283     2380   3160   3307   -324    421     91  A--- O
ATOM   2147  N   ILE A 284     -27.159 -28.521 -17.414  1.00 15.85      A--- N
ANISOU 2147  N   ILE A 284     1613   2157   2251   -233    308    109  A--- N
ATOM   2148  CA  ILE A 284     -26.326 -28.917 -18.528  1.00 14.97      A--- C
ANISOU 2148  CA  ILE A 284     1532   2007   2148   -225    249    111  A--- C
ATOM   2149  C   ILE A 284     -26.214 -30.444 -18.648  1.00 14.38      A--- C
ANISOU 2149  C   ILE A 284     1475   1894   2093   -272    249    140  A--- C
ATOM   2150  O   ILE A 284     -25.706 -30.896 -19.680  1.00 13.90      A--- O
ANISOU 2150  O   ILE A 284     1432   1801   2049   -269    204    132  A--- O
ATOM   2151  CB  ILE A 284     -24.950 -28.242 -18.574  1.00 17.73      A--- C
ANISOU 2151  CB  ILE A 284     1937   2345   2451   -185    219    113  A--- C
ATOM   2152  CG1 ILE A 284     -24.100 -28.599 -17.377  1.00 18.88      A--- C
ANISOU 2152  CG1 ILE A 284     2135   2490   2546   -193    244    148  A--- C
ATOM   2153  CG2 ILE A 284     -25.014 -26.741 -18.848  1.00 17.39      A--- C
ANISOU 2153  CG2 ILE A 284     1878   2324   2405   -140    205     81  A--- C
ATOM   2154  CD1 ILE A 284     -22.656 -28.227 -17.558  1.00 20.94      A--- C
ANISOU 2154  CD1 ILE A 284     2446   2735   2775   -162    207    151  A--- C
ATOM   2155  N   GLU A 285     -26.800 -31.169 -17.729  1.00 15.05      A--- N
ANISOU 2155  N   GLU A 285     1553   1983   2182   -313    299    167  A--- N
ATOM   2156  CA  GLU A 285     -26.793 -32.633 -17.698  1.00 17.44      A--- C
ANISOU 2156  CA  GLU A 285     1874   2242   2510   -362    307    200  A--- C
ATOM   2157  C   GLU A 285     -28.117 -33.213 -18.210  1.00 16.45      A--- C
ANISOU 2157  C   GLU A 285     1682   2115   2453   -408    317    181  A--- C
ATOM   2158  O   GLU A 285     -29.203 -32.695 -17.913  1.00 17.73      A--- O
ANISOU 2158  O   GLU A 285     1782   2320   2633   -417    350    163  A--- O
ATOM   2159  CB  GLU A 285     -26.674 -33.207 -16.284  1.00 20.81      A--- C
ANISOU 2159  CB  GLU A 285     2336   2669   2900   -390    361    253  A--- C
ATOM   2160  CG  GLU A 285     -25.575 -32.614 -15.409  1.00 24.95      A--- C
ANISOU 2160  CG  GLU A 285     2919   3210   3349   -352    362    275  A--- C
ATOM   2161  CD  GLU A 285     -24.199 -32.794 -15.987  1.00 27.02      A--- C
ANISOU 2161  CD  GLU A 285     3230   3434   3601   -320    305    281  A--- C
ATOM   2162  OE1 GLU A 285     -23.946 -33.910 -16.605  1.00 26.94      A--- O
ANISOU 2162  OE1 GLU A 285     3234   3369   3632   -339    283    295  A--- O
ATOM   2163  OE2 GLU A 285     -23.354 -31.856 -15.835  1.00 27.21      A--- O
ANISOU 2163  OE2 GLU A 285     3277   3479   3582   -277    284    269  A--- O
ATOM   2164  N   GLY A 286     -28.013 -34.340 -18.888  1.00 14.73      A--- N
ANISOU 2164  N   GLY A 286     1476   1846   2274   -441    293    184  A--- N
ATOM   2165  CA  GLY A 286     -29.136 -35.207 -19.181  1.00 14.38      A--- C
ANISOU 2165  CA  GLY A 286     1380   1787   2295   -501    306    175  A--- C
ATOM   2166  C   GLY A 286     -29.825 -34.762 -20.461  1.00 14.84      A--- C
ANISOU 2166  C   GLY A 286     1378   1866   2394   -492    256    117  A--- C
ATOM   2167  O   GLY A 286     -29.363 -33.865 -21.148  1.00 16.11      A--- O
ANISOU 2167  O   GLY A 286     1546   2044   2529   -441    212     92  A--- O
ATOM   2168  N   PHE A 287     -30.852 -35.469 -20.824  1.00 15.74      A--- N
ANISOU 2168  N   PHE A 287     1436   1971   2570   -546    258    100  A--- N
ATOM   2169  CA  PHE A 287     -31.647 -35.169 -22.008  1.00 15.80      A--- C
ANISOU 2169  CA  PHE A 287     1379   2002   2620   -546    205     47  A--- C
ATOM   2170  C   PHE A 287     -32.602 -34.004 -21.771  1.00 15.07      A--- C
ANISOU 2170  C   PHE A 287     1210   1977   2537   -520    219     28  A--- C
ATOM   2171  O   PHE A 287     -32.934 -33.676 -20.640  1.00 14.48      A--- O
ANISOU 2171  O   PHE A 287     1118   1929   2451   -522    283     51  A--- O
ATOM   2172  CB  PHE A 287     -32.384 -36.425 -22.455  1.00 16.99      A--- C
ANISOU 2172  CB  PHE A 287     1498   2117   2840   -620    199     31  A--- C
ATOM   2173  CG  PHE A 287     -31.460 -37.432 -23.108  1.00 17.74      A--- C
ANISOU 2173  CG  PHE A 287     1663   2143   2934   -632    165     28  A--- C
ATOM   2174  CD1 PHE A 287     -31.038 -37.228 -24.412  1.00 19.26      A--- C
ANISOU 2174  CD1 PHE A 287     1871   2332   3113   -603     95    -16  A--- C
ATOM   2175  CD2 PHE A 287     -31.003 -38.539 -22.414  1.00 18.57      A--- C
ANISOU 2175  CD2 PHE A 287     1820   2185   3049   -669    205     70  A--- C
ATOM   2176  CE1 PHE A 287     -30.180 -38.146 -25.037  1.00 18.49      A--- C
ANISOU 2176  CE1 PHE A 287     1837   2172   3015   -612     70    -28  A--- C
ATOM   2177  CE2 PHE A 287     -30.130 -39.437 -23.024  1.00 19.20      A--- C
ANISOU 2177  CE2 PHE A 287     1962   2196   3136   -673    174     63  A--- C
ATOM   2178  CZ  PHE A 287     -29.771 -39.260 -24.333  1.00 18.57      A--- C
ANISOU 2178  CZ  PHE A 287     1891   2115   3047   -646    110      8  A--- C
ATOM   2179  N   LYS A 288     -33.045 -33.429 -22.904  1.00 14.64      A--- N
ANISOU 2179  N   LYS A 288     1111   1948   2503   -496    155    -14  A--- N
ATOM   2180  CA  LYS A 288     -34.098 -32.438 -23.015  1.00 14.58      A--- C
ANISOU 2180  CA  LYS A 288     1016   1997   2525   -470    148    -39  A--- C
ATOM   2181  C   LYS A 288     -34.900 -32.785 -24.266  1.00 15.50      A--- C
ANISOU 2181  C   LYS A 288     1073   2121   2694   -495     79    -81  A--- C
ATOM   2182  O   LYS A 288     -34.411 -33.536 -25.105  1.00 15.45      A--- O
ANISOU 2182  O   LYS A 288     1110   2079   2682   -517     34    -93  A--- O
ATOM   2183  CB  LYS A 288     -33.496 -31.033 -23.144  1.00 13.92      A--- C
ANISOU 2183  CB  LYS A 288      959   1935   2391   -390    125    -41  A--- C
ATOM   2184  CG  LYS A 288     -32.715 -30.545 -21.946  1.00 13.58      A--- C
ANISOU 2184  CG  LYS A 288      972   1891   2294   -363    184    -10  A--- C
ATOM   2185  CD  LYS A 288     -32.010 -29.250 -22.183  1.00 13.71      A--- C
ANISOU 2185  CD  LYS A 288     1022   1917   2267   -291    155    -15  A--- C
ATOM   2186  CE  LYS A 288     -31.292 -28.700 -20.957  1.00 13.72      A--- C
ANISOU 2186  CE  LYS A 288     1073   1922   2215   -267    210      7  A--- C
ATOM   2187  NZ  LYS A 288     -30.367 -29.686 -20.298  1.00 13.20      A--- N
ANISOU 2187  NZ  LYS A 288     1080   1824   2112   -300    239     43  A--- N
ATOM   2188  N   PRO A 289     -36.128 -32.261 -24.440  1.00 16.00      A--- N
ANISOU 2188  N   PRO A 289     1035   2233   2811   -491     67   -106  A--- N
ATOM   2189  CA  PRO A 289     -36.890 -32.492 -25.663  1.00 16.19      A--- C
ANISOU 2189  CA  PRO A 289      998   2272   2879   -510    -11   -147  A--- C
ATOM   2190  C   PRO A 289     -36.119 -32.014 -26.903  1.00 16.07      A--- C
ANISOU 2190  C   PRO A 289     1042   2253   2811   -461    -96   -160  A--- C
ATOM   2191  O   PRO A 289     -35.362 -31.067 -26.846  1.00 14.97      A--- O
ANISOU 2191  O   PRO A 289      952   2115   2618   -399    -99   -142  A--- O
ATOM   2192  CB  PRO A 289     -38.170 -31.665 -25.511  1.00 17.38      A--- C
ANISOU 2192  CB  PRO A 289     1032   2482   3087   -489    -10   -165  A--- C
ATOM   2193  CG  PRO A 289     -38.281 -31.388 -23.991  1.00 17.86      A--- C
ANISOU 2193  CG  PRO A 289     1083   2553   3147   -486     96   -137  A--- C
ATOM   2194  CD  PRO A 289     -36.863 -31.440 -23.451  1.00 16.46      A--- C
ANISOU 2194  CD  PRO A 289     1028   2335   2890   -468    128   -101  A--- C
ATOM   2195  N   SER A 290     -36.295 -32.739 -28.016  1.00 17.14      A--- N
ANISOU 2195  N   SER A 290     1175   2378   2959   -498   -163   -193  A--- N
ATOM   2196  CA  SER A 290     -35.732 -32.302 -29.284  1.00 17.14      A--- C
ANISOU 2196  CA  SER A 290     1221   2384   2905   -457   -245   -209  A--- C
ATOM   2197  C   SER A 290     -36.728 -32.563 -30.411  1.00 19.25      A--- C
ANISOU 2197  C   SER A 290     1420   2683   3209   -485   -329   -254  A--- C
ATOM   2198  O   SER A 290     -36.873 -33.708 -30.907  1.00 20.20      A--- O
ANISOU 2198  O   SER A 290     1545   2780   3351   -549   -351   -287  A--- O
ATOM   2199  CB  SER A 290     -34.426 -33.000 -29.544  1.00 17.62      A--- C
ANISOU 2199  CB  SER A 290     1390   2392   2912   -468   -239   -205  A--- C
ATOM   2200  OG  SER A 290     -33.888 -32.529 -30.764  1.00 18.04      A--- O
ANISOU 2200  OG  SER A 290     1488   2457   2908   -430   -310   -220  A--- O
ATOM   2201  N  ALYS A 291     -37.397 -31.490 -30.845  0.50 19.48      A--- N
ANISOU 2201  N  ALYS A 291     1389   2764   3247   -434   -381   -257  A--- N
ATOM   2202  N  BLYS A 291     -37.387 -31.487 -30.846  0.50 18.91      A--- N
ANISOU 2202  N  BLYS A 291     1317   2691   3174   -434   -381   -257  A--- N
ATOM   2203  CA ALYS A 291     -38.390 -31.584 -31.912  0.50 21.95      A--- C
ANISOU 2203  CA ALYS A 291     1629   3117   3591   -451   -472   -296  A--- C
ATOM   2204  CA BLYS A 291     -38.374 -31.570 -31.914  0.50 20.82      A--- C
ANISOU 2204  CA BLYS A 291     1487   2974   3447   -450   -472   -296  A--- C
ATOM   2205  C  ALYS A 291     -37.751 -32.166 -33.171  0.50 21.07      A--- C
ANISOU 2205  C  ALYS A 291     1593   2991   3419   -470   -542   -325  A--- C
ATOM   2206  C  BLYS A 291     -37.749 -32.165 -33.171  0.50 20.49      A--- C
ANISOU 2206  C  BLYS A 291     1521   2918   3346   -470   -542   -325  A--- C
ATOM   2207  O  ALYS A 291     -38.391 -32.961 -33.850  0.50 22.22      A--- O
ANISOU 2207  O  ALYS A 291     1700   3146   3594   -526   -594   -369  A--- O
ATOM   2208  O  BLYS A 291     -38.392 -32.960 -33.848  0.50 21.63      A--- O
ANISOU 2208  O  BLYS A 291     1625   3072   3520   -526   -594   -369  A--- O
ATOM   2209  CB ALYS A 291     -39.015 -30.214 -32.253  0.50 23.18      A--- C
ANISOU 2209  CB ALYS A 291     1724   3326   3755   -377   -527   -285  A--- C
ATOM   2210  CB BLYS A 291     -38.939 -30.180 -32.252  0.50 21.17      A--- C
ANISOU 2210  CB BLYS A 291     1476   3070   3496   -374   -525   -283  A--- C
ATOM   2211  CG ALYS A 291     -40.224 -29.761 -31.418  0.50 26.10      A--- C
ANISOU 2211  CG ALYS A 291     1970   3731   4214   -368   -492   -284  A--- C
ATOM   2212  CG BLYS A 291     -40.133 -30.191 -33.193  0.50 22.99      A--- C
ANISOU 2212  CG BLYS A 291     1611   3352   3771   -386   -622   -318  A--- C
ATOM   2213  CD ALYS A 291     -41.624 -30.236 -31.897  0.50 26.58      A--- C
ANISOU 2213  CD ALYS A 291     1905   3835   4357   -413   -550   -326  A--- C
ATOM   2214  CD BLYS A 291     -40.714 -28.792 -33.319  0.50 24.00      A--- C
ANISOU 2214  CD BLYS A 291     1678   3522   3916   -303   -664   -297  A--- C
ATOM   2215  CE ALYS A 291     -42.834 -29.590 -31.217  0.50 25.51      A--- C
ANISOU 2215  CE ALYS A 291     1636   3743   4312   -388   -524   -327  A--- C
ATOM   2216  CE BLYS A 291     -42.012 -28.727 -34.069  0.50 25.99      A--- C
ANISOU 2216  CE BLYS A 291     1816   3831   4228   -308   -758   -326  A--- C
ATOM   2217  NZ ALYS A 291     -42.996 -30.019 -29.818  0.50 23.50      A--- N
ANISOU 2217  NZ ALYS A 291     1354   3471   4102   -429   -401   -318  A--- N
ATOM   2218  NZ BLYS A 291     -42.682 -27.451 -33.734  0.50 27.65      A--- N
ANISOU 2218  NZ BLYS A 291     1946   4071   4485   -228   -765   -303  A--- N
ATOM   2219  N   LEU A 292     -36.479 -31.817 -33.448  1.00 20.12      A--- N
ANISOU 2219  N   LEU A 292     1580   2846   3215   -429   -536   -303  A--- N
ATOM   2220  CA  LEU A 292     -35.844 -32.251 -34.691  1.00 20.45      A--- C
ANISOU 2220  CA  LEU A 292     1696   2882   3192   -440   -597   -332  A--- C
ATOM   2221  C   LEU A 292     -35.113 -33.585 -34.518  1.00 20.10      A--- C
ANISOU 2221  C   LEU A 292     1714   2776   3144   -498   -550   -354  A--- C
ATOM   2222  O   LEU A 292     -34.568 -34.128 -35.490  1.00 19.40      A--- O
ANISOU 2222  O   LEU A 292     1687   2675   3007   -515   -589   -389  A--- O
ATOM   2223  CB  LEU A 292     -34.867 -31.187 -35.182  1.00 21.66      A--- C
ANISOU 2223  CB  LEU A 292     1926   3043   3258   -369   -615   -300  A--- C
ATOM   2224  CG  LEU A 292     -35.443 -29.772 -35.360  1.00 22.78      A--- C
ANISOU 2224  CG  LEU A 292     2021   3233   3401   -303   -659   -269  A--- C
ATOM   2225  CD1 LEU A 292     -34.302 -28.786 -35.556  1.00 21.74      A--- C
ANISOU 2225  CD1 LEU A 292     1977   3090   3192   -241   -650   -228  A--- C
ATOM   2226  CD2 LEU A 292     -36.441 -29.774 -36.492  1.00 24.07      A--- C
ANISOU 2226  CD2 LEU A 292     2128   3447   3569   -312   -764   -300  A--- C
ATOM   2227  N   GLY A 293     -35.059 -34.114 -33.294  1.00 18.04      A--- N
ANISOU 2227  N   GLY A 293     1444   2476   2933   -526   -467   -333  A--- N
ATOM   2228  CA  GLY A 293     -34.412 -35.397 -33.032  1.00 18.33      A--- C
ANISOU 2228  CA  GLY A 293     1538   2446   2980   -578   -422   -346  A--- C
ATOM   2229  C   GLY A 293     -32.881 -35.335 -33.147  1.00 17.27      A--- C
ANISOU 2229  C   GLY A 293     1513   2275   2772   -539   -397   -328  A--- C
ATOM   2230  O   GLY A 293     -32.261 -36.285 -33.629  1.00 16.98      A--- O
ANISOU 2230  O   GLY A 293     1533   2194   2722   -568   -399   -359  A--- O
ATOM   2231  N   LEU A 294     -32.292 -34.192 -32.710  1.00 15.32      A--- N
ANISOU 2231  N   LEU A 294     1290   2046   2483   -474   -374   -282  A--- N
ATOM   2232  CA  LEU A 294     -30.867 -33.973 -32.821  1.00 13.87      A--- C
ANISOU 2232  CA  LEU A 294     1197   1837   2234   -434   -353   -264  A--- C
ATOM   2233  C   LEU A 294     -30.248 -33.896 -31.429  1.00 13.61      A--- C
ANISOU 2233  C   LEU A 294     1186   1773   2212   -420   -274   -215  A--- C
ATOM   2234  O   LEU A 294     -30.696 -33.155 -30.551  1.00 12.00      A--- O
ANISOU 2234  O   LEU A 294      939   1592   2025   -399   -245   -184  A--- O
ATOM   2235  CB  LEU A 294     -30.619 -32.669 -33.569  1.00 14.21      A--- C
ANISOU 2235  CB  LEU A 294     1257   1926   2215   -374   -399   -252  A--- C
ATOM   2236  CG  LEU A 294     -31.223 -32.553 -34.976  1.00 15.98      A--- C
ANISOU 2236  CG  LEU A 294     1465   2193   2412   -379   -486   -290  A--- C
ATOM   2237  CD1 LEU A 294     -30.916 -31.158 -35.539  1.00 15.41      A--- C
ANISOU 2237  CD1 LEU A 294     1416   2160   2279   -314   -522   -260  A--- C
ATOM   2238  CD2 LEU A 294     -30.726 -33.678 -35.886  1.00 16.83      A--- C
ANISOU 2238  CD2 LEU A 294     1627   2274   2492   -419   -506   -342  A--- C
ATOM   2239  N   TYR A 295     -29.098 -34.585 -31.295  1.00 12.18      A--- N
ANISOU 2239  N   TYR A 295     1075   1540   2009   -423   -242   -211  A--- N
ATOM   2240  CA  TYR A 295     -28.423 -34.730 -30.018  1.00 12.17      A--- C
ANISOU 2240  CA  TYR A 295     1101   1505   2015   -414   -175   -166  A--- C
ATOM   2241  C   TYR A 295     -26.912 -34.795 -30.219  1.00 11.03      A--- C
ANISOU 2241  C   TYR A 295     1036   1330   1823   -382   -164   -158  A--- C
ATOM   2242  O   TYR A 295     -26.474 -35.312 -31.246  1.00 10.75      A--- O
ANISOU 2242  O   TYR A 295     1035   1278   1769   -388   -192   -196  A--- O
ATOM   2243  CB  TYR A 295     -28.835 -36.036 -29.328  1.00 12.39      A--- C
ANISOU 2243  CB  TYR A 295     1117   1486   2105   -475   -138   -164  A--- C
ATOM   2244  CG  TYR A 295     -30.323 -36.173 -29.083  1.00 13.50      A--- C
ANISOU 2244  CG  TYR A 295     1173   1652   2305   -520   -140   -174  A--- C
ATOM   2245  CD1 TYR A 295     -30.920 -35.624 -27.975  1.00 13.72      A--- C
ANISOU 2245  CD1 TYR A 295     1153   1707   2352   -516    -95   -138  A--- C
ATOM   2246  CD2 TYR A 295     -31.137 -36.765 -30.019  1.00 14.09      A--- C
ANISOU 2246  CD2 TYR A 295     1210   1730   2413   -565   -188   -225  A--- C
ATOM   2247  CE1 TYR A 295     -32.273 -35.714 -27.760  1.00 14.06      A--- C
ANISOU 2247  CE1 TYR A 295     1111   1779   2453   -556    -91   -149  A--- C
ATOM   2248  CE2 TYR A 295     -32.490 -36.860 -29.839  1.00 15.06      A--- C
ANISOU 2248  CE2 TYR A 295     1245   1880   2595   -607   -193   -237  A--- C
ATOM   2249  CZ  TYR A 295     -33.085 -36.264 -28.729  1.00 15.74      A--- C
ANISOU 2249  CZ  TYR A 295     1279   1997   2705   -599   -144   -198  A--- C
ATOM   2250  OH  TYR A 295     -34.443 -36.404 -28.567  1.00 17.10      A--- O
ANISOU 2250  OH  TYR A 295     1355   2197   2943   -643   -144   -214  A--- O
ATOM   2251  N   GLU A 296     -26.147 -34.341 -29.233  1.00 10.75      A--- N
ANISOU 2251  N   GLU A 296     1026   1287   1769   -350   -122   -114  A--- N
ATOM   2252  CA  GLU A 296     -24.685 -34.339 -29.292  1.00 10.44      A--- C
ANISOU 2252  CA  GLU A 296     1051   1222   1692   -317   -109   -103  A--- C
ATOM   2253  C   GLU A 296     -24.114 -34.375 -27.880  1.00 10.27      A--- C
ANISOU 2253  C   GLU A 296     1045   1180   1675   -306    -59    -54  A--- C
ATOM   2254  O   GLU A 296     -24.516 -33.588 -27.019  1.00  9.31      A--- O
ANISOU 2254  O   GLU A 296      898   1089   1548   -294    -39    -27  A--- O
ATOM   2255  CB  GLU A 296     -24.192 -33.113 -30.066  1.00  9.97      A--- C
ANISOU 2255  CB  GLU A 296     1007   1202   1576   -271   -137   -108  A--- C
ATOM   2256  CG  GLU A 296     -22.684 -32.945 -30.215  1.00 10.01      A--- C
ANISOU 2256  CG  GLU A 296     1069   1190   1543   -237   -122    -99  A--- C
ATOM   2257  CD  GLU A 296     -22.381 -31.554 -30.741  1.00 10.02      A--- C
ANISOU 2257  CD  GLU A 296     1077   1233   1495   -198   -142    -91  A--- C
ATOM   2258  OE1 GLU A 296     -22.545 -30.574 -29.900  1.00  9.73      A--- O
ANISOU 2258  OE1 GLU A 296     1022   1216   1458   -176   -128    -59  A--- O
ATOM   2259  OE2 GLU A 296     -22.043 -31.461 -31.923  1.00 10.12      A--- O
ANISOU 2259  OE2 GLU A 296     1114   1256   1473   -192   -168   -116  A--- O
ATOM   2260  N   THR A 297     -23.117 -35.258 -27.682  1.00 10.06      A--- N
ANISOU 2260  N   THR A 297     1065   1103   1654   -307    -41    -46  A--- N
ATOM   2261  CA  THR A 297     -22.263 -35.202 -26.516  1.00 10.28      A--- C
ANISOU 2261  CA  THR A 297     1118   1115   1670   -285     -7      0  A--- C
ATOM   2262  C   THR A 297     -20.904 -34.671 -26.938  1.00  9.56      A--- C
ANISOU 2262  C   THR A 297     1064   1026   1539   -239    -16     -2  A--- C
ATOM   2263  O   THR A 297     -20.265 -35.238 -27.845  1.00  9.01      A--- O
ANISOU 2263  O   THR A 297     1020    930   1471   -235    -29    -33  A--- O
ATOM   2264  CB  THR A 297     -22.044 -36.595 -25.909  1.00 11.07      A--- C
ANISOU 2264  CB  THR A 297     1242   1152   1812   -313     16     21  A--- C
ATOM   2265  OG1 THR A 297     -23.270 -37.032 -25.333  1.00 11.80      A--- O
ANISOU 2265  OG1 THR A 297     1298   1242   1940   -361     34     34  A--- O
ATOM   2266  CG2 THR A 297     -20.934 -36.621 -24.884  1.00 11.12      A--- C
ANISOU 2266  CG2 THR A 297     1284   1140   1801   -284     38     69  A--- C
ATOM   2267  N   ALA A 298     -20.489 -33.609 -26.290  1.00  8.98      A--- N
ANISOU 2267  N   ALA A 298      992    985   1433   -208     -7     24  A--- N
ATOM   2268  CA  ALA A 298     -19.140 -33.101 -26.375  1.00  8.83      A--- C
ANISOU 2268  CA  ALA A 298     1003    968   1384   -170     -8     30  A--- C
ATOM   2269  C   ALA A 298     -18.331 -33.722 -25.246  1.00  8.67      A--- C
ANISOU 2269  C   ALA A 298     1005    916   1373   -164     13     68  A--- C
ATOM   2270  O   ALA A 298     -18.824 -33.884 -24.119  1.00  9.46      A--- O
ANISOU 2270  O   ALA A 298     1098   1016   1478   -179     32    102  A--- O
ATOM   2271  CB  ALA A 298     -19.093 -31.593 -26.311  1.00  8.35      A--- C
ANISOU 2271  CB  ALA A 298      932    952   1286   -143    -13     36  A--- C
ATOM   2272  N   GLY A 299     -17.123 -34.152 -25.616  1.00  8.21      A--- N
ANISOU 2272  N   GLY A 299      972    829   1317   -142      9     62  A--- N
ATOM   2273  CA  GLY A 299     -16.216 -34.819 -24.713  1.00  8.60      A--- C
ANISOU 2273  CA  GLY A 299     1042    845   1381   -128     19     97  A--- C
ATOM   2274  C   GLY A 299     -14.762 -34.438 -24.994  1.00  8.51      A--- C
ANISOU 2274  C   GLY A 299     1041    835   1354    -89     13     91  A--- C
ATOM   2275  O   GLY A 299     -14.450 -33.748 -25.931  1.00  7.78      A--- O
ANISOU 2275  O   GLY A 299      945    767   1242    -77      7     60  A--- O
ATOM   2276  N   THR A 300     -13.887 -34.931 -24.114  1.00  9.12      A--- N
ANISOU 2276  N   THR A 300     1130    888   1443    -70     14    126  A--- N
ATOM   2277  CA  THR A 300     -12.482 -34.627 -24.082  1.00  9.02      A--- C
ANISOU 2277  CA  THR A 300     1120    881   1426    -34      7    129  A--- C
ATOM   2278  C   THR A 300     -11.689 -35.908 -24.234  1.00  8.99      A--- C
ANISOU 2278  C   THR A 300     1126    817   1469    -16      6    129  A--- C
ATOM   2279  O   THR A 300     -12.174 -36.979 -23.849  1.00 10.55      A--- O
ANISOU 2279  O   THR A 300     1338    968   1700    -31      9    150  A--- O
ATOM   2280  CB  THR A 300     -12.155 -33.851 -22.780  1.00  8.82      A--- C
ANISOU 2280  CB  THR A 300     1092    889   1368    -24      0    170  A--- C
ATOM   2281  OG1 THR A 300     -12.567 -34.597 -21.631  1.00  9.24      A--- O
ANISOU 2281  OG1 THR A 300     1160    922   1426    -36      3    216  A--- O
ATOM   2282  CG2 THR A 300     -12.802 -32.484 -22.765  1.00  9.14      A--- C
ANISOU 2282  CG2 THR A 300     1121    982   1367    -34      3    158  A--- C
ATOM   2283  N   ILE A 301     -10.444 -35.788 -24.738  1.00  8.95      A--- N
ANISOU 2283  N   ILE A 301     1114    812   1474     17      5    110  A--- N
ATOM   2284  CA  ILE A 301      -9.593 -36.965 -24.837  1.00  9.90      A--- C
ANISOU 2284  CA  ILE A 301     1239    874   1647     44      5    108  A--- C
ATOM   2285  C   ILE A 301      -8.932 -37.314 -23.490  1.00  9.86      A--- C
ANISOU 2285  C   ILE A 301     1235    853   1655     67    -13    169  A--- C
ATOM   2286  O   ILE A 301      -9.008 -38.463 -23.021  1.00 10.73      A--- O
ANISOU 2286  O   ILE A 301     1363    906   1806     71    -18    198  A--- O
ATOM   2287  CB  ILE A 301      -8.564 -36.860 -25.967  1.00 10.63      A--- C
ANISOU 2287  CB  ILE A 301     1317    970   1751     70     17     58  A--- C
ATOM   2288  CG1 ILE A 301      -9.240 -36.479 -27.288  1.00 10.89      A--- C
ANISOU 2288  CG1 ILE A 301     1356   1025   1756     45     32      4  A--- C
ATOM   2289  CG2 ILE A 301      -7.831 -38.186 -26.105  1.00 11.86      A--- C
ANISOU 2289  CG2 ILE A 301     1475   1057   1971    100     21     49  A--- C
ATOM   2290  CD1 ILE A 301      -8.285 -35.999 -28.376  1.00 11.34      A--- C
ANISOU 2290  CD1 ILE A 301     1401   1107   1800     64     51    -40  A--- C
ATOM   2291  N   ASN A 302      -8.346 -36.294 -22.849  1.00  8.97      A--- N
ANISOU 2291  N   ASN A 302     1108    793   1507     80    -27    188  A--- N
ATOM   2292  CA  ASN A 302      -8.021 -36.387 -21.446  1.00 10.08      A--- C
ANISOU 2292  CA  ASN A 302     1255    937   1635     92    -51    248  A--- C
ATOM   2293  C   ASN A 302      -9.209 -35.830 -20.656  1.00  9.66      A--- C
ANISOU 2293  C   ASN A 302     1217    918   1531     54    -46    273  A--- C
ATOM   2294  O   ASN A 302     -10.346 -36.002 -21.088  1.00  9.02      A--- O
ANISOU 2294  O   ASN A 302     1144    828   1451     22    -25    258  A--- O
ATOM   2295  CB  ASN A 302      -6.639 -35.780 -21.139  1.00  9.99      A--- C
ANISOU 2295  CB  ASN A 302     1217    958   1622    127    -74    252  A--- C
ATOM   2296  CG  ASN A 302      -6.472 -34.311 -21.459  1.00 10.46      A--- C
ANISOU 2296  CG  ASN A 302     1255   1077   1639    116    -69    220  A--- C
ATOM   2297  OD1 ASN A 302      -7.398 -33.611 -21.908  1.00 10.93      A--- O
ANISOU 2297  OD1 ASN A 302     1322   1161   1667     87    -50    198  A--- O
ATOM   2298  ND2 ASN A 302      -5.263 -33.818 -21.228  1.00 11.50      A--- N
ANISOU 2298  ND2 ASN A 302     1359   1233   1776    140    -88    220  A--- N
ATOM   2299  N   ASP A 303      -8.972 -35.241 -19.491  1.00  9.91      A--- N
ANISOU 2299  N   ASP A 303     1254    990   1522     57    -63    310  A--- N
ATOM   2300  CA  ASP A 303     -10.050 -34.832 -18.612  1.00 10.49      A--- C
ANISOU 2300  CA  ASP A 303     1343   1094   1547     25    -52    335  A--- C
ATOM   2301  C   ASP A 303     -10.304 -33.322 -18.623  1.00 10.42      A--- C
ANISOU 2301  C   ASP A 303     1321   1147   1492     15    -47    303  A--- C
ATOM   2302  O   ASP A 303     -11.200 -32.867 -17.943  1.00 11.54      A--- O
ANISOU 2302  O   ASP A 303     1471   1317   1595     -7    -33    314  A--- O
ATOM   2303  CB  ASP A 303      -9.712 -35.312 -17.195  1.00 10.98      A--- C
ANISOU 2303  CB  ASP A 303     1429   1155   1586     33    -74    399  A--- C
ATOM   2304  CG  ASP A 303      -9.755 -36.814 -17.044  1.00 12.44      A--- C
ANISOU 2304  CG  ASP A 303     1636   1271   1817     37    -75    442  A--- C
ATOM   2305  OD1 ASP A 303     -10.600 -37.507 -17.672  1.00 13.36      A--- O
ANISOU 2305  OD1 ASP A 303     1759   1345   1970     12    -49    430  A--- O
ATOM   2306  OD2 ASP A 303      -8.924 -37.310 -16.236  1.00 15.46      A--- O
ANISOU 2306  OD2 ASP A 303     2031   1640   2200     64   -107    492  A--- O
ATOM   2307  N   SER A 304      -9.559 -32.567 -19.430  1.00  9.90      A--- N
ANISOU 2307  N   SER A 304     1233   1096   1433     31    -53    264  A--- N
ATOM   2308  CA  SER A 304      -9.606 -31.126 -19.472  1.00 10.25      A--- C
ANISOU 2308  CA  SER A 304     1265   1187   1441     25    -50    237  A--- C
ATOM   2309  C   SER A 304     -10.117 -30.718 -20.855  1.00  9.64      A--- C
ANISOU 2309  C   SER A 304     1177   1107   1378     16    -31    195  A--- C
ATOM   2310  O   SER A 304      -9.900 -31.441 -21.837  1.00  9.39      A--- O
ANISOU 2310  O   SER A 304     1142   1045   1381     22    -26    178  A--- O
ATOM   2311  CB  SER A 304      -8.237 -30.546 -19.211  1.00  9.99      A--- C
ANISOU 2311  CB  SER A 304     1215   1173   1405     47    -76    234  A--- C
ATOM   2312  OG  SER A 304      -8.270 -29.121 -19.138  1.00  9.21      A--- O
ANISOU 2312  OG  SER A 304     1109   1113   1275     37    -74    209  A--- O
ATOM   2313  N   TRP A 305     -10.707 -29.534 -20.953  1.00  8.13      A--- N
ANISOU 2313  N   TRP A 305      981    947   1160      4    -23    176  A--- N
ATOM   2314  CA  TRP A 305     -11.018 -28.944 -22.256  1.00  8.69      A--- C
ANISOU 2314  CA  TRP A 305     1044   1021   1237      0    -13    141  A--- C
ATOM   2315  C   TRP A 305      -9.789 -28.183 -22.784  1.00  8.77      A--- C
ANISOU 2315  C   TRP A 305     1042   1040   1247     14    -19    125  A--- C
ATOM   2316  O   TRP A 305      -9.317 -28.441 -23.905  1.00  9.49      A--- O
ANISOU 2316  O   TRP A 305     1129   1120   1356     20    -11    105  A--- O
ATOM   2317  CB  TRP A 305     -12.291 -28.085 -22.223  1.00  9.49      A--- C
ANISOU 2317  CB  TRP A 305     1143   1144   1317    -14     -4    132  A--- C
ATOM   2318  CG  TRP A 305     -13.506 -28.876 -21.821  1.00  9.29      A--- C
ANISOU 2318  CG  TRP A 305     1120   1112   1298    -32      6    145  A--- C
ATOM   2319  CD1 TRP A 305     -13.927 -29.113 -20.540  1.00 10.16      A--- C
ANISOU 2319  CD1 TRP A 305     1236   1230   1392    -42     14    172  A--- C
ATOM   2320  CD2 TRP A 305     -14.393 -29.621 -22.666  1.00  8.81      A--- C
ANISOU 2320  CD2 TRP A 305     1054   1032   1261    -48     11    133  A--- C
ATOM   2321  NE1 TRP A 305     -15.008 -29.952 -20.533  1.00 11.22      A--- N
ANISOU 2321  NE1 TRP A 305     1367   1351   1543    -64     29    181  A--- N
ATOM   2322  CE2 TRP A 305     -15.331 -30.240 -21.835  1.00 10.57      A--- C
ANISOU 2322  CE2 TRP A 305     1275   1252   1488    -68     24    154  A--- C
ATOM   2323  CE3 TRP A 305     -14.499 -29.823 -24.038  1.00  8.83      A--- C
ANISOU 2323  CE3 TRP A 305     1053   1023   1277    -49      5    105  A--- C
ATOM   2324  CZ2 TRP A 305     -16.355 -31.046 -22.343  1.00 12.16      A--- C
ANISOU 2324  CZ2 TRP A 305     1466   1435   1716    -93     31    146  A--- C
ATOM   2325  CZ3 TRP A 305     -15.519 -30.592 -24.544  1.00  9.61      A--- C
ANISOU 2325  CZ3 TRP A 305     1146   1108   1397    -71      6     94  A--- C
ATOM   2326  CH2 TRP A 305     -16.428 -31.191 -23.718  1.00 10.09      A--- C
ANISOU 2326  CH2 TRP A 305     1200   1162   1471    -93     18    113  A--- C
ATOM   2327  N   GLY A 306      -9.289 -27.245 -21.980  1.00  8.37      A--- N
ANISOU 2327  N   GLY A 306      988   1013   1178     16    -29    129  A--- N
ATOM   2328  CA  GLY A 306      -8.026 -26.609 -22.298  1.00  9.06      A--- C
ANISOU 2328  CA  GLY A 306     1060   1109   1274     24    -34    117  A--- C
ATOM   2329  C   GLY A 306      -6.857 -27.570 -22.101  1.00  9.30      A--- C
ANISOU 2329  C   GLY A 306     1074   1125   1332     42    -47    127  A--- C
ATOM   2330  O   GLY A 306      -6.946 -28.557 -21.350  1.00  8.56      A--- O
ANISOU 2330  O   GLY A 306      989   1019   1244     51    -59    153  A--- O
ATOM   2331  N   PHE A 307      -5.755 -27.243 -22.779  1.00  9.30      A--- N
ANISOU 2331  N   PHE A 307     1052   1129   1352     49    -42    110  A--- N
ATOM   2332  CA  PHE A 307      -4.497 -27.950 -22.616  1.00  8.30      A--- C
ANISOU 2332  CA  PHE A 307      898    995   1261     71    -54    114  A--- C
ATOM   2333  C   PHE A 307      -4.081 -27.965 -21.152  1.00  8.97      A--- C
ANISOU 2333  C   PHE A 307      978   1095   1335     79    -92    141  A--- C
ATOM   2334  O   PHE A 307      -4.167 -26.957 -20.465  1.00  7.61      A--- O
ANISOU 2334  O   PHE A 307      809    948   1132     63   -104    139  A--- O
ATOM   2335  CB  PHE A 307      -3.451 -27.265 -23.472  1.00  8.66      A--- C
ANISOU 2335  CB  PHE A 307      913   1051   1324     69    -37     89  A--- C
ATOM   2336  CG  PHE A 307      -2.078 -27.870 -23.335  1.00  9.24      A--- C
ANISOU 2336  CG  PHE A 307      945   1122   1441     94    -48     88  A--- C
ATOM   2337  CD1 PHE A 307      -1.830 -29.135 -23.844  1.00 10.32      A--- C
ANISOU 2337  CD1 PHE A 307     1076   1229   1615    121    -36     84  A--- C
ATOM   2338  CD2 PHE A 307      -1.091 -27.263 -22.549  1.00 10.06      A--- C
ANISOU 2338  CD2 PHE A 307     1016   1250   1554     94    -76     92  A--- C
ATOM   2339  CE1 PHE A 307      -0.576 -29.741 -23.669  1.00 11.38      A--- C
ANISOU 2339  CE1 PHE A 307     1166   1357   1798    152    -48     84  A--- C
ATOM   2340  CE2 PHE A 307       0.127 -27.890 -22.344  1.00 11.48      A--- C
ANISOU 2340  CE2 PHE A 307     1151   1429   1780    122    -93     94  A--- C
ATOM   2341  CZ  PHE A 307       0.371 -29.134 -22.873  1.00 11.63      A--- C
ANISOU 2341  CZ  PHE A 307     1160   1417   1839    153    -80     93  A--- C
ATOM   2342  N   ALA A 308      -3.651 -29.142 -20.689  1.00 10.27      A--- N
ANISOU 2342  N   ALA A 308     1137   1239   1524    103   -111    165  A--- N
ATOM   2343  CA  ALA A 308      -3.256 -29.301 -19.308  1.00 11.69      A--- C
ANISOU 2343  CA  ALA A 308     1317   1434   1688    113   -153    198  A--- C
ATOM   2344  C   ALA A 308      -1.939 -30.081 -19.189  1.00 11.72      A--- C
ANISOU 2344  C   ALA A 308     1285   1427   1741    149   -181    211  A--- C
ATOM   2345  O   ALA A 308      -1.952 -31.291 -19.444  1.00 13.63      A--- O
ANISOU 2345  O   ALA A 308     1532   1629   2019    172   -177    226  A--- O
ATOM   2346  CB  ALA A 308      -4.388 -30.022 -18.636  1.00 11.17      A--- C
ANISOU 2346  CB  ALA A 308     1293   1354   1595    107   -153    232  A--- C
ATOM   2347  N   TYR A 309      -0.869 -29.396 -18.750  1.00 12.92      A--- N
ANISOU 2347  N   TYR A 309     1399   1611   1896    152   -211    203  A--- N
ATOM   2348  CA  TYR A 309       0.464 -29.971 -18.662  1.00 15.43      A--- C
ANISOU 2348  CA  TYR A 309     1668   1925   2268    187   -241    209  A--- C
ATOM   2349  C   TYR A 309       0.437 -31.295 -17.902  1.00 14.27      A--- C
ANISOU 2349  C   TYR A 309     1538   1749   2132    221   -275    260  A--- C
ATOM   2350  O   TYR A 309       1.029 -32.305 -18.318  1.00 16.41      A--- O
ANISOU 2350  O   TYR A 309     1785   1984   2464    259   -275    266  A--- O
ATOM   2351  CB  TYR A 309       1.421 -28.978 -17.976  1.00 17.32      A--- C
ANISOU 2351  CB  TYR A 309     1870   2212   2499    177   -281    199  A--- C
ATOM   2352  CG  TYR A 309       2.026 -27.875 -18.814  1.00 21.81      A--- C
ANISOU 2352  CG  TYR A 309     2398   2799   3088    153   -252    153  A--- C
ATOM   2353  CD1 TYR A 309       2.984 -28.190 -19.752  1.00 27.36      A--- C
ANISOU 2353  CD1 TYR A 309     3047   3491   3855    171   -229    131  A--- C
ATOM   2354  CD2 TYR A 309       1.641 -26.551 -18.714  1.00 20.79      A--- C
ANISOU 2354  CD2 TYR A 309     2285   2693   2919    111   -243    130  A--- C
ATOM   2355  CE1 TYR A 309       3.622 -27.195 -20.485  1.00 28.32      A--- C
ANISOU 2355  CE1 TYR A 309     3130   3631   3996    145   -200     94  A--- C
ATOM   2356  CE2 TYR A 309       2.233 -25.548 -19.472  1.00 21.81      A--- C
ANISOU 2356  CE2 TYR A 309     2380   2832   3072     86   -216     94  A--- C
ATOM   2357  CZ  TYR A 309       3.267 -25.867 -20.321  1.00 24.24      A--- C
ANISOU 2357  CZ  TYR A 309     2632   3135   3440    101   -195     79  A--- C
ATOM   2358  OH  TYR A 309       3.914 -24.945 -21.070  1.00 20.83      A--- O
ANISOU 2358  OH  TYR A 309     2165   2714   3032     73   -164     49  A--- O
ATOM   2359  N   HIS A 310      -0.297 -31.333 -16.784  1.00 12.86      A--- N
ANISOU 2359  N   HIS A 310     1405   1583   1896    208   -300    298  A--- N
ATOM   2360  CA  HIS A 310      -0.147 -32.497 -15.909  1.00 13.55      A--- C
ANISOU 2360  CA  HIS A 310     1510   1648   1990    239   -340    357  A--- C
ATOM   2361  C   HIS A 310      -1.290 -33.503 -16.068  1.00 13.15      A--- C
ANISOU 2361  C   HIS A 310     1509   1546   1939    235   -309    385  A--- C
ATOM   2362  O   HIS A 310      -1.398 -34.437 -15.259  1.00 16.53      A--- O
ANISOU 2362  O   HIS A 310     1966   1951   2363    251   -337    442  A--- O
ATOM   2363  CB  HIS A 310       0.126 -32.143 -14.435  1.00 15.51      A--- C
ANISOU 2363  CB  HIS A 310     1770   1943   2178    236   -401    393  A--- C
ATOM   2364  CG  HIS A 310      -0.857 -31.270 -13.763  1.00 16.21      A--- C
ANISOU 2364  CG  HIS A 310     1904   2070   2183    193   -389    388  A--- C
ATOM   2365  ND1 HIS A 310      -2.193 -31.536 -13.532  1.00 19.77      A--- N
ANISOU 2365  ND1 HIS A 310     2409   2509   2591    169   -354    409  A--- N
ATOM   2366  CD2 HIS A 310      -0.606 -30.022 -13.297  1.00 15.80      A--- C
ANISOU 2366  CD2 HIS A 310     1842   2072   2088    168   -406    356  A--- C
ATOM   2367  CE1 HIS A 310      -2.740 -30.404 -13.052  1.00 17.80      A--- C
ANISOU 2367  CE1 HIS A 310     2178   2305   2278    135   -344    383  A--- C
ATOM   2368  NE2 HIS A 310      -1.779 -29.519 -12.851  1.00 20.08      A--- N
ANISOU 2368  NE2 HIS A 310     2433   2631   2564    135   -378    353  A--- N
ATOM   2369  N   ASP A 311      -2.127 -33.374 -17.091  1.00 13.13      A--- N
ANISOU 2369  N   ASP A 311     1519   1525   1944    211   -254    348  A--- N
ATOM   2370  CA  ASP A 311      -3.171 -34.341 -17.345  1.00 12.93      A--- C
ANISOU 2370  CA  ASP A 311     1532   1450   1928    203   -225    366  A--- C
ATOM   2371  C   ASP A 311      -2.718 -35.234 -18.509  1.00 12.73      A--- C
ANISOU 2371  C   ASP A 311     1486   1370   1981    231   -204    339  A--- C
ATOM   2372  O   ASP A 311      -2.805 -34.846 -19.655  1.00 13.73      A--- O
ANISOU 2372  O   ASP A 311     1597   1497   2120    220   -167    286  A--- O
ATOM   2373  CB  ASP A 311      -4.500 -33.649 -17.681  1.00 12.77      A--- C
ANISOU 2373  CB  ASP A 311     1538   1448   1864    158   -184    341  A--- C
ATOM   2374  CG  ASP A 311      -5.651 -34.600 -17.943  1.00 12.38      A--- C
ANISOU 2374  CG  ASP A 311     1523   1352   1828    141   -154    355  A--- C
ATOM   2375  OD1 ASP A 311      -5.408 -35.829 -17.935  1.00 12.16      A--- O
ANISOU 2375  OD1 ASP A 311     1504   1270   1847    163   -162    382  A--- O
ATOM   2376  OD2 ASP A 311      -6.807 -34.086 -18.175  1.00 13.30      A--- O
ANISOU 2376  OD2 ASP A 311     1655   1485   1913    105   -124    336  A--- O
ATOM   2377  N  AGLN A 312      -2.266 -36.433 -18.183  0.50 13.97      A--- N
ANISOU 2377  N  AGLN A 312     1645   1476   2184    267   -227    377  A--- N
ATOM   2378  N  BGLN A 312      -2.271 -36.434 -18.176  0.50 14.08      A--- N
ANISOU 2378  N  BGLN A 312     1660   1490   2198    267   -227    377  A--- N
ATOM   2379  CA AGLN A 312      -1.858 -37.407 -19.181  0.50 14.77      A--- C
ANISOU 2379  CA AGLN A 312     1731   1516   2364    298   -205    350  A--- C
ATOM   2380  CA BGLN A 312      -1.834 -37.421 -19.147  0.50 15.00      A--- C
ANISOU 2380  CA BGLN A 312     1760   1545   2394    299   -207    352  A--- C
ATOM   2381  C  AGLN A 312      -2.854 -38.565 -19.155  0.50 14.39      A--- C
ANISOU 2381  C  AGLN A 312     1730   1400   2334    287   -190    377  A--- C
ATOM   2382  C  BGLN A 312      -2.851 -38.565 -19.154  0.50 14.49      A--- C
ANISOU 2382  C  BGLN A 312     1744   1413   2348    287   -190    377  A--- C
ATOM   2383  O  AGLN A 312      -2.508 -39.662 -19.558  0.50 13.91      A--- O
ANISOU 2383  O  AGLN A 312     1668   1272   2343    319   -186    375  A--- O
ATOM   2384  O  BGLN A 312      -2.508 -39.662 -19.559  0.50 13.98      A--- O
ANISOU 2384  O  BGLN A 312     1677   1281   2352    319   -186    375  A--- O
ATOM   2385  CB AGLN A 312      -0.426 -37.926 -18.952  0.50 16.58      A--- C
ANISOU 2385  CB AGLN A 312     1915   1728   2655    357   -243    365  A--- C
ATOM   2386  CB BGLN A 312      -0.419 -37.940 -18.791  0.50 17.08      A--- C
ANISOU 2386  CB BGLN A 312     1980   1792   2715    358   -249    373  A--- C
ATOM   2387  CG AGLN A 312       0.648 -36.851 -18.997  0.50 16.99      A--- C
ANISOU 2387  CG AGLN A 312     1908   1844   2702    366   -259    335  A--- C
ATOM   2388  CG BGLN A 312      -0.378 -38.826 -17.536  0.50 18.47      A--- C
ANISOU 2388  CG BGLN A 312     2186   1937   2894    382   -300    455  A--- C
ATOM   2389  CD AGLN A 312       0.770 -36.073 -20.283  0.50 16.43      A--- C
ANISOU 2389  CD AGLN A 312     1809   1798   2635    346   -207    263  A--- C
ATOM   2390  CD BGLN A 312       0.938 -39.403 -17.039  0.50 19.74      A--- C
ANISOU 2390  CD BGLN A 312     2306   2081   3111    446   -355    489  A--- C
ATOM   2391  OE1AGLN A 312       0.670 -36.604 -21.412  0.50 15.50      A--- O
ANISOU 2391  OE1AGLN A 312     1690   1641   2555    353   -162    221  A--- O
ATOM   2392  OE1BGLN A 312       1.907 -39.623 -17.766  0.50 19.98      A--- O
ANISOU 2392  OE1BGLN A 312     2282   2094   3214    487   -349    449  A--- O
ATOM   2393  NE2AGLN A 312       0.974 -34.776 -20.046  0.50 15.69      A--- N
ANISOU 2393  NE2AGLN A 312     1696   1768   2494    319   -215    250  A--- N
ATOM   2394  NE2BGLN A 312       0.954 -39.699 -15.751  0.50 19.23      A--- N
ANISOU 2394  NE2BGLN A 312     2269   2021   3014    455   -410    566  A--- N
ATOM   2395  N   ASN A 313      -4.076 -38.319 -18.669  1.00 13.49      A--- N
ANISOU 2395  N   ASN A 313     1658   1303   2164    241   -178    400  A--- N
ATOM   2396  CA  ASN A 313      -5.059 -39.390 -18.599  1.00 13.80      A--- C
ANISOU 2396  CA  ASN A 313     1740   1279   2224    221   -161    427  A--- C
ATOM   2397  C   ASN A 313      -5.801 -39.478 -19.941  1.00 13.70      A--- C
ANISOU 2397  C   ASN A 313     1727   1245   2232    195   -115    361  A--- C
ATOM   2398  O   ASN A 313      -6.996 -39.200 -20.024  1.00 13.67      A--- O
ANISOU 2398  O   ASN A 313     1744   1256   2193    148    -92    353  A--- O
ATOM   2399  CB  ASN A 313      -6.018 -39.188 -17.433  1.00 14.67      A--- C
ANISOU 2399  CB  ASN A 313     1889   1417   2268    183   -165    484  A--- C
ATOM   2400  CG  ASN A 313      -6.971 -40.360 -17.284  1.00 15.79      A--- C
ANISOU 2400  CG  ASN A 313     2071   1489   2437    159   -146    520  A--- C
ATOM   2401  OD1 ASN A 313      -6.644 -41.511 -17.622  1.00 16.34      A--- O
ANISOU 2401  OD1 ASN A 313     2148   1481   2579    184   -148    528  A--- O
ATOM   2402  ND2 ASN A 313      -8.132 -40.077 -16.738  1.00 15.01      A--- N
ANISOU 2402  ND2 ASN A 313     1998   1418   2286    110   -124    541  A--- N
ATOM   2403  N   TRP A 314      -5.061 -39.802 -21.003  1.00 13.15      A--- N
ANISOU 2403  N   TRP A 314     1632   1147   2217    225   -102    309  A--- N
ATOM   2404  CA  TRP A 314      -5.624 -39.866 -22.364  1.00 12.99      A--- C
ANISOU 2404  CA  TRP A 314     1613   1112   2208    202    -62    239  A--- C
ATOM   2405  C   TRP A 314      -6.472 -41.118 -22.486  1.00 12.33      A--- C
ANISOU 2405  C   TRP A 314     1565    951   2167    184    -50    246  A--- C
ATOM   2406  O   TRP A 314      -6.019 -42.216 -22.172  1.00 12.54      A--- O
ANISOU 2406  O   TRP A 314     1602    907   2254    214    -62    274  A--- O
ATOM   2407  CB  TRP A 314      -4.489 -39.886 -23.422  1.00 14.05      A--- C
ANISOU 2407  CB  TRP A 314     1711   1242   2383    241    -47    180  A--- C
ATOM   2408  CG  TRP A 314      -3.585 -38.688 -23.330  1.00 15.10      A--- C
ANISOU 2408  CG  TRP A 314     1804   1446   2484    255    -57    173  A--- C
ATOM   2409  CD1 TRP A 314      -2.344 -38.653 -22.742  1.00 16.25      A--- C
ANISOU 2409  CD1 TRP A 314     1914   1601   2657    298    -85    197  A--- C
ATOM   2410  CD2 TRP A 314      -3.862 -37.337 -23.731  1.00 14.13      A--- C
ANISOU 2410  CD2 TRP A 314     1672   1393   2300    223    -42    146  A--- C
ATOM   2411  NE1 TRP A 314      -1.841 -37.371 -22.775  1.00 14.43      A--- N
ANISOU 2411  NE1 TRP A 314     1651   1442   2387    289    -87    181  A--- N
ATOM   2412  CE2 TRP A 314      -2.723 -36.558 -23.379  1.00 15.32      A--- C
ANISOU 2412  CE2 TRP A 314     1782   1588   2447    245    -59    152  A--- C
ATOM   2413  CE3 TRP A 314      -4.935 -36.684 -24.319  1.00 14.41      A--- C
ANISOU 2413  CE3 TRP A 314     1728   1457   2287    179    -21    120  A--- C
ATOM   2414  CZ2 TRP A 314      -2.644 -35.198 -23.654  1.00 13.38      A--- C
ANISOU 2414  CZ2 TRP A 314     1522   1406   2155    222    -50    131  A--- C
ATOM   2415  CZ3 TRP A 314      -4.859 -35.336 -24.585  1.00 14.64      A--- C
ANISOU 2415  CZ3 TRP A 314     1743   1549   2270    162    -15    104  A--- C
ATOM   2416  CH2 TRP A 314      -3.698 -34.607 -24.276  1.00 13.97      A--- C
ANISOU 2416  CH2 TRP A 314     1621   1499   2185    182    -26    108  A--- C
ATOM   2417  N   LYS A 315      -7.714 -40.960 -22.963  1.00 12.00      A--- N
ANISOU 2417  N   LYS A 315     1540    918   2099    133    -28    220  A--- N
ATOM   2418  CA  LYS A 315      -8.568 -42.114 -23.234  1.00 12.04      A--- C
ANISOU 2418  CA  LYS A 315     1574    850   2150    106    -14    214  A--- C
ATOM   2419  C   LYS A 315      -7.909 -42.931 -24.351  1.00 12.94      A--- C
ANISOU 2419  C   LYS A 315     1683    905   2327    136      0    151  A--- C
ATOM   2420  O   LYS A 315      -7.231 -42.385 -25.259  1.00 12.26      A--- O
ANISOU 2420  O   LYS A 315     1572    854   2230    158     11     94  A--- O
ATOM   2421  CB  LYS A 315      -9.941 -41.676 -23.692  1.00 11.92      A--- C
ANISOU 2421  CB  LYS A 315     1565    867   2097     48      2    185  A--- C
ATOM   2422  CG  LYS A 315     -10.805 -41.085 -22.593  1.00 12.49      A--- C
ANISOU 2422  CG  LYS A 315     1642    983   2117     14     -1    241  A--- C
ATOM   2423  CD  LYS A 315     -11.997 -40.352 -23.020  1.00 11.56      A--- C
ANISOU 2423  CD  LYS A 315     1515    916   1960    -31     12    210  A--- C
ATOM   2424  CE  LYS A 315     -12.671 -39.612 -21.875  1.00 11.31      A--- C
ANISOU 2424  CE  LYS A 315     1483    937   1876    -54     13    261  A--- C
ATOM   2425  NZ  LYS A 315     -11.948 -38.395 -21.485  1.00 11.12      A--- N
ANISOU 2425  NZ  LYS A 315     1444    979   1800    -26      0    268  A--- N
ATOM   2426  N   SER A 316      -8.055 -44.240 -24.255  1.00 12.62      A--- N
ANISOU 2426  N   SER A 316     1668    772   2355    139      0    162  A--- N
ATOM   2427  CA  SER A 316      -7.466 -45.138 -25.226  1.00 13.37      A--- C
ANISOU 2427  CA  SER A 316     1762    798   2518    170     16    100  A--- C
ATOM   2428  C   SER A 316      -8.218 -45.084 -26.551  1.00 13.39      A--- C
ANISOU 2428  C   SER A 316     1771    810   2505    129     42     12  A--- C
ATOM   2429  O   SER A 316      -9.390 -44.657 -26.590  1.00 13.18      A--- O
ANISOU 2429  O   SER A 316     1753    821   2433     73     43     12  A--- O
ATOM   2430  CB  SER A 316      -7.506 -46.569 -24.738  1.00 14.55      A--- C
ANISOU 2430  CB  SER A 316     1943    835   2751    181     10    137  A--- C
ATOM   2431  OG  SER A 316      -8.857 -47.074 -24.740  1.00 13.95      A--- O
ANISOU 2431  OG  SER A 316     1897    721   2679    115     20    139  A--- O
ATOM   2432  N   PRO A 317      -7.589 -45.489 -27.667  1.00 14.01      A--- N
ANISOU 2432  N   PRO A 317     1844    862   2616    156     64    -65  A--- N
ATOM   2433  CA  PRO A 317      -8.285 -45.654 -28.941  1.00 13.94      A--- C
ANISOU 2433  CA  PRO A 317     1849    851   2594    119     85   -152  A--- C
ATOM   2434  C   PRO A 317      -9.586 -46.449 -28.803  1.00 13.71      A--- C
ANISOU 2434  C   PRO A 317     1851    765   2592     61     79   -148  A--- C
ATOM   2435  O   PRO A 317     -10.594 -46.040 -29.361  1.00 13.23      A--- O
ANISOU 2435  O   PRO A 317     1794    747   2486      9     78   -182  A--- O
ATOM   2436  CB  PRO A 317      -7.220 -46.378 -29.804  1.00 14.87      A--- C
ANISOU 2436  CB  PRO A 317     1963    918   2768    169    110   -223  A--- C
ATOM   2437  CG  PRO A 317      -5.936 -45.714 -29.321  1.00 15.38      A--- C
ANISOU 2437  CG  PRO A 317     1988   1027   2827    227    107   -186  A--- C
ATOM   2438  CD  PRO A 317      -6.123 -45.654 -27.803  1.00 15.01      A--- C
ANISOU 2438  CD  PRO A 317     1943    973   2784    226     70    -79  A--- C
ATOM   2439  N  AGLN A 318      -9.558 -47.544 -28.057  0.60 14.33      A--- N
ANISOU 2439  N  AGLN A 318     1950    749   2746     69     72   -103  A--- N
ATOM   2440  N  BGLN A 318      -9.553 -47.548 -28.053  0.40 14.45      A--- N
ANISOU 2440  N  BGLN A 318     1965    763   2761     69     72   -102  A--- N
ATOM   2441  CA AGLN A 318     -10.733 -48.387 -27.903  0.60 15.37      A--- C
ANISOU 2441  CA AGLN A 318     2110    814   2915     10     71    -96  A--- C
ATOM   2442  CA BGLN A 318     -10.728 -48.389 -27.881  0.40 15.37      A--- C
ANISOU 2442  CA BGLN A 318     2110    814   2915     11     71    -95  A--- C
ATOM   2443  C  AGLN A 318     -11.844 -47.619 -27.182  0.60 14.96      A--- C
ANISOU 2443  C  AGLN A 318     2050    829   2802    -44     60    -39  A--- C
ATOM   2444  C  BGLN A 318     -11.841 -47.611 -27.181  0.40 14.93      A--- C
ANISOU 2444  C  BGLN A 318     2046    826   2798    -44     60    -39  A--- C
ATOM   2445  O  AGLN A 318     -12.999 -47.722 -27.575  0.60 15.27      A--- O
ANISOU 2445  O  AGLN A 318     2093    872   2835   -105     63    -70  A--- O
ATOM   2446  O  BGLN A 318     -12.991 -47.718 -27.575  0.40 15.17      A--- O
ANISOU 2446  O  BGLN A 318     2080    859   2822   -105     63    -70  A--- O
ATOM   2447  CB AGLN A 318     -10.408 -49.687 -27.180  0.60 16.84      A--- C
ANISOU 2447  CB AGLN A 318     2323    879   3196     32     68    -47  A--- C
ATOM   2448  CB BGLN A 318     -10.436 -49.670 -27.091  0.40 16.70      A--- C
ANISOU 2448  CB BGLN A 318     2305    862   3176     31     67    -40  A--- C
ATOM   2449  CG AGLN A 318     -11.528 -50.710 -27.283  0.60 17.84      A--- C
ANISOU 2449  CG AGLN A 318     2479    919   3378    -31     75    -61  A--- C
ATOM   2450  CG BGLN A 318     -11.680 -50.317 -26.452  0.40 17.34      A--- C
ANISOU 2450  CG BGLN A 318     2412    889   3286    -37     66      7  A--- C
ATOM   2451  CD AGLN A 318     -11.718 -51.222 -28.696  0.60 18.97      A--- C
ANISOU 2451  CD AGLN A 318     2632   1028   3548    -48     90   -181  A--- C
ATOM   2452  CD BGLN A 318     -11.413 -51.611 -25.715  0.40 18.85      A--- C
ANISOU 2452  CD BGLN A 318     2637    952   3571    -20     63     67  A--- C
ATOM   2453  OE1AGLN A 318     -10.818 -51.770 -29.370  0.60 19.92      A--- O
ANISOU 2453  OE1AGLN A 318     2757   1095   3714      1    103   -243  A--- O
ATOM   2454  OE1BGLN A 318     -11.775 -52.685 -26.182  0.40 20.33      A--- O
ANISOU 2454  OE1BGLN A 318     2849   1038   3834    -45     74     25  A--- O
ATOM   2455  NE2AGLN A 318     -12.947 -51.142 -29.127  0.60 19.60      A--- N
ANISOU 2455  NE2AGLN A 318     2712   1130   3604   -122     88   -218  A--- N
ATOM   2456  NE2BGLN A 318     -10.670 -51.556 -24.614  0.40 18.85      A--- N
ANISOU 2456  NE2BGLN A 318     2640    949   3572     27     45    161  A--- N
ATOM   2457  N   THR A 319     -11.512 -46.853 -26.134  1.00 14.50      A--- N
ANISOU 2457  N   THR A 319     1979    826   2701    -23     49     38  A--- N
ATOM   2458  CA  THR A 319     -12.510 -46.063 -25.415  1.00 14.27      A--- C
ANISOU 2458  CA  THR A 319     1943    866   2613    -69     44     88  A--- C
ATOM   2459  C   THR A 319     -13.175 -45.051 -26.344  1.00 13.44      A--- C
ANISOU 2459  C   THR A 319     1814    846   2445    -99     46     25  A--- C
ATOM   2460  O   THR A 319     -14.385 -44.885 -26.365  1.00 12.38      A--- O
[truncated: 2,362,635 more chars]
