# Supplementary material for: Exploring the sequence-function space of microbial fucosidases
Source: Commun Chem. 2024 Jun 18;7:137. doi: 10.1038/s42004-024-01212-4 (PMC11189522; doi:10.1038/s42004-024-01212-4)
Supplement: Supplementary file 4 — Supplementary data 2 [file 42004_2024_1212_MOESM4_ESM.txt]

HEADER    ----                                    28-APR-23   XXXX              
TITLE     ---                                                                   
COMPND    ---
REMARK   3
REMARK   3 REFINEMENT.
REMARK   3   PROGRAM     : REFMAC 5.8.0405   
REMARK   3   AUTHORS     : MURSHUDOV,SKUBAK,LEBEDEV,PANNU,
REMARK   3                 STEINER,NICHOLLS,WINN,LONG,VAGIN
REMARK   3
REMARK   3    REFINEMENT TARGET : MAXIMUM LIKELIHOOD
REMARK   3
REMARK   3  DATA USED IN REFINEMENT.
REMARK   3   RESOLUTION RANGE HIGH (ANGSTROMS) :   1.90
REMARK   3   RESOLUTION RANGE LOW  (ANGSTROMS) :  83.74
REMARK   3   DATA CUTOFF            (SIGMA(F)) : NONE
REMARK   3   COMPLETENESS FOR RANGE        (%) :  99.95
REMARK   3   NUMBER OF REFLECTIONS             :  159354
REMARK   3
REMARK   3  FIT TO DATA USED IN REFINEMENT.
REMARK   3   CROSS-VALIDATION METHOD          : THROUGHOUT
REMARK   3   FREE R VALUE TEST SET SELECTION  : RANDOM
REMARK   3   R VALUE     (WORKING + TEST SET) : 0.17076
REMARK   3   R VALUE            (WORKING SET) :  0.16888
REMARK   3   FREE R VALUE                     :  0.20691
REMARK   3   FREE R VALUE TEST SET SIZE   (%) :  5.0
REMARK   3   FREE R VALUE TEST SET COUNT      :  8366
REMARK   3
REMARK   3  FIT IN THE HIGHEST RESOLUTION BIN.
REMARK   3   TOTAL NUMBER OF BINS USED           :      20
REMARK   3   BIN RESOLUTION RANGE HIGH           :    1.900
REMARK   3   BIN RESOLUTION RANGE LOW            :    1.949
REMARK   3   REFLECTION IN BIN     (WORKING SET) :    11564
REMARK   3   BIN COMPLETENESS (WORKING+TEST) (%) :    99.73
REMARK   3   BIN R VALUE           (WORKING SET) :    0.349
REMARK   3   BIN FREE R VALUE SET COUNT          :      636
REMARK   3   BIN FREE R VALUE                    :    0.356
REMARK   3
REMARK   3  NUMBER OF NON-HYDROGEN ATOMS USED IN REFINEMENT.
REMARK   3   ALL ATOMS                :    17134
REMARK   3
REMARK   3  B VALUES.
REMARK   3   FROM WILSON PLOT           (A**2) : NULL
REMARK   3   MEAN B VALUE      (OVERALL, A**2) :  38.507
REMARK   3   OVERALL ANISOTROPIC B VALUE.
REMARK   3    B11 (A**2) :    -1.97
REMARK   3    B22 (A**2) :     1.84
REMARK   3    B33 (A**2) :     0.14
REMARK   3    B12 (A**2) :    -0.00
REMARK   3    B13 (A**2) :     0.00
REMARK   3    B23 (A**2) :    -0.00
REMARK   3
REMARK   3  ESTIMATED OVERALL COORDINATE ERROR.
REMARK   3   ESU BASED ON R VALUE                            (A):   0.142
REMARK   3   ESU BASED ON FREE R VALUE                       (A):   0.131
REMARK   3   ESU BASED ON MAXIMUM LIKELIHOOD                 (A):   0.123
REMARK   3   ESU FOR B VALUES BASED ON MAXIMUM LIKELIHOOD (A**2):   9.396
REMARK   3
REMARK   3 CORRELATION COEFFICIENTS.
REMARK   3   CORRELATION COEFFICIENT FO-FC      :   0.972
REMARK   3   CORRELATION COEFFICIENT FO-FC FREE :   0.960
REMARK   3
REMARK   3  RMS DEVIATIONS FROM IDEAL VALUES        COUNT    RMS    WEIGHT
REMARK   3   BOND LENGTHS REFINED ATOMS        (A): 16838 ; 0.014 ; 0.012
REMARK   3   BOND LENGTHS OTHERS               (A): 15015 ; 0.001 ; 0.016
REMARK   3   BOND ANGLES REFINED ATOMS   (DEGREES): 22849 ; 1.924 ; 1.648
REMARK   3   BOND ANGLES OTHERS          (DEGREES): 34629 ; 0.646 ; 1.578
REMARK   3   TORSION ANGLES, PERIOD 1    (DEGREES):  2024 ; 6.668 ; 5.000
REMARK   3   TORSION ANGLES, PERIOD 2    (DEGREES):    77 ;14.914 ; 5.000
REMARK   3   TORSION ANGLES, PERIOD 3    (DEGREES):  2703 ;15.236 ;10.000
REMARK   3   CHIRAL-CENTER RESTRAINTS       (A**3):  2344 ; 0.098 ; 0.200
REMARK   3   GENERAL PLANES REFINED ATOMS      (A): 19883 ; 0.011 ; 0.020
REMARK   3   GENERAL PLANES OTHERS             (A):  4061 ; 0.001 ; 0.020
REMARK   3
REMARK   3  ISOTROPIC THERMAL FACTOR RESTRAINTS.     COUNT   RMS    WEIGHT
REMARK   3   MAIN-CHAIN BOND REFINED ATOMS  (A**2):  8095 ; 3.282 ; 2.585
REMARK   3   MAIN-CHAIN BOND OTHER ATOMS    (A**2):  8095 ; 3.273 ; 2.586
REMARK   3   MAIN-CHAIN ANGLE REFINED ATOMS (A**2): 10118 ; 4.192 ; 4.621
REMARK   3   MAIN-CHAIN ANGLE OTHER ATOMS (A**2)  : 10119 ; 4.192 ; 4.622
REMARK   3   SIDE-CHAIN BOND REFINED ATOMS  (A**2):  8743 ; 4.595 ; 2.902
REMARK   3   SIDE-CHAIN BOND OTHER ATOMS  (A**2)  :  8744 ; 4.595 ; 2.902
REMARK   3   SIDE-CHAIN ANGLE OTHER ATOMS (A**2)  : 12732 ; 6.302 ; 5.175
REMARK   3   LONG RANGE B REFINED ATOMS (A**2)    : 19434 ; 7.313 ;  25.58
REMARK   3   LONG RANGE B OTHER ATOMS (A**2)      : 19338 ; 7.309 ;  25.54
REMARK   3
REMARK   3  NCS RESTRAINTS STATISTICS
REMARK   3   NCS TYPE: LOCAL
REMARK   3   NUMBER OF DIFFERENT NCS PAIRS  :  15
REMARK   3  GROUP  CHAIN1    RANGE     CHAIN2     RANGE    COUNT RMS  WEIGHT
REMARK   3    1     A  1_     22  3      6  2 B5_     22  11826  0.07  0.05
REMARK   3    2     A  1_     22  3      6  2 C8_     22  11854  0.06  0.05
REMARK   3    3     A  1_     22  3      6  2 D0_     22  11778  0.07  0.05
REMARK   3    4     A  1_     22  3      6  2 E0_     22  11801  0.07  0.05
REMARK   3    5     A  1_     22  3      6  2 F0_     22  11718  0.07  0.05
REMARK   3    6     B  5_     22  3      6  2 C8_     22  11787  0.07  0.05
REMARK   3    7     B  5_     22  3      6  2 D0_     22  11786  0.07  0.05
REMARK   3    8     B  5_     22  3      6  2 E0_     22  11855  0.06  0.05
REMARK   3    9     B  5_     22  3      6  2 F0_     22  11746  0.07  0.05
REMARK   3   10     C  8_     22  3      6  2 D0_     22  11830  0.06  0.05
REMARK   3   11     C  8_     22  3      6  2 E0_     22  11888  0.05  0.05
REMARK   3   12     C  8_     22  3      6  2 F0_     22  11818  0.06  0.05
REMARK   3   13     D  0_     22  3      6  2 E0_     22  12002  0.05  0.05
REMARK   3   14     D  0_     22  3      6  2 F0_     22  11981  0.06  0.05
REMARK   3   15     E  0_     22  3      6  2 F0_     22  11787  0.06  0.05
REMARK   3
REMARK   3  TWIN DETAILS
REMARK   3   NUMBER OF TWIN DOMAINS  : NULL
REMARK   3
REMARK   3
REMARK   3  TLS DETAILS
REMARK   3   NUMBER OF TLS GROUPS  :    6
REMARK   3   ATOM RECORD CONTAINS SUM OF TLS AND RESIDUAL B FACTORS
REMARK   3
REMARK   3   TLS GROUP :     1
REMARK   3    NUMBER OF COMPONENTS GROUP :    1
REMARK   3    COMPONENTS        C SSSEQI   TO  C SSSEQI
REMARK   3    RESIDUE RANGE :   A    22        A   406
REMARK   3    ORIGIN FOR THE GROUP (A):  31.9950   5.4698 -25.3981
REMARK   3    T TENSOR
REMARK   3      T11:   0.0143 T22:   0.0490
REMARK   3      T33:   0.0121 T12:  -0.0093
REMARK   3      T13:  -0.0074 T23:   0.0110
REMARK   3    L TENSOR
REMARK   3      L11:   1.5948 L22:   0.8867
REMARK   3      L33:   1.3436 L12:  -0.0956
REMARK   3      L13:   0.2545 L23:   0.2081
REMARK   3    S TENSOR
REMARK   3      S11:   0.0252 S12:  -0.1776 S13:  -0.0357
REMARK   3      S21:   0.1075 S22:  -0.0136 S23:  -0.0494
REMARK   3      S31:   0.0090 S32:   0.1456 S33:  -0.0116
REMARK   3
REMARK   3   TLS GROUP :     2
REMARK   3    NUMBER OF COMPONENTS GROUP :    1
REMARK   3    COMPONENTS        C SSSEQI   TO  C SSSEQI
REMARK   3    RESIDUE RANGE :   B    22        B   407
REMARK   3    ORIGIN FOR THE GROUP (A): -12.4247  27.3068 -57.1476
REMARK   3    T TENSOR
REMARK   3      T11:   0.0410 T22:   0.0307
REMARK   3      T33:   0.1073 T12:   0.0293
REMARK   3      T13:  -0.0241 T23:   0.0083
REMARK   3    L TENSOR
REMARK   3      L11:   1.4879 L22:   1.3021
REMARK   3      L33:   1.1429 L12:  -0.0349
REMARK   3      L13:   0.1602 L23:   0.1146
REMARK   3    S TENSOR
REMARK   3      S11:  -0.0093 S12:   0.0999 S13:   0.2436
REMARK   3      S21:  -0.0988 S22:  -0.0334 S23:   0.1461
REMARK   3      S31:  -0.1963 S32:  -0.1521 S33:   0.0427
REMARK   3
REMARK   3   TLS GROUP :     3
REMARK   3    NUMBER OF COMPONENTS GROUP :    1
REMARK   3    COMPONENTS        C SSSEQI   TO  C SSSEQI
REMARK   3    RESIDUE RANGE :   C    22        C   407
REMARK   3    ORIGIN FOR THE GROUP (A):  -9.1936   1.0062 -22.8086
REMARK   3    T TENSOR
REMARK   3      T11:   0.0400 T22:   0.0971
REMARK   3      T33:   0.0375 T12:  -0.0173
REMARK   3      T13:   0.0314 T23:   0.0048
REMARK   3    L TENSOR
REMARK   3      L11:   1.8257 L22:   1.1643
REMARK   3      L33:   1.1075 L12:  -0.0302
REMARK   3      L13:  -0.0471 L23:  -0.0367
REMARK   3    S TENSOR
REMARK   3      S11:  -0.0150 S12:  -0.3342 S13:  -0.1043
REMARK   3      S21:   0.1875 S22:  -0.0181 S23:   0.1213
REMARK   3      S31:   0.0709 S32:  -0.1831 S33:   0.0331
REMARK   3
REMARK   3   TLS GROUP :     4
REMARK   3    NUMBER OF COMPONENTS GROUP :    1
REMARK   3    COMPONENTS        C SSSEQI   TO  C SSSEQI
REMARK   3    RESIDUE RANGE :   D    22        D   602
REMARK   3    ORIGIN FOR THE GROUP (A): -11.2671 -15.8650 -62.5679
REMARK   3    T TENSOR
REMARK   3      T11:   0.0951 T22:   0.0589
REMARK   3      T33:   0.1035 T12:  -0.0496
REMARK   3      T13:  -0.0148 T23:  -0.0395
REMARK   3    L TENSOR
REMARK   3      L11:   1.3684 L22:   1.0192
REMARK   3      L33:   1.5593 L12:   0.1416
REMARK   3      L13:  -0.1021 L23:  -0.0107
REMARK   3    S TENSOR
REMARK   3      S11:   0.0328 S12:   0.1398 S13:  -0.2674
REMARK   3      S21:  -0.1012 S22:  -0.0187 S23:   0.1445
REMARK   3      S31:   0.2657 S32:  -0.2427 S33:  -0.0141
REMARK   3
REMARK   3   TLS GROUP :     5
REMARK   3    NUMBER OF COMPONENTS GROUP :    1
REMARK   3    COMPONENTS        C SSSEQI   TO  C SSSEQI
REMARK   3    RESIDUE RANGE :   E    22        E   413
REMARK   3    ORIGIN FOR THE GROUP (A):  28.7232  27.8399 -62.3250
REMARK   3    T TENSOR
REMARK   3      T11:   0.0577 T22:   0.0789
REMARK   3      T33:   0.1221 T12:  -0.0281
REMARK   3      T13:   0.0267 T23:   0.0656
REMARK   3    L TENSOR
REMARK   3      L11:   1.4762 L22:   1.0476
REMARK   3      L33:   1.2131 L12:   0.1456
REMARK   3      L13:   0.1338 L23:   0.1047
REMARK   3    S TENSOR
REMARK   3      S11:   0.0025 S12:   0.2335 S13:   0.2886
REMARK   3      S21:  -0.1664 S22:  -0.0020 S23:  -0.1334
REMARK   3      S31:  -0.1896 S32:   0.1908 S33:  -0.0005
REMARK   3
REMARK   3   TLS GROUP :     6
REMARK   3    NUMBER OF COMPONENTS GROUP :    1
REMARK   3    COMPONENTS        C SSSEQI   TO  C SSSEQI
REMARK   3    RESIDUE RANGE :   F    22        F   404
REMARK   3    ORIGIN FOR THE GROUP (A):  30.2504 -15.5723 -63.5525
REMARK   3    T TENSOR
REMARK   3      T11:   0.1189 T22:   0.0988
REMARK   3      T33:   0.1515 T12:   0.0653
REMARK   3      T13:   0.0303 T23:  -0.0695
REMARK   3    L TENSOR
REMARK   3      L11:   1.3266 L22:   1.1346
REMARK   3      L33:   1.2732 L12:   0.1227
REMARK   3      L13:   0.0075 L23:  -0.2613
REMARK   3    S TENSOR
REMARK   3      S11:   0.0436 S12:   0.2234 S13:  -0.3360
REMARK   3      S21:  -0.1496 S22:  -0.0298 S23:  -0.2206
REMARK   3      S31:   0.3037 S32:   0.2735 S33:  -0.0139
REMARK   3
REMARK   3
REMARK   3  BULK SOLVENT MODELLING.
REMARK   3   METHOD USED :  MASK
REMARK   3   PARAMETERS FOR MASK CALCULATION
REMARK   3   VDW PROBE RADIUS   :   1.20
REMARK   3   ION PROBE RADIUS   :   0.80
REMARK   3   SHRINKAGE RADIUS   :   0.80
REMARK   3
REMARK   3  OTHER REFINEMENT REMARKS:
REMARK   3  HYDROGENS HAVE BEEN ADDED IN THE RIDING POSITIONS
REMARK   3  U VALUES      : WITH TLS ADDED
REMARK   3
CRYST1   89.058  142.765  167.202  90.00  90.00  90.00 P 21 21 21               
SCALE1      0.011229  0.000000  0.000000        0.00000                         
SCALE2     -0.000000  0.007005  0.000000        0.00000                         
SCALE3      0.000000 -0.000000  0.005981        0.00000                         
ATOM      1  N   SER A  22      51.771  21.196 -24.622  1.00 99.77           N
ANISOU    1  N   SER A  22    11440  13442  13023  -1720   -390   -436       N
ATOM      2  CA  SER A  22      50.569  21.243 -25.505  1.00100.96           C
ANISOU    2  CA  SER A  22    11727  13459  13172  -1665   -321   -356       C
ATOM      3  C   SER A  22      49.433  22.064 -24.878  1.00 95.42           C
ANISOU    3  C   SER A  22    11176  12588  12490  -1662   -355   -408       C
ATOM      4  O   SER A  22      49.281  22.198 -23.658  1.00 84.03           O
ANISOU    4  O   SER A  22     9752  11147  11025  -1643   -429   -507       O
ATOM      5  CB  SER A  22      50.117  19.856 -25.877  1.00 85.98           C
ANISOU    5  CB  SER A  22     9834  11637  11195  -1504   -287   -302       C
ATOM      6  OG  SER A  22      48.940  19.890 -26.672  1.00 91.00           O
ANISOU    6  OG  SER A  22    10594  12154  11826  -1451   -230   -236       O
ATOM      7  N   ASP A  23      48.634  22.683 -25.760  1.00 89.66           N
ANISOU    7  N   ASP A  23    10552  11712  11802  -1682   -302   -341       N
ATOM      8  CA  ASP A  23      47.448  23.400 -25.324  1.00 73.91           C
ANISOU    8  CA  ASP A  23     8700   9552   9828  -1657   -326   -383       C
ATOM      9  C   ASP A  23      46.432  22.412 -24.788  1.00 52.70           C
ANISOU    9  C   ASP A  23     6071   6898   7053  -1492   -335   -401       C
ATOM     10  O   ASP A  23      45.894  22.692 -23.734  1.00 57.08           O
ANISOU   10  O   ASP A  23     6681   7413   7592  -1462   -387   -491       O
ATOM     11  CB  ASP A  23      46.833  24.247 -26.434  1.00 74.79           C
ANISOU   11  CB  ASP A  23     8909   9503  10005  -1704   -272   -298       C
ATOM     12  CG  ASP A  23      47.594  25.548 -26.645  1.00 98.16           C
ANISOU   12  CG  ASP A  23    11853  12372  13070  -1883   -280   -298       C
ATOM     13  OD1 ASP A  23      48.562  25.846 -25.891  1.00 81.85           O
ANISOU   13  OD1 ASP A  23     9700  10365  11033  -1975   -332   -380       O
ATOM     14  OD2 ASP A  23      47.184  26.284 -27.547  1.00120.34           O
ANISOU   14  OD2 ASP A  23    14741  15047  15936  -1931   -240   -217       O
ATOM     15  N   THR A  24      46.253  21.277 -25.483  1.00 46.32           N
ANISOU   15  N   THR A  24     5240   6169   6189  -1395   -286   -322       N
ATOM     16  CA  THR A  24      45.274  20.267 -25.106  1.00 51.15           C
ANISOU   16  CA  THR A  24     5904   6805   6725  -1248   -287   -323       C
ATOM     17  C   THR A  24      45.599  19.747 -23.717  1.00 46.75           C
ANISOU   17  C   THR A  24     5301   6350   6109  -1206   -355   -407       C
ATOM     18  O   THR A  24      44.689  19.602 -22.912  1.00 50.29           O
ANISOU   18  O   THR A  24     5822   6771   6514  -1134   -379   -451       O
ATOM     19  CB  THR A  24      45.076  19.160 -26.143  1.00 61.46           C
ANISOU   19  CB  THR A  24     7193   8166   7992  -1162   -227   -231       C
ATOM     20  OG1 THR A  24      44.841  19.817 -27.382  1.00 67.42           O
ANISOU   20  OG1 THR A  24     7990   8831   8793  -1215   -171   -158       O
ATOM     21  CG2 THR A  24      43.813  18.329 -25.944  1.00 59.65           C
ANISOU   21  CG2 THR A  24     7042   7913   7706  -1028   -220   -222       C
ATOM     22  N   VAL A  25      46.880  19.538 -23.407  1.00 44.13           N
ANISOU   22  N   VAL A  25     4850   6141   5774  -1255   -388   -431       N
ATOM     23  CA  VAL A  25      47.257  19.002 -22.105  1.00 38.91           C
ANISOU   23  CA  VAL A  25     4141   5593   5049  -1210   -461   -502       C
ATOM     24  C   VAL A  25      46.880  19.993 -21.010  1.00 44.29           C
ANISOU   24  C   VAL A  25     4886   6207   5734  -1256   -519   -609       C
ATOM     25  O   VAL A  25      46.238  19.563 -20.058  1.00 43.10           O
ANISOU   25  O   VAL A  25     4782   6084   5508  -1171   -550   -649       O
ATOM     26  CB  VAL A  25      48.752  18.651 -22.065  1.00 45.75           C
ANISOU   26  CB  VAL A  25     4855   6608   5919  -1255   -490   -508       C
ATOM     27  CG1 VAL A  25      49.260  18.375 -20.642  1.00 40.42           C
ANISOU   27  CG1 VAL A  25     4128   6047   5183  -1231   -583   -592       C
ATOM     28  CG2 VAL A  25      49.012  17.476 -23.010  1.00 47.93           C
ANISOU   28  CG2 VAL A  25     5073   6962   6175  -1174   -436   -417       C
ATOM     29  N   GLU A  26      47.237  21.281 -21.155  1.00 42.40           N
ANISOU   29  N   GLU A  26     4652   5878   5581  -1387   -530   -653       N
ATOM     30  CA  GLU A  26      46.865  22.265 -20.140  1.00 48.76           C
ANISOU   30  CA  GLU A  26     5522   6607   6398  -1428   -587   -771       C
ATOM     31  C   GLU A  26      45.327  22.391 -20.053  1.00 47.62           C
ANISOU   31  C   GLU A  26     5515   6345   6232  -1337   -559   -774       C
ATOM     32  O   GLU A  26      44.770  22.491 -18.970  1.00 41.79           O
ANISOU   32  O   GLU A  26     4825   5614   5439  -1289   -599   -863       O
ATOM     33  CB  GLU A  26      47.497  23.641 -20.364  1.00 53.24           C
ANISOU   33  CB  GLU A  26     6077   7074   7077  -1589   -606   -817       C
ATOM     34  CG  GLU A  26      48.542  24.035 -19.294  1.00 80.20           C
ANISOU   34  CG  GLU A  26     9405  10578  10490  -1674   -695   -937       C
ATOM     35  CD  GLU A  26      49.580  22.934 -19.039  1.00 95.98           C
ANISOU   35  CD  GLU A  26    11262  12785  12420  -1640   -722   -915       C
ATOM     36  OE1 GLU A  26      50.408  22.723 -19.934  1.00 95.47           O
ANISOU   36  OE1 GLU A  26    11103  12771  12399  -1694   -684   -840       O
ATOM     37  OE2 GLU A  26      49.504  22.206 -17.999  1.00 94.19           O
ANISOU   37  OE2 GLU A  26    11022  12675  12090  -1546   -775   -963       O
ATOM     38  N   TRP A  27      44.650  22.384 -21.195  1.00 38.10           N
ANISOU   38  N   TRP A  27     4367   5043   5066  -1313   -489   -680       N
ATOM     39  CA  TRP A  27      43.195  22.495 -21.195  1.00 37.01           C
ANISOU   39  CA  TRP A  27     4345   4801   4914  -1226   -462   -680       C
ATOM     40  C   TRP A  27      42.559  21.323 -20.424  1.00 34.17           C
ANISOU   40  C   TRP A  27     3992   4547   4441  -1096   -466   -686       C
ATOM     41  O   TRP A  27      41.688  21.529 -19.603  1.00 36.65           O
ANISOU   41  O   TRP A  27     4371   4835   4717  -1044   -482   -755       O
ATOM     42  CB  TRP A  27      42.649  22.573 -22.636  1.00 34.56           C
ANISOU   42  CB  TRP A  27     4083   4391   4657  -1217   -392   -568       C
ATOM     43  CG  TRP A  27      41.198  22.236 -22.620  1.00 36.67           C
ANISOU   43  CG  TRP A  27     4439   4606   4886  -1100   -365   -556       C
ATOM     44  CD1 TRP A  27      40.177  23.038 -22.187  1.00 33.44           C
ANISOU   44  CD1 TRP A  27     4121   4082   4500  -1073   -377   -624       C
ATOM     45  CD2 TRP A  27      40.629  20.940 -22.901  1.00 34.51           C
ANISOU   45  CD2 TRP A  27     4159   4409   4542   -990   -328   -488       C
ATOM     46  NE1 TRP A  27      39.010  22.351 -22.240  1.00 35.57           N
ANISOU   46  NE1 TRP A  27     4435   4359   4718   -958   -345   -595       N
ATOM     47  CE2 TRP A  27      39.246  21.067 -22.686  1.00 33.40           C
ANISOU   47  CE2 TRP A  27     4106   4195   4389   -911   -315   -510       C
ATOM     48  CE3 TRP A  27      41.145  19.732 -23.362  1.00 31.20           C
ANISOU   48  CE3 TRP A  27     3670   4103   4079   -953   -305   -414       C
ATOM     49  CZ2 TRP A  27      38.392  19.993 -22.827  1.00 31.92           C
ANISOU   49  CZ2 TRP A  27     3932   4053   4143   -808   -282   -462       C
ATOM     50  CZ3 TRP A  27      40.279  18.668 -23.563  1.00 33.36           C
ANISOU   50  CZ3 TRP A  27     3968   4405   4300   -845   -274   -365       C
ATOM     51  CH2 TRP A  27      38.908  18.804 -23.306  1.00 33.74           C
ANISOU   51  CH2 TRP A  27     4101   4382   4337   -780   -262   -386       C
ATOM     52  N   PHE A  28      42.999  20.088 -20.660  1.00 34.68           N
ANISOU   52  N   PHE A  28     3989   4733   4453  -1044   -451   -613       N
ATOM     53  CA  PHE A  28      42.348  18.910 -20.094  1.00 37.70           C
ANISOU   53  CA  PHE A  28     4386   5197   4741   -925   -448   -592       C
ATOM     54  C   PHE A  28      42.530  18.857 -18.590  1.00 40.30           C
ANISOU   54  C   PHE A  28     4702   5619   4990   -910   -514   -683       C
ATOM     55  O   PHE A  28      41.629  18.499 -17.828  1.00 38.28           O
ANISOU   55  O   PHE A  28     4499   5383   4661   -834   -513   -705       O
ATOM     56  CB  PHE A  28      42.909  17.636 -20.721  1.00 34.66           C
ANISOU   56  CB  PHE A  28     3930   4907   4332   -877   -425   -498       C
ATOM     57  CG  PHE A  28      42.130  16.380 -20.441  1.00 32.01           C
ANISOU   57  CG  PHE A  28     3623   4617   3922   -759   -410   -450       C
ATOM     58  CD1 PHE A  28      40.879  16.183 -20.968  1.00 35.87           C
ANISOU   58  CD1 PHE A  28     4189   5024   4417   -703   -358   -409       C
ATOM     59  CD2 PHE A  28      42.634  15.408 -19.608  1.00 36.84           C
ANISOU   59  CD2 PHE A  28     4183   5353   4460   -707   -452   -445       C
ATOM     60  CE1 PHE A  28      40.199  14.995 -20.744  1.00 34.62           C
ANISOU   60  CE1 PHE A  28     4050   4905   4199   -608   -343   -361       C
ATOM     61  CE2 PHE A  28      41.969  14.212 -19.407  1.00 35.97           C
ANISOU   61  CE2 PHE A  28     4101   5274   4291   -608   -437   -387       C
ATOM     62  CZ  PHE A  28      40.745  14.015 -19.952  1.00 39.80           C
ANISOU   62  CZ  PHE A  28     4658   5674   4787   -564   -381   -348       C
ATOM     63  N   LYS A  29      43.702  19.274 -18.151  1.00 41.35           N
ANISOU   63  N   LYS A  29     4761   5813   5134   -989   -570   -740       N
ATOM     64  CA  LYS A  29      44.027  19.275 -16.734  1.00 49.63           C
ANISOU   64  CA  LYS A  29     5788   6966   6101   -982   -644   -834       C
ATOM     65  C   LYS A  29      43.044  20.168 -16.002  1.00 45.16           C
ANISOU   65  C   LYS A  29     5316   6321   5521   -978   -652   -935       C
ATOM     66  O   LYS A  29      42.855  19.963 -14.846  1.00 45.76           O
ANISOU   66  O   LYS A  29     5401   6484   5499   -936   -692   -998       O
ATOM     67  CB  LYS A  29      45.473  19.748 -16.549  1.00 49.98           C
ANISOU   67  CB  LYS A  29     5730   7077   6182  -1085   -706   -887       C
ATOM     68  CG  LYS A  29      46.272  19.120 -15.425  1.00 67.92           C
ANISOU   68  CG  LYS A  29     7924   9522   8357  -1057   -785   -927       C
ATOM     69  CD  LYS A  29      47.809  19.515 -15.600  1.00 75.59           C
ANISOU   69  CD  LYS A  29     8768  10560   9391  -1167   -835   -958       C
ATOM     70  CE  LYS A  29      48.830  18.478 -15.160  1.00 75.28           C
ANISOU   70  CE  LYS A  29     8614  10704   9285  -1119   -891   -930       C
ATOM     71  NZ  LYS A  29      49.844  18.257 -16.232  1.00 78.37           N
ANISOU   71  NZ  LYS A  29     8895  11124   9757  -1167   -863   -865       N
ATOM     72  N   GLN A  30      42.532  21.244 -16.614  1.00 44.40           N
ANISOU   72  N   GLN A  30     5283   6065   5520  -1028   -623   -962       N
ATOM     73  CA  GLN A  30      41.669  22.177 -15.892  1.00 42.01           C
ANISOU   73  CA  GLN A  30     5064   5682   5213  -1020   -638  -1077       C
ATOM     74  C   GLN A  30      40.218  21.967 -16.347  1.00 38.91           C
ANISOU   74  C   GLN A  30     4756   5207   4819   -928   -569  -1026       C
ATOM     75  O   GLN A  30      39.336  22.671 -15.906  1.00 37.90           O
ANISOU   75  O   GLN A  30     4697   5007   4694   -902   -568  -1111       O
ATOM     76  CB  GLN A  30      42.115  23.643 -16.062  1.00 45.99           C
ANISOU   76  CB  GLN A  30     5584   6055   5832  -1138   -671  -1165       C
ATOM     77  CG  GLN A  30      42.048  24.199 -17.482  1.00 53.89           C
ANISOU   77  CG  GLN A  30     6612   6900   6961  -1193   -621  -1079       C
ATOM     78  CD  GLN A  30      40.681  24.567 -18.046  1.00 53.75           C
ANISOU   78  CD  GLN A  30     6699   6739   6984  -1128   -568  -1052       C
ATOM     79  OE1 GLN A  30      40.019  25.491 -17.584  1.00 65.33           O
ANISOU   79  OE1 GLN A  30     8238   8103   8481  -1120   -586  -1153       O
ATOM     80  NE2 GLN A  30      40.220  23.877 -19.085  1.00 50.54           N
ANISOU   80  NE2 GLN A  30     6300   6320   6580  -1075   -505   -923       N
ATOM     81  N   ALA A  31      39.951  21.019 -17.275  1.00 38.45           N
ANISOU   81  N   ALA A  31     4687   5158   4762   -878   -513   -895       N
ATOM     82  CA  ALA A  31      38.621  20.874 -17.856  1.00 38.94           C
ANISOU   82  CA  ALA A  31     4820   5138   4838   -804   -452   -845       C
ATOM     83  C   ALA A  31      37.592  20.422 -16.811  1.00 39.84           C
ANISOU   83  C   ALA A  31     4969   5318   4849   -713   -444   -890       C
ATOM     84  O   ALA A  31      36.445  20.891 -16.881  1.00 35.13           O
ANISOU   84  O   ALA A  31     4436   4638   4273   -669   -413   -921       O
ATOM     85  CB  ALA A  31      38.631  19.944 -19.045  1.00 36.94           C
ANISOU   85  CB  ALA A  31     4542   4889   4603   -776   -402   -709       C
ATOM     86  N   LYS A  32      37.965  19.458 -15.936  1.00 37.01           N
ANISOU   86  N   LYS A  32     4567   5112   4383   -680   -467   -879       N
ATOM     87  CA  LYS A  32      37.169  19.065 -14.758  1.00 35.94           C
ANISOU   87  CA  LYS A  32     4458   5066   4131   -610   -464   -924       C
ATOM     88  C   LYS A  32      35.977  18.158 -15.062  1.00 36.17           C
ANISOU   88  C   LYS A  32     4515   5097   4129   -527   -398   -837       C
ATOM     89  O   LYS A  32      35.732  17.201 -14.297  1.00 31.76           O
ANISOU   89  O   LYS A  32     3947   4654   3464   -476   -393   -802       O
ATOM     90  CB  LYS A  32      36.763  20.302 -13.978  1.00 41.78           C
ANISOU   90  CB  LYS A  32     5242   5762   4869   -625   -488  -1075       C
ATOM     91  CG  LYS A  32      37.900  20.809 -13.072  1.00 52.20           C
ANISOU   91  CG  LYS A  32     6523   7155   6153   -690   -569  -1178       C
ATOM     92  CD  LYS A  32      37.522  21.994 -12.252  1.00 58.11           C
ANISOU   92  CD  LYS A  32     7318   7863   6897   -702   -598  -1343       C
ATOM     93  CE  LYS A  32      37.507  23.233 -13.123  1.00 68.71           C
ANISOU   93  CE  LYS A  32     8698   9011   8395   -763   -597  -1384       C
ATOM     94  NZ  LYS A  32      38.489  24.219 -12.597  1.00 82.50           N
ANISOU   94  NZ  LYS A  32    10428  10740  10177   -857   -675  -1511       N
ATOM     95  N   TYR A  33      35.194  18.478 -16.086  1.00 30.42           N
ANISOU   95  N   TYR A  33     3825   4247   3487   -513   -351   -805       N
ATOM     96  CA  TYR A  33      33.812  17.998 -16.207  1.00 30.58           C
ANISOU   96  CA  TYR A  33     3878   4256   3485   -439   -292   -769       C
ATOM     97  C   TYR A  33      33.453  17.919 -17.675  1.00 30.50           C
ANISOU   97  C   TYR A  33     3880   4137   3572   -434   -255   -684       C
ATOM     98  O   TYR A  33      33.552  18.906 -18.390  1.00 29.30           O
ANISOU   98  O   TYR A  33     3751   3871   3511   -470   -260   -708       O
ATOM     99  CB  TYR A  33      32.860  18.941 -15.451  1.00 34.88           C
ANISOU   99  CB  TYR A  33     4467   4775   4011   -410   -285   -890       C
ATOM    100  CG  TYR A  33      31.441  18.477 -15.137  1.00 32.86           C
ANISOU  100  CG  TYR A  33     4229   4554   3701   -333   -227   -881       C
ATOM    101  CD1 TYR A  33      31.140  17.151 -14.952  1.00 36.19           C
ANISOU  101  CD1 TYR A  33     4627   5072   4049   -300   -196   -785       C
ATOM    102  CD2 TYR A  33      30.400  19.392 -14.977  1.00 37.23           C
ANISOU  102  CD2 TYR A  33     4818   5045   4280   -295   -206   -975       C
ATOM    103  CE1 TYR A  33      29.864  16.741 -14.608  1.00 31.05           C
ANISOU  103  CE1 TYR A  33     3984   4462   3350   -243   -141   -778       C
ATOM    104  CE2 TYR A  33      29.126  19.020 -14.588  1.00 30.71           C
ANISOU  104  CE2 TYR A  33     3994   4271   3400   -227   -152   -981       C
ATOM    105  CZ  TYR A  33      28.863  17.676 -14.408  1.00 34.31           C
ANISOU  105  CZ  TYR A  33     4422   4832   3782   -208   -117   -878       C
ATOM    106  OH  TYR A  33      27.629  17.170 -14.075  1.00 31.72           O
ANISOU  106  OH  TYR A  33     4086   4564   3402   -156    -58   -864       O
ATOM    107  N   GLY A  34      33.091  16.717 -18.123  1.00 28.91           N
ANISOU  107  N   GLY A  34     3662   3971   3349   -392   -220   -583       N
ATOM    108  CA  GLY A  34      32.566  16.534 -19.458  1.00 33.34           C
ANISOU  108  CA  GLY A  34     4236   4446   3983   -375   -184   -511       C
ATOM    109  C   GLY A  34      31.316  15.650 -19.484  1.00 29.91           C
ANISOU  109  C   GLY A  34     3810   4036   3518   -310   -138   -465       C
ATOM    110  O   GLY A  34      31.006  14.980 -18.486  1.00 28.08           O
ANISOU  110  O   GLY A  34     3569   3896   3202   -283   -130   -467       O
ATOM    111  N   MET A  35      30.661  15.649 -20.655  1.00 25.27           N
ANISOU  111  N   MET A  35     3238   3368   2996   -290   -110   -420       N
ATOM    112  CA  MET A  35      29.511  14.805 -20.897  1.00 27.66           C
ANISOU  112  CA  MET A  35     3539   3682   3286   -238    -70   -374       C
ATOM    113  C   MET A  35      29.956  13.668 -21.829  1.00 25.26           C
ANISOU  113  C   MET A  35     3212   3386   2999   -238    -65   -278       C
ATOM    114  O   MET A  35      30.599  13.906 -22.805  1.00 25.72           O
ANISOU  114  O   MET A  35     3267   3398   3107   -262    -75   -251       O
ATOM    115  CB  MET A  35      28.355  15.544 -21.592  1.00 29.75           C
ANISOU  115  CB  MET A  35     3832   3859   3611   -205    -49   -398       C
ATOM    116  CG  MET A  35      27.123  14.701 -21.726  1.00 31.26           C
ANISOU  116  CG  MET A  35     4010   4077   3789   -157    -11   -364       C
ATOM    117  SD  MET A  35      25.743  15.547 -22.566  1.00 31.63           S
ANISOU  117  SD  MET A  35     4077   4032   3907   -106      4   -393       S
ATOM    118  CE  MET A  35      25.098  16.464 -21.175  1.00 30.06           C
ANISOU  118  CE  MET A  35     3886   3863   3671    -78     12   -512       C
ATOM    119  N   MET A  36      29.582  12.444 -21.483  1.00 24.27           N
ANISOU  119  N   MET A  36     3070   3319   2830   -211    -48   -229       N
ATOM    120  CA  MET A  36      29.687  11.310 -22.353  1.00 24.48           C
ANISOU  120  CA  MET A  36     3081   3339   2880   -198    -40   -150       C
ATOM    121  C   MET A  36      28.303  10.932 -22.880  1.00 27.49           C
ANISOU  121  C   MET A  36     3469   3687   3286   -165     -6   -133       C
ATOM    122  O   MET A  36      27.316  11.139 -22.197  1.00 27.28           O
ANISOU  122  O   MET A  36     3447   3679   3235   -149     15   -165       O
ATOM    123  CB  MET A  36      30.303  10.117 -21.604  1.00 24.04           C
ANISOU  123  CB  MET A  36     3003   3359   2769   -193    -54   -102       C
ATOM    124  CG  MET A  36      31.060   9.152 -22.492  1.00 23.45           C
ANISOU  124  CG  MET A  36     2907   3274   2727   -184    -66    -40       C
ATOM    125  SD  MET A  36      31.737   7.813 -21.498  1.00 28.97           S
ANISOU  125  SD  MET A  36     3588   4049   3368   -165    -92     17       S
ATOM    126  CE  MET A  36      32.871   7.169 -22.751  1.00 28.87           C
ANISOU  126  CE  MET A  36     3543   4013   3412   -151   -111     52       C
ATOM    127  N   ILE A  37      28.252  10.410 -24.127  1.00 26.69           N
ANISOU  127  N   ILE A  37     3363   3543   3232   -154     -2    -88       N
ATOM    128  CA  ILE A  37      26.982   9.957 -24.728  1.00 27.25           C
ANISOU  128  CA  ILE A  37     3435   3588   3331   -126     21    -73       C
ATOM    129  C   ILE A  37      27.197   8.546 -25.227  1.00 23.58           C
ANISOU  129  C   ILE A  37     2954   3128   2875   -119     19    -14       C
ATOM    130  O   ILE A  37      28.110   8.322 -26.074  1.00 23.58           O
ANISOU  130  O   ILE A  37     2949   3114   2895   -121      2      6       O
ATOM    131  CB  ILE A  37      26.583  10.830 -25.902  1.00 24.81           C
ANISOU  131  CB  ILE A  37     3140   3212   3073   -115     18    -89       C
ATOM    132  CG1 ILE A  37      26.332  12.308 -25.582  1.00 24.66           C
ANISOU  132  CG1 ILE A  37     3144   3158   3066   -116     14   -149       C
ATOM    133  CG2 ILE A  37      25.417  10.221 -26.633  1.00 27.68           C
ANISOU  133  CG2 ILE A  37     3493   3559   3464    -86     32    -72       C
ATOM    134  CD1 ILE A  37      25.098  12.575 -24.944  1.00 35.38           C
ANISOU  134  CD1 ILE A  37     4499   4527   4416    -86     34   -192       C
ATOM    135  N   HIS A  38      26.337   7.656 -24.730  1.00 26.39           N
ANISOU  135  N   HIS A  38     3301   3504   3219   -112     38      8       N
ATOM    136  CA  HIS A  38      26.176   6.322 -25.315  1.00 25.43           C
ANISOU  136  CA  HIS A  38     3170   3363   3126   -104     37     56       C
ATOM    137  C   HIS A  38      24.829   6.315 -26.029  1.00 25.42           C
ANISOU  137  C   HIS A  38     3160   3331   3164    -93     54     41       C
ATOM    138  O   HIS A  38      23.775   6.557 -25.425  1.00 25.80           O
ANISOU  138  O   HIS A  38     3197   3401   3202    -96     79     23       O
ATOM    139  CB  HIS A  38      26.185   5.216 -24.255  1.00 22.55           C
ANISOU  139  CB  HIS A  38     2804   3034   2729   -113     42    106       C
ATOM    140  CG  HIS A  38      27.561   4.849 -23.763  1.00 27.63           C
ANISOU  140  CG  HIS A  38     3450   3705   3342   -111     12    134       C
ATOM    141  ND1 HIS A  38      28.356   5.740 -23.090  1.00 26.41           N
ANISOU  141  ND1 HIS A  38     3295   3594   3143   -120     -2    105       N
ATOM    142  CD2 HIS A  38      28.309   3.713 -23.914  1.00 32.45           C
ANISOU  142  CD2 HIS A  38     4058   4302   3967    -95    -11    183       C
ATOM    143  CE1 HIS A  38      29.554   5.157 -22.868  1.00 31.28           C
ANISOU  143  CE1 HIS A  38     3904   4235   3746   -111    -34    137       C
ATOM    144  NE2 HIS A  38      29.548   3.909 -23.332  1.00 27.52           N
ANISOU  144  NE2 HIS A  38     3427   3723   3304    -91    -41    186       N
ATOM    145  N   TRP A  39      24.857   5.971 -27.310  1.00 26.83           N
ANISOU  145  N   TRP A  39     3338   3470   3384    -80     40     45       N
ATOM    146  CA  TRP A  39      23.630   5.882 -28.094  1.00 22.67           C
ANISOU  146  CA  TRP A  39     2797   2920   2894    -68     45     29       C
ATOM    147  C   TRP A  39      23.855   4.934 -29.271  1.00 22.67           C
ANISOU  147  C   TRP A  39     2795   2889   2927    -57     25     41       C
ATOM    148  O   TRP A  39      24.897   5.005 -29.958  1.00 25.81           O
ANISOU  148  O   TRP A  39     3205   3281   3320    -46      9     44       O
ATOM    149  CB  TRP A  39      23.220   7.256 -28.590  1.00 25.17           C
ANISOU  149  CB  TRP A  39     3121   3223   3217    -49     42     -9       C
ATOM    150  CG  TRP A  39      21.815   7.354 -29.097  1.00 25.98           C
ANISOU  150  CG  TRP A  39     3201   3318   3350    -30     46    -32       C
ATOM    151  CD1 TRP A  39      20.714   6.699 -28.606  1.00 28.28           C
ANISOU  151  CD1 TRP A  39     3458   3633   3654    -40     66    -34       C
ATOM    152  CD2 TRP A  39      21.362   8.224 -30.143  1.00 26.34           C
ANISOU  152  CD2 TRP A  39     3252   3337   3416      0     26    -54       C
ATOM    153  NE1 TRP A  39      19.589   7.130 -29.284  1.00 28.97           N
ANISOU  153  NE1 TRP A  39     3521   3716   3771    -13     59    -66       N
ATOM    154  CE2 TRP A  39      19.959   8.078 -30.212  1.00 27.73           C
ANISOU  154  CE2 TRP A  39     3391   3526   3617     16     31    -76       C
ATOM    155  CE3 TRP A  39      21.981   9.135 -31.017  1.00 24.77           C
ANISOU  155  CE3 TRP A  39     3085   3108   3215     15      5    -50       C
ATOM    156  CZ2 TRP A  39      19.188   8.792 -31.131  1.00 28.00           C
ANISOU  156  CZ2 TRP A  39     3419   3545   3674     57      8    -98       C
ATOM    157  CZ3 TRP A  39      21.211   9.880 -31.901  1.00 29.24           C
ANISOU  157  CZ3 TRP A  39     3655   3651   3800     51    -13    -62       C
ATOM    158  CH2 TRP A  39      19.826   9.706 -31.941  1.00 27.85           C
ANISOU  158  CH2 TRP A  39     3442   3491   3649     77    -15    -88       C
ATOM    159  N   GLY A  40      22.925   4.004 -29.418  1.00 23.54           N
ANISOU  159  N   GLY A  40     2888   2985   3069    -64     27     46       N
ATOM    160  CA  GLY A  40      22.966   3.046 -30.515  1.00 26.39           C
ANISOU  160  CA  GLY A  40     3248   3313   3466    -53      4     41       C
ATOM    161  C   GLY A  40      21.665   2.267 -30.652  1.00 27.72           C
ANISOU  161  C   GLY A  40     3390   3465   3678    -71      5     33       C
ATOM    162  O   GLY A  40      20.665   2.584 -30.013  1.00 21.97           O
ANISOU  162  O   GLY A  40     2636   2759   2950    -90     28     30       O
ATOM    163  N   LEU A  41      21.752   1.152 -31.427  1.00 26.70           N
ANISOU  163  N   LEU A  41     3262   3296   3587    -69    -18     26       N
ATOM    164  CA  LEU A  41      20.617   0.275 -31.580  1.00 25.96           C
ANISOU  164  CA  LEU A  41     3141   3176   3545    -98    -23     15       C
ATOM    165  C   LEU A  41      20.184  -0.271 -30.226  1.00 26.70           C
ANISOU  165  C   LEU A  41     3226   3270   3648   -145      7     66       C
ATOM    166  O   LEU A  41      18.972  -0.450 -29.985  1.00 26.43           O
ANISOU  166  O   LEU A  41     3154   3246   3641   -182     23     63       O
ATOM    167  CB  LEU A  41      20.936  -0.845 -32.562  1.00 25.23           C
ANISOU  167  CB  LEU A  41     3059   3031   3494    -86    -59     -8       C
ATOM    168  CG  LEU A  41      21.317  -0.356 -33.962  1.00 24.87           C
ANISOU  168  CG  LEU A  41     3020   3004   3424    -40    -86    -59       C
ATOM    169  CD1 LEU A  41      21.600  -1.584 -34.836  1.00 24.61           C
ANISOU  169  CD1 LEU A  41     2996   2925   3431    -26   -119    -97       C
ATOM    170  CD2 LEU A  41      20.173   0.514 -34.585  1.00 26.93           C
ANISOU  170  CD2 LEU A  41     3252   3301   3677    -34    -93    -93       C
ATOM    171  N   TYR A  42      21.169  -0.514 -29.357  1.00 22.27           N
ANISOU  171  N   TYR A  42     2694   2706   3059   -145     15    115       N
ATOM    172  CA  TYR A  42      20.894  -1.098 -28.040  1.00 26.17           C
ANISOU  172  CA  TYR A  42     3189   3207   3548   -189     42    178       C
ATOM    173  C   TYR A  42      19.941  -0.217 -27.238  1.00 24.56           C
ANISOU  173  C   TYR A  42     2952   3073   3305   -212     86    174       C
ATOM    174  O   TYR A  42      19.250  -0.699 -26.351  1.00 24.06           O
ANISOU  174  O   TYR A  42     2871   3028   3241   -258    119    216       O
ATOM    175  CB  TYR A  42      22.218  -1.368 -27.278  1.00 29.26           C
ANISOU  175  CB  TYR A  42     3619   3597   3902   -172     34    230       C
ATOM    176  CG  TYR A  42      23.216  -0.231 -27.240  1.00 27.69           C
ANISOU  176  CG  TYR A  42     3429   3445   3644   -134     29    206       C
ATOM    177  CD1 TYR A  42      23.078   0.851 -26.396  1.00 22.75           C
ANISOU  177  CD1 TYR A  42     2797   2885   2960   -141     56    200       C
ATOM    178  CD2 TYR A  42      24.290  -0.214 -28.125  1.00 24.39           C
ANISOU  178  CD2 TYR A  42     3023   3008   3233    -93     -1    181       C
ATOM    179  CE1 TYR A  42      23.935   1.942 -26.495  1.00 25.20           C
ANISOU  179  CE1 TYR A  42     3116   3225   3232   -115     47    169       C
ATOM    180  CE2 TYR A  42      25.180   0.823 -28.182  1.00 23.03           C
ANISOU  180  CE2 TYR A  42     2853   2877   3017    -71     -3    161       C
ATOM    181  CZ  TYR A  42      25.019   1.925 -27.362  1.00 25.77           C
ANISOU  181  CZ  TYR A  42     3199   3276   3316    -86     17    155       C
ATOM    182  OH  TYR A  42      25.925   2.955 -27.475  1.00 24.10           O
ANISOU  182  OH  TYR A  42     2990   3091   3073    -73     10    132       O
ATOM    183  N   SER A  43      19.973   1.111 -27.474  1.00 25.07           N
ANISOU  183  N   SER A  43     3010   3178   3334   -177     89    125       N
ATOM    184  CA  SER A  43      19.159   2.058 -26.750  1.00 25.11           C
ANISOU  184  CA  SER A  43     2987   3248   3306   -181    126    105       C
ATOM    185  C   SER A  43      17.643   1.811 -26.984  1.00 27.22           C
ANISOU  185  C   SER A  43     3195   3528   3616   -206    144     83       C
ATOM    186  O   SER A  43      16.827   2.165 -26.172  1.00 28.76           O
ANISOU  186  O   SER A  43     3353   3784   3790   -222    186     79       O
ATOM    187  CB  SER A  43      19.524   3.463 -27.161  1.00 23.65           C
ANISOU  187  CB  SER A  43     2814   3075   3095   -134    114     54       C
ATOM    188  OG  SER A  43      20.905   3.665 -27.150  1.00 28.07           O
ANISOU  188  OG  SER A  43     3416   3621   3627   -118     94     67       O
ATOM    189  N   LEU A  44      17.262   1.301 -28.176  1.00 26.57           N
ANISOU  189  N   LEU A  44     3099   3402   3595   -205    110     58       N
ATOM    190  CA  LEU A  44      15.881   0.946 -28.474  1.00 27.28           C
ANISOU  190  CA  LEU A  44     3126   3505   3735   -235    117     35       C
ATOM    191  C   LEU A  44      15.464  -0.217 -27.588  1.00 26.17           C
ANISOU  191  C   LEU A  44     2967   3359   3615   -310    151     95       C
ATOM    192  O   LEU A  44      14.337  -0.210 -27.098  1.00 25.75           O
ANISOU  192  O   LEU A  44     2852   3359   3572   -347    189     93       O
ATOM    193  CB  LEU A  44      15.670   0.575 -29.943  1.00 26.97           C
ANISOU  193  CB  LEU A  44     3079   3420   3748   -219     64     -8       C
ATOM    194  CG  LEU A  44      15.936   1.678 -30.977  1.00 29.31           C
ANISOU  194  CG  LEU A  44     3389   3724   4021   -150     29    -57       C
ATOM    195  CD1 LEU A  44      15.916   1.131 -32.378  1.00 34.96           C
ANISOU  195  CD1 LEU A  44     4108   4404   4771   -137    -22    -94       C
ATOM    196  CD2 LEU A  44      14.958   2.714 -30.907  1.00 31.89           C
ANISOU  196  CD2 LEU A  44     3670   4104   4340   -124     40    -93       C
ATOM    197  N   LEU A  45      16.334  -1.257 -27.424  1.00 27.22           N
ANISOU  197  N   LEU A  45     3152   3428   3763   -332    135    151       N
ATOM    198  CA  LEU A  45      15.921  -2.397 -26.634  1.00 25.68           C
ANISOU  198  CA  LEU A  45     2948   3213   3595   -406    162    221       C
ATOM    199  C   LEU A  45      15.825  -2.043 -25.143  1.00 26.84           C
ANISOU  199  C   LEU A  45     3089   3441   3666   -430    223    277       C
ATOM    200  O   LEU A  45      15.019  -2.607 -24.378  1.00 29.01           O
ANISOU  200  O   LEU A  45     3330   3745   3947   -499    268    329       O
ATOM    201  CB  LEU A  45      16.891  -3.517 -26.856  1.00 26.41           C
ANISOU  201  CB  LEU A  45     3101   3207   3725   -409    123    264       C
ATOM    202  CG  LEU A  45      16.818  -4.247 -28.185  1.00 26.26           C
ANISOU  202  CG  LEU A  45     3084   3103   3789   -404     70    213       C
ATOM    203  CD1 LEU A  45      17.907  -5.282 -28.248  1.00 27.36           C
ANISOU  203  CD1 LEU A  45     3287   3149   3959   -390     34    251       C
ATOM    204  CD2 LEU A  45      15.490  -4.859 -28.487  1.00 25.75           C
ANISOU  204  CD2 LEU A  45     2961   3022   3798   -473     73    194       C
ATOM    205  N   GLY A  46      16.662  -1.093 -24.737  1.00 27.93           N
ANISOU  205  N   GLY A  46     3261   3621   3730   -376    224    265       N
ATOM    206  CA  GLY A  46      16.556  -0.546 -23.412  1.00 29.44           C
ANISOU  206  CA  GLY A  46     3443   3904   3836   -385    276    291       C
ATOM    207  C   GLY A  46      16.744  -1.565 -22.288  1.00 29.78           C
ANISOU  207  C   GLY A  46     3511   3954   3849   -442    303    398       C
ATOM    208  O   GLY A  46      16.143  -1.426 -21.253  1.00 32.08           O
ANISOU  208  O   GLY A  46     3773   4331   4082   -476    361    427       O
ATOM    209  N   GLY A  47      17.488  -2.633 -22.511  1.00 32.38           N
ANISOU  209  N   GLY A  47     3890   4191   4219   -452    264    457       N
ATOM    210  CA  GLY A  47      17.854  -3.531 -21.441  1.00 30.06           C
ANISOU  210  CA  GLY A  47     3635   3894   3893   -492    278    570       C
ATOM    211  C   GLY A  47      17.065  -4.821 -21.473  1.00 33.68           C
ANISOU  211  C   GLY A  47     4081   4285   4430   -574    291    639       C
ATOM    212  O   GLY A  47      17.181  -5.625 -20.539  1.00 34.78           O
ANISOU  212  O   GLY A  47     4251   4418   4545   -620    309    750       O
ATOM    213  N   GLU A  48      16.218  -5.014 -22.481  1.00 32.25           N
ANISOU  213  N   GLU A  48     3854   4058   4339   -598    281    580       N
ATOM    214  CA  GLU A  48      15.374  -6.204 -22.547  1.00 31.85           C
ANISOU  214  CA  GLU A  48     3784   3942   4376   -689    292    634       C
ATOM    215  C   GLU A  48      15.257  -6.681 -23.973  1.00 26.36           C
ANISOU  215  C   GLU A  48     3083   3138   3793   -680    233    561       C
ATOM    216  O   GLU A  48      15.272  -5.867 -24.898  1.00 27.27           O
ANISOU  216  O   GLU A  48     3176   3275   3909   -619    206    458       O
ATOM    217  CB  GLU A  48      13.898  -5.877 -22.241  1.00 35.64           C
ANISOU  217  CB  GLU A  48     4170   4517   4853   -755    360    617       C
ATOM    218  CG  GLU A  48      13.632  -5.184 -20.983  1.00 36.66           C
ANISOU  218  CG  GLU A  48     4274   4787   4868   -763    432    651       C
ATOM    219  CD  GLU A  48      12.209  -4.899 -20.534  1.00 35.06           C
ANISOU  219  CD  GLU A  48     3970   4697   4652   -826    509    638       C
ATOM    220  OE1 GLU A  48      11.156  -5.414 -21.123  1.00 34.82           O
ANISOU  220  OE1 GLU A  48     3870   4641   4717   -893    515    619       O
ATOM    221  OE2 GLU A  48      12.173  -4.196 -19.527  1.00 37.01           O
ANISOU  221  OE2 GLU A  48     4204   5066   4789   -810    564    648       O
ATOM    222  N   TYR A  49      15.114  -7.996 -24.156  1.00 29.17           N
ANISOU  222  N   TYR A  49     3462   3378   4243   -741    210    612       N
ATOM    223  CA  TYR A  49      14.943  -8.571 -25.481  1.00 31.22           C
ANISOU  223  CA  TYR A  49     3716   3533   4611   -740    150    534       C
ATOM    224  C   TYR A  49      14.224  -9.886 -25.326  1.00 30.95           C
ANISOU  224  C   TYR A  49     3677   3403   4680   -849    153    597       C
ATOM    225  O   TYR A  49      14.625 -10.709 -24.497  1.00 30.00           O
ANISOU  225  O   TYR A  49     3612   3219   4566   -886    161    713       O
ATOM    226  CB  TYR A  49      16.281  -8.765 -26.191  1.00 35.61           C
ANISOU  226  CB  TYR A  49     4344   4007   5178   -649     83    499       C
ATOM    227  CG  TYR A  49      16.184  -9.481 -27.517  1.00 33.57           C
ANISOU  227  CG  TYR A  49     4089   3640   5025   -643     21    416       C
ATOM    228  CD1 TYR A  49      15.810  -8.785 -28.678  1.00 36.96           C
ANISOU  228  CD1 TYR A  49     4473   4114   5455   -605     -2    296       C
ATOM    229  CD2 TYR A  49      16.464 -10.828 -27.632  1.00 31.49           C
ANISOU  229  CD2 TYR A  49     3876   3232   4857   -672    -18    452       C
ATOM    230  CE1 TYR A  49      15.737  -9.436 -29.912  1.00 33.46           C
ANISOU  230  CE1 TYR A  49     4032   3584   5094   -596    -62    210       C
ATOM    231  CE2 TYR A  49      16.410 -11.484 -28.874  1.00 33.58           C
ANISOU  231  CE2 TYR A  49     4145   3397   5215   -660    -79    357       C
ATOM    232  CZ  TYR A  49      16.060 -10.776 -29.998  1.00 32.50           C
ANISOU  232  CZ  TYR A  49     3961   3321   5064   -622   -100    234       C
ATOM    233  OH  TYR A  49      15.982 -11.420 -31.203  1.00 46.56           O
ANISOU  233  OH  TYR A  49     5746   5019   6925   -611   -161    135       O
ATOM    234  N   GLN A  50      13.067  -9.982 -25.995  1.00 34.97           N
ANISOU  234  N   GLN A  50     4109   3916   5259   -908    153    530       N
ATOM    235  CA  GLN A  50      12.247 -11.181 -25.977  1.00 36.17           C
ANISOU  235  CA  GLN A  50     4241   3976   5524  -1027    153    573       C
ATOM    236  C   GLN A  50      12.014 -11.719 -24.580  1.00 37.23           C
ANISOU  236  C   GLN A  50     4388   4120   5636  -1119    219    727       C
ATOM    237  O   GLN A  50      12.141 -12.906 -24.282  1.00 38.71           O
ANISOU  237  O   GLN A  50     4628   4179   5900  -1187    205    818       O
ATOM    238  CB  GLN A  50      12.892 -12.290 -26.807  1.00 43.28           C
ANISOU  238  CB  GLN A  50     5214   4698   6532  -1013     72    547       C
ATOM    239  CG  GLN A  50      12.913 -11.982 -28.329  1.00 53.28           C
ANISOU  239  CG  GLN A  50     6459   5951   7833   -944      5    388       C
ATOM    240  CD  GLN A  50      11.529 -11.957 -28.997  1.00 78.54           C
ANISOU  240  CD  GLN A  50     9557   9186  11096  -1018      1    305       C
ATOM    241  OE1 GLN A  50      10.668 -12.761 -28.640  1.00 68.29           O
ANISOU  241  OE1 GLN A  50     8224   7842   9881  -1139     21    353       O
ATOM    242  NE2 GLN A  50      11.235 -11.015 -29.908  1.00 68.69           N
ANISOU  242  NE2 GLN A  50     8256   8032   9810   -953    -20    189       N
ATOM    243  N   GLY A  51      11.672 -10.833 -23.678  1.00 32.57           N
ANISOU  243  N   GLY A  51     3753   3686   4936  -1121    293    760       N
ATOM    244  CA  GLY A  51      11.232 -11.254 -22.369  1.00 33.57           C
ANISOU  244  CA  GLY A  51     3871   3858   5025  -1218    369    900       C
ATOM    245  C   GLY A  51      12.398 -11.480 -21.402  1.00 37.60           C
ANISOU  245  C   GLY A  51     4484   4346   5454  -1177    368   1019       C
ATOM    246  O   GLY A  51      12.110 -11.849 -20.288  1.00 34.93           O
ANISOU  246  O   GLY A  51     4149   4050   5070  -1253    429   1147       O
ATOM    247  N   LYS A  52      13.646 -11.221 -21.799  1.00 37.53           N
ANISOU  247  N   LYS A  52     4548   4290   5420  -1060    305    978       N
ATOM    248  CA  LYS A  52      14.822 -11.460 -20.989  1.00 35.08           C
ANISOU  248  CA  LYS A  52     4329   3957   5041  -1009    289   1079       C
ATOM    249  C   LYS A  52      15.627 -10.180 -20.861  1.00 38.46           C
ANISOU  249  C   LYS A  52     4761   4503   5347   -896    286   1013       C
ATOM    250  O   LYS A  52      15.591  -9.271 -21.668  1.00 36.88           O
ANISOU  250  O   LYS A  52     4522   4348   5141   -836    272    886       O
ATOM    251  CB  LYS A  52      15.688 -12.585 -21.572  1.00 41.92           C
ANISOU  251  CB  LYS A  52     5281   4632   6015   -979    205   1101       C
ATOM    252  CG  LYS A  52      14.974 -13.937 -21.475  1.00 41.99           C
ANISOU  252  CG  LYS A  52     5303   4505   6146  -1101    206   1192       C
ATOM    253  CD  LYS A  52      15.654 -15.173 -21.951  1.00 59.86           C
ANISOU  253  CD  LYS A  52     7650   6559   8531  -1085    126   1220       C
ATOM    254  CE  LYS A  52      16.135 -15.124 -23.383  1.00 78.12           C
ANISOU  254  CE  LYS A  52     9968   8794  10920   -996     50   1060       C
ATOM    255  NZ  LYS A  52      15.224 -14.383 -24.305  1.00 87.74           N
ANISOU  255  NZ  LYS A  52    11092  10093  12150  -1012     64    917       N
ATOM    256  N   SER A  53      16.402 -10.155 -19.805  1.00 41.37           N
ANISOU  256  N   SER A  53     5183   4914   5618   -869    295   1108       N
ATOM    257  CA  SER A  53      17.063  -8.990 -19.282  1.00 39.71           C
ANISOU  257  CA  SER A  53     4976   4836   5276   -789    307   1073       C
ATOM    258  C   SER A  53      18.536  -8.907 -19.701  1.00 35.96           C
ANISOU  258  C   SER A  53     4562   4301   4797   -681    229   1042       C
ATOM    259  O   SER A  53      19.249  -9.916 -19.687  1.00 30.37           O
ANISOU  259  O   SER A  53     3919   3479   4141   -668    179   1115       O
ATOM    260  CB  SER A  53      17.001  -9.170 -17.783  1.00 40.59           C
ANISOU  260  CB  SER A  53     5107   5037   5278   -836    361   1208       C
ATOM    261  OG  SER A  53      17.510  -7.985 -17.247  1.00 44.17           O
ANISOU  261  OG  SER A  53     5553   5627   5601   -767    374   1158       O
ATOM    262  N  ASER A  54      19.042  -7.705 -20.028  0.50 34.93           N
ANISOU  262  N  ASER A  54     4414   4250   4608   -603    219    937       N
ATOM    263  N  BSER A  54      19.027  -7.706 -20.017  0.50 32.72           N
ANISOU  263  N  BSER A  54     4133   3970   4326   -604    220    938       N
ATOM    264  CA ASER A  54      20.493  -7.554 -19.940  0.50 39.51           C
ANISOU  264  CA ASER A  54     5045   4820   5145   -516    164    939       C
ATOM    265  CA BSER A  54      20.450  -7.416 -19.945  0.50 34.41           C
ANISOU  265  CA BSER A  54     4393   4186   4492   -515    168    930       C
ATOM    266  C  ASER A  54      20.837  -7.280 -18.491  0.50 54.70           C
ANISOU  266  C  ASER A  54     6990   6854   6938   -518    191   1026       C
ATOM    267  C  BSER A  54      20.836  -7.315 -18.477  0.50 50.87           C
ANISOU  267  C  BSER A  54     6505   6367   6453   -519    191   1029       C
ATOM    268  O  ASER A  54      19.966  -7.230 -17.635  0.50 55.58           O
ANISOU  268  O  ASER A  54     7079   7047   6992   -584    255   1080       O
ATOM    269  O  BSER A  54      19.978  -7.273 -17.604  0.50 50.30           O
ANISOU  269  O  BSER A  54     6411   6376   6322   -586    255   1086       O
ATOM    270  CB ASER A  54      21.219  -6.657 -20.903  0.50 41.64           C
ANISOU  270  CB ASER A  54     5303   5098   5418   -434    126    817       C
ATOM    271  CB BSER A  54      20.746  -6.103 -20.542  0.50 34.78           C
ANISOU  271  CB BSER A  54     4408   4301   4503   -453    163    804       C
ATOM    272  OG ASER A  54      22.659  -6.970 -21.011  0.50 32.40           O
ANISOU  272  OG ASER A  54     4180   3880   4248   -359     63    831       O
ATOM    273  OG BSER A  54      20.543  -5.110 -19.565  0.50 22.76           O
ANISOU  273  OG BSER A  54     2865   2917   2865   -457    210    800       O
ATOM    274  N   SER A  55      22.133  -7.225 -18.167  1.00 67.91           N
ANISOU  274  N   SER A  55     8705   8534   8562   -448    140   1047       N
ATOM    275  CA  SER A  55      22.560  -6.880 -16.805  1.00 64.14           C
ANISOU  275  CA  SER A  55     8246   8176   7945   -441    154   1116       C
ATOM    276  C   SER A  55      22.247  -5.366 -16.550  1.00 55.95           C
ANISOU  276  C   SER A  55     7159   7284   6813   -431    199   1010       C
ATOM    277  O   SER A  55      21.354  -4.713 -17.163  1.00 54.81           O
ANISOU  277  O   SER A  55     6965   7156   6704   -450    238    918       O
ATOM    278  CB  SER A  55      24.028  -7.319 -16.667  1.00 61.84           C
ANISOU  278  CB  SER A  55     8006   7843   7646   -365     75   1159       C
ATOM    279  OG  SER A  55      24.858  -6.792 -17.748  1.00 61.60           O
ANISOU  279  OG  SER A  55     7959   7778   7668   -292     28   1042       O
ATOM    280  N   ASN A  56      22.966  -4.693 -15.671  1.00 54.19           N
ANISOU  280  N   ASN A  56     6948   7168   6472   -395    189   1007       N
ATOM    281  CA  ASN A  56      22.719  -3.246 -15.679  1.00 67.56           C
ANISOU  281  CA  ASN A  56     8598   8962   8107   -378    220    883       C
ATOM    282  C   ASN A  56      23.451  -2.604 -16.835  1.00 51.08           C
ANISOU  282  C   ASN A  56     6502   6815   6088   -320    171    775       C
ATOM    283  O   ASN A  56      23.457  -1.414 -16.883  1.00 54.51           O
ANISOU  283  O   ASN A  56     6912   7312   6485   -300    182    678       O
ATOM    284  CB  ASN A  56      23.082  -2.463 -14.418  1.00 84.95           C
ANISOU  284  CB  ASN A  56    10805  11313  10159   -363    232    877       C
ATOM    285  CG  ASN A  56      21.899  -2.418 -13.474  1.00 89.45           C
ANISOU  285  CG  ASN A  56    11350  11989  10646   -422    316    914       C
ATOM    286  OD1 ASN A  56      21.170  -1.413 -13.358  1.00 70.03           O
ANISOU  286  OD1 ASN A  56     8845   9611   8149   -426    367    818       O
ATOM    287  ND2 ASN A  56      21.696  -3.592 -12.897  1.00 71.35           N
ANISOU  287  ND2 ASN A  56     9087   9680   8340   -469    329   1058       N
ATOM    288  N   TYR A  57      23.981  -3.411 -17.761  1.00 50.20           N
ANISOU  288  N   TYR A  57     6410   6585   6078   -297    122    792       N
ATOM    289  CA  TYR A  57      24.677  -2.984 -18.938  1.00 46.16           C
ANISOU  289  CA  TYR A  57     5890   6018   5631   -246     80    703       C
ATOM    290  C   TYR A  57      23.795  -3.244 -20.181  1.00 42.97           C
ANISOU  290  C   TYR A  57     5464   5527   5336   -266     93    656       C
ATOM    291  O   TYR A  57      23.932  -4.223 -20.929  1.00 41.01           O
ANISOU  291  O   TYR A  57     5230   5173   5176   -260     62    676       O
ATOM    292  CB  TYR A  57      26.116  -3.564 -18.866  1.00 59.77           C
ANISOU  292  CB  TYR A  57     7644   7708   7356   -191     12    746       C
ATOM    293  CG  TYR A  57      27.131  -2.820 -17.993  1.00 51.19           C
ANISOU  293  CG  TYR A  57     6558   6725   6165   -159    -12    736       C
ATOM    294  CD1 TYR A  57      26.745  -1.926 -16.971  1.00 87.88           C
ANISOU  294  CD1 TYR A  57    11195  11490  10703   -184     23    718       C
ATOM    295  CD2 TYR A  57      28.482  -2.928 -18.216  1.00 66.86           C
ANISOU  295  CD2 TYR A  57     8545   8699   8159   -102    -74    729       C
ATOM    296  CE1 TYR A  57      27.651  -1.225 -16.181  1.00 76.58           C
ANISOU  296  CE1 TYR A  57     9763  10156   9177   -159     -5    695       C
ATOM    297  CE2 TYR A  57      29.413  -2.204 -17.470  1.00 55.29           C
ANISOU  297  CE2 TYR A  57     7069   7332   6604    -78   -103    709       C
ATOM    298  CZ  TYR A  57      29.020  -1.348 -16.447  1.00 80.33           C
ANISOU  298  CZ  TYR A  57    10237  10614   9669   -108    -72    690       C
ATOM    299  OH  TYR A  57      30.059  -0.670 -15.787  1.00 56.26           O
ANISOU  299  OH  TYR A  57     7178   7658   6541    -84   -114    658       O
ATOM    300  N   ALA A  58      22.912  -2.289 -20.484  1.00 36.39           N
ANISOU  300  N   ALA A  58     4592   4738   4497   -282    133    578       N
ATOM    301  CA  ALA A  58      21.957  -2.446 -21.581  1.00 32.03           C
ANISOU  301  CA  ALA A  58     4010   4124   4034   -302    144    531       C
ATOM    302  C   ALA A  58      22.638  -2.489 -22.943  1.00 32.45           C
ANISOU  302  C   ALA A  58     4071   4101   4157   -254     94    472       C
ATOM    303  O   ALA A  58      22.168  -3.163 -23.886  1.00 31.68           O
ANISOU  303  O   ALA A  58     3967   3926   4144   -265     81    456       O
ATOM    304  CB  ALA A  58      20.946  -1.314 -21.529  1.00 44.78           C
ANISOU  304  CB  ALA A  58     5579   5815   5620   -313    190    461       C
ATOM    305  N   GLU A  59      23.783  -1.795 -23.065  1.00 32.95           N
ANISOU  305  N   GLU A  59     4146   4190   4183   -204     66    438       N
ATOM    306  CA  GLU A  59      24.577  -1.805 -24.276  1.00 30.72           C
ANISOU  306  CA  GLU A  59     3866   3855   3949   -159     26    389       C
ATOM    307  C   GLU A  59      25.233  -3.162 -24.565  1.00 28.80           C
ANISOU  307  C   GLU A  59     3649   3529   3763   -137    -13    433       C
ATOM    308  O   GLU A  59      25.637  -3.385 -25.694  1.00 29.24           O
ANISOU  308  O   GLU A  59     3703   3537   3869   -103    -40    385       O
ATOM    309  CB  GLU A  59      25.622  -0.713 -24.261  1.00 32.05           C
ANISOU  309  CB  GLU A  59     4033   4079   4065   -124     12    347       C
ATOM    310  CG  GLU A  59      26.723  -0.921 -23.262  1.00 30.07           C
ANISOU  310  CG  GLU A  59     3798   3866   3760   -107    -10    397       C
ATOM    311  CD  GLU A  59      26.451  -0.605 -21.796  1.00 29.45           C
ANISOU  311  CD  GLU A  59     3725   3866   3597   -135     12    437       C
ATOM    312  OE1 GLU A  59      25.319  -0.152 -21.468  1.00 28.60           O
ANISOU  312  OE1 GLU A  59     3605   3791   3470   -170     57    422       O
ATOM    313  OE2 GLU A  59      27.415  -0.789 -20.977  1.00 26.84           O
ANISOU  313  OE2 GLU A  59     3408   3575   3215   -116    -16    479       O
ATOM    314  N   TRP A  60      25.262  -4.067 -23.582  1.00 30.04           N
ANISOU  314  N   TRP A  60     3832   3669   3913   -156    -16    523       N
ATOM    315  CA  TRP A  60      25.790  -5.416 -23.725  1.00 31.60           C
ANISOU  315  CA  TRP A  60     4061   3771   4173   -133    -58    575       C
ATOM    316  C   TRP A  60      24.727  -6.451 -24.104  1.00 30.19           C
ANISOU  316  C   TRP A  60     3891   3496   4084   -182    -51    596       C
ATOM    317  O   TRP A  60      25.017  -7.689 -24.136  1.00 27.13           O
ANISOU  317  O   TRP A  60     3538   3007   3763   -171    -86    647       O
ATOM    318  CB  TRP A  60      26.533  -5.867 -22.436  1.00 29.91           C
ANISOU  318  CB  TRP A  60     3877   3581   3904   -120    -77    675       C
ATOM    319  CG  TRP A  60      27.970  -5.427 -22.335  1.00 30.59           C
ANISOU  319  CG  TRP A  60     3958   3719   3946    -53   -116    655       C
ATOM    320  CD1 TRP A  60      28.439  -4.189 -22.013  1.00 28.83           C
ANISOU  320  CD1 TRP A  60     3710   3601   3642    -46   -107    610       C
ATOM    321  CD2 TRP A  60      29.122  -6.238 -22.594  1.00 33.70           C
ANISOU  321  CD2 TRP A  60     4365   4059   4381     15   -173    672       C
ATOM    322  NE1 TRP A  60      29.796  -4.161 -22.092  1.00 30.59           N
ANISOU  322  NE1 TRP A  60     3923   3844   3855     13   -153    598       N
ATOM    323  CE2 TRP A  60      30.255  -5.409 -22.404  1.00 39.24           C
ANISOU  323  CE2 TRP A  60     5038   4851   5020     57   -193    637       C
ATOM    324  CE3 TRP A  60      29.296  -7.559 -23.013  1.00 33.03           C
ANISOU  324  CE3 TRP A  60     4308   3854   4387     47   -210    703       C
ATOM    325  CZ2 TRP A  60      31.568  -5.872 -22.597  1.00 32.19           C
ANISOU  325  CZ2 TRP A  60     4136   3947   4147    132   -247    637       C
ATOM    326  CZ3 TRP A  60      30.583  -8.030 -23.191  1.00 37.59           C
ANISOU  326  CZ3 TRP A  60     4884   4411   4986    131   -265    701       C
ATOM    327  CH2 TRP A  60      31.697  -7.196 -22.962  1.00 34.92           C
ANISOU  327  CH2 TRP A  60     4509   4180   4579    173   -282    670       C
ATOM    328  N   VAL A  61      23.472  -5.995 -24.350  1.00 25.89           N
ANISOU  328  N   VAL A  61     3312   2976   3546   -236     -9    559       N
ATOM    329  CA  VAL A  61      22.364  -6.953 -24.514  1.00 27.52           C
ANISOU  329  CA  VAL A  61     3516   3106   3833   -301      1    587       C
ATOM    330  C   VAL A  61      22.665  -7.951 -25.648  1.00 28.18           C
ANISOU  330  C   VAL A  61     3620   3065   4021   -273    -50    546       C
ATOM    331  O   VAL A  61      22.315  -9.131 -25.568  1.00 26.55           O
ANISOU  331  O   VAL A  61     3438   2755   3893   -311    -65    595       O
ATOM    332  CB  VAL A  61      21.013  -6.218 -24.757  1.00 29.97           C
ANISOU  332  CB  VAL A  61     3771   3476   4138   -352     47    534       C
ATOM    333  CG1 VAL A  61      20.927  -5.539 -26.097  1.00 28.35           C
ANISOU  333  CG1 VAL A  61     3538   3275   3957   -313     28    420       C
ATOM    334  CG2 VAL A  61      19.839  -7.164 -24.600  1.00 31.62           C
ANISOU  334  CG2 VAL A  61     3966   3630   4418   -438     68    579       C
ATOM    335  N   GLN A  62      23.297  -7.517 -26.738  1.00 26.41           N
ANISOU  335  N   GLN A  62     3387   2846   3802   -208    -78    453       N
ATOM    336  CA  GLN A  62      23.540  -8.484 -27.819  1.00 27.44           C
ANISOU  336  CA  GLN A  62     3533   2867   4023   -177   -125    400       C
ATOM    337  C   GLN A  62      24.379  -9.688 -27.359  1.00 30.79           C
ANISOU  337  C   GLN A  62     4008   3193   4496   -145   -165    469       C
ATOM    338  O   GLN A  62      24.114 -10.853 -27.775  1.00 29.83           O
ANISOU  338  O   GLN A  62     3912   2946   4476   -157   -197    465       O
ATOM    339  CB  GLN A  62      24.185  -7.784 -29.003  1.00 28.49           C
ANISOU  339  CB  GLN A  62     3647   3043   4134   -108   -142    297       C
ATOM    340  CG  GLN A  62      24.337  -8.753 -30.143  1.00 28.56           C
ANISOU  340  CG  GLN A  62     3668   2955   4226    -75   -186    227       C
ATOM    341  CD  GLN A  62      24.784  -8.193 -31.470  1.00 27.74           C
ANISOU  341  CD  GLN A  62     3542   2897   4097    -16   -199    120       C
ATOM    342  OE1 GLN A  62      25.369  -7.118 -31.553  1.00 31.49           O
ANISOU  342  OE1 GLN A  62     3999   3467   4495     13   -180    108       O
ATOM    343  NE2 GLN A  62      24.554  -8.972 -32.524  1.00 30.09           N
ANISOU  343  NE2 GLN A  62     3845   3125   4461      0   -232     43       N
ATOM    344  N   SER A  63      25.394  -9.424 -26.499  1.00 30.34           N
ANISOU  344  N   SER A  63     3967   3188   4373   -102   -170    529       N
ATOM    345  CA  SER A  63      26.216 -10.520 -26.009  1.00 29.21           C
ANISOU  345  CA  SER A  63     3870   2957   4271    -59   -215    602       C
ATOM    346  C   SER A  63      25.472 -11.290 -24.920  1.00 28.79           C
ANISOU  346  C   SER A  63     3852   2846   4238   -136   -201    728       C
ATOM    347  O   SER A  63      25.481 -12.553 -24.863  1.00 32.17           O
ANISOU  347  O   SER A  63     4326   3137   4758   -138   -237    781       O
ATOM    348  CB  SER A  63      27.597 -10.045 -25.517  1.00 28.37           C
ANISOU  348  CB  SER A  63     3760   2928   4090     17   -235    620       C
ATOM    349  OG  SER A  63      28.256 -11.082 -24.759  1.00 31.65           O
ANISOU  349  OG  SER A  63     4221   3269   4534     54   -279    717       O
ATOM    350  N   LYS A  64      24.904 -10.529 -23.988  1.00 29.11           N
ANISOU  350  N   LYS A  64     3874   2995   4190   -194   -149    781       N
ATOM    351  CA  LYS A  64      24.186 -11.132 -22.873  1.00 29.37           C
ANISOU  351  CA  LYS A  64     3933   3006   4217   -274   -122    909       C
ATOM    352  C   LYS A  64      23.145 -12.136 -23.315  1.00 31.54           C
ANISOU  352  C   LYS A  64     4217   3154   4610   -350   -120    920       C
ATOM    353  O   LYS A  64      22.980 -13.199 -22.689  1.00 31.14           O
ANISOU  353  O   LYS A  64     4214   3007   4610   -392   -131   1034       O
ATOM    354  CB  LYS A  64      23.448 -10.060 -22.092  1.00 31.92           C
ANISOU  354  CB  LYS A  64     4216   3476   4432   -331    -53    923       C
ATOM    355  CG  LYS A  64      22.747 -10.541 -20.847  1.00 37.44           C
ANISOU  355  CG  LYS A  64     4934   4192   5096   -414    -12   1058       C
ATOM    356  CD  LYS A  64      23.619 -11.237 -19.833  1.00 40.68           C
ANISOU  356  CD  LYS A  64     5406   4578   5470   -384    -47   1189       C
ATOM    357  CE  LYS A  64      22.769 -11.635 -18.652  1.00 42.78           C
ANISOU  357  CE  LYS A  64     5687   4876   5688   -480      5   1326       C
ATOM    358  NZ  LYS A  64      23.638 -12.107 -17.561  1.00 47.54           N
ANISOU  358  NZ  LYS A  64     6350   5490   6224   -444    -27   1458       N
ATOM    359  N   LEU A  65      22.433 -11.851 -24.428  1.00 30.11           N
ANISOU  359  N   LEU A  65     3993   2965   4480   -370   -112    804       N
ATOM    360  CA  LEU A  65      21.396 -12.768 -24.882  1.00 31.60           C
ANISOU  360  CA  LEU A  65     4180   3040   4784   -451   -115    801       C
ATOM    361  C   LEU A  65      21.776 -13.422 -26.192  1.00 32.06           C
ANISOU  361  C   LEU A  65     4255   2979   4947   -396   -177    695       C
ATOM    362  O   LEU A  65      20.934 -14.043 -26.795  1.00 30.59           O
ANISOU  362  O   LEU A  65     4059   2706   4857   -456   -188    655       O
ATOM    363  CB  LEU A  65      20.087 -11.989 -24.930  1.00 31.22           C
ANISOU  363  CB  LEU A  65     4062   3092   4706   -531    -54    762       C
ATOM    364  CG  LEU A  65      19.699 -11.354 -23.581  1.00 34.17           C
ANISOU  364  CG  LEU A  65     4417   3595   4970   -580     13    858       C
ATOM    365  CD1 LEU A  65      18.447 -10.486 -23.686  1.00 39.15           C
ANISOU  365  CD1 LEU A  65     4968   4335   5570   -640     72    801       C
ATOM    366  CD2 LEU A  65      19.452 -12.413 -22.518  1.00 37.45           C
ANISOU  366  CD2 LEU A  65     4876   3944   5409   -656     28   1013       C
ATOM    367  N   GLN A  66      23.023 -13.286 -26.656  1.00 28.77           N
ANISOU  367  N   GLN A  66     3856   2563   4512   -284   -219    642       N
ATOM    368  CA  GLN A  66      23.473 -13.918 -27.907  1.00 32.32           C
ANISOU  368  CA  GLN A  66     4318   2912   5049   -219   -276    532       C
ATOM    369  C   GLN A  66      22.480 -13.684 -29.056  1.00 32.26           C
ANISOU  369  C   GLN A  66     4265   2912   5078   -261   -270    411       C
ATOM    370  O   GLN A  66      22.005 -14.602 -29.699  1.00 35.35           O
ANISOU  370  O   GLN A  66     4670   3184   5578   -290   -305    362       O
ATOM    371  CB  GLN A  66      23.801 -15.402 -27.656  1.00 30.99           C
ANISOU  371  CB  GLN A  66     4218   2562   4994   -210   -328    595       C
ATOM    372  CG  GLN A  66      24.874 -15.531 -26.574  1.00 31.30           C
ANISOU  372  CG  GLN A  66     4297   2612   4981   -149   -342    712       C
ATOM    373  CD  GLN A  66      25.628 -16.861 -26.584  1.00 36.38           C
ANISOU  373  CD  GLN A  66     5008   3082   5732    -83   -412    746       C
ATOM    374  OE1 GLN A  66      25.262 -17.839 -27.227  1.00 33.80           O
ANISOU  374  OE1 GLN A  66     4709   2600   5531    -99   -449    701       O
ATOM    375  NE2 GLN A  66      26.759 -16.894 -25.907  1.00 35.39           N
ANISOU  375  NE2 GLN A  66     4905   2980   5559      1   -439    815       N
ATOM    376  N   ILE A  67      22.192 -12.412 -29.329  1.00 35.30           N
ANISOU  376  N   ILE A  67     4597   3441   5374   -261   -232    358       N
ATOM    377  CA  ILE A  67      21.231 -12.053 -30.378  1.00 30.87           C
ANISOU  377  CA  ILE A  67     3988   2910   4832   -293   -230    251       C
ATOM    378  C   ILE A  67      21.967 -12.208 -31.703  1.00 29.55           C
ANISOU  378  C   ILE A  67     3828   2717   4682   -204   -278    129       C
ATOM    379  O   ILE A  67      22.962 -11.545 -31.939  1.00 26.60           O
ANISOU  379  O   ILE A  67     3452   2417   4235   -123   -276    103       O
ATOM    380  CB  ILE A  67      20.681 -10.629 -30.148  1.00 31.74           C
ANISOU  380  CB  ILE A  67     4043   3174   4840   -314   -177    248       C
ATOM    381  CG1 ILE A  67      20.109 -10.456 -28.732  1.00 28.89           C
ANISOU  381  CG1 ILE A  67     3674   2856   4444   -389   -124    366       C
ATOM    382  CG2 ILE A  67      19.629 -10.302 -31.191  1.00 31.33           C
ANISOU  382  CG2 ILE A  67     3939   3152   4810   -344   -183    148       C
ATOM    383  CD1 ILE A  67      19.667  -9.034 -28.434  1.00 25.84           C
ANISOU  383  CD1 ILE A  67     3238   2618   3959   -394    -73    353       C
ATOM    384  N   PRO A  68      21.522 -13.098 -32.612  1.00 33.69           N
ANISOU  384  N   PRO A  68     4357   3141   5301   -217   -322     45       N
ATOM    385  CA  PRO A  68      22.156 -13.195 -33.912  1.00 32.07           C
ANISOU  385  CA  PRO A  68     4154   2933   5096   -130   -362    -83       C
ATOM    386  C   PRO A  68      22.155 -11.821 -34.584  1.00 34.10           C
ANISOU  386  C   PRO A  68     4365   3349   5242    -98   -336   -141       C
ATOM    387  O   PRO A  68      21.148 -11.079 -34.510  1.00 29.52           O
ANISOU  387  O   PRO A  68     3744   2843   4630   -158   -308   -134       O
ATOM    388  CB  PRO A  68      21.249 -14.184 -34.672  1.00 36.25           C
ANISOU  388  CB  PRO A  68     4684   3350   5737   -182   -407   -166       C
ATOM    389  CG  PRO A  68      20.503 -14.963 -33.613  1.00 35.29           C
ANISOU  389  CG  PRO A  68     4581   3123   5703   -287   -398    -56       C
ATOM    390  CD  PRO A  68      20.361 -13.990 -32.469  1.00 33.25           C
ANISOU  390  CD  PRO A  68     4300   2981   5350   -321   -332     62       C
ATOM    391  N   ASN A  69      23.257 -11.527 -35.307  1.00 28.56           N
ANISOU  391  N   ASN A  69     3667   2695   4487     -1   -347   -204       N
ATOM    392  CA  ASN A  69      23.341 -10.308 -36.098  1.00 31.19           C
ANISOU  392  CA  ASN A  69     3965   3166   4719     31   -326   -259       C
ATOM    393  C   ASN A  69      22.092 -10.114 -36.974  1.00 34.28           C
ANISOU  393  C   ASN A  69     4324   3583   5118    -14   -341   -334       C
ATOM    394  O   ASN A  69      21.553  -9.026 -37.073  1.00 29.43           O
ANISOU  394  O   ASN A  69     3676   3067   4437    -33   -316   -326       O
ATOM    395  CB  ASN A  69      24.613 -10.300 -36.940  1.00 28.58           C
ANISOU  395  CB  ASN A  69     3640   2871   4347    131   -339   -328       C
ATOM    396  CG  ASN A  69      25.837 -10.051 -36.077  1.00 29.28           C
ANISOU  396  CG  ASN A  69     3738   2986   4400    176   -318   -251       C
ATOM    397  OD1 ASN A  69      25.766  -9.361 -35.076  1.00 32.73           O
ANISOU  397  OD1 ASN A  69     4170   3466   4797    138   -286   -160       O
ATOM    398  ND2 ASN A  69      26.991 -10.539 -36.511  1.00 29.95           N
ANISOU  398  ND2 ASN A  69     3830   3060   4490    262   -337   -298       N
ATOM    399  N   LYS A  70      21.628 -11.174 -37.601  1.00 33.04           N
ANISOU  399  N   LYS A  70     4174   3332   5044    -28   -387   -411       N
ATOM    400  CA  LYS A  70      20.487 -11.085 -38.499  1.00 40.73           C
ANISOU  400  CA  LYS A  70     5112   4334   6028    -67   -414   -496       C
ATOM    401  C   LYS A  70      19.251 -10.539 -37.775  1.00 35.97           C
ANISOU  401  C   LYS A  70     4468   3768   5431   -158   -384   -428       C
ATOM    402  O   LYS A  70      18.466  -9.809 -38.365  1.00 40.86           O
ANISOU  402  O   LYS A  70     5044   4474   6008   -170   -388   -471       O
ATOM    403  CB  LYS A  70      20.243 -12.470 -39.090  1.00 45.51           C
ANISOU  403  CB  LYS A  70     5737   4810   6741    -78   -473   -587       C
ATOM    404  CG  LYS A  70      19.121 -12.513 -40.119  1.00 66.38           C
ANISOU  404  CG  LYS A  70     8341   7481   9397   -115   -514   -695       C
ATOM    405  CD  LYS A  70      18.751 -13.939 -40.478  1.00 87.13           C
ANISOU  405  CD  LYS A  70    10989   9961  12154   -150   -574   -778       C
ATOM    406  CE  LYS A  70      18.858 -14.883 -39.291  1.00 96.89           C
ANISOU  406  CE  LYS A  70    12264  11043  13503   -205   -565   -678       C
ATOM    407  NZ  LYS A  70      18.264 -16.195 -39.623  1.00108.98           N
ANISOU  407  NZ  LYS A  70    13811  12420  15174   -263   -626   -754       N
ATOM    408  N   GLU A  71      19.069 -10.891 -36.495  1.00 34.09           N
ANISOU  408  N   GLU A  71     4240   3469   5241   -220   -355   -322       N
ATOM    409  CA  GLU A  71      17.932 -10.412 -35.701  1.00 34.98           C
ANISOU  409  CA  GLU A  71     4308   3627   5356   -306   -316   -255       C
ATOM    410  C   GLU A  71      18.201  -8.991 -35.194  1.00 27.40           C
ANISOU  410  C   GLU A  71     3332   2793   4285   -273   -266   -200       C
ATOM    411  O   GLU A  71      17.346  -8.128 -35.271  1.00 27.43           O
ANISOU  411  O   GLU A  71     3286   2882   4252   -294   -248   -210       O
ATOM    412  CB  GLU A  71      17.611 -11.305 -34.504  1.00 33.68           C
ANISOU  412  CB  GLU A  71     4160   3365   5272   -389   -297   -155       C
ATOM    413  CG  GLU A  71      17.179 -12.697 -34.896  1.00 49.12           C
ANISOU  413  CG  GLU A  71     6130   5178   7355   -442   -346   -200       C
ATOM    414  CD  GLU A  71      16.066 -12.675 -35.965  1.00 69.83           C
ANISOU  414  CD  GLU A  71     8693   7829  10009   -480   -383   -316       C
ATOM    415  OE1 GLU A  71      15.045 -11.999 -35.735  1.00 57.12           O
ANISOU  415  OE1 GLU A  71     7017   6309   8375   -535   -354   -299       O
ATOM    416  OE2 GLU A  71      16.230 -13.267 -37.071  1.00 75.76           O
ANISOU  416  OE2 GLU A  71     9458   8526  10798   -445   -444   -431       O
ATOM    417  N   TYR A  72      19.420  -8.744 -34.738  1.00 29.58           N
ANISOU  417  N   TYR A  72     3648   3078   4510   -216   -248   -152       N
ATOM    418  CA  TYR A  72      19.755  -7.484 -34.116  1.00 28.12           C
ANISOU  418  CA  TYR A  72     3455   2995   4233   -195   -203    -98       C
ATOM    419  C   TYR A  72      19.658  -6.371 -35.148  1.00 28.44           C
ANISOU  419  C   TYR A  72     3470   3129   4205   -149   -209   -166       C
ATOM    420  O   TYR A  72      19.226  -5.260 -34.837  1.00 26.37           O
ANISOU  420  O   TYR A  72     3182   2946   3890   -156   -179   -144       O
ATOM    421  CB  TYR A  72      21.135  -7.570 -33.478  1.00 26.22           C
ANISOU  421  CB  TYR A  72     3259   2741   3963   -147   -194    -42       C
ATOM    422  CG  TYR A  72      21.573  -6.462 -32.572  1.00 25.03           C
ANISOU  422  CG  TYR A  72     3105   2675   3728   -137   -152     21       C
ATOM    423  CD1 TYR A  72      21.233  -6.477 -31.224  1.00 28.65           C
ANISOU  423  CD1 TYR A  72     3565   3140   4181   -189   -117    110       C
ATOM    424  CD2 TYR A  72      22.377  -5.439 -33.040  1.00 24.31           C
ANISOU  424  CD2 TYR A  72     3013   2660   3564    -80   -146     -6       C
ATOM    425  CE1 TYR A  72      21.683  -5.491 -30.352  1.00 26.79           C
ANISOU  425  CE1 TYR A  72     3329   2983   3865   -177    -83    157       C
ATOM    426  CE2 TYR A  72      22.862  -4.463 -32.171  1.00 24.18           C
ANISOU  426  CE2 TYR A  72     2997   2709   3479    -75   -114     45       C
ATOM    427  CZ  TYR A  72      22.528  -4.495 -30.825  1.00 24.68           C
ANISOU  427  CZ  TYR A  72     3062   2777   3536   -120    -85    120       C
ATOM    428  OH  TYR A  72      23.025  -3.478 -30.028  1.00 24.60           O
ANISOU  428  OH  TYR A  72     3053   2839   3453   -112    -59    153       O
ATOM    429  N   GLU A  73      20.050  -6.670 -36.378  1.00 28.15           N
ANISOU  429  N   GLU A  73     3444   3084   4167   -100   -249   -249       N
ATOM    430  CA  GLU A  73      19.998  -5.689 -37.459  1.00 27.51           C
ANISOU  430  CA  GLU A  73     3346   3093   4013    -55   -258   -306       C
ATOM    431  C   GLU A  73      18.572  -5.159 -37.732  1.00 25.74           C
ANISOU  431  C   GLU A  73     3072   2914   3792    -93   -267   -330       C
ATOM    432  O   GLU A  73      18.439  -4.018 -38.198  1.00 25.03           O
ANISOU  432  O   GLU A  73     2968   2906   3633    -60   -262   -337       O
ATOM    433  CB  GLU A  73      20.527  -6.297 -38.767  1.00 34.67           C
ANISOU  433  CB  GLU A  73     4269   3988   4916     -2   -301   -400       C
ATOM    434  CG  GLU A  73      22.074  -6.462 -38.786  1.00 44.14           C
ANISOU  434  CG  GLU A  73     5502   5183   6084     61   -290   -392       C
ATOM    435  CD  GLU A  73      22.616  -7.463 -39.816  1.00 48.99           C
ANISOU  435  CD  GLU A  73     6132   5760   6721    113   -329   -489       C
ATOM    436  OE1 GLU A  73      21.841  -7.955 -40.689  1.00 51.74           O
ANISOU  436  OE1 GLU A  73     6470   6093   7096    103   -370   -574       O
ATOM    437  OE2 GLU A  73      23.801  -7.840 -39.717  1.00 40.76           O
ANISOU  437  OE2 GLU A  73     5110   4700   5676    165   -323   -487       O
ATOM    438  N   ARG A  74      17.541  -5.912 -37.364  1.00 24.29           N
ANISOU  438  N   ARG A  74     2858   2681   3687   -161   -276   -333       N
ATOM    439  CA  ARG A  74      16.171  -5.474 -37.567  1.00 25.22           C
ANISOU  439  CA  ARG A  74     2914   2850   3816   -197   -284   -359       C
ATOM    440  C   ARG A  74      15.924  -4.144 -36.841  1.00 27.47           C
ANISOU  440  C   ARG A  74     3178   3214   4042   -188   -238   -300       C
ATOM    441  O   ARG A  74      15.042  -3.385 -37.243  1.00 26.50           O
ANISOU  441  O   ARG A  74     3010   3158   3900   -179   -249   -328       O
ATOM    442  CB  ARG A  74      15.160  -6.531 -37.162  1.00 30.79           C
ANISOU  442  CB  ARG A  74     3584   3491   4623   -286   -293   -363       C
ATOM    443  CG  ARG A  74      15.201  -7.849 -37.945  1.00 35.73           C
ANISOU  443  CG  ARG A  74     4226   4024   5324   -302   -350   -439       C
ATOM    444  CD  ARG A  74      14.211  -8.850 -37.325  1.00 40.24           C
ANISOU  444  CD  ARG A  74     4762   4518   6006   -409   -350   -421       C
ATOM    445  NE  ARG A  74      12.850  -8.356 -37.609  1.00 58.19           N
ANISOU  445  NE  ARG A  74     6949   6873   8286   -449   -359   -459       N
ATOM    446  CZ  ARG A  74      11.868  -8.006 -36.756  1.00 65.05           C
ANISOU  446  CZ  ARG A  74     7753   7790   9172   -513   -316   -406       C
ATOM    447  NH1 ARG A  74      11.887  -8.374 -35.491  1.00 72.48           N
ANISOU  447  NH1 ARG A  74     8703   8690  10144   -576   -260   -309       N
ATOM    448  NH2 ARG A  74      10.844  -7.288 -37.201  1.00 66.06           N
ANISOU  448  NH2 ARG A  74     7802   8015   9281   -510   -331   -453       N
ATOM    449  N   LEU A  75      16.692  -3.852 -35.787  1.00 26.02           N
ANISOU  449  N   LEU A  75     3028   3026   3832   -186   -192   -225       N
ATOM    450  CA  LEU A  75      16.509  -2.629 -35.017  1.00 24.55           C
ANISOU  450  CA  LEU A  75     2827   2907   3594   -177   -149   -180       C
ATOM    451  C   LEU A  75      16.712  -1.388 -35.877  1.00 24.91           C
ANISOU  451  C   LEU A  75     2878   3014   3572   -111   -164   -210       C
ATOM    452  O   LEU A  75      16.156  -0.331 -35.547  1.00 23.00           O
ANISOU  452  O   LEU A  75     2610   2823   3303    -99   -146   -199       O
ATOM    453  CB  LEU A  75      17.458  -2.635 -33.831  1.00 28.58           C
ANISOU  453  CB  LEU A  75     3377   3400   4081   -183   -108   -106       C
ATOM    454  CG  LEU A  75      17.094  -3.627 -32.690  1.00 28.90           C
ANISOU  454  CG  LEU A  75     3411   3394   4172   -254    -81    -48       C
ATOM    455  CD1 LEU A  75      18.282  -3.843 -31.765  1.00 27.90           C
ANISOU  455  CD1 LEU A  75     3337   3244   4018   -244    -61     20       C
ATOM    456  CD2 LEU A  75      15.964  -3.098 -31.888  1.00 27.23           C
ANISOU  456  CD2 LEU A  75     3145   3243   3957   -297    -39    -27       C
ATOM    457  N   THR A  76      17.499  -1.500 -36.956  1.00 23.08           N
ANISOU  457  N   THR A  76     2679   2777   3310    -66   -197   -245       N
ATOM    458  CA  THR A  76      17.729  -0.352 -37.813  1.00 25.20           C
ANISOU  458  CA  THR A  76     2959   3103   3511     -9   -210   -259       C
ATOM    459  C   THR A  76      16.391   0.179 -38.332  1.00 25.74           C
ANISOU  459  C   THR A  76     2978   3216   3583     -3   -238   -293       C
ATOM    460  O   THR A  76      16.263   1.381 -38.512  1.00 25.99           O
ANISOU  460  O   THR A  76     3013   3290   3572     34   -237   -277       O
ATOM    461  CB  THR A  76      18.666  -0.664 -38.984  1.00 28.30           C
ANISOU  461  CB  THR A  76     3386   3500   3864     32   -237   -295       C
ATOM    462  OG1 THR A  76      18.053  -1.681 -39.773  1.00 24.59           O
ANISOU  462  OG1 THR A  76     2896   3012   3434     23   -282   -366       O
ATOM    463  CG2 THR A  76      20.043  -1.089 -38.529  1.00 27.65           C
ANISOU  463  CG2 THR A  76     3342   3386   3775     39   -211   -266       C
ATOM    464  N   GLN A  77      15.414  -0.697 -38.533  1.00 25.24           N
ANISOU  464  N   GLN A  77     2870   3140   3580    -40   -266   -338       N
ATOM    465  CA  GLN A  77      14.148  -0.279 -39.125  1.00 28.68           C
ANISOU  465  CA  GLN A  77     3247   3628   4022    -30   -303   -380       C
ATOM    466  C   GLN A  77      13.309   0.528 -38.116  1.00 29.81           C
ANISOU  466  C   GLN A  77     3342   3802   4179    -41   -266   -346       C
ATOM    467  O   GLN A  77      12.394   1.229 -38.502  1.00 29.78           O
ANISOU  467  O   GLN A  77     3292   3851   4170    -11   -292   -370       O
ATOM    468  CB  GLN A  77      13.292  -1.437 -39.658  1.00 28.48           C
ANISOU  468  CB  GLN A  77     3173   3586   4060    -73   -349   -448       C
ATOM    469  CG  GLN A  77      14.018  -2.464 -40.532  1.00 34.90           C
ANISOU  469  CG  GLN A  77     4028   4356   4875    -68   -385   -501       C
ATOM    470  CD  GLN A  77      13.373  -3.853 -40.289  1.00 46.29           C
ANISOU  470  CD  GLN A  77     5436   5731   6419   -146   -403   -540       C
ATOM    471  OE1 GLN A  77      12.337  -3.976 -39.651  1.00 50.02           O
ANISOU  471  OE1 GLN A  77     5846   6207   6950   -205   -390   -529       O
ATOM    472  NE2 GLN A  77      13.988  -4.967 -40.707  1.00 43.89           N
ANISOU  472  NE2 GLN A  77     5171   5357   6148   -154   -428   -584       N
ATOM    473  N   ALA A  78      13.585   0.378 -36.825  1.00 26.31           N
ANISOU  473  N   ALA A  78     2907   3333   3754    -81   -209   -295       N
ATOM    474  CA  ALA A  78      12.853   1.096 -35.811  1.00 31.08           C
ANISOU  474  CA  ALA A  78     3467   3977   4364    -90   -167   -272       C
ATOM    475  C   ALA A  78      13.583   2.374 -35.404  1.00 29.42           C
ANISOU  475  C   ALA A  78     3305   3779   4094    -38   -140   -237       C
ATOM    476  O   ALA A  78      13.095   3.045 -34.507  1.00 28.41           O
ANISOU  476  O   ALA A  78     3147   3682   3963    -36   -103   -226       O
ATOM    477  CB  ALA A  78      12.632   0.191 -34.605  1.00 30.57           C
ANISOU  477  CB  ALA A  78     3380   3890   4345   -169   -118   -236       C
ATOM    478  N   PHE A  79      14.778   2.652 -35.979  1.00 25.20           N
ANISOU  478  N   PHE A  79     2839   3221   3514     -3   -154   -222       N
ATOM    479  CA  PHE A  79      15.606   3.766 -35.544  1.00 26.78           C
ANISOU  479  CA  PHE A  79     3086   3420   3666     28   -129   -187       C
ATOM    480  C   PHE A  79      15.237   5.060 -36.283  1.00 28.48           C
ANISOU  480  C   PHE A  79     3305   3660   3854     90   -158   -198       C
ATOM    481  O   PHE A  79      15.735   5.321 -37.398  1.00 26.62           O
ANISOU  481  O   PHE A  79     3106   3425   3584    123   -192   -196       O
ATOM    482  CB  PHE A  79      17.096   3.420 -35.713  1.00 28.21           C
ANISOU  482  CB  PHE A  79     3330   3570   3816     25   -124   -160       C
ATOM    483  CG  PHE A  79      17.984   4.356 -34.940  1.00 26.28           C
ANISOU  483  CG  PHE A  79     3125   3324   3537     33    -91   -122       C
ATOM    484  CD1 PHE A  79      18.416   5.549 -35.500  1.00 28.63           C
ANISOU  484  CD1 PHE A  79     3454   3625   3796     72   -102   -113       C
ATOM    485  CD2 PHE A  79      18.387   4.054 -33.653  1.00 27.51           C
ANISOU  485  CD2 PHE A  79     3285   3472   3695      0    -53    -94       C
ATOM    486  CE1 PHE A  79      19.251   6.411 -34.790  1.00 26.99           C
ANISOU  486  CE1 PHE A  79     3281   3408   3565     70    -77    -86       C
ATOM    487  CE2 PHE A  79      19.096   4.982 -32.906  1.00 26.86           C
ANISOU  487  CE2 PHE A  79     3231   3393   3578      5    -29    -72       C
ATOM    488  CZ  PHE A  79      19.567   6.139 -33.484  1.00 23.93           C
ANISOU  488  CZ  PHE A  79     2890   3019   3180     38    -42    -72       C
ATOM    489  N   ASN A  80      14.301   5.807 -35.684  1.00 27.52           N
ANISOU  489  N   ASN A  80     3143   3563   3750    108   -145   -209       N
ATOM    490  CA  ASN A  80      13.837   7.090 -36.226  1.00 27.05           C
ANISOU  490  CA  ASN A  80     3085   3514   3677    176   -176   -217       C
ATOM    491  C   ASN A  80      13.601   8.069 -35.081  1.00 24.23           C
ANISOU  491  C   ASN A  80     2721   3156   3327    194   -138   -218       C
ATOM    492  O   ASN A  80      12.477   8.416 -34.721  1.00 24.83           O
ANISOU  492  O   ASN A  80     2735   3266   3431    219   -135   -251       O
ATOM    493  CB  ASN A  80      12.602   6.973 -37.132  1.00 26.46           C
ANISOU  493  CB  ASN A  80     2948   3479   3624    208   -229   -257       C
ATOM    494  CG  ASN A  80      12.379   8.267 -37.860  1.00 35.09           C
ANISOU  494  CG  ASN A  80     4064   4573   4694    287   -271   -249       C
ATOM    495  OD1 ASN A  80      13.333   9.042 -38.001  1.00 35.67           O
ANISOU  495  OD1 ASN A  80     4211   4607   4732    305   -266   -207       O
ATOM    496  ND2 ASN A  80      11.128   8.618 -38.128  1.00 31.77           N
ANISOU  496  ND2 ASN A  80     3578   4192   4301    334   -308   -283       N
ATOM    497  N   PRO A  81      14.697   8.488 -34.432  1.00 24.12           N
ANISOU  497  N   PRO A  81     2767   3110   3287    180   -106   -188       N
ATOM    498  CA  PRO A  81      14.612   9.300 -33.217  1.00 25.23           C
ANISOU  498  CA  PRO A  81     2906   3250   3427    188    -68   -200       C
ATOM    499  C   PRO A  81      14.289  10.756 -33.500  1.00 26.55           C
ANISOU  499  C   PRO A  81     3093   3392   3602    260    -94   -215       C
ATOM    500  O   PRO A  81      15.170  11.634 -33.561  1.00 25.95           O
ANISOU  500  O   PRO A  81     3084   3265   3509    271   -100   -193       O
ATOM    501  CB  PRO A  81      15.967   9.154 -32.579  1.00 26.46           C
ANISOU  501  CB  PRO A  81     3119   3382   3552    146    -39   -168       C
ATOM    502  CG  PRO A  81      16.880   8.928 -33.797  1.00 28.22           C
ANISOU  502  CG  PRO A  81     3388   3577   3756    145    -72   -135       C
ATOM    503  CD  PRO A  81      16.092   8.071 -34.749  1.00 25.05           C
ANISOU  503  CD  PRO A  81     2946   3198   3373    149   -104   -151       C
ATOM    504  N   ILE A  82      12.982  11.012 -33.583  1.00 26.52           N
ANISOU  504  N   ILE A  82     3024   3421   3629    306   -109   -255       N
ATOM    505  CA  ILE A  82      12.508  12.307 -34.028  1.00 25.68           C
ANISOU  505  CA  ILE A  82     2930   3285   3540    389   -148   -268       C
ATOM    506  C   ILE A  82      12.874  13.420 -33.062  1.00 25.83           C
ANISOU  506  C   ILE A  82     2990   3262   3562    412   -121   -287       C
ATOM    507  O   ILE A  82      12.717  14.558 -33.438  1.00 27.00           O
ANISOU  507  O   ILE A  82     3169   3358   3729    478   -157   -290       O
ATOM    508  CB  ILE A  82      10.997  12.306 -34.328  1.00 26.96           C
ANISOU  508  CB  ILE A  82     3001   3502   3738    443   -175   -313       C
ATOM    509  CG1 ILE A  82      10.202  11.882 -33.100  1.00 29.77           C
ANISOU  509  CG1 ILE A  82     3272   3924   4113    419   -117   -362       C
ATOM    510  CG2 ILE A  82      10.680  11.420 -35.491  1.00 28.89           C
ANISOU  510  CG2 ILE A  82     3218   3778   3980    429   -220   -301       C
ATOM    511  CD1 ILE A  82       8.662  12.055 -33.186  1.00 30.62           C
ANISOU  511  CD1 ILE A  82     3271   4098   4263    478   -134   -418       C
ATOM    512  N   TYR A  83      13.209  13.151 -31.801  1.00 25.68           N
ANISOU  512  N   TYR A  83     2963   3265   3526    366    -65   -306       N
ATOM    513  CA  TYR A  83      13.505  14.203 -30.826  1.00 25.46           C
ANISOU  513  CA  TYR A  83     2969   3206   3498    389    -43   -341       C
ATOM    514  C   TYR A  83      15.001  14.439 -30.681  1.00 27.99           C
ANISOU  514  C   TYR A  83     3373   3469   3790    340    -39   -303       C
ATOM    515  O   TYR A  83      15.402  15.305 -29.929  1.00 27.30           O
ANISOU  515  O   TYR A  83     3322   3348   3702    349    -29   -335       O
ATOM    516  CB  TYR A  83      12.847  13.961 -29.468  1.00 25.61           C
ANISOU  516  CB  TYR A  83     2923   3301   3506    381     15   -398       C
ATOM    517  CG  TYR A  83      11.342  13.985 -29.560  1.00 28.08           C
ANISOU  517  CG  TYR A  83     3142   3673   3853    438     14   -446       C
ATOM    518  CD1 TYR A  83      10.670  15.134 -29.913  1.00 29.06           C
ANISOU  518  CD1 TYR A  83     3260   3762   4018    535    -23   -489       C
ATOM    519  CD2 TYR A  83      10.595  12.845 -29.369  1.00 33.13           C
ANISOU  519  CD2 TYR A  83     3697   4399   4492    394     45   -445       C
ATOM    520  CE1 TYR A  83       9.282  15.186 -29.963  1.00 29.98           C
ANISOU  520  CE1 TYR A  83     3277   3942   4168    596    -26   -540       C
ATOM    521  CE2 TYR A  83       9.204  12.855 -29.487  1.00 32.13           C
ANISOU  521  CE2 TYR A  83     3468   4336   4400    441     44   -492       C
ATOM    522  CZ  TYR A  83       8.540  14.012 -29.806  1.00 29.84           C
ANISOU  522  CZ  TYR A  83     3164   4025   4147    545      6   -541       C
ATOM    523  OH  TYR A  83       7.190  13.988 -29.952  1.00 32.39           O
ANISOU  523  OH  TYR A  83     3377   4421   4507    595      1   -589       O
ATOM    524  N   PHE A  84      15.852  13.753 -31.453  1.00 28.92           N
ANISOU  524  N   PHE A  84     3522   3576   3887    293    -53   -243       N
ATOM    525  CA  PHE A  84      17.292  14.010 -31.370  1.00 24.52           C
ANISOU  525  CA  PHE A  84     3033   2976   3307    248    -50   -209       C
ATOM    526  C   PHE A  84      17.595  15.443 -31.761  1.00 25.87           C
ANISOU  526  C   PHE A  84     3264   3061   3502    282    -82   -204       C
ATOM    527  O   PHE A  84      17.216  15.884 -32.836  1.00 27.51           O
ANISOU  527  O   PHE A  84     3488   3236   3728    325   -121   -177       O
ATOM    528  CB  PHE A  84      18.116  13.107 -32.261  1.00 22.82           C
ANISOU  528  CB  PHE A  84     2834   2769   3068    205    -60   -151       C
ATOM    529  CG  PHE A  84      19.612  13.341 -32.150  1.00 25.74           C
ANISOU  529  CG  PHE A  84     3256   3108   3414    157    -53   -119       C
ATOM    530  CD1 PHE A  84      20.319  13.069 -30.981  1.00 24.48           C
ANISOU  530  CD1 PHE A  84     3096   2970   3233    114    -22   -132       C
ATOM    531  CD2 PHE A  84      20.314  13.820 -33.250  1.00 28.00           C
ANISOU  531  CD2 PHE A  84     3587   3355   3695    154    -78    -72       C
ATOM    532  CE1 PHE A  84      21.699  13.242 -30.942  1.00 25.79           C
ANISOU  532  CE1 PHE A  84     3297   3119   3380     70    -22   -105       C
ATOM    533  CE2 PHE A  84      21.675  14.076 -33.177  1.00 29.52           C
ANISOU  533  CE2 PHE A  84     3815   3528   3870    105    -69    -43       C
ATOM    534  CZ  PHE A  84      22.353  13.783 -32.020  1.00 27.58           C
ANISOU  534  CZ  PHE A  84     3561   3306   3612     64    -43    -64       C
ATOM    535  N   ASP A  85      18.285  16.161 -30.886  1.00 25.79           N
ANISOU  535  N   ASP A  85     3291   3016   3492    262    -68   -229       N
ATOM    536  CA  ASP A  85      18.645  17.542 -31.190  1.00 24.90           C
ANISOU  536  CA  ASP A  85     3242   2803   3413    283    -99   -225       C
ATOM    537  C   ASP A  85      20.045  17.838 -30.621  1.00 22.91           C
ANISOU  537  C   ASP A  85     3034   2523   3147    212    -87   -219       C
ATOM    538  O   ASP A  85      20.222  18.047 -29.417  1.00 24.25           O
ANISOU  538  O   ASP A  85     3199   2706   3308    197    -67   -279       O
ATOM    539  CB  ASP A  85      17.614  18.485 -30.649  1.00 29.57           C
ANISOU  539  CB  ASP A  85     3825   3362   4048    358   -109   -297       C
ATOM    540  CG  ASP A  85      17.914  19.961 -30.938  1.00 31.11           C
ANISOU  540  CG  ASP A  85     4094   3431   4294    385   -148   -295       C
ATOM    541  OD1 ASP A  85      19.048  20.315 -31.290  1.00 30.79           O
ANISOU  541  OD1 ASP A  85     4112   3333   4253    326   -158   -243       O
ATOM    542  OD2 ASP A  85      17.032  20.733 -30.707  1.00 31.38           O
ANISOU  542  OD2 ASP A  85     4124   3426   4371    462   -165   -349       O
ATOM    543  N   ALA A  86      21.060  17.811 -31.488  1.00 22.22           N
ANISOU  543  N   ALA A  86     2982   2410   3050    164    -98   -148       N
ATOM    544  CA  ALA A  86      22.447  17.902 -31.031  1.00 22.16           C
ANISOU  544  CA  ALA A  86     2997   2396   3026     89    -86   -139       C
ATOM    545  C   ALA A  86      22.694  19.268 -30.368  1.00 24.13           C
ANISOU  545  C   ALA A  86     3292   2558   3318     84   -101   -186       C
ATOM    546  O   ALA A  86      23.332  19.314 -29.310  1.00 27.04           O
ANISOU  546  O   ALA A  86     3656   2945   3671     43    -89   -233       O
ATOM    547  CB  ALA A  86      23.364  17.704 -32.219  1.00 24.19           C
ANISOU  547  CB  ALA A  86     3274   2649   3267     47    -92    -55       C
ATOM    548  N   ASP A  87      22.123  20.348 -30.925  1.00 22.95           N
ANISOU  548  N   ASP A  87     3186   2312   3221    132   -133   -181       N
ATOM    549  CA  ASP A  87      22.258  21.637 -30.280  1.00 26.46           C
ANISOU  549  CA  ASP A  87     3677   2656   3719    134   -153   -237       C
ATOM    550  C   ASP A  87      21.714  21.631 -28.872  1.00 29.94           C
ANISOU  550  C   ASP A  87     4086   3139   4150    166   -135   -349       C
ATOM    551  O   ASP A  87      22.296  22.297 -27.994  1.00 30.17           O
ANISOU  551  O   ASP A  87     4139   3129   4192    134   -139   -412       O
ATOM    552  CB  ASP A  87      21.674  22.814 -31.071  1.00 24.44           C
ANISOU  552  CB  ASP A  87     3478   2275   3531    191   -196   -211       C
ATOM    553  CG  ASP A  87      22.429  23.066 -32.374  1.00 35.09           C
ANISOU  553  CG  ASP A  87     4874   3573   4883    142   -212    -93       C
ATOM    554  OD1 ASP A  87      23.753  23.055 -32.422  1.00 31.50           O
ANISOU  554  OD1 ASP A  87     4434   3118   4414     43   -197    -53       O
ATOM    555  OD2 ASP A  87      21.753  23.203 -33.340  1.00 47.33           O
ANISOU  555  OD2 ASP A  87     6439   5100   6441    198   -237    -39       O
ATOM    556  N   ALA A  88      20.541  20.989 -28.657  1.00 28.59           N
ANISOU  556  N   ALA A  88     3859   3045   3958    232   -116   -381       N
ATOM    557  CA  ALA A  88      19.943  21.060 -27.324  1.00 27.85           C
ANISOU  557  CA  ALA A  88     3732   3002   3849    266    -92   -488       C
ATOM    558  C   ALA A  88      20.754  20.219 -26.344  1.00 26.16           C
ANISOU  558  C   ALA A  88     3490   2884   3563    195    -58   -500       C
ATOM    559  O   ALA A  88      20.909  20.609 -25.201  1.00 25.45           O
ANISOU  559  O   ALA A  88     3403   2812   3454    191    -49   -583       O
ATOM    560  CB  ALA A  88      18.473  20.695 -27.360  1.00 27.90           C
ANISOU  560  CB  ALA A  88     3677   3065   3855    349    -78   -516       C
ATOM    561  N   ILE A  89      21.318  19.093 -26.806  1.00 27.21           N
ANISOU  561  N   ILE A  89     3603   3079   3657    144    -45   -420       N
ATOM    562  CA  ILE A  89      22.174  18.296 -25.928  1.00 28.67           C
ANISOU  562  CA  ILE A  89     3766   3347   3778     83    -22   -421       C
ATOM    563  C   ILE A  89      23.415  19.057 -25.501  1.00 31.10           C
ANISOU  563  C   ILE A  89     4115   3609   4092     25    -43   -445       C
ATOM    564  O   ILE A  89      23.796  19.091 -24.306  1.00 27.81           O
ANISOU  564  O   ILE A  89     3690   3241   3632      4    -36   -507       O
ATOM    565  CB  ILE A  89      22.554  16.958 -26.610  1.00 27.10           C
ANISOU  565  CB  ILE A  89     3540   3206   3550     49    -10   -333       C
ATOM    566  CG1 ILE A  89      21.293  16.129 -26.859  1.00 25.73           C
ANISOU  566  CG1 ILE A  89     3319   3085   3372     94      9   -323       C
ATOM    567  CG2 ILE A  89      23.535  16.201 -25.739  1.00 30.63           C
ANISOU  567  CG2 ILE A  89     3971   3727   3939     -5      2   -326       C
ATOM    568  CD1 ILE A  89      21.547  14.944 -27.800  1.00 28.75           C
ANISOU  568  CD1 ILE A  89     3683   3494   3744     71      9   -244       C
ATOM    569  N   ILE A  90      24.079  19.676 -26.468  1.00 31.29           N
ANISOU  569  N   ILE A  90     4180   3544   4165     -4    -71   -395       N
ATOM    570  CA  ILE A  90      25.268  20.457 -26.189  1.00 31.74           C
ANISOU  570  CA  ILE A  90     4270   3547   4240    -71    -93   -412       C
ATOM    571  C   ILE A  90      24.934  21.616 -25.260  1.00 29.93           C
ANISOU  571  C   ILE A  90     4072   3256   4042    -47   -111   -522       C
ATOM    572  O   ILE A  90      25.752  21.985 -24.396  1.00 30.15           O
ANISOU  572  O   ILE A  90     4107   3289   4057    -97   -124   -580       O
ATOM    573  CB  ILE A  90      25.925  20.954 -27.488  1.00 33.70           C
ANISOU  573  CB  ILE A  90     4556   3710   4538   -112   -112   -327       C
ATOM    574  CG1 ILE A  90      26.914  19.926 -28.033  1.00 32.74           C
ANISOU  574  CG1 ILE A  90     4399   3665   4373   -168    -96   -248       C
ATOM    575  CG2 ILE A  90      26.590  22.324 -27.305  1.00 31.32           C
ANISOU  575  CG2 ILE A  90     4307   3294   4298   -161   -144   -362       C
ATOM    576  CD1 ILE A  90      26.393  18.598 -28.286  1.00 28.46           C
ANISOU  576  CD1 ILE A  90     3814   3215   3784   -131    -72   -214       C
ATOM    577  N   ASP A  91      23.773  22.229 -25.451  1.00 28.78           N
ANISOU  577  N   ASP A  91     3944   3050   3941     32   -117   -558       N
ATOM    578  CA  ASP A  91      23.413  23.402 -24.639  1.00 28.97           C
ANISOU  578  CA  ASP A  91     4001   3001   4006     69   -137   -674       C
ATOM    579  C   ASP A  91      23.203  22.973 -23.187  1.00 32.76           C
ANISOU  579  C   ASP A  91     4439   3600   4408     82   -109   -772       C
ATOM    580  O   ASP A  91      23.562  23.677 -22.256  1.00 32.20           O
ANISOU  580  O   ASP A  91     4388   3510   4335     68   -125   -871       O
ATOM    581  CB  ASP A  91      22.177  24.112 -25.180  1.00 33.74           C
ANISOU  581  CB  ASP A  91     4625   3518   4676    167   -152   -691       C
ATOM    582  CG  ASP A  91      21.950  25.419 -24.454  1.00 39.03           C
ANISOU  582  CG  ASP A  91     5338   4085   5403    207   -180   -813       C
ATOM    583  OD1 ASP A  91      22.729  26.294 -24.671  1.00 39.00           O
ANISOU  583  OD1 ASP A  91     5395   3962   5460    155   -217   -809       O
ATOM    584  OD2 ASP A  91      21.017  25.531 -23.685  1.00 41.36           O
ANISOU  584  OD2 ASP A  91     5605   4425   5683    285   -164   -913       O
ATOM    585  N   LEU A  92      22.639  21.775 -22.975  1.00 32.42           N
ANISOU  585  N   LEU A  92     4337   3687   4295    104    -67   -742       N
ATOM    586  CA  LEU A  92      22.523  21.259 -21.610  1.00 31.51           C
ANISOU  586  CA  LEU A  92     4182   3699   4089    105    -36   -811       C
ATOM    587  C   LEU A  92      23.916  21.076 -21.001  1.00 26.75           C
ANISOU  587  C   LEU A  92     3587   3135   3439     20    -52   -811       C
ATOM    588  O   LEU A  92      24.180  21.524 -19.891  1.00 30.97           O
ANISOU  588  O   LEU A  92     4129   3703   3934     13    -60   -908       O
ATOM    589  CB  LEU A  92      21.747  19.917 -21.616  1.00 30.06           C
ANISOU  589  CB  LEU A  92     3936   3636   3848    126     11   -753       C
ATOM    590  CG  LEU A  92      21.706  19.164 -20.290  1.00 31.91           C
ANISOU  590  CG  LEU A  92     4131   4016   3977    113     49   -786       C
ATOM    591  CD1 LEU A  92      21.065  20.002 -19.197  1.00 32.19           C
ANISOU  591  CD1 LEU A  92     4163   4079   3986    166     63   -922       C
ATOM    592  CD2 LEU A  92      20.997  17.827 -20.511  1.00 31.55           C
ANISOU  592  CD2 LEU A  92     4031   4060   3897    118     92   -706       C
ATOM    593  N   ALA A  93      24.797  20.380 -21.712  1.00 26.71           N
ANISOU  593  N   ALA A  93     3577   3138   3434    -38    -59   -706       N
ATOM    594  CA  ALA A  93      26.184  20.215 -21.302  1.00 28.29           C
ANISOU  594  CA  ALA A  93     3776   3372   3601   -117    -81   -697       C
ATOM    595  C   ALA A  93      26.787  21.554 -20.892  1.00 30.79           C
ANISOU  595  C   ALA A  93     4134   3601   3961   -150   -123   -789       C
ATOM    596  O   ALA A  93      27.352  21.724 -19.786  1.00 30.51           O
ANISOU  596  O   ALA A  93     4092   3623   3874   -178   -139   -868       O
ATOM    597  CB  ALA A  93      27.006  19.530 -22.359  1.00 28.25           C
ANISOU  597  CB  ALA A  93     3759   3361   3612   -165    -85   -581       C
ATOM    598  N   LYS A  94      26.623  22.527 -21.774  1.00 32.04           N
ANISOU  598  N   LYS A  94     4337   3618   4217   -144   -143   -781       N
ATOM    599  CA  LYS A  94      27.231  23.828 -21.548  1.00 33.80           C
ANISOU  599  CA  LYS A  94     4607   3728   4505   -187   -187   -856       C
ATOM    600  C   LYS A  94      26.670  24.497 -20.311  1.00 36.12           C
ANISOU  600  C   LYS A  94     4914   4030   4779   -139   -195  -1008       C
ATOM    601  O   LYS A  94      27.436  25.038 -19.515  1.00 34.32           O
ANISOU  601  O   LYS A  94     4698   3799   4543   -189   -227  -1095       O
ATOM    602  CB  LYS A  94      27.117  24.675 -22.798  1.00 32.69           C
ANISOU  602  CB  LYS A  94     4519   3427   4472   -190   -207   -797       C
ATOM    603  CG  LYS A  94      27.811  26.006 -22.670  1.00 38.14           C
ANISOU  603  CG  LYS A  94     5264   3980   5246   -249   -253   -857       C
ATOM    604  CD  LYS A  94      27.860  26.691 -24.019  1.00 41.02           C
ANISOU  604  CD  LYS A  94     5681   4195   5709   -269   -269   -759       C
ATOM    605  CE  LYS A  94      28.310  28.132 -23.848  1.00 40.35           C
ANISOU  605  CE  LYS A  94     5661   3943   5725   -318   -318   -826       C
ATOM    606  NZ  LYS A  94      28.690  28.706 -25.173  1.00 41.14           N
ANISOU  606  NZ  LYS A  94     5810   3910   5909   -372   -331   -701       N
ATOM    607  N   ARG A  95      25.345  24.468 -20.127  1.00 33.12           N
ANISOU  607  N   ARG A  95     4526   3669   4388    -41   -166  -1050       N
ATOM    608  CA  ARG A  95      24.748  25.099 -18.950  1.00 36.88           C
ANISOU  608  CA  ARG A  95     5007   4166   4837     16   -167  -1205       C
ATOM    609  C   ARG A  95      25.201  24.403 -17.650  1.00 33.85           C
ANISOU  609  C   ARG A  95     4583   3953   4324    -12   -151  -1257       C
ATOM    610  O   ARG A  95      25.235  25.019 -16.602  1.00 33.22           O
ANISOU  610  O   ARG A  95     4515   3895   4211      0   -166  -1392       O
ATOM    611  CB  ARG A  95      23.215  25.048 -19.051  1.00 40.91           C
ANISOU  611  CB  ARG A  95     5497   4693   5353    129   -130  -1229       C
ATOM    612  CG  ARG A  95      22.712  26.211 -19.893  1.00 45.13           C
ANISOU  612  CG  ARG A  95     6087   5043   6016    181   -164  -1245       C
ATOM    613  CD  ARG A  95      21.209  26.407 -19.839  1.00 51.63           C
ANISOU  613  CD  ARG A  95     6885   5875   6855    306   -140  -1304       C
ATOM    614  NE  ARG A  95      20.695  25.423 -20.757  1.00 51.54           N
ANISOU  614  NE  ARG A  95     6832   5919   6832    318   -110  -1173       N
ATOM    615  CZ  ARG A  95      19.869  24.417 -20.450  1.00 57.71           C
ANISOU  615  CZ  ARG A  95     7541   6849   7537    355    -56  -1159       C
ATOM    616  NH1 ARG A  95      19.298  24.317 -19.272  1.00 55.62           N
ANISOU  616  NH1 ARG A  95     7233   6698   7199    397    -18  -1266       N
ATOM    617  NH2 ARG A  95      19.563  23.520 -21.365  1.00 59.07           N
ANISOU  617  NH2 ARG A  95     7680   7055   7708    349    -40  -1039       N
ATOM    618  N   CYS A  96      25.590  23.122 -17.712  1.00 29.20           N
ANISOU  618  N   CYS A  96     3950   3483   3659    -49   -126  -1149       N
ATOM    619  CA  CYS A  96      26.094  22.428 -16.514  1.00 32.96           C
ANISOU  619  CA  CYS A  96     4393   4119   4011    -77   -119  -1178       C
ATOM    620  C   CYS A  96      27.589  22.696 -16.276  1.00 39.84           C
ANISOU  620  C   CYS A  96     5274   4980   4882   -168   -174  -1191       C
ATOM    621  O   CYS A  96      28.184  22.225 -15.306  1.00 41.82           O
ANISOU  621  O   CYS A  96     5499   5357   5032   -195   -185  -1216       O
ATOM    622  CB  CYS A  96      25.834  20.926 -16.632  1.00 30.92           C
ANISOU  622  CB  CYS A  96     4086   3983   3679    -71    -73  -1056       C
ATOM    623  SG  CYS A  96      24.037  20.587 -16.607  1.00 41.16           S
ANISOU  623  SG  CYS A  96     5354   5327   4959     24     -6  -1065       S
ATOM    624  N   GLY A  97      28.220  23.462 -17.154  1.00 38.56           N
ANISOU  624  N   GLY A  97     5144   4674   4830   -218   -211  -1170       N
ATOM    625  CA  GLY A  97      29.658  23.760 -17.032  1.00 39.82           C
ANISOU  625  CA  GLY A  97     5301   4820   5005   -316   -262  -1179       C
ATOM    626  C   GLY A  97      30.539  22.656 -17.606  1.00 38.24           C
ANISOU  626  C   GLY A  97     5057   4693   4779   -367   -256  -1042       C
ATOM    627  O   GLY A  97      31.716  22.618 -17.301  1.00 37.36           O
ANISOU  627  O   GLY A  97     4920   4622   4650   -439   -293  -1048       O
ATOM    628  N   MET A  98      30.000  21.739 -18.402  1.00 32.57           N
ANISOU  628  N   MET A  98     4321   3994   4056   -330   -213   -927       N
ATOM    629  CA  MET A  98      30.814  20.706 -18.989  1.00 31.44           C
ANISOU  629  CA  MET A  98     4138   3909   3896   -368   -208   -809       C
ATOM    630  C   MET A  98      31.609  21.331 -20.127  1.00 37.85           C
ANISOU  630  C   MET A  98     4963   4610   4808   -435   -228   -759       C
ATOM    631  O   MET A  98      31.078  22.200 -20.779  1.00 40.38           O
ANISOU  631  O   MET A  98     5328   4803   5208   -424   -226   -766       O
ATOM    632  CB  MET A  98      29.968  19.546 -19.492  1.00 31.74           C
ANISOU  632  CB  MET A  98     4158   3996   3905   -309   -160   -715       C
ATOM    633  CG  MET A  98      29.371  18.719 -18.347  1.00 33.09           C
ANISOU  633  CG  MET A  98     4307   4299   3967   -263   -135   -737       C
ATOM    634  SD  MET A  98      27.837  17.931 -18.814  1.00 33.61           S
ANISOU  634  SD  MET A  98     4364   4376   4029   -189    -75   -678       S
ATOM    635  CE  MET A  98      27.827  16.505 -17.724  1.00 30.68           C
ANISOU  635  CE  MET A  98     3955   4169   3531   -181    -53   -634       C
ATOM    636  N   GLN A  99      32.895  20.952 -20.281  1.00 34.27           N
ANISOU  636  N   GLN A  99     4467   4206   4347   -504   -248   -713       N
ATOM    637  CA  GLN A  99      33.813  21.592 -21.212  1.00 31.10           C
ANISOU  637  CA  GLN A  99     4066   3720   4030   -585   -263   -672       C
ATOM    638  C   GLN A  99      34.063  20.752 -22.441  1.00 32.92           C
ANISOU  638  C   GLN A  99     4268   3969   4270   -585   -230   -544       C
ATOM    639  O   GLN A  99      34.687  21.204 -23.397  1.00 29.97           O
ANISOU  639  O   GLN A  99     3894   3533   3958   -646   -229   -490       O
ATOM    640  CB  GLN A  99      35.079  21.958 -20.455  1.00 34.99           C
ANISOU  640  CB  GLN A  99     4522   4258   4514   -668   -311   -736       C
ATOM    641  CG  GLN A  99      34.910  23.258 -19.652  1.00 39.27           C
ANISOU  641  CG  GLN A  99     5111   4717   5092   -692   -351   -871       C
ATOM    642  CD  GLN A  99      36.284  23.765 -19.316  1.00 51.30           C
ANISOU  642  CD  GLN A  99     6597   6254   6642   -799   -401   -916       C
ATOM    643  OE1 GLN A  99      37.272  23.627 -20.038  1.00 52.96           O
ANISOU  643  OE1 GLN A  99     6761   6471   6888   -872   -402   -841       O
ATOM    644  NE2 GLN A  99      36.382  24.347 -18.150  1.00 56.32           N
ANISOU  644  NE2 GLN A  99     7242   6906   7251   -812   -446  -1050       N
ATOM    645  N   TYR A 100      33.565  19.515 -22.447  1.00 28.59           N
ANISOU  645  N   TYR A 100     3696   3506   3658   -519   -202   -493       N
ATOM    646  CA  TYR A 100      33.821  18.637 -23.547  1.00 28.90           C
ANISOU  646  CA  TYR A 100     3707   3571   3701   -513   -175   -388       C
ATOM    647  C   TYR A 100      32.741  17.580 -23.579  1.00 28.82           C
ANISOU  647  C   TYR A 100     3699   3602   3646   -429   -143   -354       C
ATOM    648  O   TYR A 100      32.071  17.380 -22.576  1.00 30.23           O
ANISOU  648  O   TYR A 100     3886   3822   3778   -389   -143   -404       O
ATOM    649  CB  TYR A 100      35.220  18.017 -23.450  1.00 31.65           C
ANISOU  649  CB  TYR A 100     3987   4013   4023   -561   -191   -361       C
ATOM    650  CG  TYR A 100      35.596  17.156 -22.254  1.00 30.36           C
ANISOU  650  CG  TYR A 100     3784   3972   3780   -539   -214   -388       C
ATOM    651  CD1 TYR A 100      35.861  17.710 -21.026  1.00 32.36           C
ANISOU  651  CD1 TYR A 100     4036   4256   4001   -563   -252   -478       C
ATOM    652  CD2 TYR A 100      35.766  15.775 -22.385  1.00 27.07           C
ANISOU  652  CD2 TYR A 100     3328   3638   3318   -494   -201   -322       C
ATOM    653  CE1 TYR A 100      36.258  16.914 -19.946  1.00 30.52           C
ANISOU  653  CE1 TYR A 100     3766   4145   3682   -541   -279   -492       C
ATOM    654  CE2 TYR A 100      36.160  14.987 -21.322  1.00 29.91           C
ANISOU  654  CE2 TYR A 100     3655   4102   3606   -472   -228   -331       C
ATOM    655  CZ  TYR A 100      36.432  15.544 -20.100  1.00 29.19           C
ANISOU  655  CZ  TYR A 100     3563   4054   3473   -496   -267   -411       C
ATOM    656  OH  TYR A 100      36.842  14.772 -19.056  1.00 29.32           O
ANISOU  656  OH  TYR A 100     3548   4182   3407   -472   -298   -412       O
ATOM    657  N   LEU A 101      32.614  16.949 -24.743  1.00 27.98           N
ANISOU  657  N   LEU A 101     3585   3488   3556   -410   -118   -272       N
ATOM    658  CA  LEU A 101      31.623  15.896 -24.944  1.00 28.68           C
ANISOU  658  CA  LEU A 101     3672   3606   3615   -341    -91   -236       C
ATOM    659  C   LEU A 101      32.288  14.765 -25.715  1.00 26.01           C
ANISOU  659  C   LEU A 101     3294   3321   3266   -339    -81   -163       C
ATOM    660  O   LEU A 101      32.974  14.999 -26.693  1.00 32.90           O
ANISOU  660  O   LEU A 101     4157   4174   4168   -372    -77   -126       O
ATOM    661  CB  LEU A 101      30.421  16.496 -25.703  1.00 33.13           C
ANISOU  661  CB  LEU A 101     4280   4082   4224   -304    -76   -232       C
ATOM    662  CG  LEU A 101      29.275  15.481 -25.968  1.00 37.64           C
ANISOU  662  CG  LEU A 101     4843   4681   4775   -239    -51   -203       C
ATOM    663  CD1 LEU A 101      27.920  16.143 -25.818  1.00 39.30           C
ANISOU  663  CD1 LEU A 101     5084   4841   5007   -191    -44   -247       C
ATOM    664  CD2 LEU A 101      29.387  14.870 -27.354  1.00 33.56           C
ANISOU  664  CD2 LEU A 101     4318   4157   4274   -232    -40   -129       C
ATOM    665  N   VAL A 102      32.115  13.545 -25.224  1.00 25.23           N
ANISOU  665  N   VAL A 102     3173   3291   3123   -301    -76   -145       N
ATOM    666  CA  VAL A 102      32.678  12.337 -25.824  1.00 25.52           C
ANISOU  666  CA  VAL A 102     3173   3372   3150   -285    -71    -87       C
ATOM    667  C   VAL A 102      31.491  11.460 -26.221  1.00 29.11           C
ANISOU  667  C   VAL A 102     3642   3811   3604   -231    -48    -59       C
ATOM    668  O   VAL A 102      30.697  11.109 -25.347  1.00 26.55           O
ANISOU  668  O   VAL A 102     3328   3505   3253   -208    -43    -72       O
ATOM    669  CB  VAL A 102      33.577  11.592 -24.811  1.00 28.30           C
ANISOU  669  CB  VAL A 102     3487   3809   3457   -286    -96    -87       C
ATOM    670  CG1 VAL A 102      34.083  10.228 -25.331  1.00 27.62           C
ANISOU  670  CG1 VAL A 102     3365   3760   3367   -251    -95    -32       C
ATOM    671  CG2 VAL A 102      34.727  12.464 -24.316  1.00 33.26           C
ANISOU  671  CG2 VAL A 102     4090   4462   4083   -343   -125   -126       C
ATOM    672  N   VAL A 103      31.413  11.055 -27.504  1.00 26.13           N
ANISOU  672  N   VAL A 103     3262   3412   3252   -215    -35    -22       N
ATOM    673  CA  VAL A 103      30.292  10.257 -27.962  1.00 26.25           C
ANISOU  673  CA  VAL A 103     3288   3411   3275   -171    -20     -4       C
ATOM    674  C   VAL A 103      30.745   8.942 -28.580  1.00 24.38           C
ANISOU  674  C   VAL A 103     3025   3200   3037   -146    -20     30       C
ATOM    675  O   VAL A 103      31.728   8.890 -29.315  1.00 25.89           O
ANISOU  675  O   VAL A 103     3194   3409   3232   -155    -21     43       O
ATOM    676  CB  VAL A 103      29.409  11.087 -28.903  1.00 25.38           C
ANISOU  676  CB  VAL A 103     3207   3240   3195   -162    -11     -9       C
ATOM    677  CG1 VAL A 103      30.238  11.728 -30.011  1.00 28.19           C
ANISOU  677  CG1 VAL A 103     3566   3580   3566   -189    -12     14       C
ATOM    678  CG2 VAL A 103      28.271  10.263 -29.532  1.00 27.41           C
ANISOU  678  CG2 VAL A 103     3465   3487   3462   -120     -2      3       C
ATOM    679  N   THR A 104      29.937   7.911 -28.357  1.00 25.21           N
ANISOU  679  N   THR A 104     3131   3302   3142   -116    -16     42       N
ATOM    680  CA  THR A 104      30.133   6.613 -29.000  1.00 26.10           C
ANISOU  680  CA  THR A 104     3229   3419   3268    -86    -20     65       C
ATOM    681  C   THR A 104      29.967   6.683 -30.536  1.00 28.46           C
ANISOU  681  C   THR A 104     3530   3696   3586    -72    -13     62       C
ATOM    682  O   THR A 104      28.830   6.802 -31.033  1.00 26.33           O
ANISOU  682  O   THR A 104     3278   3395   3330    -61     -7     54       O
ATOM    683  CB  THR A 104      29.104   5.614 -28.475  1.00 22.49           C
ANISOU  683  CB  THR A 104     2780   2946   2818    -70    -16     79       C
ATOM    684  OG1 THR A 104      27.745   6.124 -28.629  1.00 23.00           O
ANISOU  684  OG1 THR A 104     2859   2984   2895    -72     -1     60       O
ATOM    685  CG2 THR A 104      29.317   5.236 -27.047  1.00 26.58           C
ANISOU  685  CG2 THR A 104     3297   3495   3305    -78    -22     98       C
ATOM    686  N   THR A 105      31.068   6.568 -31.285  1.00 22.86           N
ANISOU  686  N   THR A 105     2798   3014   2871    -69    -13     67       N
ATOM    687  CA  THR A 105      31.015   6.462 -32.719  1.00 23.97           C
ANISOU  687  CA  THR A 105     2938   3155   3013    -51     -4     65       C
ATOM    688  C   THR A 105      30.664   5.039 -33.161  1.00 24.31           C
ANISOU  688  C   THR A 105     2976   3188   3072     -7    -13     54       C
ATOM    689  O   THR A 105      30.159   4.838 -34.274  1.00 23.15           O
ANISOU  689  O   THR A 105     2836   3034   2925     13    -12     40       O
ATOM    690  CB  THR A 105      32.313   6.901 -33.406  1.00 26.12           C
ANISOU  690  CB  THR A 105     3183   3474   3267    -68      6     72       C
ATOM    691  OG1 THR A 105      33.349   5.991 -33.074  1.00 22.82           O
ANISOU  691  OG1 THR A 105     2724   3098   2849    -47      0     68       O
ATOM    692  CG2 THR A 105      32.694   8.330 -33.061  1.00 25.82           C
ANISOU  692  CG2 THR A 105     3152   3432   3225   -123     12     83       C
ATOM    693  N   LYS A 106      31.055   4.075 -32.338  1.00 23.71           N
ANISOU  693  N   LYS A 106     2886   3113   3008      8    -26     61       N
ATOM    694  CA  LYS A 106      30.815   2.656 -32.634  1.00 23.65           C
ANISOU  694  CA  LYS A 106     2877   3077   3029     48    -40     52       C
ATOM    695  C   LYS A 106      31.081   1.871 -31.360  1.00 24.33           C
ANISOU  695  C   LYS A 106     2963   3153   3128     54    -57     80       C
ATOM    696  O   LYS A 106      32.178   1.961 -30.805  1.00 26.10           O
ANISOU  696  O   LYS A 106     3164   3415   3334     58    -66     92       O
ATOM    697  CB  LYS A 106      31.709   2.096 -33.720  1.00 26.25           C
ANISOU  697  CB  LYS A 106     3182   3435   3356     88    -41     26       C
ATOM    698  CG  LYS A 106      31.383   0.661 -34.154  1.00 24.98           C
ANISOU  698  CG  LYS A 106     3026   3230   3233    133    -61      0       C
ATOM    699  CD  LYS A 106      32.539  -0.140 -34.685  1.00 26.71           C
ANISOU  699  CD  LYS A 106     3213   3475   3457    188    -68    -27       C
ATOM    700  CE  LYS A 106      33.436  -0.659 -33.587  1.00 26.06           C
ANISOU  700  CE  LYS A 106     3113   3395   3392    207    -87      1       C
ATOM    701  NZ  LYS A 106      34.567  -1.419 -34.151  1.00 27.27           N
ANISOU  701  NZ  LYS A 106     3227   3578   3555    272    -96    -34       N
ATOM    702  N   HIS A 107      30.086   1.165 -30.836  1.00 22.24           N
ANISOU  702  N   HIS A 107     2720   2840   2888     50    -63     96       N
ATOM    703  CA  HIS A 107      30.269   0.427 -29.591  1.00 23.42           C
ANISOU  703  CA  HIS A 107     2876   2979   3040     51    -78    139       C
ATOM    704  C   HIS A 107      30.538  -1.035 -29.942  1.00 25.76           C
ANISOU  704  C   HIS A 107     3176   3225   3385     95   -102    143       C
ATOM    705  O   HIS A 107      30.851  -1.341 -31.081  1.00 26.51           O
ANISOU  705  O   HIS A 107     3259   3312   3499    128   -107    100       O
ATOM    706  CB  HIS A 107      29.042   0.660 -28.695  1.00 25.09           C
ANISOU  706  CB  HIS A 107     3108   3179   3243     10    -61    163       C
ATOM    707  CG  HIS A 107      29.305   0.469 -27.250  1.00 25.07           C
ANISOU  707  CG  HIS A 107     3113   3201   3209     -1    -67    212       C
ATOM    708  ND1 HIS A 107      29.146  -0.767 -26.644  1.00 26.75           N
ANISOU  708  ND1 HIS A 107     3342   3377   3443      5    -80    264       N
ATOM    709  CD2 HIS A 107      29.788   1.353 -26.320  1.00 26.98           C
ANISOU  709  CD2 HIS A 107     3350   3503   3396    -18    -65    216       C
ATOM    710  CE1 HIS A 107      29.559  -0.641 -25.381  1.00 26.39           C
ANISOU  710  CE1 HIS A 107     3302   3378   3347     -2    -87    307       C
ATOM    711  NE2 HIS A 107      29.952   0.628 -25.146  1.00 26.61           N
ANISOU  711  NE2 HIS A 107     3315   3470   3326    -16    -79    272       N
ATOM    712  N   HIS A 108      30.451  -1.945 -28.961  1.00 25.44           N
ANISOU  712  N   HIS A 108     3154   3149   3362     98   -120    194       N
ATOM    713  CA  HIS A 108      30.869  -3.312 -29.162  1.00 26.79           C
ANISOU  713  CA  HIS A 108     3333   3259   3587    145   -151    203       C
ATOM    714  C   HIS A 108      30.046  -4.000 -30.219  1.00 31.21           C
ANISOU  714  C   HIS A 108     3906   3748   4204    149   -153    160       C
ATOM    715  O   HIS A 108      30.560  -4.936 -30.846  1.00 29.49           O
ANISOU  715  O   HIS A 108     3688   3486   4031    202   -179    130       O
ATOM    716  CB  HIS A 108      30.809  -4.118 -27.848  1.00 29.28           C
ANISOU  716  CB  HIS A 108     3675   3540   3908    140   -171    284       C
ATOM    717  CG  HIS A 108      31.599  -3.498 -26.729  1.00 27.24           C
ANISOU  717  CG  HIS A 108     3404   3360   3583    138   -178    324       C
ATOM    718  ND1 HIS A 108      31.264  -3.653 -25.404  1.00 32.71           N
ANISOU  718  ND1 HIS A 108     4122   4065   4241    110   -179    397       N
ATOM    719  CD2 HIS A 108      32.656  -2.698 -26.736  1.00 26.09           C
ANISOU  719  CD2 HIS A 108     3223   3293   3396    155   -183    297       C
ATOM    720  CE1 HIS A 108      32.092  -2.966 -24.646  1.00 26.49           C
ANISOU  720  CE1 HIS A 108     3314   3360   3388    115   -190    406       C
ATOM    721  NE2 HIS A 108      32.950  -2.362 -25.435  1.00 32.51           N
ANISOU  721  NE2 HIS A 108     4037   4161   4151    138   -194    345       N
ATOM    722  N   ASP A 109      28.776  -3.603 -30.386  1.00 27.67           N
ANISOU  722  N   ASP A 109     3465   3290   3757     99   -131    150       N
ATOM    723  CA  ASP A 109      27.895  -4.248 -31.368  1.00 27.01           C
ANISOU  723  CA  ASP A 109     3388   3145   3728     95   -139    104       C
ATOM    724  C   ASP A 109      28.355  -3.976 -32.804  1.00 29.89           C
ANISOU  724  C   ASP A 109     3735   3540   4080    138   -143     26       C
ATOM    725  O   ASP A 109      27.915  -4.639 -33.728  1.00 28.66           O
ANISOU  725  O   ASP A 109     3583   3341   3964    152   -160    -27       O
ATOM    726  CB  ASP A 109      26.426  -3.867 -31.122  1.00 27.05           C
ANISOU  726  CB  ASP A 109     3393   3147   3737     32   -116    113       C
ATOM    727  CG  ASP A 109      26.090  -2.366 -31.339  1.00 25.37           C
ANISOU  727  CG  ASP A 109     3161   3011   3465     16    -89     91       C
ATOM    728  OD1 ASP A 109      27.027  -1.586 -31.781  1.00 23.07           O
ANISOU  728  OD1 ASP A 109     2862   2771   3131     45    -86     70       O
ATOM    729  OD2 ASP A 109      24.908  -1.986 -31.033  1.00 24.02           O
ANISOU  729  OD2 ASP A 109     2982   2846   3295    -25    -70     97       O
ATOM    730  N   GLY A 110      29.275  -3.025 -33.000  1.00 32.36           N
ANISOU  730  N   GLY A 110     4026   3932   4336    155   -128     18       N
ATOM    731  CA  GLY A 110      29.906  -2.769 -34.297  1.00 26.54           C
ANISOU  731  CA  GLY A 110     3268   3240   3573    194   -124    -41       C
ATOM    732  C   GLY A 110      29.131  -1.810 -35.195  1.00 22.62           C
ANISOU  732  C   GLY A 110     2771   2780   3041    169   -107    -69       C
ATOM    733  O   GLY A 110      29.549  -1.536 -36.317  1.00 24.36           O
ANISOU  733  O   GLY A 110     2979   3049   3228    196   -100   -111       O
ATOM    734  N   PHE A 111      28.001  -1.294 -34.701  1.00 24.87           N
ANISOU  734  N   PHE A 111     3068   3050   3329    122    -99    -45       N
ATOM    735  CA  PHE A 111      27.154  -0.392 -35.445  1.00 22.55           C
ANISOU  735  CA  PHE A 111     2774   2783   3008    106    -91    -65       C
ATOM    736  C   PHE A 111      27.705   1.036 -35.331  1.00 23.06           C
ANISOU  736  C   PHE A 111     2836   2906   3019     92    -67    -39       C
ATOM    737  O   PHE A 111      27.723   1.602 -34.269  1.00 26.05           O
ANISOU  737  O   PHE A 111     3218   3287   3392     64    -56     -3       O
ATOM    738  CB  PHE A 111      25.698  -0.514 -34.998  1.00 22.93           C
ANISOU  738  CB  PHE A 111     2826   2793   3091     69    -95    -59       C
ATOM    739  CG  PHE A 111      24.685   0.295 -35.783  1.00 24.04           C
ANISOU  739  CG  PHE A 111     2961   2958   3214     63    -98    -84       C
ATOM    740  CD1 PHE A 111      24.314  -0.096 -37.043  1.00 25.91           C
ANISOU  740  CD1 PHE A 111     3194   3199   3452     86   -122   -137       C
ATOM    741  CD2 PHE A 111      24.184   1.526 -35.291  1.00 24.36           C
ANISOU  741  CD2 PHE A 111     3000   3022   3230     43    -80    -58       C
ATOM    742  CE1 PHE A 111      23.395   0.654 -37.793  1.00 25.00           C
ANISOU  742  CE1 PHE A 111     3071   3112   3313     89   -134   -156       C
ATOM    743  CE2 PHE A 111      23.263   2.234 -36.013  1.00 24.05           C
ANISOU  743  CE2 PHE A 111     2955   3000   3180     50    -90    -79       C
ATOM    744  CZ  PHE A 111      22.852   1.771 -37.267  1.00 23.04           C
ANISOU  744  CZ  PHE A 111     2822   2879   3052     72   -119   -124       C
ATOM    745  N   ALA A 112      28.031   1.620 -36.503  1.00 24.97           N
ANISOU  745  N   ALA A 112     3074   3192   3220    108    -62    -59       N
ATOM    746  CA  ALA A 112      28.581   2.959 -36.503  1.00 22.87           C
ANISOU  746  CA  ALA A 112     2809   2967   2911     87    -40    -29       C
ATOM    747  C   ALA A 112      27.484   4.011 -36.432  1.00 24.80           C
ANISOU  747  C   ALA A 112     3073   3196   3152     64    -40    -15       C
ATOM    748  O   ALA A 112      26.462   3.865 -37.083  1.00 26.74           O
ANISOU  748  O   ALA A 112     3324   3432   3404     77    -56    -37       O
ATOM    749  CB  ALA A 112      29.436   3.170 -37.719  1.00 21.70           C
ANISOU  749  CB  ALA A 112     2650   2877   2718    107    -28    -42       C
ATOM    750  N   MET A 113      27.708   5.071 -35.652  1.00 28.92           N
ANISOU  750  N   MET A 113     3602   3718   3666     34    -26     14       N
ATOM    751  CA  MET A 113      26.778   6.186 -35.513  1.00 24.60           C
ANISOU  751  CA  MET A 113     3075   3150   3121     22    -27     22       C
ATOM    752  C   MET A 113      27.177   7.376 -36.362  1.00 25.28           C
ANISOU  752  C   MET A 113     3179   3250   3176     15    -22     45       C
ATOM    753  O   MET A 113      26.809   8.507 -36.059  1.00 24.02           O
ANISOU  753  O   MET A 113     3040   3063   3022      1    -22     59       O
ATOM    754  CB  MET A 113      26.688   6.571 -34.017  1.00 28.28           C
ANISOU  754  CB  MET A 113     3542   3599   3602     -3    -18     30       C
ATOM    755  CG  MET A 113      26.105   5.409 -33.212  1.00 23.90           C
ANISOU  755  CG  MET A 113     2974   3033   3073     -1    -21     23       C
ATOM    756  SD  MET A 113      24.342   5.042 -33.648  1.00 27.85           S
ANISOU  756  SD  MET A 113     3464   3512   3604     11    -31      0       S
ATOM    757  CE  MET A 113      23.563   6.493 -32.976  1.00 26.76           C
ANISOU  757  CE  MET A 113     3333   3371   3463      5    -20     -4       C
ATOM    758  N   TYR A 114      27.892   7.110 -37.456  1.00 24.10           N
ANISOU  758  N   TYR A 114     3022   3140   2992     26    -17     48       N
ATOM    759  CA  TYR A 114      28.338   8.118 -38.400  1.00 23.28           C
ANISOU  759  CA  TYR A 114     2935   3059   2848     14     -6     83       C
ATOM    760  C   TYR A 114      28.280   7.492 -39.798  1.00 23.72           C
ANISOU  760  C   TYR A 114     2986   3165   2859     50    -11     67       C
ATOM    761  O   TYR A 114      28.178   6.275 -39.912  1.00 24.53           O
ANISOU  761  O   TYR A 114     3069   3279   2971     79    -21     22       O
ATOM    762  CB  TYR A 114      29.775   8.589 -38.041  1.00 23.36           C
ANISOU  762  CB  TYR A 114     2929   3096   2849    -27     20    108       C
ATOM    763  CG  TYR A 114      30.881   7.584 -38.297  1.00 24.49           C
ANISOU  763  CG  TYR A 114     3030   3300   2974    -14     35     89       C
ATOM    764  CD1 TYR A 114      31.173   6.565 -37.391  1.00 25.60           C
ANISOU  764  CD1 TYR A 114     3145   3437   3145      0     27     60       C
ATOM    765  CD2 TYR A 114      31.592   7.605 -39.471  1.00 28.65           C
ANISOU  765  CD2 TYR A 114     3542   3893   3451    -10     57     99       C
ATOM    766  CE1 TYR A 114      32.152   5.622 -37.653  1.00 26.51           C
ANISOU  766  CE1 TYR A 114     3220   3600   3250     27     35     38       C
ATOM    767  CE2 TYR A 114      32.593   6.678 -39.757  1.00 27.49           C
ANISOU  767  CE2 TYR A 114     3348   3809   3287     12     73     70       C
ATOM    768  CZ  TYR A 114      32.829   5.642 -38.849  1.00 26.51           C
ANISOU  768  CZ  TYR A 114     3200   3668   3205     38     58     35       C
ATOM    769  OH  TYR A 114      33.810   4.726 -39.130  1.00 27.94           O
ANISOU  769  OH  TYR A 114     3334   3904   3377     74     68      2       O
ATOM    770  N   ARG A 115      28.439   8.309 -40.837  1.00 24.43           N
ANISOU  770  N   ARG A 115     3095   3285   2899     45     -4    105       N
ATOM    771  CA  ARG A 115      28.471   7.804 -42.206  1.00 26.22           C
ANISOU  771  CA  ARG A 115     3319   3579   3064     79     -6     90       C
ATOM    772  C   ARG A 115      29.852   7.189 -42.495  1.00 28.74           C
ANISOU  772  C   ARG A 115     3599   3967   3351     76     29     75       C
ATOM    773  O   ARG A 115      30.787   7.895 -42.784  1.00 26.01           O
ANISOU  773  O   ARG A 115     3247   3662   2970     42     63    121       O
ATOM    774  CB  ARG A 115      28.188   8.932 -43.186  1.00 27.06           C
ANISOU  774  CB  ARG A 115     3463   3701   3117     75     -9    150       C
ATOM    775  CG  ARG A 115      28.052   8.450 -44.646  1.00 32.90           C
ANISOU  775  CG  ARG A 115     4202   4523   3774    115    -17    133       C
ATOM    776  CD  ARG A 115      27.845   9.494 -45.736  1.00 45.06           C
ANISOU  776  CD  ARG A 115     5782   6095   5242    115    -22    206       C
ATOM    777  NE  ARG A 115      27.854   9.079 -47.190  1.00 53.30           N
ANISOU  777  NE  ARG A 115     6827   7242   6182    152    -25    194       N
ATOM    778  CZ  ARG A 115      28.593   9.760 -48.035  1.00 67.24           C
ANISOU  778  CZ  ARG A 115     8607   9075   7864    128      9    265       C
ATOM    779  NH1 ARG A 115      29.677  10.346 -47.490  1.00 57.93           N
ANISOU  779  NH1 ARG A 115     7417   7882   6709     66     58    316       N
ATOM    780  NH2 ARG A 115      28.254   9.860 -49.333  1.00 71.14           N
ANISOU  780  NH2 ARG A 115     9123   9650   8255    161     -6    286       N
ATOM    781  N   SER A 116      29.945   5.866 -42.469  1.00 31.86           N
ANISOU  781  N   SER A 116     3967   4376   3762    114     20     10       N
ATOM    782  CA  SER A 116      31.136   5.101 -42.731  1.00 31.71           C
ANISOU  782  CA  SER A 116     3906   4419   3721    133     46    -22       C
ATOM    783  C   SER A 116      31.076   4.573 -44.144  1.00 31.79           C
ANISOU  783  C   SER A 116     3913   4504   3661    178     47    -65       C
ATOM    784  O   SER A 116      30.187   3.782 -44.428  1.00 30.73           O
ANISOU  784  O   SER A 116     3790   4344   3541    215     10   -122       O
ATOM    785  CB  SER A 116      31.234   3.946 -41.745  1.00 30.91           C
ANISOU  785  CB  SER A 116     3784   4269   3690    155     29    -68       C
ATOM    786  OG  SER A 116      32.379   3.122 -42.024  1.00 27.38           O
ANISOU  786  OG  SER A 116     3293   3879   3230    190     47   -109       O
ATOM    787  N   LEU A 117      32.063   4.928 -44.976  1.00 29.14           N
ANISOU  787  N   LEU A 117     3554   4264   3250    172     90    -46       N
ATOM    788  CA  LEU A 117      32.191   4.393 -46.317  1.00 29.59           C
ANISOU  788  CA  LEU A 117     3601   4417   3224    219     98    -95       C
ATOM    789  C   LEU A 117      32.738   2.953 -46.256  1.00 30.48           C
ANISOU  789  C   LEU A 117     3672   4543   3365    278     95   -193       C
ATOM    790  O   LEU A 117      32.481   2.140 -47.161  1.00 29.81           O
ANISOU  790  O   LEU A 117     3586   4499   3240    334     80   -272       O
ATOM    791  CB  LEU A 117      33.125   5.290 -47.123  1.00 30.88           C
ANISOU  791  CB  LEU A 117     3749   4687   3296    186    155    -32       C
ATOM    792  CG  LEU A 117      32.668   6.722 -47.336  1.00 36.60           C
ANISOU  792  CG  LEU A 117     4522   5391   3990    131    157     72       C
ATOM    793  CD1 LEU A 117      33.673   7.470 -48.183  1.00 47.85           C
ANISOU  793  CD1 LEU A 117     5929   6926   5324     91    219    139       C
ATOM    794  CD2 LEU A 117      31.334   6.718 -48.024  1.00 35.79           C
ANISOU  794  CD2 LEU A 117     4469   5273   3856    167    107     62       C
ATOM    795  N   VAL A 118      33.482   2.656 -45.196  1.00 31.44           N
ANISOU  795  N   VAL A 118     3761   4628   3555    270    104   -192       N
ATOM    796  CA  VAL A 118      34.047   1.340 -44.946  1.00 33.37           C
ANISOU  796  CA  VAL A 118     3969   4865   3844    330     95   -272       C
ATOM    797  C   VAL A 118      32.978   0.313 -44.681  1.00 28.20           C
ANISOU  797  C   VAL A 118     3348   4110   3256    364     38   -331       C
ATOM    798  O   VAL A 118      33.101  -0.829 -45.063  1.00 30.12           O
ANISOU  798  O   VAL A 118     3579   4348   3514    425     21   -418       O
ATOM    799  CB  VAL A 118      34.986   1.491 -43.716  1.00 35.86           C
ANISOU  799  CB  VAL A 118     4248   5159   4217    305    108   -232       C
ATOM    800  CG1 VAL A 118      35.327   0.202 -43.027  1.00 38.43           C
ANISOU  800  CG1 VAL A 118     4552   5431   4617    362     80   -289       C
ATOM    801  CG2 VAL A 118      36.234   2.226 -44.104  1.00 43.86           C
ANISOU  801  CG2 VAL A 118     5207   6286   5170    277    166   -198       C
ATOM    802  N   ASP A 119      31.942   0.697 -43.939  1.00 29.67           N
ANISOU  802  N   ASP A 119     3573   4208   3491    322      9   -287       N
ATOM    803  CA  ASP A 119      30.943  -0.262 -43.502  1.00 28.37           C
ANISOU  803  CA  ASP A 119     3433   3944   3403    337    -38   -331       C
ATOM    804  C   ASP A 119      29.544   0.361 -43.494  1.00 27.89           C
ANISOU  804  C   ASP A 119     3406   3843   3345    299    -64   -301       C
ATOM    805  O   ASP A 119      29.267   1.263 -42.720  1.00 27.53           O
ANISOU  805  O   ASP A 119     3374   3769   3316    254    -56   -232       O
ATOM    806  CB  ASP A 119      31.255  -0.724 -42.073  1.00 30.17           C
ANISOU  806  CB  ASP A 119     3654   4093   3716    326    -46   -304       C
ATOM    807  CG  ASP A 119      30.557  -2.019 -41.708  1.00 32.82           C
ANISOU  807  CG  ASP A 119     4007   4329   4133    348    -90   -353       C
ATOM    808  OD1 ASP A 119      29.347  -2.187 -42.104  1.00 29.34           O
ANISOU  808  OD1 ASP A 119     3590   3854   3704    336   -119   -380       O
ATOM    809  OD2 ASP A 119      31.241  -2.873 -41.186  1.00 38.41           O
ANISOU  809  OD2 ASP A 119     4702   5002   4889    381    -98   -368       O
ATOM    810  N   PRO A 120      28.612  -0.140 -44.331  1.00 27.19           N
ANISOU  810  N   PRO A 120     3331   3752   3246    322    -99   -362       N
ATOM    811  CA  PRO A 120      27.229   0.347 -44.386  1.00 30.20           C
ANISOU  811  CA  PRO A 120     3735   4105   3635    296   -131   -345       C
ATOM    812  C   PRO A 120      26.336   0.023 -43.189  1.00 25.30           C
ANISOU  812  C   PRO A 120     3117   3383   3110    262   -153   -330       C
ATOM    813  O   PRO A 120      25.187   0.501 -43.094  1.00 26.28           O
ANISOU  813  O   PRO A 120     3248   3489   3248    240   -174   -313       O
ATOM    814  CB  PRO A 120      26.660  -0.308 -45.652  1.00 33.12           C
ANISOU  814  CB  PRO A 120     4106   4513   3966    335   -169   -433       C
ATOM    815  CG  PRO A 120      27.420  -1.617 -45.710  1.00 32.74           C
ANISOU  815  CG  PRO A 120     4042   4446   3951    375   -170   -512       C
ATOM    816  CD  PRO A 120      28.826  -1.294 -45.232  1.00 32.68           C
ANISOU  816  CD  PRO A 120     4017   4471   3929    379   -118   -464       C
ATOM    817  N   TYR A 121      26.877  -0.731 -42.239  1.00 29.30           N
ANISOU  817  N   TYR A 121     3617   3833   3681    259   -145   -328       N
ATOM    818  CA  TYR A 121      26.202  -0.988 -40.971  1.00 29.58           C
ANISOU  818  CA  TYR A 121     3657   3786   3796    220   -154   -295       C
ATOM    819  C   TYR A 121      26.402   0.216 -40.072  1.00 24.44           C
ANISOU  819  C   TYR A 121     3009   3146   3129    185   -123   -215       C
ATOM    820  O   TYR A 121      27.240   0.189 -39.176  1.00 23.95           O
ANISOU  820  O   TYR A 121     2943   3073   3081    177   -104   -181       O
ATOM    821  CB  TYR A 121      26.705  -2.264 -40.316  1.00 28.47           C
ANISOU  821  CB  TYR A 121     3515   3577   3723    233   -163   -314       C
ATOM    822  CG  TYR A 121      25.968  -2.761 -39.099  1.00 28.86           C
ANISOU  822  CG  TYR A 121     3571   3542   3851    191   -173   -278       C
ATOM    823  CD1 TYR A 121      24.589  -2.991 -39.118  1.00 29.62           C
ANISOU  823  CD1 TYR A 121     3665   3601   3987    156   -195   -295       C
ATOM    824  CD2 TYR A 121      26.671  -3.100 -37.950  1.00 29.40           C
ANISOU  824  CD2 TYR A 121     3644   3575   3951    186   -161   -228       C
ATOM    825  CE1 TYR A 121      23.941  -3.539 -38.020  1.00 29.65           C
ANISOU  825  CE1 TYR A 121     3670   3534   4060    111   -196   -258       C
ATOM    826  CE2 TYR A 121      26.029  -3.645 -36.840  1.00 26.50           C
ANISOU  826  CE2 TYR A 121     3286   3136   3645    146   -167   -187       C
ATOM    827  CZ  TYR A 121      24.652  -3.857 -36.885  1.00 29.44           C
ANISOU  827  CZ  TYR A 121     3655   3473   4055    105   -180   -200       C
ATOM    828  OH  TYR A 121      23.995  -4.453 -35.838  1.00 27.77           O
ANISOU  828  OH  TYR A 121     3448   3197   3903     57   -179   -156       O
ATOM    829  N   ASN A 122      25.635   1.257 -40.394  1.00 25.14           N
ANISOU  829  N   ASN A 122     3105   3259   3186    171   -125   -194       N
ATOM    830  CA  ASN A 122      25.770   2.568 -39.780  1.00 25.16           C
ANISOU  830  CA  ASN A 122     3117   3271   3170    144   -101   -131       C
ATOM    831  C   ASN A 122      24.440   3.313 -39.834  1.00 22.12           C
ANISOU  831  C   ASN A 122     2738   2875   2791    135   -118   -122       C
ATOM    832  O   ASN A 122      23.578   3.034 -40.632  1.00 23.32           O
ANISOU  832  O   ASN A 122     2884   3037   2938    152   -149   -158       O
ATOM    833  CB  ASN A 122      26.953   3.323 -40.419  1.00 26.40           C
ANISOU  833  CB  ASN A 122     3278   3490   3262    150    -74   -105       C
ATOM    834  CG  ASN A 122      26.619   3.949 -41.762  1.00 25.93           C
ANISOU  834  CG  ASN A 122     3232   3482   3138    167    -83   -105       C
ATOM    835  OD1 ASN A 122      25.738   4.797 -41.878  1.00 27.20           O
ANISOU  835  OD1 ASN A 122     3409   3631   3293    162    -98    -79       O
ATOM    836  ND2 ASN A 122      27.322   3.548 -42.821  1.00 29.15           N
ANISOU  836  ND2 ASN A 122     3632   3954   3490    196    -75   -133       N
ATOM    837  N   VAL A 123      24.296   4.322 -38.968  1.00 29.12           N
ANISOU  837  N   VAL A 123     3633   3745   3686    112   -102    -78       N
ATOM    838  CA  VAL A 123      23.057   5.041 -38.710  1.00 27.82           C
ANISOU  838  CA  VAL A 123     3467   3564   3540    110   -115    -72       C
ATOM    839  C   VAL A 123      22.623   5.878 -39.931  1.00 27.96           C
ANISOU  839  C   VAL A 123     3498   3610   3513    139   -139    -65       C
ATOM    840  O   VAL A 123      21.417   6.047 -40.145  1.00 25.20           O
ANISOU  840  O   VAL A 123     3135   3259   3179    156   -167    -83       O
ATOM    841  CB  VAL A 123      23.156   5.924 -37.474  1.00 27.94           C
ANISOU  841  CB  VAL A 123     3490   3554   3572     85    -90    -39       C
ATOM    842  CG1 VAL A 123      24.097   7.130 -37.692  1.00 26.84           C
ANISOU  842  CG1 VAL A 123     3380   3423   3395     79    -76      0       C
ATOM    843  CG2 VAL A 123      21.794   6.383 -36.985  1.00 26.92           C
ANISOU  843  CG2 VAL A 123     3345   3408   3473     90    -99    -50       C
ATOM    844  N   TYR A 124      23.568   6.261 -40.789  1.00 24.89           N
ANISOU  844  N   TYR A 124     3131   3258   3066    147   -129    -42       N
ATOM    845  CA  TYR A 124      23.235   7.033 -41.983  1.00 25.08           C
ANISOU  845  CA  TYR A 124     3176   3316   3036    174   -152    -20       C
ATOM    846  C   TYR A 124      22.631   6.147 -43.082  1.00 23.54           C
ANISOU  846  C   TYR A 124     2965   3165   2812    207   -189    -74       C
ATOM    847  O   TYR A 124      21.565   6.436 -43.599  1.00 24.65           O
ANISOU  847  O   TYR A 124     3102   3316   2945    234   -230    -83       O
ATOM    848  CB  TYR A 124      24.459   7.767 -42.541  1.00 25.44           C
ANISOU  848  CB  TYR A 124     3248   3394   3021    161   -122     33       C
ATOM    849  CG  TYR A 124      24.199   8.555 -43.782  1.00 23.33           C
ANISOU  849  CG  TYR A 124     3010   3165   2687    184   -142     73       C
ATOM    850  CD1 TYR A 124      23.697   9.868 -43.738  1.00 26.92           C
ANISOU  850  CD1 TYR A 124     3499   3579   3149    188   -157    132       C
ATOM    851  CD2 TYR A 124      24.431   7.989 -45.017  1.00 29.73           C
ANISOU  851  CD2 TYR A 124     3817   4053   3423    210   -150     52       C
ATOM    852  CE1 TYR A 124      23.430  10.574 -44.912  1.00 27.04           C
ANISOU  852  CE1 TYR A 124     3547   3627   3099    214   -182    181       C
ATOM    853  CE2 TYR A 124      24.095   8.648 -46.196  1.00 27.85           C
ANISOU  853  CE2 TYR A 124     3608   3863   3109    236   -174     93       C
ATOM    854  CZ  TYR A 124      23.623   9.955 -46.138  1.00 27.05           C
ANISOU  854  CZ  TYR A 124     3543   3716   3016    237   -190    166       C
ATOM    855  OH  TYR A 124      23.410  10.538 -47.325  1.00 31.02           O
ANISOU  855  OH  TYR A 124     4079   4269   3437    264   -215    217       O
ATOM    856  N   ASP A 125      23.343   5.074 -43.451  1.00 25.76           N
ANISOU  856  N   ASP A 125     3235   3475   3077    211   -180   -118       N
ATOM    857  CA  ASP A 125      22.926   4.217 -44.553  1.00 26.62           C
ANISOU  857  CA  ASP A 125     3332   3628   3152    243   -217   -184       C
ATOM    858  C   ASP A 125      21.788   3.250 -44.178  1.00 26.00           C
ANISOU  858  C   ASP A 125     3223   3507   3148    238   -254   -248       C
ATOM    859  O   ASP A 125      21.000   2.893 -45.070  1.00 27.55           O
ANISOU  859  O   ASP A 125     3406   3736   3323    261   -301   -300       O
ATOM    860  CB  ASP A 125      24.115   3.413 -45.072  1.00 26.07           C
ANISOU  860  CB  ASP A 125     3259   3600   3044    256   -193   -220       C
ATOM    861  CG  ASP A 125      25.122   4.226 -45.862  1.00 26.17           C
ANISOU  861  CG  ASP A 125     3291   3688   2964    262   -160   -169       C
ATOM    862  OD1 ASP A 125      24.795   4.620 -46.979  1.00 29.23           O
ANISOU  862  OD1 ASP A 125     3693   4139   3273    287   -180   -163       O
ATOM    863  OD2 ASP A 125      26.232   4.425 -45.368  1.00 25.82           O
ANISOU  863  OD2 ASP A 125     3243   3644   2923    240   -114   -135       O
ATOM    864  N   ALA A 126      21.730   2.784 -42.915  1.00 24.47           N
ANISOU  864  N   ALA A 126     3015   3248   3035    205   -235   -245       N
ATOM    865  CA  ALA A 126      20.957   1.556 -42.637  1.00 24.23           C
ANISOU  865  CA  ALA A 126     2955   3174   3074    188   -261   -306       C
ATOM    866  C   ALA A 126      19.613   1.859 -41.951  1.00 26.36           C
ANISOU  866  C   ALA A 126     3195   3420   3400    164   -275   -298       C
ATOM    867  O   ALA A 126      18.812   0.950 -41.758  1.00 26.61           O
ANISOU  867  O   ALA A 126     3195   3422   3491    140   -297   -342       O
ATOM    868  CB  ALA A 126      21.750   0.563 -41.813  1.00 23.46           C
ANISOU  868  CB  ALA A 126     2860   3023   3028    168   -236   -311       C
ATOM    869  N   THR A 127      19.333   3.112 -41.605  1.00 26.60           N
ANISOU  869  N   THR A 127     3230   3460   3413    171   -263   -246       N
ATOM    870  CA  THR A 127      18.116   3.470 -40.876  1.00 25.47           C
ANISOU  870  CA  THR A 127     3052   3304   3322    157   -268   -242       C
ATOM    871  C   THR A 127      17.338   4.528 -41.624  1.00 28.52           C
ANISOU  871  C   THR A 127     3433   3729   3672    200   -304   -235       C
ATOM    872  O   THR A 127      17.880   5.296 -42.422  1.00 28.29           O
ANISOU  872  O   THR A 127     3443   3727   3578    233   -312   -204       O
ATOM    873  CB  THR A 127      18.405   4.053 -39.495  1.00 24.13           C
ANISOU  873  CB  THR A 127     2889   3101   3175    133   -219   -193       C
ATOM    874  OG1 THR A 127      18.889   5.404 -39.563  1.00 26.08           O
ANISOU  874  OG1 THR A 127     3173   3356   3380    157   -207   -147       O
ATOM    875  CG2 THR A 127      19.388   3.253 -38.684  1.00 26.28           C
ANISOU  875  CG2 THR A 127     3177   3340   3466     99   -184   -179       C
ATOM    876  N   PRO A 128      16.021   4.633 -41.342  1.00 31.07           N
ANISOU  876  N   PRO A 128     3705   4059   4041    202   -326   -259       N
ATOM    877  CA  PRO A 128      15.213   5.679 -41.955  1.00 27.96           C
ANISOU  877  CA  PRO A 128     3301   3699   3622    255   -367   -250       C
ATOM    878  C   PRO A 128      15.656   7.046 -41.454  1.00 26.00           C
ANISOU  878  C   PRO A 128     3096   3424   3359    277   -338   -187       C
ATOM    879  O   PRO A 128      15.365   8.025 -42.100  1.00 25.13           O
ANISOU  879  O   PRO A 128     3003   3326   3216    327   -371   -160       O
ATOM    880  CB  PRO A 128      13.746   5.406 -41.523  1.00 32.27           C
ANISOU  880  CB  PRO A 128     3766   4260   4234    247   -387   -295       C
ATOM    881  CG  PRO A 128      13.785   4.153 -40.652  1.00 36.17           C
ANISOU  881  CG  PRO A 128     4231   4722   4787    176   -351   -320       C
ATOM    882  CD  PRO A 128      15.232   3.732 -40.491  1.00 32.61           C
ANISOU  882  CD  PRO A 128     3843   4234   4311    155   -315   -292       C
ATOM    883  N   PHE A 129      16.377   7.136 -40.338  1.00 24.92           N
ANISOU  883  N   PHE A 129     2978   3246   3242    241   -283   -161       N
ATOM    884  CA  PHE A 129      16.819   8.436 -39.864  1.00 23.44           C
ANISOU  884  CA  PHE A 129     2833   3027   3046    257   -261   -113       C
ATOM    885  C   PHE A 129      17.773   9.089 -40.879  1.00 26.05           C
ANISOU  885  C   PHE A 129     3225   3361   3312    274   -271    -63       C
ATOM    886  O   PHE A 129      17.728  10.276 -41.094  1.00 25.68           O
ANISOU  886  O   PHE A 129     3211   3291   3253    305   -284    -22       O
ATOM    887  CB  PHE A 129      17.494   8.245 -38.523  1.00 22.87           C
ANISOU  887  CB  PHE A 129     2766   2923   2999    210   -206   -105       C
ATOM    888  CG  PHE A 129      17.721   9.450 -37.698  1.00 21.90           C
ANISOU  888  CG  PHE A 129     2671   2765   2885    217   -183    -81       C
ATOM    889  CD1 PHE A 129      16.667  10.270 -37.372  1.00 25.20           C
ANISOU  889  CD1 PHE A 129     3066   3175   3333    257   -196    -98       C
ATOM    890  CD2 PHE A 129      18.987   9.735 -37.197  1.00 26.49           C
ANISOU  890  CD2 PHE A 129     3294   3321   3448    184   -150    -50       C
ATOM    891  CE1 PHE A 129      16.867  11.437 -36.602  1.00 30.48           C
ANISOU  891  CE1 PHE A 129     3764   3801   4014    269   -178    -89       C
ATOM    892  CE2 PHE A 129      19.201  10.895 -36.436  1.00 28.16           C
ANISOU  892  CE2 PHE A 129     3533   3494   3672    186   -135    -39       C
ATOM    893  CZ  PHE A 129      18.143  11.727 -36.114  1.00 26.37           C
ANISOU  893  CZ  PHE A 129     3292   3250   3477    229   -148    -61       C
ATOM    894  N   HIS A 130      18.662   8.313 -41.491  1.00 26.94           N
ANISOU  894  N   HIS A 130     3352   3499   3383    254   -263    -65       N
ATOM    895  CA  HIS A 130      19.515   8.761 -42.614  1.00 26.76           C
ANISOU  895  CA  HIS A 130     3376   3505   3286    267   -268    -21       C
ATOM    896  C   HIS A 130      20.230  10.079 -42.280  1.00 26.54           C
ANISOU  896  C   HIS A 130     3396   3434   3251    256   -243     48       C
ATOM    897  O   HIS A 130      20.198  10.991 -43.062  1.00 21.33           O
ANISOU  897  O   HIS A 130     2773   2776   2553    282   -264     99       O
ATOM    898  CB  HIS A 130      18.634   8.895 -43.877  1.00 23.84           C
ANISOU  898  CB  HIS A 130     3001   3184   2872    318   -328    -29       C
ATOM    899  CG  HIS A 130      19.381   9.158 -45.137  1.00 27.11           C
ANISOU  899  CG  HIS A 130     3458   3650   3192    332   -335     12       C
ATOM    900  ND1 HIS A 130      20.243   8.269 -45.745  1.00 30.18           N
ANISOU  900  ND1 HIS A 130     3846   4090   3528    318   -316    -13       N
ATOM    901  CD2 HIS A 130      19.328  10.206 -45.965  1.00 26.85           C
ANISOU  901  CD2 HIS A 130     3466   3631   3102    364   -359     79       C
ATOM    902  CE1 HIS A 130      20.702   8.806 -46.859  1.00 28.59           C
ANISOU  902  CE1 HIS A 130     3683   3944   3235    336   -322     36       C
ATOM    903  NE2 HIS A 130      20.166   9.974 -47.023  1.00 33.23           N
ANISOU  903  NE2 HIS A 130     4299   4508   3817    361   -349    100       N
ATOM    904  N   ARG A 131      20.814  10.159 -41.085  1.00 27.79           N
ANISOU  904  N   ARG A 131     3555   3551   3450    217   -201     49       N
ATOM    905  CA  ARG A 131      21.539  11.325 -40.642  1.00 26.23           C
ANISOU  905  CA  ARG A 131     3399   3308   3258    195   -178    100       C
ATOM    906  C   ARG A 131      22.799  10.878 -39.912  1.00 27.73           C
ANISOU  906  C   ARG A 131     3584   3500   3450    142   -133     99       C
ATOM    907  O   ARG A 131      22.840   9.795 -39.310  1.00 24.13           O
ANISOU  907  O   ARG A 131     3094   3059   3014    129   -120     57       O
ATOM    908  CB  ARG A 131      20.647  12.151 -39.699  1.00 28.13           C
ANISOU  908  CB  ARG A 131     3637   3491   3557    215   -188     86       C
ATOM    909  CG  ARG A 131      19.617  13.012 -40.433  1.00 28.55           C
ANISOU  909  CG  ARG A 131     3706   3529   3612    276   -236    105       C
ATOM    910  CD  ARG A 131      18.407  13.471 -39.593  1.00 29.67           C
ANISOU  910  CD  ARG A 131     3818   3637   3815    316   -251     63       C
ATOM    911  NE  ARG A 131      18.883  14.244 -38.445  1.00 25.54           N
ANISOU  911  NE  ARG A 131     3319   3053   3330    292   -220     60       N
ATOM    912  CZ  ARG A 131      18.112  14.756 -37.497  1.00 29.96           C
ANISOU  912  CZ  ARG A 131     3860   3583   3938    321   -219     16       C
ATOM    913  NH1 ARG A 131      16.789  14.648 -37.580  1.00 24.42           N
ANISOU  913  NH1 ARG A 131     3109   2906   3261    377   -246    -21       N
ATOM    914  NH2 ARG A 131      18.648  15.410 -36.482  1.00 28.97           N
ANISOU  914  NH2 ARG A 131     3760   3409   3838    296   -192      4       N
ATOM    915  N   ASP A 132      23.837  11.712 -40.019  1.00 26.84           N
ANISOU  915  N   ASP A 132     3505   3372   3319    110   -113    149       N
ATOM    916  CA  ASP A 132      25.144  11.501 -39.415  1.00 24.22           C
ANISOU  916  CA  ASP A 132     3165   3050   2986     59    -75    154       C
ATOM    917  C   ASP A 132      25.145  12.103 -38.023  1.00 26.85           C
ANISOU  917  C   ASP A 132     3502   3328   3370     35    -66    140       C
ATOM    918  O   ASP A 132      25.372  13.300 -37.855  1.00 23.40           O
ANISOU  918  O   ASP A 132     3099   2840   2949     16    -67    169       O
ATOM    919  CB  ASP A 132      26.269  12.063 -40.299  1.00 28.09           C
ANISOU  919  CB  ASP A 132     3676   3566   3428     28    -55    213       C
ATOM    920  CG  ASP A 132      27.652  11.550 -39.824  1.00 29.54           C
ANISOU  920  CG  ASP A 132     3828   3787   3606    -15    -18    205       C
ATOM    921  OD1 ASP A 132      27.805  11.379 -38.611  1.00 24.95           O
ANISOU  921  OD1 ASP A 132     3231   3181   3066    -33    -13    175       O
ATOM    922  OD2 ASP A 132      28.589  11.383 -40.676  1.00 28.33           O
ANISOU  922  OD2 ASP A 132     3665   3696   3403    -31      5    231       O
ATOM    923  N   VAL A 133      24.908  11.247 -37.013  1.00 25.15           N
ANISOU  923  N   VAL A 133     3254   3122   3179     35    -58     94       N
ATOM    924  CA  VAL A 133      24.787  11.699 -35.631  1.00 24.86           C
ANISOU  924  CA  VAL A 133     3217   3051   3176     18    -49     71       C
ATOM    925  C   VAL A 133      26.084  12.340 -35.125  1.00 22.62           C
ANISOU  925  C   VAL A 133     2946   2756   2889    -32    -33     88       C
ATOM    926  O   VAL A 133      26.115  13.417 -34.464  1.00 24.62           O
ANISOU  926  O   VAL A 133     3224   2962   3168    -49    -36     81       O
ATOM    927  CB  VAL A 133      24.368  10.487 -34.776  1.00 24.15           C
ANISOU  927  CB  VAL A 133     3089   2988   3096     22    -41     34       C
ATOM    928  CG1 VAL A 133      24.452  10.819 -33.306  1.00 25.68           C
ANISOU  928  CG1 VAL A 133     3280   3172   3304      1    -26     13       C
ATOM    929  CG2 VAL A 133      22.944  10.086 -35.114  1.00 28.81           C
ANISOU  929  CG2 VAL A 133     3659   3581   3703     61    -58     11       C
ATOM    930  N   ILE A 134      27.210  11.689 -35.464  1.00 24.65           N
ANISOU  930  N   ILE A 134     3183   3060   3119    -56    -18    105       N
ATOM    931  CA  ILE A 134      28.504  12.214 -35.066  1.00 20.55           C
ANISOU  931  CA  ILE A 134     2662   2546   2598   -109     -4    120       C
ATOM    932  C   ILE A 134      28.725  13.614 -35.684  1.00 23.13           C
ANISOU  932  C   ILE A 134     3030   2826   2933   -138     -6    162       C
ATOM    933  O   ILE A 134      29.212  14.540 -34.991  1.00 25.90           O
ANISOU  933  O   ILE A 134     3394   3135   3309   -183     -7    158       O
ATOM    934  CB  ILE A 134      29.628  11.224 -35.348  1.00 22.74           C
ANISOU  934  CB  ILE A 134     2900   2893   2848   -120     11    126       C
ATOM    935  CG1 ILE A 134      29.393   9.890 -34.632  1.00 20.86           C
ANISOU  935  CG1 ILE A 134     2632   2678   2615    -91      7     92       C
ATOM    936  CG2 ILE A 134      30.974  11.858 -34.935  1.00 23.84           C
ANISOU  936  CG2 ILE A 134     3022   3045   2988   -179     23    139       C
ATOM    937  CD1 ILE A 134      29.228  10.013 -33.103  1.00 24.76           C
ANISOU  937  CD1 ILE A 134     3125   3154   3125   -105      1     69       C
ATOM    938  N   GLY A 135      28.417  13.748 -36.979  1.00 22.43           N
ANISOU  938  N   GLY A 135     2960   2743   2818   -118     -9    202       N
ATOM    939  CA  GLY A 135      28.519  15.017 -37.675  1.00 22.99           C
ANISOU  939  CA  GLY A 135     3077   2764   2894   -141    -14    259       C
ATOM    940  C   GLY A 135      27.713  16.116 -37.016  1.00 27.00           C
ANISOU  940  C   GLY A 135     3628   3174   3456   -129    -40    245       C
ATOM    941  O   GLY A 135      28.210  17.250 -36.854  1.00 25.34           O
ANISOU  941  O   GLY A 135     3452   2899   3277   -176    -42    271       O
ATOM    942  N   GLU A 136      26.478  15.788 -36.604  1.00 25.41           N
ANISOU  942  N   GLU A 136     3421   2963   3272    -68    -59    198       N
ATOM    943  CA  GLU A 136      25.624  16.804 -36.011  1.00 30.05           C
ANISOU  943  CA  GLU A 136     4040   3465   3909    -40    -83    173       C
ATOM    944  C   GLU A 136      26.172  17.190 -34.635  1.00 25.32           C
ANISOU  944  C   GLU A 136     3439   2840   3342    -82    -73    123       C
ATOM    945  O   GLU A 136      26.165  18.382 -34.284  1.00 23.59           O
ANISOU  945  O   GLU A 136     3260   2535   3167    -94    -88    114       O
ATOM    946  CB  GLU A 136      24.139  16.369 -35.954  1.00 26.67           C
ANISOU  946  CB  GLU A 136     3593   3049   3490     35   -102    132       C
ATOM    947  CG  GLU A 136      23.536  16.112 -37.314  1.00 23.50           C
ANISOU  947  CG  GLU A 136     3196   2673   3058     79   -124    174       C
ATOM    948  CD  GLU A 136      22.047  15.697 -37.281  1.00 29.60           C
ANISOU  948  CD  GLU A 136     3936   3463   3845    150   -148    129       C
ATOM    949  OE1 GLU A 136      21.411  15.694 -36.198  1.00 28.50           O
ANISOU  949  OE1 GLU A 136     3772   3314   3741    167   -143     70       O
ATOM    950  OE2 GLU A 136      21.523  15.333 -38.350  1.00 27.66           O
ANISOU  950  OE2 GLU A 136     3685   3254   3571    186   -172    151       O
ATOM    951  N   LEU A 137      26.666  16.219 -33.867  1.00 23.23           N
ANISOU  951  N   LEU A 137     3127   2643   3053   -103    -53     88       N
ATOM    952  CA  LEU A 137      27.215  16.570 -32.556  1.00 28.69           C
ANISOU  952  CA  LEU A 137     3814   3324   3760   -141    -49     40       C
ATOM    953  C   LEU A 137      28.502  17.408 -32.670  1.00 33.66           C
ANISOU  953  C   LEU A 137     4461   3921   4405   -217    -49     67       C
ATOM    954  O   LEU A 137      28.750  18.339 -31.881  1.00 26.77           O
ANISOU  954  O   LEU A 137     3611   2993   3567   -249    -62     29       O
ATOM    955  CB  LEU A 137      27.477  15.297 -31.737  1.00 26.60           C
ANISOU  955  CB  LEU A 137     3499   3144   3461   -143    -33     11       C
ATOM    956  CG  LEU A 137      26.203  14.627 -31.246  1.00 26.59           C
ANISOU  956  CG  LEU A 137     3480   3166   3455    -87    -30    -24       C
ATOM    957  CD1 LEU A 137      26.444  13.224 -30.780  1.00 24.41           C
ANISOU  957  CD1 LEU A 137     3163   2963   3147    -90    -16    -24       C
ATOM    958  CD2 LEU A 137      25.578  15.395 -30.115  1.00 25.40           C
ANISOU  958  CD2 LEU A 137     3342   2986   3323    -73    -34    -86       C
ATOM    959  N   SER A 138      29.328  17.072 -33.655  1.00 27.17           N
ANISOU  959  N   SER A 138     3625   3140   3556   -249    -33    128       N
ATOM    960  CA  SER A 138      30.568  17.817 -33.900  1.00 30.14           C
ANISOU  960  CA  SER A 138     4005   3499   3945   -331    -26    165       C
ATOM    961  C   SER A 138      30.276  19.285 -34.166  1.00 31.00           C
ANISOU  961  C   SER A 138     4181   3489   4108   -351    -45    190       C
ATOM    962  O   SER A 138      30.859  20.200 -33.575  1.00 30.56           O
ANISOU  962  O   SER A 138     4143   3372   4096   -412    -56    170       O
ATOM    963  CB  SER A 138      31.277  17.190 -35.099  1.00 30.23           C
ANISOU  963  CB  SER A 138     3988   3586   3911   -347      0    229       C
ATOM    964  OG  SER A 138      32.449  17.870 -35.381  1.00 33.72           O
ANISOU  964  OG  SER A 138     4423   4024   4362   -432     15    270       O
ATOM    965  N   LEU A 139      29.337  19.521 -35.078  1.00 31.96           N
ANISOU  965  N   LEU A 139     4342   3572   4229   -297    -57    233       N
ATOM    966  CA  LEU A 139      28.986  20.883 -35.445  1.00 31.14           C
ANISOU  966  CA  LEU A 139     4308   3344   4177   -302    -82    270       C
ATOM    967  C   LEU A 139      28.397  21.642 -34.265  1.00 31.28           C
ANISOU  967  C   LEU A 139     4354   3272   4258   -279   -110    186       C
ATOM    968  O   LEU A 139      28.731  22.813 -34.049  1.00 27.89           O
ANISOU  968  O   LEU A 139     3971   2735   3889   -324   -128    187       O
ATOM    969  CB  LEU A 139      28.021  20.777 -36.630  1.00 41.45           C
ANISOU  969  CB  LEU A 139     5642   4650   5457   -231    -94    329       C
ATOM    970  CG  LEU A 139      27.701  22.103 -37.285  1.00 57.24           C
ANISOU  970  CG  LEU A 139     7720   6528   7501   -228   -124    397       C
ATOM    971  CD1 LEU A 139      28.947  22.706 -37.861  1.00 64.56           C
ANISOU  971  CD1 LEU A 139     8667   7433   8428   -333   -102    482       C
ATOM    972  CD2 LEU A 139      26.676  21.921 -38.381  1.00 68.04           C
ANISOU  972  CD2 LEU A 139     9108   7912   8833   -145   -146    449       C
ATOM    973  N   ALA A 140      27.559  20.944 -33.469  1.00 30.23           N
ANISOU  973  N   ALA A 140     4188   3187   4109   -212   -111    109       N
ATOM    974  CA  ALA A 140      26.972  21.545 -32.274  1.00 34.08           C
ANISOU  974  CA  ALA A 140     4691   3618   4640   -182   -129     15       C
ATOM    975  C   ALA A 140      28.061  21.926 -31.240  1.00 32.38           C
ANISOU  975  C   ALA A 140     4467   3394   4439   -262   -129    -37       C
ATOM    976  O   ALA A 140      28.006  23.005 -30.647  1.00 30.86           O
ANISOU  976  O   ALA A 140     4316   3104   4304   -272   -153    -90       O
ATOM    977  CB  ALA A 140      25.951  20.625 -31.661  1.00 29.81           C
ANISOU  977  CB  ALA A 140     4105   3154   4066   -108   -120    -44       C
ATOM    978  N   CYS A 141      29.023  21.031 -31.001  1.00 31.37           N
ANISOU  978  N   CYS A 141     4286   3369   4263   -313   -106    -31       N
ATOM    979  CA  CYS A 141      30.101  21.361 -30.066  1.00 31.61           C
ANISOU  979  CA  CYS A 141     4299   3405   4303   -390   -113    -80       C
ATOM    980  C   CYS A 141      30.894  22.575 -30.516  1.00 28.51           C
ANISOU  980  C   CYS A 141     3947   2911   3972   -474   -127    -44       C
ATOM    981  O   CYS A 141      31.155  23.516 -29.743  1.00 31.79           O
ANISOU  981  O   CYS A 141     4389   3249   4439   -514   -153   -109       O
ATOM    982  CB  CYS A 141      31.061  20.197 -29.917  1.00 31.50           C
ANISOU  982  CB  CYS A 141     4216   3520   4230   -424    -91    -64       C
ATOM    983  SG  CYS A 141      30.346  18.856 -28.936  1.00 31.92           S
ANISOU  983  SG  CYS A 141     4226   3680   4220   -350    -81   -117       S
ATOM    984  N   ARG A 142      31.215  22.584 -31.815  1.00 29.68           N
ANISOU  984  N   ARG A 142     4104   3053   4116   -500   -111     60       N
ATOM    985  CA  ARG A 142      32.005  23.673 -32.334  1.00 37.09           C
ANISOU  985  CA  ARG A 142     5079   3902   5111   -592   -117    116       C
ATOM    986  C   ARG A 142      31.258  24.995 -32.128  1.00 36.10           C
ANISOU  986  C   ARG A 142     5038   3609   5068   -571   -156     87       C
ATOM    987  O   ARG A 142      31.867  26.007 -31.745  1.00 34.19           O
ANISOU  987  O   ARG A 142     4826   3269   4894   -649   -177     64       O
ATOM    988  CB  ARG A 142      32.398  23.424 -33.797  1.00 36.33           C
ANISOU  988  CB  ARG A 142     4979   3844   4980   -619    -86    240       C
ATOM    989  CG  ARG A 142      33.135  24.635 -34.346  1.00 35.40           C
ANISOU  989  CG  ARG A 142     4904   3623   4921   -722    -88    312       C
ATOM    990  CD  ARG A 142      33.743  24.474 -35.727  1.00 36.83           C
ANISOU  990  CD  ARG A 142     5074   3860   5058   -771    -48    439       C
ATOM    991  NE  ARG A 142      34.363  25.749 -36.121  1.00 37.14           N
ANISOU  991  NE  ARG A 142     5162   3782   5165   -879    -52    512       N
ATOM    992  CZ  ARG A 142      35.114  25.844 -37.192  1.00 36.94           C
ANISOU  992  CZ  ARG A 142     5126   3800   5110   -954    -11    627       C
ATOM    993  NH1 ARG A 142      35.315  24.747 -37.891  1.00 34.68           N
ANISOU  993  NH1 ARG A 142     4779   3669   4727   -922     30    660       N
ATOM    994  NH2 ARG A 142      35.540  26.989 -37.655  1.00 36.61           N
ANISOU  994  NH2 ARG A 142     5137   3644   5126  -1051    -12    712       N
ATOM    995  N   LYS A 143      29.959  25.070 -32.436  1.00 33.84           N
ANISOU  995  N   LYS A 143     4791   3278   4788   -466   -170     90       N
ATOM    996  CA  LYS A 143      29.340  26.401 -32.334  1.00 35.05           C
ANISOU  996  CA  LYS A 143     5026   3260   5030   -441   -212     69       C
ATOM    997  C   LYS A 143      29.267  26.844 -30.877  1.00 30.98           C
ANISOU  997  C   LYS A 143     4511   2706   4553   -436   -235    -72       C
ATOM    998  O   LYS A 143      29.236  27.990 -30.613  1.00 34.72           O
ANISOU  998  O   LYS A 143     5044   3036   5109   -453   -269   -108       O
ATOM    999  CB  LYS A 143      27.888  26.405 -32.818  1.00 39.25           C
ANISOU  999  CB  LYS A 143     5589   3761   5563   -314   -229     81       C
ATOM   1000  CG  LYS A 143      27.787  26.064 -34.293  1.00 39.91           C
ANISOU 1000  CG  LYS A 143     5682   3878   5604   -302   -217    215       C
ATOM   1001  CD  LYS A 143      26.363  25.941 -34.768  1.00 42.63           C
ANISOU 1001  CD  LYS A 143     6041   4215   5940   -176   -240    222       C
ATOM   1002  CE  LYS A 143      26.392  25.454 -36.193  1.00 45.66           C
ANISOU 1002  CE  LYS A 143     6424   4663   6260   -172   -228    344       C
ATOM   1003  NZ  LYS A 143      25.173  24.766 -36.607  1.00 44.62           N
ANISOU 1003  NZ  LYS A 143     6267   4598   6087    -61   -241    336       N
ATOM   1004  N   ALA A 144      29.100  25.926 -29.934  1.00 29.87           N
ANISOU 1004  N   ALA A 144     4308   2689   4349   -401   -219   -157       N
ATOM   1005  CA  ALA A 144      28.905  26.295 -28.532  1.00 31.57           C
ANISOU 1005  CA  ALA A 144     4524   2890   4582   -383   -239   -297       C
ATOM   1006  C   ALA A 144      30.242  26.446 -27.788  1.00 31.46           C
ANISOU 1006  C   ALA A 144     4483   2902   4568   -496   -246   -343       C
ATOM   1007  O   ALA A 144      30.233  26.768 -26.631  1.00 34.84           O
ANISOU 1007  O   ALA A 144     4910   3327   5000   -493   -267   -462       O
ATOM   1008  CB  ALA A 144      28.075  25.179 -27.909  1.00 34.39           C
ANISOU 1008  CB  ALA A 144     4825   3382   4859   -296   -214   -350       C
ATOM   1009  N   GLY A 145      31.356  26.107 -28.428  1.00 32.16           N
ANISOU 1009  N   GLY A 145     4539   3040   4641   -588   -228   -256       N
ATOM   1010  CA  GLY A 145      32.667  26.231 -27.794  1.00 32.88           C
ANISOU 1010  CA  GLY A 145     4590   3167   4736   -698   -238   -295       C
ATOM   1011  C   GLY A 145      33.032  24.999 -26.961  1.00 32.03           C
ANISOU 1011  C   GLY A 145     4401   3236   4534   -683   -224   -340       C
ATOM   1012  O   GLY A 145      33.810  25.135 -26.080  1.00 35.59           O
ANISOU 1012  O   GLY A 145     4821   3722   4979   -742   -245   -412       O
ATOM   1013  N   LEU A 146      32.417  23.831 -27.123  1.00 28.93           N
ANISOU 1013  N   LEU A 146     3975   2947   4067   -602   -194   -309       N
ATOM   1014  CA  LEU A 146      32.820  22.656 -26.380  1.00 33.28           C
ANISOU 1014  CA  LEU A 146     4456   3651   4536   -592   -183   -335       C
ATOM   1015  C   LEU A 146      33.825  21.859 -27.186  1.00 36.51           C
ANISOU 1015  C   LEU A 146     4808   4145   4917   -640   -159   -244       C
ATOM   1016  O   LEU A 146      33.665  21.690 -28.397  1.00 42.32           O
ANISOU 1016  O   LEU A 146     5554   4864   5660   -631   -134   -153       O
ATOM   1017  CB  LEU A 146      31.623  21.740 -26.099  1.00 34.47           C
ANISOU 1017  CB  LEU A 146     4600   3866   4629   -485   -162   -348       C
ATOM   1018  CG  LEU A 146      31.035  21.842 -24.686  1.00 37.90           C
ANISOU 1018  CG  LEU A 146     5039   4329   5032   -442   -176   -462       C
ATOM   1019  CD1 LEU A 146      30.550  23.256 -24.331  1.00 46.74           C
ANISOU 1019  CD1 LEU A 146     6220   5318   6220   -435   -204   -548       C
ATOM   1020  CD2 LEU A 146      29.923  20.848 -24.520  1.00 40.33           C
ANISOU 1020  CD2 LEU A 146     5328   4711   5282   -352   -146   -454       C
ATOM   1021  N   ARG A 147      34.791  21.243 -26.500  1.00 33.49           N
ANISOU 1021  N   ARG A 147     4360   3870   4491   -677   -167   -270       N
ATOM   1022  CA  ARG A 147      35.675  20.319 -27.189  1.00 32.88           C
ANISOU 1022  CA  ARG A 147     4218   3891   4382   -699   -142   -195       C
ATOM   1023  C   ARG A 147      34.943  18.994 -27.405  1.00 31.06           C
ANISOU 1023  C   ARG A 147     3973   3734   4092   -605   -117   -161       C
ATOM   1024  O   ARG A 147      34.045  18.597 -26.644  1.00 30.45           O
ANISOU 1024  O   ARG A 147     3912   3673   3983   -538   -122   -205       O
ATOM   1025  CB  ARG A 147      36.999  20.182 -26.436  1.00 37.41           C
ANISOU 1025  CB  ARG A 147     4721   4551   4940   -767   -167   -233       C
ATOM   1026  CG  ARG A 147      37.680  21.536 -26.292  1.00 41.45           C
ANISOU 1026  CG  ARG A 147     5247   4979   5524   -874   -193   -270       C
ATOM   1027  CD  ARG A 147      39.173  21.454 -26.245  1.00 47.93           C
ANISOU 1027  CD  ARG A 147     5981   5881   6347   -965   -203   -264       C
ATOM   1028  NE  ARG A 147      39.628  22.783 -25.876  1.00 52.76           N
ANISOU 1028  NE  ARG A 147     6614   6399   7032  -1067   -238   -320       N
ATOM   1029  CZ  ARG A 147      40.897  23.171 -25.989  1.00 58.31           C
ANISOU 1029  CZ  ARG A 147     7252   7130   7771  -1180   -247   -315       C
ATOM   1030  NH1 ARG A 147      41.795  22.375 -26.536  1.00 48.66           N
ANISOU 1030  NH1 ARG A 147     5940   6029   6518  -1198   -220   -253       N
ATOM   1031  NH2 ARG A 147      41.269  24.353 -25.532  1.00 50.49           N
ANISOU 1031  NH2 ARG A 147     6282   6048   6852  -1276   -286   -379       N
ATOM   1032  N   PHE A 148      35.400  18.312 -28.430  1.00 26.59           N
ANISOU 1032  N   PHE A 148     3373   3218   3512   -606    -90    -87       N
ATOM   1033  CA  PHE A 148      34.765  17.135 -28.974  1.00 27.02           C
ANISOU 1033  CA  PHE A 148     3419   3320   3525   -527    -66    -47       C
ATOM   1034  C   PHE A 148      35.682  15.924 -28.861  1.00 25.06           C
ANISOU 1034  C   PHE A 148     3097   3187   3235   -519    -61    -33       C
ATOM   1035  O   PHE A 148      36.817  15.969 -29.317  1.00 29.83           O
ANISOU 1035  O   PHE A 148     3652   3835   3845   -572    -53     -8       O
ATOM   1036  CB  PHE A 148      34.365  17.407 -30.434  1.00 27.32           C
ANISOU 1036  CB  PHE A 148     3490   3308   3581   -520    -41     23       C
ATOM   1037  CG  PHE A 148      33.423  16.406 -31.044  1.00 25.70           C
ANISOU 1037  CG  PHE A 148     3291   3129   3345   -437    -24     49       C
ATOM   1038  CD1 PHE A 148      32.243  16.074 -30.380  1.00 27.77           C
ANISOU 1038  CD1 PHE A 148     3575   3375   3598   -373    -34      9       C
ATOM   1039  CD2 PHE A 148      33.679  15.827 -32.275  1.00 32.29           C
ANISOU 1039  CD2 PHE A 148     4106   4005   4156   -426      0    107       C
ATOM   1040  CE1 PHE A 148      31.324  15.221 -30.943  1.00 30.24           C
ANISOU 1040  CE1 PHE A 148     3892   3704   3893   -307    -23     29       C
ATOM   1041  CE2 PHE A 148      32.742  14.954 -32.865  1.00 31.81           C
ANISOU 1041  CE2 PHE A 148     4055   3960   4071   -353      7    120       C
ATOM   1042  CZ  PHE A 148      31.589  14.651 -32.188  1.00 30.95           C
ANISOU 1042  CZ  PHE A 148     3966   3827   3965   -298     -5     82       C
ATOM   1043  N   GLY A 149      35.096  14.799 -28.432  1.00 25.62           N
ANISOU 1043  N   GLY A 149     3162   3303   3268   -448    -61    -40       N
ATOM   1044  CA  GLY A 149      35.799  13.539 -28.303  1.00 27.57           C
ANISOU 1044  CA  GLY A 149     3350   3643   3481   -420    -62    -25       C
ATOM   1045  C   GLY A 149      34.974  12.383 -28.791  1.00 28.33           C
ANISOU 1045  C   GLY A 149     3456   3745   3560   -346    -46      2       C
ATOM   1046  O   GLY A 149      33.761  12.487 -28.895  1.00 25.68           O
ANISOU 1046  O   GLY A 149     3168   3357   3231   -314    -38      0       O
ATOM   1047  N   LEU A 150      35.681  11.316 -29.154  1.00 27.55           N
ANISOU 1047  N   LEU A 150     3310   3711   3447   -320    -42     25       N
ATOM   1048  CA  LEU A 150      35.106  10.191 -29.839  1.00 26.59           C
ANISOU 1048  CA  LEU A 150     3193   3590   3318   -257    -28     48       C
ATOM   1049  C   LEU A 150      35.466   8.930 -29.075  1.00 26.85           C
ANISOU 1049  C   LEU A 150     3195   3673   3334   -213    -48     48       C
ATOM   1050  O   LEU A 150      36.665   8.634 -28.921  1.00 26.60           O
ANISOU 1050  O   LEU A 150     3107   3701   3295   -218    -61     48       O
ATOM   1051  CB  LEU A 150      35.722  10.129 -31.250  1.00 26.05           C
ANISOU 1051  CB  LEU A 150     3097   3546   3252   -261     -2     73       C
ATOM   1052  CG  LEU A 150      35.459  11.328 -32.140  1.00 26.31           C
ANISOU 1052  CG  LEU A 150     3164   3533   3297   -305     17     94       C
ATOM   1053  CD1 LEU A 150      36.134  11.156 -33.472  1.00 28.40           C
ANISOU 1053  CD1 LEU A 150     3396   3846   3545   -310     47    125       C
ATOM   1054  CD2 LEU A 150      33.944  11.595 -32.304  1.00 27.01           C
ANISOU 1054  CD2 LEU A 150     3319   3547   3395   -274     15     94       C
ATOM   1055  N   TYR A 151      34.442   8.150 -28.748  1.00 26.38           N
ANISOU 1055  N   TYR A 151     3166   3585   3270   -170    -50     54       N
ATOM   1056  CA  TYR A 151      34.575   6.775 -28.265  1.00 25.85           C
ANISOU 1056  CA  TYR A 151     3084   3541   3196   -121    -67     71       C
ATOM   1057  C   TYR A 151      34.547   5.840 -29.458  1.00 26.46           C
ANISOU 1057  C   TYR A 151     3152   3606   3294    -77    -55     81       C
ATOM   1058  O   TYR A 151      33.743   6.048 -30.373  1.00 26.44           O
ANISOU 1058  O   TYR A 151     3176   3566   3304    -75    -35     77       O
ATOM   1059  CB  TYR A 151      33.450   6.436 -27.275  1.00 23.81           C
ANISOU 1059  CB  TYR A 151     2864   3257   2924   -110    -71     78       C
ATOM   1060  CG  TYR A 151      33.342   4.995 -26.863  1.00 24.12           C
ANISOU 1060  CG  TYR A 151     2903   3297   2963    -66    -85    111       C
ATOM   1061  CD1 TYR A 151      32.949   4.014 -27.754  1.00 24.22           C
ANISOU 1061  CD1 TYR A 151     2921   3270   3010    -29    -78    123       C
ATOM   1062  CD2 TYR A 151      33.628   4.592 -25.564  1.00 23.52           C
ANISOU 1062  CD2 TYR A 151     2825   3257   2852    -61   -109    133       C
ATOM   1063  CE1 TYR A 151      32.927   2.660 -27.399  1.00 22.77           C
ANISOU 1063  CE1 TYR A 151     2742   3069   2840      8    -96    155       C
ATOM   1064  CE2 TYR A 151      33.590   3.245 -25.194  1.00 26.37           C
ANISOU 1064  CE2 TYR A 151     3192   3608   3218    -20   -127    178       C
ATOM   1065  CZ  TYR A 151      33.233   2.281 -26.119  1.00 22.62           C
ANISOU 1065  CZ  TYR A 151     2725   3078   2792     12   -120    189       C
ATOM   1066  OH  TYR A 151      33.187   0.909 -25.800  1.00 28.24           O
ANISOU 1066  OH  TYR A 151     3449   3757   3523     50   -141    235       O
ATOM   1067  N   TYR A 152      35.434   4.834 -29.463  1.00 26.65           N
ANISOU 1067  N   TYR A 152     3137   3665   3322    -36    -72     87       N
ATOM   1068  CA  TYR A 152      35.420   3.826 -30.508  1.00 24.28           C
ANISOU 1068  CA  TYR A 152     2829   3351   3043     14    -65     82       C
ATOM   1069  C   TYR A 152      35.846   2.489 -29.925  1.00 29.11           C
ANISOU 1069  C   TYR A 152     3426   3962   3670     71    -97     96       C
ATOM   1070  O   TYR A 152      36.910   2.397 -29.333  1.00 27.21           O
ANISOU 1070  O   TYR A 152     3144   3774   3420     82   -120    102       O
ATOM   1071  CB  TYR A 152      36.334   4.228 -31.667  1.00 24.51           C
ANISOU 1071  CB  TYR A 152     2814   3432   3066     10    -42     65       C
ATOM   1072  CG  TYR A 152      36.252   3.273 -32.853  1.00 23.65           C
ANISOU 1072  CG  TYR A 152     2699   3317   2968     67    -32     44       C
ATOM   1073  CD1 TYR A 152      37.042   2.142 -32.922  1.00 25.74           C
ANISOU 1073  CD1 TYR A 152     2925   3606   3249    131    -49     28       C
ATOM   1074  CD2 TYR A 152      35.284   3.426 -33.844  1.00 26.60           C
ANISOU 1074  CD2 TYR A 152     3110   3657   3337     65    -13     34       C
ATOM   1075  CE1 TYR A 152      36.920   1.224 -33.959  1.00 25.46           C
ANISOU 1075  CE1 TYR A 152     2888   3558   3227    189    -44     -5       C
ATOM   1076  CE2 TYR A 152      35.187   2.545 -34.919  1.00 28.54           C
ANISOU 1076  CE2 TYR A 152     3352   3903   3588    117     -9      2       C
ATOM   1077  CZ  TYR A 152      35.949   1.398 -34.944  1.00 23.90           C
ANISOU 1077  CZ  TYR A 152     2729   3331   3020    180    -24    -22       C
ATOM   1078  OH  TYR A 152      35.882   0.431 -35.958  1.00 27.38           O
ANISOU 1078  OH  TYR A 152     3167   3766   3469    240    -25    -69       O
ATOM   1079  N   SER A 153      35.046   1.447 -30.141  1.00 26.37           N
ANISOU 1079  N   SER A 153     3112   3553   3352    108   -103    102       N
ATOM   1080  CA  SER A 153      35.397   0.094 -29.715  1.00 23.78           C
ANISOU 1080  CA  SER A 153     2781   3200   3051    167   -136    121       C
ATOM   1081  C   SER A 153      36.378  -0.534 -30.689  1.00 26.44           C
ANISOU 1081  C   SER A 153     3073   3562   3409    228   -140     84       C
ATOM   1082  O   SER A 153      35.936  -1.137 -31.663  1.00 28.49           O
ANISOU 1082  O   SER A 153     3346   3780   3695    258   -132     53       O
ATOM   1083  CB  SER A 153      34.150  -0.709 -29.533  1.00 24.08           C
ANISOU 1083  CB  SER A 153     2873   3155   3121    169   -140    141       C
ATOM   1084  OG  SER A 153      34.431  -2.029 -29.040  1.00 25.96           O
ANISOU 1084  OG  SER A 153     3119   3349   3393    220   -175    172       O
ATOM   1085  N   GLN A 154      37.720  -0.412 -30.412  1.00 27.37           N
ANISOU 1085  N   GLN A 154     3129   3755   3513    249   -155     81       N
ATOM   1086  CA  GLN A 154      38.759  -0.848 -31.301  1.00 25.94           C
ANISOU 1086  CA  GLN A 154     2888   3623   3345    306   -151     39       C
ATOM   1087  C   GLN A 154      38.982  -2.359 -31.274  1.00 25.17           C
ANISOU 1087  C   GLN A 154     2793   3472   3296    400   -189     33       C
ATOM   1088  O   GLN A 154      39.595  -2.898 -32.202  1.00 27.13           O
ANISOU 1088  O   GLN A 154     3000   3743   3562    462   -183    -17       O
ATOM   1089  CB  GLN A 154      40.055  -0.077 -31.063  1.00 29.54           C
ANISOU 1089  CB  GLN A 154     3265   4186   3772    286   -150     34       C
ATOM   1090  CG  GLN A 154      40.947  -0.592 -29.963  1.00 29.88           C
ANISOU 1090  CG  GLN A 154     3269   4261   3820    329   -202     57       C
ATOM   1091  CD  GLN A 154      40.485  -0.266 -28.542  1.00 31.12           C
ANISOU 1091  CD  GLN A 154     3470   4400   3953    286   -232    108       C
ATOM   1092  OE1 GLN A 154      39.429   0.310 -28.307  1.00 27.17           O
ANISOU 1092  OE1 GLN A 154     3030   3855   3436    226   -212    123       O
ATOM   1093  NE2 GLN A 154      41.326  -0.581 -27.587  1.00 29.92           N
ANISOU 1093  NE2 GLN A 154     3281   4295   3792    320   -282    129       N
ATOM   1094  N   ASP A 155      38.588  -3.002 -30.180  1.00 28.89           N
ANISOU 1094  N   ASP A 155     3308   3880   3787    411   -228     86       N
ATOM   1095  CA  ASP A 155      38.901  -4.423 -29.959  1.00 29.31           C
ANISOU 1095  CA  ASP A 155     3370   3871   3895    500   -275     97       C
ATOM   1096  C   ASP A 155      37.652  -5.278 -30.206  1.00 31.56           C
ANISOU 1096  C   ASP A 155     3731   4030   4230    499   -277    104       C
ATOM   1097  O   ASP A 155      37.624  -6.081 -31.139  1.00 29.05           O
ANISOU 1097  O   ASP A 155     3416   3661   3958    554   -281     51       O
ATOM   1098  CB  ASP A 155      39.462  -4.615 -28.538  1.00 31.70           C
ANISOU 1098  CB  ASP A 155     3666   4194   4183    516   -324    165       C
ATOM   1099  CG  ASP A 155      40.214  -5.909 -28.332  1.00 31.75           C
ANISOU 1099  CG  ASP A 155     3660   4162   4241    624   -380    176       C
ATOM   1100  OD1 ASP A 155      39.612  -6.965 -28.376  1.00 35.26           O
ANISOU 1100  OD1 ASP A 155     4163   4491   4742    659   -400    196       O
ATOM   1101  OD2 ASP A 155      41.437  -5.839 -28.154  1.00 32.44           O
ANISOU 1101  OD2 ASP A 155     3673   4335   4318    674   -405    163       O
ATOM   1102  N   LEU A 156      36.612  -5.117 -29.350  1.00 25.06           N
ANISOU 1102  N   LEU A 156     2965   3160   3395    435   -275    165       N
ATOM   1103  CA  LEU A 156      35.367  -5.846 -29.544  1.00 27.71           C
ANISOU 1103  CA  LEU A 156     3363   3385   3780    416   -273    175       C
ATOM   1104  C   LEU A 156      34.558  -5.294 -30.724  1.00 32.18           C
ANISOU 1104  C   LEU A 156     3932   3953   4341    377   -232    111       C
ATOM   1105  O   LEU A 156      34.349  -4.075 -30.860  1.00 27.52           O
ANISOU 1105  O   LEU A 156     3328   3431   3697    323   -198    102       O
ATOM   1106  CB  LEU A 156      34.493  -5.794 -28.278  1.00 28.15           C
ANISOU 1106  CB  LEU A 156     3466   3411   3816    354   -274    260       C
ATOM   1107  CG  LEU A 156      35.179  -6.148 -26.958  1.00 33.94           C
ANISOU 1107  CG  LEU A 156     4203   4163   4529    380   -315    339       C
ATOM   1108  CD1 LEU A 156      34.145  -6.201 -25.856  1.00 32.33           C
ANISOU 1108  CD1 LEU A 156     4051   3930   4300    316   -306    421       C
ATOM   1109  CD2 LEU A 156      35.983  -7.445 -27.037  1.00 32.47           C
ANISOU 1109  CD2 LEU A 156     4017   3912   4406    476   -368    350       C
ATOM   1110  N   ASP A 157      34.047  -6.220 -31.527  1.00 27.79           N
ANISOU 1110  N   ASP A 157     3400   3314   3843    405   -243     69       N
ATOM   1111  CA  ASP A 157      33.122  -5.865 -32.625  1.00 29.74           C
ANISOU 1111  CA  ASP A 157     3656   3557   4087    371   -215     10       C
ATOM   1112  C   ASP A 157      32.322  -7.114 -32.972  1.00 27.23           C
ANISOU 1112  C   ASP A 157     3378   3118   3848    384   -242    -12       C
ATOM   1113  O   ASP A 157      32.794  -7.990 -33.721  1.00 27.52           O
ANISOU 1113  O   ASP A 157     3411   3116   3929    453   -266    -75       O
ATOM   1114  CB  ASP A 157      33.851  -5.283 -33.838  1.00 29.06           C
ANISOU 1114  CB  ASP A 157     3523   3558   3959    403   -191    -62       C
ATOM   1115  CG  ASP A 157      32.940  -4.634 -34.843  1.00 34.52           C
ANISOU 1115  CG  ASP A 157     4224   4269   4621    362   -164   -104       C
ATOM   1116  OD1 ASP A 157      31.898  -5.248 -35.163  1.00 31.34           O
ANISOU 1116  OD1 ASP A 157     3855   3791   4261    350   -178   -126       O
ATOM   1117  OD2 ASP A 157      33.262  -3.504 -35.283  1.00 27.09           O
ANISOU 1117  OD2 ASP A 157     3256   3417   3618    339   -132   -109       O
ATOM   1118  N   TRP A 158      31.071  -7.141 -32.469  1.00 29.18           N
ANISOU 1118  N   TRP A 158     3660   3311   4114    314   -236     30       N
ATOM   1119  CA  TRP A 158      30.203  -8.306 -32.549  1.00 31.70           C
ANISOU 1119  CA  TRP A 158     4019   3509   4517    301   -262     26       C
ATOM   1120  C   TRP A 158      29.654  -8.501 -33.966  1.00 28.61           C
ANISOU 1120  C   TRP A 158     3622   3099   4148    309   -265    -76       C
ATOM   1121  O   TRP A 158      29.139  -9.562 -34.293  1.00 30.25           O
ANISOU 1121  O   TRP A 158     3856   3202   4434    311   -296   -109       O
ATOM   1122  CB  TRP A 158      29.078  -8.196 -31.520  1.00 28.26           C
ANISOU 1122  CB  TRP A 158     3607   3043   4085    215   -246    108       C
ATOM   1123  CG  TRP A 158      29.587  -8.129 -30.122  1.00 33.03           C
ANISOU 1123  CG  TRP A 158     4222   3668   4660    210   -247    207       C
ATOM   1124  CD1 TRP A 158      30.760  -8.656 -29.677  1.00 34.00           C
ANISOU 1124  CD1 TRP A 158     4347   3780   4790    277   -280    238       C
ATOM   1125  CD2 TRP A 158      28.964  -7.528 -28.971  1.00 32.88           C
ANISOU 1125  CD2 TRP A 158     4210   3691   4592    142   -218    285       C
ATOM   1126  NE1 TRP A 158      30.915  -8.381 -28.355  1.00 33.53           N
ANISOU 1126  NE1 TRP A 158     4297   3759   4683    252   -277    331       N
ATOM   1127  CE2 TRP A 158      29.839  -7.692 -27.887  1.00 29.54           C
ANISOU 1127  CE2 TRP A 158     3795   3287   4138    169   -237    360       C
ATOM   1128  CE3 TRP A 158      27.771  -6.813 -28.768  1.00 32.48           C
ANISOU 1128  CE3 TRP A 158     4152   3674   4514     67   -179    292       C
ATOM   1129  CZ2 TRP A 158      29.589  -7.179 -26.609  1.00 30.48           C
ANISOU 1129  CZ2 TRP A 158     3922   3465   4193    122   -217    438       C
ATOM   1130  CZ3 TRP A 158      27.512  -6.306 -27.508  1.00 35.18           C
ANISOU 1130  CZ3 TRP A 158     4498   4070   4798     24   -154    365       C
ATOM   1131  CH2 TRP A 158      28.400  -6.501 -26.425  1.00 29.39           C
ANISOU 1131  CH2 TRP A 158     3778   3359   4027     48   -172    437       C
ATOM   1132  N   HIS A 159      29.800  -7.488 -34.812  1.00 26.84           N
ANISOU 1132  N   HIS A 159     3366   2977   3854    313   -238   -127       N
ATOM   1133  CA  HIS A 159      29.374  -7.562 -36.180  1.00 27.14           C
ANISOU 1133  CA  HIS A 159     3398   3025   3889    328   -243   -222       C
ATOM   1134  C   HIS A 159      30.457  -8.138 -37.070  1.00 32.39           C
ANISOU 1134  C   HIS A 159     4045   3705   4555    418   -257   -303       C
ATOM   1135  O   HIS A 159      30.182  -8.360 -38.227  1.00 32.88           O
ANISOU 1135  O   HIS A 159     4104   3776   4611    440   -265   -393       O
ATOM   1136  CB  HIS A 159      28.904  -6.188 -36.673  1.00 25.26           C
ANISOU 1136  CB  HIS A 159     3140   2887   3570    288   -209   -226       C
ATOM   1137  CG  HIS A 159      27.896  -6.300 -37.763  1.00 27.21           C
ANISOU 1137  CG  HIS A 159     3389   3126   3821    275   -222   -298       C
ATOM   1138  ND1 HIS A 159      28.278  -6.036 -39.069  1.00 27.95           N
ANISOU 1138  ND1 HIS A 159     3467   3293   3859    319   -219   -374       N
ATOM   1139  CD2 HIS A 159      26.572  -6.602 -37.810  1.00 33.00           C
ANISOU 1139  CD2 HIS A 159     4133   3805   4599    225   -240   -310       C
ATOM   1140  CE1 HIS A 159      27.221  -6.193 -39.892  1.00 27.51           C
ANISOU 1140  CE1 HIS A 159     3416   3226   3809    302   -241   -432       C
ATOM   1141  NE2 HIS A 159      26.186  -6.559 -39.119  1.00 26.55           N
ANISOU 1141  NE2 HIS A 159     3308   3024   3756    243   -255   -396       N
ATOM   1142  N   GLU A 160      31.657  -8.454 -36.541  1.00 30.72           N
ANISOU 1142  N   GLU A 160     3819   3499   4352    475   -264   -279       N
ATOM   1143  CA  GLU A 160      32.786  -8.919 -37.372  1.00 34.98           C
ANISOU 1143  CA  GLU A 160     4327   4074   4887    570   -270   -361       C
ATOM   1144  C   GLU A 160      33.242 -10.307 -36.896  1.00 32.32           C
ANISOU 1144  C   GLU A 160     4013   3617   4647    638   -319   -365       C
ATOM   1145  O   GLU A 160      33.452 -10.521 -35.704  1.00 31.90           O
ANISOU 1145  O   GLU A 160     3977   3519   4625    630   -336   -273       O
ATOM   1146  CB  GLU A 160      33.969  -7.950 -37.228  1.00 32.57           C
ANISOU 1146  CB  GLU A 160     3968   3902   4505    588   -235   -334       C
ATOM   1147  CG  GLU A 160      33.744  -6.614 -37.990  1.00 35.42           C
ANISOU 1147  CG  GLU A 160     4306   4380   4772    538   -187   -344       C
ATOM   1148  CD  GLU A 160      33.677  -6.824 -39.498  1.00 35.56           C
ANISOU 1148  CD  GLU A 160     4313   4441   4758    579   -180   -449       C
ATOM   1149  OE1 GLU A 160      34.464  -7.630 -39.960  1.00 39.13           O
ANISOU 1149  OE1 GLU A 160     4742   4894   5228    661   -191   -518       O
ATOM   1150  OE2 GLU A 160      32.915  -6.185 -40.216  1.00 34.15           O
ANISOU 1150  OE2 GLU A 160     4145   4301   4529    538   -164   -464       O
ATOM   1151  N   PRO A 161      33.392 -11.278 -37.811  1.00 30.98           N
ANISOU 1151  N   PRO A 161     3849   3393   4526    709   -347   -471       N
ATOM   1152  CA  PRO A 161      33.827 -12.621 -37.431  1.00 38.27           C
ANISOU 1152  CA  PRO A 161     4799   4185   5554    783   -399   -482       C
ATOM   1153  C   PRO A 161      35.179 -12.623 -36.723  1.00 36.49           C
ANISOU 1153  C   PRO A 161     4536   4006   5321    857   -405   -434       C
ATOM   1154  O   PRO A 161      35.404 -13.432 -35.842  1.00 33.61           O
ANISOU 1154  O   PRO A 161     4203   3535   5031    889   -448   -373       O
ATOM   1155  CB  PRO A 161      33.891 -13.431 -38.728  1.00 38.85           C
ANISOU 1155  CB  PRO A 161     4873   4226   5662    858   -421   -633       C
ATOM   1156  CG  PRO A 161      33.502 -12.466 -39.837  1.00 43.48           C
ANISOU 1156  CG  PRO A 161     5428   4947   6143    821   -376   -697       C
ATOM   1157  CD  PRO A 161      33.054 -11.148 -39.234  1.00 35.92           C
ANISOU 1157  CD  PRO A 161     4462   4074   5111    721   -334   -587       C
ATOM   1158  N   ASP A 162      36.041 -11.658 -37.073  1.00 33.06           N
ANISOU 1158  N   ASP A 162     4034   3734   4793    876   -361   -452       N
ATOM   1159  CA  ASP A 162      37.364 -11.534 -36.457  1.00 32.75           C
ANISOU 1159  CA  ASP A 162     3940   3765   4738    939   -365   -415       C
ATOM   1160  C   ASP A 162      37.415 -10.454 -35.389  1.00 30.13           C
ANISOU 1160  C   ASP A 162     3594   3506   4344    859   -343   -299       C
ATOM   1161  O   ASP A 162      38.539 -10.060 -34.957  1.00 30.12           O
ANISOU 1161  O   ASP A 162     3533   3600   4309    894   -340   -274       O
ATOM   1162  CB  ASP A 162      38.439 -11.313 -37.518  1.00 33.13           C
ANISOU 1162  CB  ASP A 162     3908   3946   4734   1019   -333   -518       C
ATOM   1163  CG  ASP A 162      38.597 -12.551 -38.389  1.00 35.06           C
ANISOU 1163  CG  ASP A 162     4161   4112   5046   1126   -365   -642       C
ATOM   1164  OD1 ASP A 162      38.769 -13.701 -37.792  1.00 35.67           O
ANISOU 1164  OD1 ASP A 162     4274   4048   5228   1195   -427   -630       O
ATOM   1165  OD2 ASP A 162      38.558 -12.386 -39.585  1.00 34.99           O
ANISOU 1165  OD2 ASP A 162     4129   4177   4988   1142   -333   -744       O
ATOM   1166  N   GLY A 163      36.256 -10.057 -34.860  1.00 29.68           N
ANISOU 1166  N   GLY A 163     3591   3404   4281    757   -335   -230       N
ATOM   1167  CA  GLY A 163      36.266  -9.071 -33.787  1.00 29.64           C
ANISOU 1167  CA  GLY A 163     3579   3463   4220    686   -317   -131       C
ATOM   1168  C   GLY A 163      36.946  -9.652 -32.556  1.00 30.52           C
ANISOU 1168  C   GLY A 163     3695   3538   4364    730   -363    -53       C
ATOM   1169  O   GLY A 163      37.006 -10.865 -32.381  1.00 30.21           O
ANISOU 1169  O   GLY A 163     3689   3383   4405    792   -410    -48       O
ATOM   1170  N   GLY A 164      37.445  -8.760 -31.695  1.00 32.51           N
ANISOU 1170  N   GLY A 164     3914   3884   4551    696   -353      9       N
ATOM   1171  CA  GLY A 164      38.243  -9.211 -30.555  1.00 31.97           C
ANISOU 1171  CA  GLY A 164     3838   3812   4495    746   -401     81       C
ATOM   1172  C   GLY A 164      37.404  -9.880 -29.461  1.00 37.66           C
ANISOU 1172  C   GLY A 164     4639   4418   5251    712   -433    183       C
ATOM   1173  O   GLY A 164      36.179  -9.919 -29.505  1.00 30.05           O
ANISOU 1173  O   GLY A 164     3729   3386   4302    638   -412    200       O
ATOM   1174  N   GLY A 165      38.105 -10.473 -28.502  1.00 33.70           N
ANISOU 1174  N   GLY A 165     4141   3898   4764    770   -486    253       N
ATOM   1175  CA  GLY A 165      37.509 -10.994 -27.301  1.00 33.67           C
ANISOU 1175  CA  GLY A 165     4206   3814   4770    737   -515    371       C
ATOM   1176  C   GLY A 165      37.641 -12.496 -27.154  1.00 31.11           C
ANISOU 1176  C   GLY A 165     3933   3339   4547    818   -577    408       C
ATOM   1177  O   GLY A 165      37.421 -12.996 -26.066  1.00 33.64           O
ANISOU 1177  O   GLY A 165     4307   3603   4872    806   -610    525       O
ATOM   1178  N   TYR A 166      37.965 -13.194 -28.241  1.00 31.56           N
ANISOU 1178  N   TYR A 166     3977   3331   4682    898   -592    311       N
ATOM   1179  CA  TYR A 166      37.940 -14.654 -28.262  1.00 32.29           C
ANISOU 1179  CA  TYR A 166     4128   3249   4890    972   -651    328       C
ATOM   1180  C   TYR A 166      39.058 -15.268 -27.427  1.00 36.81           C
ANISOU 1180  C   TYR A 166     4692   3812   5482   1083   -722    397       C
ATOM   1181  O   TYR A 166      39.085 -16.497 -27.248  1.00 36.62           O
ANISOU 1181  O   TYR A 166     4726   3629   5557   1150   -781    435       O
ATOM   1182  CB  TYR A 166      37.963 -15.198 -29.704  1.00 33.77           C
ANISOU 1182  CB  TYR A 166     4303   3374   5152   1033   -647    183       C
ATOM   1183  CG  TYR A 166      39.088 -14.674 -30.561  1.00 36.33           C
ANISOU 1183  CG  TYR A 166     4530   3839   5434   1114   -628     67       C
ATOM   1184  CD1 TYR A 166      40.327 -15.302 -30.589  1.00 41.69           C
ANISOU 1184  CD1 TYR A 166     5163   4521   6153   1255   -678     35       C
ATOM   1185  CD2 TYR A 166      38.946 -13.500 -31.283  1.00 33.30           C
ANISOU 1185  CD2 TYR A 166     4093   3594   4965   1050   -560      0       C
ATOM   1186  CE1 TYR A 166      41.389 -14.818 -31.343  1.00 37.87           C
ANISOU 1186  CE1 TYR A 166     4576   4184   5628   1325   -653    -68       C
ATOM   1187  CE2 TYR A 166      39.992 -12.994 -32.049  1.00 35.65           C
ANISOU 1187  CE2 TYR A 166     4297   4030   5218   1112   -535    -92       C
ATOM   1188  CZ  TYR A 166      41.227 -13.619 -32.024  1.00 37.44           C
ANISOU 1188  CZ  TYR A 166     4471   4272   5483   1244   -578   -123       C
ATOM   1189  OH  TYR A 166      42.207 -13.026 -32.746  1.00 34.69           O
ANISOU 1189  OH  TYR A 166     4020   4080   5082   1289   -543   -209       O
ATOM   1190  N   LEU A 167      40.008 -14.478 -26.926  1.00 34.86           N
ANISOU 1190  N   LEU A 167     4372   3723   5148   1107   -725    412       N
ATOM   1191  CA  LEU A 167      41.052 -15.035 -26.063  1.00 42.92           C
ANISOU 1191  CA  LEU A 167     5378   4748   6180   1213   -801    484       C
ATOM   1192  C   LEU A 167      40.724 -14.797 -24.589  1.00 41.78           C
ANISOU 1192  C   LEU A 167     5282   4629   5963   1146   -820    638       C
ATOM   1193  O   LEU A 167      41.482 -15.235 -23.764  1.00 41.67           O
ANISOU 1193  O   LEU A 167     5264   4622   5944   1225   -888    716       O
ATOM   1194  CB  LEU A 167      42.425 -14.427 -26.388  1.00 42.13           C
ANISOU 1194  CB  LEU A 167     5156   4815   6035   1293   -805    401       C
ATOM   1195  CG  LEU A 167      42.879 -14.646 -27.842  1.00 47.49           C
ANISOU 1195  CG  LEU A 167     5776   5499   6769   1370   -781    246       C
ATOM   1196  CD1 LEU A 167      44.236 -14.000 -28.112  1.00 49.73           C
ANISOU 1196  CD1 LEU A 167     5927   5965   7003   1436   -776    174       C
ATOM   1197  CD2 LEU A 167      42.995 -16.123 -28.166  1.00 46.57           C
ANISOU 1197  CD2 LEU A 167     5708   5205   6781   1492   -842    223       C
ATOM   1198  N   SER A 168      39.585 -14.180 -24.260  1.00 40.77           N
ANISOU 1198  N   SER A 168     5197   4513   5779   1009   -763    683       N
ATOM   1199  CA  SER A 168      39.367 -13.612 -22.932  1.00 44.74           C
ANISOU 1199  CA  SER A 168     5720   5100   6178    939   -763    799       C
ATOM   1200  C   SER A 168      38.183 -14.245 -22.203  1.00 39.82           C
ANISOU 1200  C   SER A 168     5200   4356   5571    861   -758    924       C
ATOM   1201  O   SER A 168      37.782 -13.710 -21.169  1.00 41.99           O
ANISOU 1201  O   SER A 168     5495   4709   5749    786   -740   1012       O
ATOM   1202  CB  SER A 168      39.142 -12.094 -23.026  1.00 43.69           C
ANISOU 1202  CB  SER A 168     5533   5126   5941    842   -694    739       C
ATOM   1203  OG  SER A 168      40.196 -11.511 -23.746  1.00 41.01           O
ANISOU 1203  OG  SER A 168     5097   4892   5590    897   -691    631       O
ATOM   1204  N   ASN A 169      37.623 -15.342 -22.703  1.00 46.40           N
ANISOU 1204  N   ASN A 169     6097   5009   6523    873   -771    931       N
ATOM   1205  CA  ASN A 169      36.326 -15.816 -22.209  1.00 47.18           C
ANISOU 1205  CA  ASN A 169     6283   4998   6644    769   -747   1033       C
ATOM   1206  C   ASN A 169      36.442 -16.587 -20.894  1.00 51.26           C
ANISOU 1206  C   ASN A 169     6868   5459   7147    786   -802   1211       C
ATOM   1207  O   ASN A 169      35.426 -17.070 -20.392  1.00 46.91           O
ANISOU 1207  O   ASN A 169     6390   4817   6614    698   -783   1317       O
ATOM   1208  CB  ASN A 169      35.507 -16.624 -23.236  1.00 40.44           C
ANISOU 1208  CB  ASN A 169     5471   3971   5923    745   -735    971       C
ATOM   1209  CG  ASN A 169      35.028 -15.658 -24.311  1.00 37.04           C
ANISOU 1209  CG  ASN A 169     4982   3623   5465    688   -665    828       C
ATOM   1210  OD1 ASN A 169      34.704 -14.521 -24.045  1.00 39.55           O
ANISOU 1210  OD1 ASN A 169     5265   4079   5680    613   -611    822       O
ATOM   1211  ND2 ASN A 169      35.090 -15.999 -25.562  1.00 42.03           N
ANISOU 1211  ND2 ASN A 169     5598   4190   6180    732   -668    701       N
ATOM   1212  N   ASP A 170      37.636 -16.646 -20.297  1.00 44.53           N
ANISOU 1212  N   ASP A 170     5989   4676   6254    892   -869   1252       N
ATOM   1213  CA  ASP A 170      37.786 -17.083 -18.917  1.00 55.73           C
ANISOU 1213  CA  ASP A 170     7463   6096   7613    902   -919   1428       C
ATOM   1214  C   ASP A 170      37.472 -15.909 -17.959  1.00 47.33           C
ANISOU 1214  C   ASP A 170     6377   5224   6381    806   -870   1472       C
ATOM   1215  O   ASP A 170      37.410 -16.094 -16.761  1.00 49.10           O
ANISOU 1215  O   ASP A 170     6647   5483   6525    789   -895   1616       O
ATOM   1216  CB  ASP A 170      39.182 -17.715 -18.743  1.00 60.77           C
ANISOU 1216  CB  ASP A 170     8080   6720   8287   1067  -1022   1446       C
ATOM   1217  CG  ASP A 170      40.316 -16.715 -19.088  1.00 77.55           C
ANISOU 1217  CG  ASP A 170    10083   9035  10346   1132  -1027   1317       C
ATOM   1218  OD1 ASP A 170      40.230 -16.084 -20.161  1.00 71.67           O
ANISOU 1218  OD1 ASP A 170     9278   8330   9621   1106   -968   1169       O
ATOM   1219  OD2 ASP A 170      41.243 -16.457 -18.251  1.00 95.93           O
ANISOU 1219  OD2 ASP A 170    12371  11486  12589   1195  -1084   1368       O
ATOM   1220  N   ILE A 171      37.372 -14.671 -18.446  1.00 44.14           N
ANISOU 1220  N   ILE A 171     5900   4955   5915    752   -807   1346       N
ATOM   1221  CA  ILE A 171      37.120 -13.497 -17.598  1.00 43.35           C
ANISOU 1221  CA  ILE A 171     5775   5031   5663    670   -765   1363       C
ATOM   1222  C   ILE A 171      35.641 -13.139 -17.762  1.00 50.92           C
ANISOU 1222  C   ILE A 171     6765   5966   6616    535   -673   1357       C
ATOM   1223  O   ILE A 171      35.213 -12.973 -18.905  1.00 44.45           O
ANISOU 1223  O   ILE A 171     5923   5092   5873    512   -632   1246       O
ATOM   1224  CB  ILE A 171      38.004 -12.309 -18.048  1.00 50.48           C
ANISOU 1224  CB  ILE A 171     6576   6090   6514    698   -758   1225       C
ATOM   1225  CG1 ILE A 171      39.523 -12.649 -17.933  1.00 51.93           C
ANISOU 1225  CG1 ILE A 171     6708   6314   6707    833   -849   1220       C
ATOM   1226  CG2 ILE A 171      37.601 -11.018 -17.321  1.00 47.14           C
ANISOU 1226  CG2 ILE A 171     6131   5827   5951    602   -707   1215       C
ATOM   1227  CD1 ILE A 171      40.413 -11.657 -18.641  1.00 55.60           C
ANISOU 1227  CD1 ILE A 171     7064   6904   7155    859   -839   1075       C
ATOM   1228  N   GLU A 172      34.893 -12.971 -16.661  1.00 53.39           N
ANISOU 1228  N   GLU A 172     7118   6333   6832    453   -641   1465       N
ATOM   1229  CA  GLU A 172      33.451 -12.709 -16.648  1.00 54.99           C
ANISOU 1229  CA  GLU A 172     7344   6523   7023    327   -554   1475       C
ATOM   1230  C   GLU A 172      33.167 -11.359 -17.325  1.00 42.62           C
ANISOU 1230  C   GLU A 172     5709   5061   5422    282   -492   1323       C
ATOM   1231  O   GLU A 172      33.988 -10.440 -17.200  1.00 43.32           O
ANISOU 1231  O   GLU A 172     5743   5277   5436    317   -507   1256       O
ATOM   1232  CB  GLU A 172      32.867 -12.598 -15.227  1.00 61.64           C
ANISOU 1232  CB  GLU A 172     8227   7455   7737    256   -528   1611       C
ATOM   1233  CG  GLU A 172      32.673 -13.877 -14.418  1.00 76.00           C
ANISOU 1233  CG  GLU A 172    10131   9171   9575    254   -562   1798       C
ATOM   1234  CD  GLU A 172      31.904 -14.992 -15.111  1.00 94.63           C
ANISOU 1234  CD  GLU A 172    12541  11321  12092    216   -552   1832       C
ATOM   1235  OE1 GLU A 172      30.740 -14.800 -15.518  1.00106.65           O
ANISOU 1235  OE1 GLU A 172    14055  12818  13646    114   -476   1794       O
ATOM   1236  OE2 GLU A 172      32.484 -16.057 -15.258  1.00 94.15           O
ANISOU 1236  OE2 GLU A 172    12524  11119  12126    293   -625   1891       O
ATOM   1237  N   THR A 173      32.034 -11.252 -18.065  1.00 38.85           N
ANISOU 1237  N   THR A 173     5231   4524   5004    205   -427   1269       N
ATOM   1238  CA  THR A 173      31.663 -10.006 -18.719  1.00 46.14           C
ANISOU 1238  CA  THR A 173     6098   5533   5899    164   -371   1138       C
ATOM   1239  C   THR A 173      30.264  -9.579 -18.273  1.00 44.04           C
ANISOU 1239  C   THR A 173     5840   5305   5585     55   -294   1163       C
ATOM   1240  O   THR A 173      29.543 -10.358 -17.679  1.00 48.12           O
ANISOU 1240  O   THR A 173     6403   5768   6112      4   -279   1273       O
ATOM   1241  CB  THR A 173      31.601 -10.152 -20.247  1.00 52.10           C
ANISOU 1241  CB  THR A 173     6829   6194   6770    187   -368   1022       C
ATOM   1242  OG1 THR A 173      30.477 -10.956 -20.657  1.00 57.90           O
ANISOU 1242  OG1 THR A 173     7600   6801   7595    129   -343   1046       O
ATOM   1243  CG2 THR A 173      32.805 -10.841 -20.822  1.00 53.08           C
ANISOU 1243  CG2 THR A 173     6946   6254   6965    296   -436    995       C
ATOM   1244  N   ALA A 174      29.828  -8.405 -18.713  1.00 39.74           N
ANISOU 1244  N   ALA A 174     5250   4840   5008     19   -244   1056       N
ATOM   1245  CA  ALA A 174      28.434  -7.987 -18.573  1.00 44.16           C
ANISOU 1245  CA  ALA A 174     5803   5427   5548    -72   -170   1051       C
ATOM   1246  C   ALA A 174      27.464  -8.749 -19.494  1.00 43.19           C
ANISOU 1246  C   ALA A 174     5689   5173   5547   -114   -150   1038       C
ATOM   1247  O   ALA A 174      26.268  -8.514 -19.457  1.00 55.70           O
ANISOU 1247  O   ALA A 174     7259   6774   7130   -190    -92   1033       O
ATOM   1248  CB  ALA A 174      28.396  -6.503 -18.806  1.00 39.00           C
ANISOU 1248  CB  ALA A 174     5100   4885   4832    -78   -137    936       C
ATOM   1249  N   GLY A 175      28.040  -9.548 -20.411  1.00 39.29           N
ANISOU 1249  N   GLY A 175     5209   4561   5159    -57   -201   1011       N
ATOM   1250  CA  GLY A 175      27.345 -10.297 -21.426  1.00 42.58           C
ANISOU 1250  CA  GLY A 175     5633   4846   5698    -82   -200    974       C
ATOM   1251  C   GLY A 175      27.564 -11.793 -21.196  1.00 37.48           C
ANISOU 1251  C   GLY A 175     5048   4055   5139    -65   -249   1074       C
ATOM   1252  O   GLY A 175      27.497 -12.223 -20.046  1.00 44.13           O
ANISOU 1252  O   GLY A 175     5927   4903   5935    -92   -249   1206       O
ATOM   1253  N   THR A 176      27.794 -12.552 -22.273  1.00 34.88           N
ANISOU 1253  N   THR A 176     4728   3595   4927    -21   -290   1011       N
ATOM   1254  CA  THR A 176      28.257 -13.940 -22.177  1.00 37.63           C
ANISOU 1254  CA  THR A 176     5137   3789   5372     22   -352   1085       C
ATOM   1255  C   THR A 176      29.767 -13.920 -22.471  1.00 42.70           C
ANISOU 1255  C   THR A 176     5766   4449   6007    153   -412   1036       C
ATOM   1256  O   THR A 176      30.545 -13.580 -21.578  1.00 46.80           O
ANISOU 1256  O   THR A 176     6283   5061   6438    194   -430   1099       O
ATOM   1257  CB  THR A 176      27.456 -14.863 -23.099  1.00 39.73           C
ANISOU 1257  CB  THR A 176     5423   3893   5778    -18   -359   1041       C
ATOM   1258  OG1 THR A 176      27.431 -14.366 -24.463  1.00 39.60           O
ANISOU 1258  OG1 THR A 176     5358   3894   5792     10   -355    877       O
ATOM   1259  CG2 THR A 176      26.040 -15.003 -22.585  1.00 41.49           C
ANISOU 1259  CG2 THR A 176     5653   4103   6007   -153   -304   1117       C
ATOM   1260  N   THR A 177      30.133 -14.078 -23.748  1.00 40.48           N
ANISOU 1260  N   THR A 177     5462   4114   5803    214   -434    909       N
ATOM   1261  CA  THR A 177      31.504 -13.946 -24.224  1.00 35.28           C
ANISOU 1261  CA  THR A 177     4771   3494   5139    334   -478    837       C
ATOM   1262  C   THR A 177      31.805 -12.512 -24.627  1.00 36.05           C
ANISOU 1262  C   THR A 177     4797   3758   5141    333   -437    742       C
ATOM   1263  O   THR A 177      30.920 -11.693 -24.834  1.00 33.14           O
ANISOU 1263  O   THR A 177     4409   3450   4733    254   -381    706       O
ATOM   1264  CB  THR A 177      31.708 -14.894 -25.408  1.00 37.74           C
ANISOU 1264  CB  THR A 177     5094   3666   5578    400   -517    744       C
ATOM   1265  OG1 THR A 177      30.861 -14.599 -26.505  1.00 37.18           O
ANISOU 1265  OG1 THR A 177     5001   3586   5538    347   -480    633       O
ATOM   1266  CG2 THR A 177      31.517 -16.361 -24.989  1.00 36.71           C
ANISOU 1266  CG2 THR A 177     5041   3346   5559    408   -568    840       C
ATOM   1267  N   TRP A 178      33.094 -12.196 -24.658  1.00 34.86           N
ANISOU 1267  N   TRP A 178     4607   3684   4953    422   -467    710       N
ATOM   1268  CA  TRP A 178      33.529 -10.879 -25.074  1.00 32.40           C
ANISOU 1268  CA  TRP A 178     4228   3518   4562    421   -433    624       C
ATOM   1269  C   TRP A 178      33.342 -10.693 -26.593  1.00 32.85           C
ANISOU 1269  C   TRP A 178     4255   3560   4665    431   -410    492       C
ATOM   1270  O   TRP A 178      33.167  -9.570 -27.058  1.00 27.72           O
ANISOU 1270  O   TRP A 178     3567   3006   3958    393   -367    431       O
ATOM   1271  CB  TRP A 178      35.016 -10.683 -24.748  1.00 35.15           C
ANISOU 1271  CB  TRP A 178     4532   3952   4869    510   -475    622       C
ATOM   1272  CG  TRP A 178      35.316 -10.668 -23.285  1.00 35.44           C
ANISOU 1272  CG  TRP A 178     4588   4040   4837    506   -503    739       C
ATOM   1273  CD1 TRP A 178      35.542 -11.734 -22.473  1.00 34.44           C
ANISOU 1273  CD1 TRP A 178     4510   3834   4738    549   -558    849       C
ATOM   1274  CD2 TRP A 178      35.432  -9.486 -22.477  1.00 30.73           C
ANISOU 1274  CD2 TRP A 178     3962   3589   4124    457   -480    755       C
ATOM   1275  NE1 TRP A 178      35.753 -11.287 -21.197  1.00 39.96           N
ANISOU 1275  NE1 TRP A 178     5213   4635   5334    528   -568    936       N
ATOM   1276  CE2 TRP A 178      35.695  -9.909 -21.172  1.00 35.62           C
ANISOU 1276  CE2 TRP A 178     4614   4225   4695    472   -521    872       C
ATOM   1277  CE3 TRP A 178      35.330  -8.120 -22.722  1.00 31.33           C
ANISOU 1277  CE3 TRP A 178     3992   3777   4133    404   -432    681       C
ATOM   1278  CZ2 TRP A 178      35.890  -9.012 -20.127  1.00 35.92           C
ANISOU 1278  CZ2 TRP A 178     4634   4398   4613    438   -517    904       C
ATOM   1279  CZ3 TRP A 178      35.443  -7.228 -21.663  1.00 32.12           C
ANISOU 1279  CZ3 TRP A 178     4080   3993   4128    364   -426    713       C
ATOM   1280  CH2 TRP A 178      35.711  -7.679 -20.374  1.00 28.39           C
ANISOU 1280  CH2 TRP A 178     3638   3546   3603    380   -468    819       C
ATOM   1281  N   ASP A 179      33.550 -11.803 -27.355  1.00 34.90           N
ANISOU 1281  N   ASP A 179     4533   3702   5024    496   -447    448       N
ATOM   1282  CA  ASP A 179      33.352 -11.792 -28.795  1.00 33.25           C
ANISOU 1282  CA  ASP A 179     4303   3476   4855    512   -431    321       C
ATOM   1283  C   ASP A 179      31.940 -12.264 -29.145  1.00 31.22           C
ANISOU 1283  C   ASP A 179     4088   3113   4659    434   -418    314       C
ATOM   1284  O   ASP A 179      31.206 -12.820 -28.314  1.00 38.33           O
ANISOU 1284  O   ASP A 179     5038   3932   5593    376   -423    409       O
ATOM   1285  CB  ASP A 179      34.372 -12.725 -29.493  1.00 31.75           C
ANISOU 1285  CB  ASP A 179     4100   3225   4735    634   -480    253       C
ATOM   1286  CG  ASP A 179      34.317 -14.149 -28.967  1.00 34.33           C
ANISOU 1286  CG  ASP A 179     4493   3385   5165    672   -538    320       C
ATOM   1287  OD1 ASP A 179      34.150 -14.317 -27.765  1.00 34.09           O
ANISOU 1287  OD1 ASP A 179     4499   3332   5119    638   -551    447       O
ATOM   1288  OD2 ASP A 179      34.508 -15.046 -29.760  1.00 32.75           O
ANISOU 1288  OD2 ASP A 179     4305   3084   5053    740   -571    244       O
ATOM   1289  N   ASN A 180      31.618 -12.080 -30.417  1.00 33.18           N
ANISOU 1289  N   ASN A 180     4315   3368   4922    436   -402    199       N
ATOM   1290  CA  ASN A 180      30.452 -12.755 -30.967  1.00 35.58           C
ANISOU 1290  CA  ASN A 180     4653   3561   5305    383   -406    164       C
ATOM   1291  C   ASN A 180      30.865 -14.208 -31.259  1.00 40.41           C
ANISOU 1291  C   ASN A 180     5304   4019   6032    457   -466    137       C
ATOM   1292  O   ASN A 180      31.475 -14.495 -32.284  1.00 34.55           O
ANISOU 1292  O   ASN A 180     4541   3272   5313    540   -485     24       O
ATOM   1293  CB  ASN A 180      29.846 -12.064 -32.172  1.00 28.79           C
ANISOU 1293  CB  ASN A 180     3760   2765   4414    355   -376     55       C
ATOM   1294  CG  ASN A 180      28.604 -12.753 -32.681  1.00 28.80           C
ANISOU 1294  CG  ASN A 180     3787   2659   4495    295   -388     17       C
ATOM   1295  OD1 ASN A 180      28.388 -13.974 -32.552  1.00 28.17           O
ANISOU 1295  OD1 ASN A 180     3751   2432   4520    296   -428     29       O
ATOM   1296  ND2 ASN A 180      27.830 -11.977 -33.404  1.00 27.61           N
ANISOU 1296  ND2 ASN A 180     3607   2580   4302    248   -360    -43       N
ATOM   1297  N   SER A 181      30.496 -15.088 -30.318  1.00 35.34           N
ANISOU 1297  N   SER A 181     4718   3252   5456    424   -493    245       N
ATOM   1298  CA  SER A 181      30.789 -16.504 -30.386  1.00 35.23           C
ANISOU 1298  CA  SER A 181     4755   3063   5565    484   -555    245       C
ATOM   1299  C   SER A 181      29.588 -17.323 -30.820  1.00 37.08           C
ANISOU 1299  C   SER A 181     5031   3149   5906    407   -568    216       C
ATOM   1300  O   SER A 181      29.628 -18.575 -30.734  1.00 36.28           O
ANISOU 1300  O   SER A 181     4988   2870   5926    433   -622    235       O
ATOM   1301  CB  SER A 181      31.201 -16.999 -29.010  1.00 34.74           C
ANISOU 1301  CB  SER A 181     4737   2948   5512    496   -584    402       C
ATOM   1302  OG  SER A 181      30.204 -16.642 -28.054  1.00 34.17           O
ANISOU 1302  OG  SER A 181     4684   2900   5398    372   -543    520       O
ATOM   1303  N   TRP A 182      28.472 -16.670 -31.217  1.00 33.60           N
ANISOU 1303  N   TRP A 182     4564   2770   5432    307   -523    179       N
ATOM   1304  CA  TRP A 182      27.246 -17.424 -31.534  1.00 37.75           C
ANISOU 1304  CA  TRP A 182     5118   3164   6060    216   -536    159       C
ATOM   1305  C   TRP A 182      27.039 -17.383 -33.040  1.00 36.90           C
ANISOU 1305  C   TRP A 182     4981   3069   5969    244   -548    -17       C
ATOM   1306  O   TRP A 182      26.791 -18.388 -33.629  1.00 34.90           O
ANISOU 1306  O   TRP A 182     4758   2675   5825    251   -594    -90       O
ATOM   1307  CB  TRP A 182      26.001 -16.900 -30.763  1.00 36.89           C
ANISOU 1307  CB  TRP A 182     4998   3103   5915     75   -484    256       C
ATOM   1308  CG  TRP A 182      25.879 -15.400 -30.808  1.00 36.61           C
ANISOU 1308  CG  TRP A 182     4900   3264   5743     59   -426    238       C
ATOM   1309  CD1 TRP A 182      25.137 -14.660 -31.690  1.00 33.73           C
ANISOU 1309  CD1 TRP A 182     4488   2983   5343     22   -400    141       C
ATOM   1310  CD2 TRP A 182      26.560 -14.437 -29.984  1.00 36.03           C
ANISOU 1310  CD2 TRP A 182     4807   3325   5554     85   -393    311       C
ATOM   1311  NE1 TRP A 182      25.310 -13.315 -31.461  1.00 29.43           N
ANISOU 1311  NE1 TRP A 182     3903   2603   4677     25   -354    156       N
ATOM   1312  CE2 TRP A 182      26.193 -13.149 -30.437  1.00 29.81           C
ANISOU 1312  CE2 TRP A 182     3966   2684   4676     61   -348    251       C
ATOM   1313  CE3 TRP A 182      27.475 -14.524 -28.932  1.00 37.28           C
ANISOU 1313  CE3 TRP A 182     4990   3497   5678    130   -403    415       C
ATOM   1314  CZ2 TRP A 182      26.686 -11.991 -29.874  1.00 29.77           C
ANISOU 1314  CZ2 TRP A 182     3933   2819   4558     74   -312    289       C
ATOM   1315  CZ3 TRP A 182      27.928 -13.358 -28.341  1.00 33.80           C
ANISOU 1315  CZ3 TRP A 182     4514   3211   5116    138   -368    450       C
ATOM   1316  CH2 TRP A 182      27.556 -12.107 -28.836  1.00 32.57           C
ANISOU 1316  CH2 TRP A 182     4308   3185   4882    110   -323    382       C
ATOM   1317  N   ASP A 183      27.185 -16.241 -33.705  1.00 35.22           N
ANISOU 1317  N   ASP A 183     4711   3023   5646    265   -511    -91       N
ATOM   1318  CA  ASP A 183      27.157 -16.226 -35.166  1.00 32.83           C
ANISOU 1318  CA  ASP A 183     4383   2748   5342    309   -526   -256       C
ATOM   1319  C   ASP A 183      28.455 -16.742 -35.803  1.00 34.05           C
ANISOU 1319  C   ASP A 183     4540   2884   5512    448   -560   -347       C
ATOM   1320  O   ASP A 183      28.444 -17.235 -36.925  1.00 36.47           O
ANISOU 1320  O   ASP A 183     4845   3156   5855    494   -589   -487       O
ATOM   1321  CB  ASP A 183      27.007 -14.758 -35.656  1.00 32.36           C
ANISOU 1321  CB  ASP A 183     4264   2881   5148    293   -474   -288       C
ATOM   1322  CG  ASP A 183      25.640 -14.166 -35.422  1.00 30.24           C
ANISOU 1322  CG  ASP A 183     3978   2650   4860    175   -444   -249       C
ATOM   1323  OD1 ASP A 183      24.675 -14.823 -35.781  1.00 37.39           O
ANISOU 1323  OD1 ASP A 183     4893   3467   5846    116   -469   -292       O
ATOM   1324  OD2 ASP A 183      25.557 -13.039 -34.914  1.00 29.22           O
ANISOU 1324  OD2 ASP A 183     3821   2641   4639    145   -397   -184       O
ATOM   1325  N   PHE A 184      29.592 -16.563 -35.107  1.00 31.18           N
ANISOU 1325  N   PHE A 184     4170   2564   5111    520   -555   -276       N
ATOM   1326  CA  PHE A 184      30.924 -16.855 -35.626  1.00 33.99           C
ANISOU 1326  CA  PHE A 184     4507   2943   5464    658   -576   -356       C
ATOM   1327  C   PHE A 184      31.617 -17.852 -34.688  1.00 35.99           C
ANISOU 1327  C   PHE A 184     4805   3063   5806    721   -625   -271       C
ATOM   1328  O   PHE A 184      31.998 -17.541 -33.564  1.00 36.44           O
ANISOU 1328  O   PHE A 184     4864   3154   5826    712   -617   -140       O
ATOM   1329  CB  PHE A 184      31.716 -15.554 -35.643  1.00 33.70           C
ANISOU 1329  CB  PHE A 184     4405   3108   5290    685   -525   -344       C
ATOM   1330  CG  PHE A 184      31.011 -14.390 -36.319  1.00 30.42           C
ANISOU 1330  CG  PHE A 184     3953   2826   4777    613   -474   -384       C
ATOM   1331  CD1 PHE A 184      30.495 -14.478 -37.598  1.00 33.11           C
ANISOU 1331  CD1 PHE A 184     4285   3177   5115    615   -479   -513       C
ATOM   1332  CD2 PHE A 184      30.917 -13.195 -35.671  1.00 31.20           C
ANISOU 1332  CD2 PHE A 184     4027   3042   4785    553   -428   -295       C
ATOM   1333  CE1 PHE A 184      29.875 -13.410 -38.219  1.00 32.78           C
ANISOU 1333  CE1 PHE A 184     4213   3258   4983    559   -440   -540       C
ATOM   1334  CE2 PHE A 184      30.347 -12.097 -36.300  1.00 30.13           C
ANISOU 1334  CE2 PHE A 184     3861   3022   4565    500   -387   -328       C
ATOM   1335  CZ  PHE A 184      29.845 -12.204 -37.596  1.00 29.89           C
ANISOU 1335  CZ  PHE A 184     3823   3001   4531    507   -394   -447       C
ATOM   1336  N   THR A 185      31.734 -19.080 -35.150  1.00 37.89           N
ANISOU 1336  N   THR A 185     5086   3143   6166    785   -682   -348       N
ATOM   1337  CA  THR A 185      32.227 -20.132 -34.277  1.00 41.15           C
ANISOU 1337  CA  THR A 185     5556   3396   6683    840   -739   -259       C
ATOM   1338  C   THR A 185      33.491 -20.763 -34.836  1.00 43.81           C
ANISOU 1338  C   THR A 185     5875   3706   7061   1009   -782   -365       C
ATOM   1339  O   THR A 185      33.865 -21.851 -34.389  1.00 44.02           O
ANISOU 1339  O   THR A 185     5956   3564   7203   1077   -844   -328       O
ATOM   1340  CB  THR A 185      31.176 -21.235 -34.059  1.00 42.32           C
ANISOU 1340  CB  THR A 185     5784   3322   6973    759   -781   -225       C
ATOM   1341  OG1 THR A 185      31.021 -21.867 -35.315  1.00 43.97           O
ANISOU 1341  OG1 THR A 185     5998   3454   7254    803   -813   -404       O
ATOM   1342  CG2 THR A 185      29.811 -20.769 -33.602  1.00 43.36           C
ANISOU 1342  CG2 THR A 185     5923   3469   7080    589   -739   -137       C
ATOM   1343  N   GLY A 186      34.111 -20.182 -35.880  1.00 44.64           N
ANISOU 1343  N   GLY A 186     5910   3965   7085   1081   -751   -503       N
ATOM   1344  CA  GLY A 186      35.262 -20.805 -36.529  1.00 47.32           C
ANISOU 1344  CA  GLY A 186     6223   4294   7463   1246   -785   -627       C
ATOM   1345  C   GLY A 186      36.603 -20.253 -36.032  1.00 47.97           C
ANISOU 1345  C   GLY A 186     6235   4522   7468   1338   -769   -576       C
ATOM   1346  O   GLY A 186      36.648 -19.547 -35.005  1.00 53.30           O
ANISOU 1346  O   GLY A 186     6901   5271   8078   1276   -747   -431       O
ATOM   1347  N   GLU A 187      37.657 -20.457 -36.831  1.00 43.12           N
ANISOU 1347  N   GLU A 187     5562   3974   6847   1479   -774   -710       N
ATOM   1348  CA  GLU A 187      38.961 -19.861 -36.585  1.00 48.36           C
ANISOU 1348  CA  GLU A 187     6136   4807   7431   1566   -752   -693       C
ATOM   1349  C   GLU A 187      38.819 -18.323 -36.718  1.00 44.77           C
ANISOU 1349  C   GLU A 187     5618   4571   6820   1460   -669   -661       C
ATOM   1350  O   GLU A 187      38.028 -17.818 -37.521  1.00 46.12           O
ANISOU 1350  O   GLU A 187     5791   4793   6938   1380   -626   -723       O
ATOM   1351  CB  GLU A 187      39.989 -20.553 -37.492  1.00 60.22           C
ANISOU 1351  CB  GLU A 187     7587   6318   8973   1739   -774   -858       C
ATOM   1352  CG  GLU A 187      41.439 -20.184 -37.282  1.00 76.77           C
ANISOU 1352  CG  GLU A 187     9581   8573  11015   1852   -763   -858       C
ATOM   1353  CD  GLU A 187      41.907 -18.922 -38.039  1.00 98.78           C
ANISOU 1353  CD  GLU A 187    12260  11622  13650   1823   -674   -920       C
ATOM   1354  OE1 GLU A 187      41.254 -18.518 -39.034  1.00 96.36           O
ANISOU 1354  OE1 GLU A 187    11956  11372  13283   1760   -625  -1006       O
ATOM   1355  OE2 GLU A 187      42.903 -18.281 -37.627  1.00102.65           O
ANISOU 1355  OE2 GLU A 187    12662  12265  14075   1854   -652   -874       O
ATOM   1356  N   LYS A 188      39.491 -17.606 -35.818  1.00 36.66           N
ANISOU 1356  N   LYS A 188     4544   3655   5727   1452   -655   -551       N
ATOM   1357  CA  LYS A 188      39.371 -16.192 -35.642  1.00 37.35           C
ANISOU 1357  CA  LYS A 188     4585   3916   5688   1346   -589   -493       C
ATOM   1358  C   LYS A 188      40.763 -15.577 -35.586  1.00 37.04           C
ANISOU 1358  C   LYS A 188     4440   4054   5579   1419   -567   -505       C
ATOM   1359  O   LYS A 188      41.632 -16.134 -34.989  1.00 38.98           O
ANISOU 1359  O   LYS A 188     4665   4273   5871   1516   -615   -476       O
ATOM   1360  CB  LYS A 188      38.615 -15.874 -34.356  1.00 37.42           C
ANISOU 1360  CB  LYS A 188     4652   3872   5690   1232   -596   -330       C
ATOM   1361  CG  LYS A 188      37.132 -16.073 -34.527  1.00 35.97           C
ANISOU 1361  CG  LYS A 188     4547   3575   5543   1124   -591   -321       C
ATOM   1362  CD  LYS A 188      36.345 -15.890 -33.236  1.00 35.99           C
ANISOU 1362  CD  LYS A 188     4605   3523   5544   1016   -594   -162       C
ATOM   1363  CE  LYS A 188      34.853 -16.047 -33.514  1.00 39.02           C
ANISOU 1363  CE  LYS A 188     5047   3812   5964    904   -582   -166       C
ATOM   1364  NZ  LYS A 188      34.094 -15.614 -32.331  1.00 43.41           N
ANISOU 1364  NZ  LYS A 188     5637   4366   6490    792   -565    -21       N
ATOM   1365  N   ASN A 189      40.913 -14.402 -36.208  1.00 39.83           N
ANISOU 1365  N   ASN A 189     4727   4584   5821   1363   -496   -541       N
ATOM   1366  CA  ASN A 189      42.167 -13.702 -36.162  1.00 36.51           C
ANISOU 1366  CA  ASN A 189     4199   4340   5331   1405   -468   -546       C
ATOM   1367  C   ASN A 189      41.891 -12.221 -36.216  1.00 33.65           C
ANISOU 1367  C   ASN A 189     3808   4119   4856   1276   -400   -501       C
ATOM   1368  O   ASN A 189      41.625 -11.693 -37.285  1.00 32.50           O
ANISOU 1368  O   ASN A 189     3644   4051   4651   1241   -346   -573       O
ATOM   1369  CB  ASN A 189      43.071 -14.168 -37.301  1.00 39.74           C
ANISOU 1369  CB  ASN A 189     4532   4820   5744   1533   -454   -695       C
ATOM   1370  CG  ASN A 189      44.417 -13.504 -37.260  1.00 41.54           C
ANISOU 1370  CG  ASN A 189     4635   5239   5909   1575   -423   -702       C
ATOM   1371  OD1 ASN A 189      44.726 -12.586 -36.525  1.00 40.32           O
ANISOU 1371  OD1 ASN A 189     4442   5178   5699   1503   -407   -610       O
ATOM   1372  ND2 ASN A 189      45.270 -13.954 -38.111  1.00 57.46           N
ANISOU 1372  ND2 ASN A 189     6575   7325   7931   1694   -410   -824       N
ATOM   1373  N   TYR A 190      42.037 -11.558 -35.063  1.00 33.95           N
ANISOU 1373  N   TYR A 190     3840   4194   4864   1213   -407   -386       N
ATOM   1374  CA  TYR A 190      41.816 -10.131 -34.931  1.00 28.50           C
ANISOU 1374  CA  TYR A 190     3128   3621   4079   1092   -352   -337       C
ATOM   1375  C   TYR A 190      42.546  -9.304 -35.978  1.00 31.95           C
ANISOU 1375  C   TYR A 190     3473   4226   4440   1091   -288   -412       C
ATOM   1376  O   TYR A 190      42.059  -8.235 -36.389  1.00 34.91           O
ANISOU 1376  O   TYR A 190     3852   4667   4745    991   -234   -400       O
ATOM   1377  CB  TYR A 190      42.098  -9.722 -33.489  1.00 30.62           C
ANISOU 1377  CB  TYR A 190     3394   3906   4333   1054   -382   -222       C
ATOM   1378  CG  TYR A 190      41.978  -8.230 -33.272  1.00 31.97           C
ANISOU 1378  CG  TYR A 190     3540   4191   4416    935   -333   -181       C
ATOM   1379  CD1 TYR A 190      40.768  -7.574 -33.093  1.00 31.01           C
ANISOU 1379  CD1 TYR A 190     3487   4029   4265    824   -307   -135       C
ATOM   1380  CD2 TYR A 190      43.126  -7.466 -33.263  1.00 34.74           C
ANISOU 1380  CD2 TYR A 190     3790   4690   4716    937   -312   -192       C
ATOM   1381  CE1 TYR A 190      40.723  -6.203 -32.911  1.00 27.64           C
ANISOU 1381  CE1 TYR A 190     3038   3697   3767    728   -266   -106       C
ATOM   1382  CE2 TYR A 190      43.086  -6.091 -33.079  1.00 32.93           C
ANISOU 1382  CE2 TYR A 190     3539   4554   4417    827   -271   -159       C
ATOM   1383  CZ  TYR A 190      41.886  -5.449 -32.902  1.00 30.36           C
ANISOU 1383  CZ  TYR A 190     3291   4176   4067    725   -249   -116       C
ATOM   1384  OH  TYR A 190      41.913  -4.090 -32.705  1.00 28.74           O
ANISOU 1384  OH  TYR A 190     3065   4052   3802    626   -214    -89       O
ATOM   1385  N   ASP A 191      43.732  -9.774 -36.404  1.00 34.81           N
ANISOU 1385  N   ASP A 191     3749   4662   4815   1203   -291   -485       N
ATOM   1386  CA  ASP A 191      44.535  -9.042 -37.379  1.00 40.64           C
ANISOU 1386  CA  ASP A 191     4385   5576   5477   1202   -222   -551       C
ATOM   1387  C   ASP A 191      43.674  -8.645 -38.596  1.00 35.25           C
ANISOU 1387  C   ASP A 191     3742   4909   4739   1145   -167   -604       C
ATOM   1388  O   ASP A 191      43.879  -7.570 -39.171  1.00 35.33           O
ANISOU 1388  O   ASP A 191     3706   5052   4664   1075   -102   -601       O
ATOM   1389  CB  ASP A 191      45.779  -9.846 -37.843  1.00 41.86           C
ANISOU 1389  CB  ASP A 191     4443   5798   5662   1350   -231   -647       C
ATOM   1390  CG  ASP A 191      46.805 -10.131 -36.753  1.00 36.70           C
ANISOU 1390  CG  ASP A 191     3727   5165   5052   1417   -287   -601       C
ATOM   1391  OD1 ASP A 191      46.634  -9.635 -35.647  1.00 32.72           O
ANISOU 1391  OD1 ASP A 191     3249   4641   4542   1343   -314   -496       O
ATOM   1392  OD2 ASP A 191      47.713 -10.848 -37.018  1.00 39.23           O
ANISOU 1392  OD2 ASP A 191     3974   5520   5408   1545   -304   -674       O
ATOM   1393  N   ARG A 192      42.730  -9.502 -39.020  1.00 37.13           N
ANISOU 1393  N   ARG A 192     4065   5017   5025   1173   -194   -652       N
ATOM   1394  CA  ARG A 192      41.952  -9.205 -40.221  1.00 37.41           C
ANISOU 1394  CA  ARG A 192     4131   5078   5003   1133   -151   -713       C
ATOM   1395  C   ARG A 192      40.957  -8.079 -39.973  1.00 31.96           C
ANISOU 1395  C   ARG A 192     3493   4385   4262    993   -127   -623       C
ATOM   1396  O   ARG A 192      40.730  -7.227 -40.834  1.00 31.04           O
ANISOU 1396  O   ARG A 192     3367   4364   4063    937    -74   -636       O
ATOM   1397  CB  ARG A 192      41.259 -10.461 -40.746  1.00 42.72           C
ANISOU 1397  CB  ARG A 192     4870   5614   5746   1202   -195   -803       C
ATOM   1398  CG  ARG A 192      42.250 -11.542 -41.175  1.00 50.09           C
ANISOU 1398  CG  ARG A 192     5751   6554   6728   1354   -216   -915       C
ATOM   1399  CD  ARG A 192      41.642 -12.746 -41.875  1.00 56.00           C
ANISOU 1399  CD  ARG A 192     6560   7172   7542   1426   -257  -1031       C
ATOM   1400  NE  ARG A 192      40.865 -13.509 -40.913  1.00 51.42           N
ANISOU 1400  NE  ARG A 192     6073   6386   7076   1408   -329   -965       N
ATOM   1401  CZ  ARG A 192      41.179 -14.718 -40.477  1.00 53.96           C
ANISOU 1401  CZ  ARG A 192     6420   6569   7513   1509   -394   -990       C
ATOM   1402  NH1 ARG A 192      42.270 -15.302 -40.890  1.00 59.68           N
ANISOU 1402  NH1 ARG A 192     7077   7341   8258   1647   -400  -1088       N
ATOM   1403  NH2 ARG A 192      40.452 -15.358 -39.581  1.00 52.97           N
ANISOU 1403  NH2 ARG A 192     6381   6257   7485   1478   -454   -911       N
ATOM   1404  N   ALA A 193      40.280  -8.098 -38.827  1.00 31.77           N
ANISOU 1404  N   ALA A 193     3532   4249   4288    939   -167   -533       N
ATOM   1405  CA  ALA A 193      39.330  -7.038 -38.519  1.00 31.94           C
ANISOU 1405  CA  ALA A 193     3600   4268   4268    817   -146   -455       C
ATOM   1406  C   ALA A 193      40.077  -5.733 -38.273  1.00 34.93           C
ANISOU 1406  C   ALA A 193     3916   4779   4575    756   -102   -402       C
ATOM   1407  O   ALA A 193      39.549  -4.648 -38.599  1.00 29.64           O
ANISOU 1407  O   ALA A 193     3262   4152   3846    669    -64   -371       O
ATOM   1408  CB  ALA A 193      38.512  -7.381 -37.299  1.00 32.27           C
ANISOU 1408  CB  ALA A 193     3712   4176   4372    777   -192   -375       C
ATOM   1409  N   PHE A 194      41.282  -5.862 -37.673  1.00 32.27           N
ANISOU 1409  N   PHE A 194     3509   4497   4252    802   -114   -390       N
ATOM   1410  CA  PHE A 194      42.089  -4.694 -37.408  1.00 33.89           C
ANISOU 1410  CA  PHE A 194     3645   4827   4402    742    -78   -348       C
ATOM   1411  C   PHE A 194      42.363  -3.989 -38.727  1.00 29.90           C
ANISOU 1411  C   PHE A 194     3095   4444   3821    717     -9   -392       C
ATOM   1412  O   PHE A 194      42.198  -2.784 -38.852  1.00 30.47           O
ANISOU 1412  O   PHE A 194     3167   4569   3839    620     29   -345       O
ATOM   1413  CB  PHE A 194      43.406  -5.099 -36.711  1.00 32.07           C
ANISOU 1413  CB  PHE A 194     3331   4651   4201    811   -107   -348       C
ATOM   1414  CG  PHE A 194      44.315  -3.934 -36.402  1.00 31.58           C
ANISOU 1414  CG  PHE A 194     3185   4721   4090    743    -76   -311       C
ATOM   1415  CD1 PHE A 194      44.090  -3.129 -35.291  1.00 31.02           C
ANISOU 1415  CD1 PHE A 194     3140   4634   4013    655    -95   -232       C
ATOM   1416  CD2 PHE A 194      45.416  -3.655 -37.206  1.00 34.40           C
ANISOU 1416  CD2 PHE A 194     3434   5224   4410    764    -28   -362       C
ATOM   1417  CE1 PHE A 194      44.931  -2.056 -35.003  1.00 29.73           C
ANISOU 1417  CE1 PHE A 194     2900   4582   3812    586    -73   -208       C
ATOM   1418  CE2 PHE A 194      46.284  -2.596 -36.908  1.00 32.56           C
ANISOU 1418  CE2 PHE A 194     3117   5111   4142    690     -1   -328       C
ATOM   1419  CZ  PHE A 194      46.038  -1.801 -35.813  1.00 32.03           C
ANISOU 1419  CZ  PHE A 194     3081   5011   4076    599    -27   -254       C
ATOM   1420  N   LYS A 195      42.763  -4.766 -39.718  1.00 29.56           N
ANISOU 1420  N   LYS A 195     3017   4441   3774    807      4   -484       N
ATOM   1421  CA  LYS A 195      43.170  -4.195 -41.000  1.00 31.59           C
ANISOU 1421  CA  LYS A 195     3219   4837   3944    795     74   -528       C
ATOM   1422  C   LYS A 195      41.964  -3.677 -41.805  1.00 35.39           C
ANISOU 1422  C   LYS A 195     3780   5292   4373    730     96   -520       C
ATOM   1423  O   LYS A 195      42.048  -2.617 -42.410  1.00 31.09           O
ANISOU 1423  O   LYS A 195     3217   4843   3750    658    151   -487       O
ATOM   1424  CB  LYS A 195      43.889  -5.265 -41.813  1.00 37.05           C
ANISOU 1424  CB  LYS A 195     3852   5583   4642    923     80   -643       C
ATOM   1425  CG  LYS A 195      44.302  -4.804 -43.212  1.00 41.51           C
ANISOU 1425  CG  LYS A 195     4358   6307   5103    920    159   -697       C
ATOM   1426  CD  LYS A 195      45.027  -5.832 -43.992  1.00 49.91           C
ANISOU 1426  CD  LYS A 195     5359   7438   6167   1053    169   -823       C
ATOM   1427  CE  LYS A 195      45.321  -5.358 -45.400  1.00 47.70           C
ANISOU 1427  CE  LYS A 195     5029   7327   5767   1044    253   -873       C
ATOM   1428  NZ  LYS A 195      46.021  -6.460 -46.075  1.00 55.57           N
ANISOU 1428  NZ  LYS A 195     5961   8384   6768   1189    259  -1012       N
ATOM   1429  N   HIS A 196      40.854  -4.435 -41.847  1.00 34.58           N
ANISOU 1429  N   HIS A 196     3763   5062   4314    755     52   -549       N
ATOM   1430  CA  HIS A 196      39.763  -4.182 -42.786  1.00 33.68           C
ANISOU 1430  CA  HIS A 196     3709   4935   4150    721     64   -568       C
ATOM   1431  C   HIS A 196      38.658  -3.322 -42.194  1.00 35.15           C
ANISOU 1431  C   HIS A 196     3966   5048   4341    620     51   -478       C
ATOM   1432  O   HIS A 196      37.986  -2.636 -42.963  1.00 34.16           O
ANISOU 1432  O   HIS A 196     3872   4955   4153    573     73   -467       O
ATOM   1433  CB  HIS A 196      39.202  -5.459 -43.428  1.00 32.18           C
ANISOU 1433  CB  HIS A 196     3558   4672   3996    805     26   -674       C
ATOM   1434  CG  HIS A 196      40.164  -6.038 -44.413  1.00 36.95           C
ANISOU 1434  CG  HIS A 196     4094   5384   4561    902     55   -781       C
ATOM   1435  ND1 HIS A 196      41.147  -6.941 -44.027  1.00 40.43           N
ANISOU 1435  ND1 HIS A 196     4481   5816   5064   1000     36   -832       N
ATOM   1436  CD2 HIS A 196      40.387  -5.795 -45.717  1.00 36.89           C
ANISOU 1436  CD2 HIS A 196     4054   5509   4451    920    106   -844       C
ATOM   1437  CE1 HIS A 196      41.859  -7.311 -45.090  1.00 40.06           C
ANISOU 1437  CE1 HIS A 196     4372   5884   4964   1081     73   -938       C
ATOM   1438  NE2 HIS A 196      41.450  -6.622 -46.133  1.00 39.44           N
ANISOU 1438  NE2 HIS A 196     4303   5902   4778   1032    120   -947       N
ATOM   1439  N   LYS A 197      38.496  -3.284 -40.865  1.00 29.82           N
ANISOU 1439  N   LYS A 197     3313   4287   3729    588     17   -412       N
ATOM   1440  CA  LYS A 197      37.476  -2.402 -40.303  1.00 29.47           C
ANISOU 1440  CA  LYS A 197     3327   4187   3684    497     11   -335       C
ATOM   1441  C   LYS A 197      37.999  -1.391 -39.265  1.00 28.47           C
ANISOU 1441  C   LYS A 197     3177   4087   3553    430     23   -254       C
ATOM   1442  O   LYS A 197      37.658  -0.199 -39.341  1.00 27.09           O
ANISOU 1442  O   LYS A 197     3018   3936   3337    353     48   -205       O
ATOM   1443  CB  LYS A 197      36.329  -3.217 -39.691  1.00 25.97           C
ANISOU 1443  CB  LYS A 197     2950   3602   3312    502    -39   -334       C
ATOM   1444  CG  LYS A 197      35.131  -2.351 -39.330  1.00 27.09           C
ANISOU 1444  CG  LYS A 197     3145   3700   3445    418    -39   -275       C
ATOM   1445  CD  LYS A 197      34.016  -3.097 -38.605  1.00 28.76           C
ANISOU 1445  CD  LYS A 197     3411   3788   3728    409    -82   -263       C
ATOM   1446  CE  LYS A 197      32.819  -2.232 -38.267  1.00 26.36           C
ANISOU 1446  CE  LYS A 197     3146   3455   3414    335    -78   -214       C
ATOM   1447  NZ  LYS A 197      31.763  -2.979 -37.560  1.00 24.06           N
ANISOU 1447  NZ  LYS A 197     2893   3057   3189    320   -111   -202       N
ATOM   1448  N   ILE A 198      38.789  -1.856 -38.280  1.00 27.26           N
ANISOU 1448  N   ILE A 198     2989   3925   3443    460     -2   -241       N
ATOM   1449  CA  ILE A 198      39.133  -0.997 -37.156  1.00 26.81           C
ANISOU 1449  CA  ILE A 198     2918   3882   3386    397     -5   -173       C
ATOM   1450  C   ILE A 198      39.955   0.192 -37.646  1.00 26.80           C
ANISOU 1450  C   ILE A 198     2858   3995   3326    340     44   -158       C
ATOM   1451  O   ILE A 198      39.623   1.346 -37.367  1.00 29.62           O
ANISOU 1451  O   ILE A 198     3240   4350   3664    255     58   -108       O
ATOM   1452  CB  ILE A 198      39.880  -1.813 -36.084  1.00 29.71           C
ANISOU 1452  CB  ILE A 198     3254   4230   3802    452    -49   -165       C
ATOM   1453  CG1 ILE A 198      39.055  -3.006 -35.612  1.00 33.26           C
ANISOU 1453  CG1 ILE A 198     3769   4555   4313    499    -97   -165       C
ATOM   1454  CG2 ILE A 198      40.327  -0.946 -34.953  1.00 31.97           C
ANISOU 1454  CG2 ILE A 198     3519   4549   4078    390    -58   -107       C
ATOM   1455  CD1 ILE A 198      37.706  -2.647 -35.072  1.00 29.02           C
ANISOU 1455  CD1 ILE A 198     3308   3934   3781    430   -104   -118       C
ATOM   1456  N   MET A 199      41.084  -0.069 -38.330  1.00 29.03           N
ANISOU 1456  N   MET A 199     3060   4382   3588    385     72   -200       N
ATOM   1457  CA  MET A 199      41.956   1.011 -38.731  1.00 31.05           C
ANISOU 1457  CA  MET A 199     3251   4753   3794    321    122   -178       C
ATOM   1458  C   MET A 199      41.229   1.924 -39.735  1.00 27.85           C
ANISOU 1458  C   MET A 199     2893   4357   3330    258    165   -154       C
ATOM   1459  O   MET A 199      41.300   3.136 -39.628  1.00 26.87           O
ANISOU 1459  O   MET A 199     2771   4251   3185    167    188    -97       O
ATOM   1460  CB  MET A 199      43.304   0.501 -39.288  1.00 31.71           C
ANISOU 1460  CB  MET A 199     3224   4960   3862    385    150   -232       C
ATOM   1461  CG  MET A 199      44.321   0.011 -38.201  1.00 34.17           C
ANISOU 1461  CG  MET A 199     3463   5293   4224    429    109   -238       C
ATOM   1462  SD  MET A 199      44.626   1.336 -37.001  1.00 37.21           S
ANISOU 1462  SD  MET A 199     3834   5687   4614    307     97   -161       S
ATOM   1463  CE  MET A 199      45.216   2.643 -38.014  1.00 33.43           C
ANISOU 1463  CE  MET A 199     3297   5328   4074    206    178   -140       C
ATOM   1464  N   PRO A 200      40.548   1.411 -40.780  1.00 31.06           N
ANISOU 1464  N   PRO A 200     3337   4755   3707    303    174   -195       N
ATOM   1465  CA  PRO A 200      39.853   2.295 -41.726  1.00 30.03           C
ANISOU 1465  CA  PRO A 200     3253   4641   3514    249    206   -163       C
ATOM   1466  C   PRO A 200      38.818   3.169 -41.039  1.00 27.86           C
ANISOU 1466  C   PRO A 200     3055   4266   3264    178    181    -99       C
ATOM   1467  O   PRO A 200      38.640   4.339 -41.426  1.00 24.08           O
ANISOU 1467  O   PRO A 200     2598   3804   2747    107    208    -43       O
ATOM   1468  CB  PRO A 200      39.283   1.366 -42.792  1.00 31.27           C
ANISOU 1468  CB  PRO A 200     3436   4803   3642    326    202   -235       C
ATOM   1469  CG  PRO A 200      40.211   0.099 -42.704  1.00 33.88           C
ANISOU 1469  CG  PRO A 200     3700   5166   4006    423    192   -315       C
ATOM   1470  CD  PRO A 200      40.583  -0.014 -41.253  1.00 32.22           C
ANISOU 1470  CD  PRO A 200     3475   4895   3872    414    155   -281       C
ATOM   1471  N   GLN A 201      38.110   2.637 -40.051  1.00 24.98           N
ANISOU 1471  N   GLN A 201     2732   3797   2961    196    131   -104       N
ATOM   1472  CA  GLN A 201      37.088   3.446 -39.395  1.00 25.90           C
ANISOU 1472  CA  GLN A 201     2914   3829   3097    137    112    -53       C
ATOM   1473  C   GLN A 201      37.718   4.502 -38.506  1.00 25.02           C
ANISOU 1473  C   GLN A 201     2781   3728   2996     64    119     -4       C
ATOM   1474  O   GLN A 201      37.173   5.608 -38.392  1.00 27.45           O
ANISOU 1474  O   GLN A 201     3131   3999   3298      2    124     38       O
ATOM   1475  CB  GLN A 201      36.082   2.617 -38.580  1.00 25.91           C
ANISOU 1475  CB  GLN A 201     2962   3727   3154    168     65    -68       C
ATOM   1476  CG  GLN A 201      35.073   1.882 -39.501  1.00 25.23           C
ANISOU 1476  CG  GLN A 201     2914   3607   3063    213     52   -113       C
ATOM   1477  CD  GLN A 201      33.859   1.335 -38.802  1.00 25.02           C
ANISOU 1477  CD  GLN A 201     2937   3478   3091    216     12   -114       C
ATOM   1478  OE1 GLN A 201      33.938   0.891 -37.651  1.00 26.84           O
ANISOU 1478  OE1 GLN A 201     3168   3661   3368    218     -8    -98       O
ATOM   1479  NE2 GLN A 201      32.752   1.365 -39.493  1.00 25.90           N
ANISOU 1479  NE2 GLN A 201     3084   3564   3192    216      3   -130       N
ATOM   1480  N   ILE A 202      38.831   4.167 -37.824  1.00 25.45           N
ANISOU 1480  N   ILE A 202     2771   3827   3071     75    114    -15       N
ATOM   1481  CA  ILE A 202      39.484   5.172 -36.972  1.00 26.57           C
ANISOU 1481  CA  ILE A 202     2885   3986   3222      0    114     20       C
ATOM   1482  C   ILE A 202      39.976   6.311 -37.872  1.00 27.06           C
ANISOU 1482  C   ILE A 202     2925   4110   3244    -70    164     53       C
ATOM   1483  O   ILE A 202      39.871   7.478 -37.536  1.00 28.73           O
ANISOU 1483  O   ILE A 202     3161   4290   3462   -150    167     94       O
ATOM   1484  CB  ILE A 202      40.589   4.541 -36.108  1.00 28.67           C
ANISOU 1484  CB  ILE A 202     3079   4300   3514     32     90      0       C
ATOM   1485  CG1 ILE A 202      39.917   3.716 -35.019  1.00 29.88           C
ANISOU 1485  CG1 ILE A 202     3277   4369   3704     77     38     -3       C
ATOM   1486  CG2 ILE A 202      41.524   5.562 -35.504  1.00 31.29           C
ANISOU 1486  CG2 ILE A 202     3358   4682   3847    -47     95     23       C
ATOM   1487  CD1 ILE A 202      40.912   2.736 -34.334  1.00 30.94           C
ANISOU 1487  CD1 ILE A 202     3348   4543   3862    142      4    -22       C
ATOM   1488  N   GLU A 203      40.443   5.964 -39.086  1.00 26.95           N
ANISOU 1488  N   GLU A 203     2873   4181   3185    -40    205     36       N
ATOM   1489  CA  GLU A 203      40.818   7.005 -40.018  1.00 33.72           C
ANISOU 1489  CA  GLU A 203     3716   5100   3994   -111    257     82       C
ATOM   1490  C   GLU A 203      39.644   7.885 -40.420  1.00 32.15           C
ANISOU 1490  C   GLU A 203     3612   4821   3780   -151    255    131       C
ATOM   1491  O   GLU A 203      39.814   9.122 -40.541  1.00 30.42           O
ANISOU 1491  O   GLU A 203     3406   4595   3555   -238    276    191       O
ATOM   1492  CB  GLU A 203      41.411   6.268 -41.210  1.00 38.56           C
ANISOU 1492  CB  GLU A 203     4272   5827   4550    -53    300     44       C
ATOM   1493  CG  GLU A 203      42.069   7.016 -42.266  1.00 54.29           C
ANISOU 1493  CG  GLU A 203     6224   7925   6477   -110    366     84       C
ATOM   1494  CD  GLU A 203      43.567   6.773 -42.323  1.00 67.37           C
ANISOU 1494  CD  GLU A 203     7756   9715   8126   -112    406     59       C
ATOM   1495  OE1 GLU A 203      44.094   5.673 -41.833  1.00 52.69           O
ANISOU 1495  OE1 GLU A 203     5836   7882   6300    -27    381    -11       O
ATOM   1496  OE2 GLU A 203      44.162   7.737 -42.878  1.00 58.29           O
ANISOU 1496  OE2 GLU A 203     6570   8638   6937   -202    462    116       O
ATOM   1497  N   GLU A 204      38.473   7.265 -40.689  1.00 28.22           N
ANISOU 1497  N   GLU A 204     3176   4265   3278    -88    228    105       N
ATOM   1498  CA  GLU A 204      37.273   8.054 -40.980  1.00 28.17           C
ANISOU 1498  CA  GLU A 204     3255   4183   3265   -113    215    147       C
ATOM   1499  C   GLU A 204      36.952   9.049 -39.865  1.00 27.22           C
ANISOU 1499  C   GLU A 204     3170   3971   3198   -175    190    181       C
ATOM   1500  O   GLU A 204      36.804  10.246 -40.145  1.00 27.39           O
ANISOU 1500  O   GLU A 204     3228   3964   3213   -236    202    237       O
ATOM   1501  CB  GLU A 204      36.059   7.176 -41.256  1.00 33.28           C
ANISOU 1501  CB  GLU A 204     3948   4783   3912    -39    181    104       C
ATOM   1502  CG  GLU A 204      36.245   6.301 -42.534  1.00 33.05           C
ANISOU 1502  CG  GLU A 204     3895   4841   3821     22    201     60       C
ATOM   1503  CD  GLU A 204      35.070   5.302 -42.682  1.00 30.59           C
ANISOU 1503  CD  GLU A 204     3623   4472   3526     91    158      3       C
ATOM   1504  OE1 GLU A 204      34.491   4.789 -41.653  1.00 31.24           O
ANISOU 1504  OE1 GLU A 204     3724   4468   3677    105    119    -16       O
ATOM   1505  OE2 GLU A 204      34.681   5.097 -43.833  1.00 38.17           O
ANISOU 1505  OE2 GLU A 204     4599   5477   4427    122    162    -16       O
ATOM   1506  N   ILE A 205      36.856   8.577 -38.610  1.00 26.13           N
ANISOU 1506  N   ILE A 205     3027   3789   3111   -158    156    147       N
ATOM   1507  CA  ILE A 205      36.333   9.430 -37.558  1.00 26.58           C
ANISOU 1507  CA  ILE A 205     3127   3761   3210   -202    129    163       C
ATOM   1508  C   ILE A 205      37.354  10.495 -37.206  1.00 25.47           C
ANISOU 1508  C   ILE A 205     2955   3639   3082   -287    145    191       C
ATOM   1509  O   ILE A 205      36.951  11.563 -36.775  1.00 31.90           O
ANISOU 1509  O   ILE A 205     3814   4381   3922   -338    132    212       O
ATOM   1510  CB  ILE A 205      35.834   8.651 -36.318  1.00 29.93           C
ANISOU 1510  CB  ILE A 205     3558   4140   3671   -162     91    125       C
ATOM   1511  CG1 ILE A 205      37.019   8.008 -35.554  1.00 31.45           C
ANISOU 1511  CG1 ILE A 205     3683   4391   3874   -155     83    103       C
ATOM   1512  CG2 ILE A 205      34.740   7.656 -36.708  1.00 25.92           C
ANISOU 1512  CG2 ILE A 205     3082   3602   3161    -93     77    101       C
ATOM   1513  CD1 ILE A 205      36.658   7.136 -34.387  1.00 32.28           C
ANISOU 1513  CD1 ILE A 205     3796   4463   4004   -113     46     81       C
ATOM   1514  N   MET A 206      38.660  10.222 -37.400  1.00 28.61           N
ANISOU 1514  N   MET A 206     3272   4131   3465   -304    170    187       N
ATOM   1515  CA  MET A 206      39.710  11.175 -37.072  1.00 28.30           C
ANISOU 1515  CA  MET A 206     3189   4119   3443   -395    183    209       C
ATOM   1516  C   MET A 206      40.003  12.121 -38.245  1.00 29.67           C
ANISOU 1516  C   MET A 206     3368   4317   3587   -463    231    272       C
ATOM   1517  O   MET A 206      40.852  12.958 -38.070  1.00 27.20           O
ANISOU 1517  O   MET A 206     3018   4020   3293   -552    246    297       O
ATOM   1518  CB  MET A 206      40.981  10.437 -36.659  1.00 27.27           C
ANISOU 1518  CB  MET A 206     2956   4089   3314   -381    185    173       C
ATOM   1519  CG  MET A 206      40.771   9.622 -35.380  1.00 28.12           C
ANISOU 1519  CG  MET A 206     3065   4169   3450   -324    132    128       C
ATOM   1520  SD  MET A 206      40.462  10.705 -33.925  1.00 30.01           S
ANISOU 1520  SD  MET A 206     3347   4325   3729   -395     89    124       S
ATOM   1521  CE  MET A 206      39.987   9.429 -32.787  1.00 29.28           C
ANISOU 1521  CE  MET A 206     3265   4219   3639   -304     41     87       C
ATOM   1522  N   SER A 207      39.333  11.953 -39.394  1.00 24.62           N
ANISOU 1522  N   SER A 207     2770   3683   2900   -424    251    297       N
ATOM   1523  CA  SER A 207      39.464  12.788 -40.564  1.00 29.38           C
ANISOU 1523  CA  SER A 207     3392   4310   3460   -478    294    370       C
ATOM   1524  C   SER A 207      38.262  13.671 -40.849  1.00 31.10           C
ANISOU 1524  C   SER A 207     3714   4416   3684   -487    273    420       C
ATOM   1525  O   SER A 207      38.442  14.723 -41.460  1.00 32.12           O
ANISOU 1525  O   SER A 207     3871   4530   3803   -558    297    497       O
ATOM   1526  CB  SER A 207      39.708  11.929 -41.849  1.00 29.18           C
ANISOU 1526  CB  SER A 207     3329   4404   3352   -421    337    363       C
ATOM   1527  OG  SER A 207      40.869  11.157 -41.651  1.00 34.31           O
ANISOU 1527  OG  SER A 207     3876   5160   3999   -405    359    315       O
ATOM   1528  N   ASN A 208      37.042  13.225 -40.513  1.00 29.89           N
ANISOU 1528  N   ASN A 208     3615   4193   3546   -412    229    383       N
ATOM   1529  CA  ASN A 208      35.856  13.825 -41.103  1.00 32.06           C
ANISOU 1529  CA  ASN A 208     3976   4395   3811   -392    210    425       C
ATOM   1530  C   ASN A 208      35.026  14.677 -40.146  1.00 34.34           C
ANISOU 1530  C   ASN A 208     4326   4551   4169   -406    167    422       C
ATOM   1531  O   ASN A 208      33.973  15.159 -40.594  1.00 31.83           O
ANISOU 1531  O   ASN A 208     4074   4170   3848   -377    145    452       O
ATOM   1532  CB  ASN A 208      34.924  12.739 -41.666  1.00 33.52           C
ANISOU 1532  CB  ASN A 208     4173   4607   3955   -294    193    383       C
ATOM   1533  CG  ASN A 208      35.571  11.932 -42.771  1.00 35.34           C
ANISOU 1533  CG  ASN A 208     4355   4965   4107   -266    232    375       C
ATOM   1534  OD1 ASN A 208      36.632  12.289 -43.254  1.00 34.74           O
ANISOU 1534  OD1 ASN A 208     4237   4964   3997   -321    279    415       O
ATOM   1535  ND2 ASN A 208      34.997  10.783 -43.085  1.00 34.12           N
ANISOU 1535  ND2 ASN A 208     4196   4838   3930   -183    215    314       N
ATOM   1536  N   TYR A 209      35.452  14.877 -38.888  1.00 30.38           N
ANISOU 1536  N   TYR A 209     3803   4015   3725   -443    152    383       N
ATOM   1537  CA  TYR A 209      34.596  15.516 -37.903  1.00 30.16           C
ANISOU 1537  CA  TYR A 209     3828   3876   3755   -438    112    357       C
ATOM   1538  C   TYR A 209      35.300  16.679 -37.218  1.00 25.44           C
ANISOU 1538  C   TYR A 209     3235   3220   3210   -530    108    366       C
ATOM   1539  O   TYR A 209      34.922  17.013 -36.093  1.00 29.51           O
ANISOU 1539  O   TYR A 209     3770   3669   3771   -529     76    316       O
ATOM   1540  CB  TYR A 209      34.098  14.461 -36.923  1.00 28.62           C
ANISOU 1540  CB  TYR A 209     3612   3692   3569   -374     88    282       C
ATOM   1541  CG  TYR A 209      33.221  13.505 -37.661  1.00 27.32           C
ANISOU 1541  CG  TYR A 209     3456   3555   3367   -294     85    274       C
ATOM   1542  CD1 TYR A 209      32.008  13.914 -38.168  1.00 25.62           C
ANISOU 1542  CD1 TYR A 209     3298   3283   3153   -257     66    292       C
ATOM   1543  CD2 TYR A 209      33.651  12.213 -37.937  1.00 26.38           C
ANISOU 1543  CD2 TYR A 209     3285   3520   3215   -255     98    247       C
ATOM   1544  CE1 TYR A 209      31.225  13.065 -38.947  1.00 23.42           C
ANISOU 1544  CE1 TYR A 209     3021   3037   2838   -190     59    281       C
ATOM   1545  CE2 TYR A 209      32.895  11.356 -38.738  1.00 27.95           C
ANISOU 1545  CE2 TYR A 209     3493   3742   3383   -188     93    233       C
ATOM   1546  CZ  TYR A 209      31.685  11.779 -39.254  1.00 26.31           C
ANISOU 1546  CZ  TYR A 209     3339   3485   3172   -160     73    249       C
ATOM   1547  OH  TYR A 209      31.005  10.965 -40.092  1.00 22.43           O
ANISOU 1547  OH  TYR A 209     2850   3025   2647   -102     63    230       O
ATOM   1548  N   GLY A 210      36.293  17.278 -37.904  1.00 28.19           N
ANISOU 1548  N   GLY A 210     3562   3597   3549   -612    141    428       N
ATOM   1549  CA  GLY A 210      37.030  18.417 -37.361  1.00 29.30           C
ANISOU 1549  CA  GLY A 210     3704   3678   3748   -716    137    440       C
ATOM   1550  C   GLY A 210      38.037  17.981 -36.265  1.00 30.92           C
ANISOU 1550  C   GLY A 210     3828   3948   3971   -749    130    371       C
ATOM   1551  O   GLY A 210      38.349  16.802 -36.056  1.00 29.26           O
ANISOU 1551  O   GLY A 210     3555   3836   3725   -696    135    331       O
ATOM   1552  N   GLU A 211      38.431  18.919 -35.449  1.00 31.24           N
ANISOU 1552  N   GLU A 211     3875   3921   4072   -827    107    349       N
ATOM   1553  CA  GLU A 211      39.414  18.705 -34.399  1.00 33.34           C
ANISOU 1553  CA  GLU A 211     4065   4245   4354   -869     90    285       C
ATOM   1554  C   GLU A 211      38.863  17.844 -33.300  1.00 31.66           C
ANISOU 1554  C   GLU A 211     3849   4051   4127   -782     55    206       C
ATOM   1555  O   GLU A 211      37.820  18.127 -32.702  1.00 34.97           O
ANISOU 1555  O   GLU A 211     4334   4385   4564   -740     25    171       O
ATOM   1556  CB  GLU A 211      39.896  20.068 -33.880  1.00 39.77           C
ANISOU 1556  CB  GLU A 211     4898   4970   5241   -983     69    278       C
ATOM   1557  CG  GLU A 211      40.783  19.984 -32.674  1.00 47.90           C
ANISOU 1557  CG  GLU A 211     5856   6051   6290  -1027     38    199       C
ATOM   1558  CD  GLU A 211      41.549  21.263 -32.397  1.00 58.90           C
ANISOU 1558  CD  GLU A 211     7246   7378   7756  -1163     23    195       C
ATOM   1559  OE1 GLU A 211      41.717  22.086 -33.360  1.00 63.23           O
ANISOU 1559  OE1 GLU A 211     7824   7867   8334  -1240     55    279       O
ATOM   1560  OE2 GLU A 211      41.974  21.404 -31.217  1.00 44.96           O
ANISOU 1560  OE2 GLU A 211     5447   5623   6013  -1192    -20    110       O
ATOM   1561  N   ILE A 212      39.616  16.772 -32.969  1.00 30.88           N
ANISOU 1561  N   ILE A 212     3666   4070   3995   -755     57    177       N
ATOM   1562  CA  ILE A 212      39.194  15.839 -31.933  1.00 26.22           C
ANISOU 1562  CA  ILE A 212     3070   3507   3385   -676     24    118       C
ATOM   1563  C   ILE A 212      40.127  16.009 -30.741  1.00 32.14           C
ANISOU 1563  C   ILE A 212     3763   4299   4148   -725    -10     63       C
ATOM   1564  O   ILE A 212      41.340  15.871 -30.906  1.00 31.39           O
ANISOU 1564  O   ILE A 212     3584   4291   4052   -771     -1     69       O
ATOM   1565  CB  ILE A 212      39.234  14.397 -32.497  1.00 29.17           C
ANISOU 1565  CB  ILE A 212     3403   3968   3712   -591     45    131       C
ATOM   1566  CG1 ILE A 212      38.409  14.289 -33.780  1.00 32.38           C
ANISOU 1566  CG1 ILE A 212     3858   4345   4098   -552     76    179       C
ATOM   1567  CG2 ILE A 212      38.802  13.358 -31.456  1.00 27.29           C
ANISOU 1567  CG2 ILE A 212     3162   3749   3455   -513     12     86       C
ATOM   1568  CD1 ILE A 212      36.963  14.653 -33.625  1.00 29.98           C
ANISOU 1568  CD1 ILE A 212     3643   3939   3808   -514     58    174       C
ATOM   1569  N   SER A 213      39.587  16.261 -29.544  1.00 31.97           N
ANISOU 1569  N   SER A 213     3780   4234   4133   -712    -51      5       N
ATOM   1570  CA  SER A 213      40.401  16.557 -28.364  1.00 30.61           C
ANISOU 1570  CA  SER A 213     3562   4100   3966   -761    -94    -54       C
ATOM   1571  C   SER A 213      40.598  15.302 -27.521  1.00 31.84           C
ANISOU 1571  C   SER A 213     3672   4354   4070   -687   -119    -79       C
ATOM   1572  O   SER A 213      41.588  15.212 -26.803  1.00 32.00           O
ANISOU 1572  O   SER A 213     3624   4450   4081   -716   -153   -112       O
ATOM   1573  CB  SER A 213      39.842  17.639 -27.510  1.00 33.29           C
ANISOU 1573  CB  SER A 213     3966   4347   4335   -795   -126   -112       C
ATOM   1574  OG  SER A 213      39.658  18.808 -28.251  1.00 35.31           O
ANISOU 1574  OG  SER A 213     4271   4495   4647   -859   -110    -85       O
ATOM   1575  N   VAL A 214      39.692  14.339 -27.602  1.00 30.00           N
ANISOU 1575  N   VAL A 214     3474   4118   3806   -595   -108    -60       N
ATOM   1576  CA  VAL A 214      39.807  13.141 -26.823  1.00 28.65           C
ANISOU 1576  CA  VAL A 214     3272   4022   3591   -526   -133    -69       C
ATOM   1577  C   VAL A 214      39.491  11.930 -27.689  1.00 30.69           C
ANISOU 1577  C   VAL A 214     3526   4297   3838   -448   -104    -23       C
ATOM   1578  O   VAL A 214      38.486  11.944 -28.366  1.00 27.57           O
ANISOU 1578  O   VAL A 214     3187   3837   3449   -423    -76     -2       O
ATOM   1579  CB  VAL A 214      38.851  13.197 -25.605  1.00 31.33           C
ANISOU 1579  CB  VAL A 214     3670   4333   3902   -496   -159   -108       C
ATOM   1580  CG1 VAL A 214      38.742  11.841 -24.923  1.00 29.34           C
ANISOU 1580  CG1 VAL A 214     3403   4144   3601   -418   -177    -93       C
ATOM   1581  CG2 VAL A 214      39.312  14.183 -24.573  1.00 32.16           C
ANISOU 1581  CG2 VAL A 214     3768   4444   4006   -559   -199   -173       C
ATOM   1582  N   ALA A 215      40.299  10.862 -27.566  1.00 29.17           N
ANISOU 1582  N   ALA A 215     3268   4187   3626   -404   -118    -14       N
ATOM   1583  CA  ALA A 215      40.006   9.572 -28.160  1.00 29.87           C
ANISOU 1583  CA  ALA A 215     3355   4285   3706   -320   -103     14       C
ATOM   1584  C   ALA A 215      39.845   8.550 -27.047  1.00 28.90           C
ANISOU 1584  C   ALA A 215     3238   4186   3557   -258   -143     15       C
ATOM   1585  O   ALA A 215      40.763   8.320 -26.285  1.00 31.86           O
ANISOU 1585  O   ALA A 215     3558   4630   3917   -254   -181      4       O
ATOM   1586  CB  ALA A 215      41.042   9.133 -29.173  1.00 34.62           C
ANISOU 1586  CB  ALA A 215     3882   4954   4318   -310    -80     27       C
ATOM   1587  N   TRP A 216      38.632   7.959 -26.971  1.00 24.47           N
ANISOU 1587  N   TRP A 216     2741   3566   2990   -211   -134     32       N
ATOM   1588  CA  TRP A 216      38.237   7.102 -25.891  1.00 25.37           C
ANISOU 1588  CA  TRP A 216     2875   3686   3075   -165   -163     46       C
ATOM   1589  C   TRP A 216      38.064   5.705 -26.470  1.00 26.49           C
ANISOU 1589  C   TRP A 216     3018   3810   3235    -91   -158     79       C
ATOM   1590  O   TRP A 216      37.046   5.369 -27.088  1.00 26.58           O
ANISOU 1590  O   TRP A 216     3074   3760   3264    -73   -132     89       O
ATOM   1591  CB  TRP A 216      36.922   7.606 -25.267  1.00 26.76           C
ANISOU 1591  CB  TRP A 216     3122   3810   3235   -182   -152     37       C
ATOM   1592  CG  TRP A 216      36.873   7.573 -23.754  1.00 24.33           C
ANISOU 1592  CG  TRP A 216     2825   3544   2876   -183   -185     30       C
ATOM   1593  CD1 TRP A 216      37.063   8.632 -22.936  1.00 24.23           C
ANISOU 1593  CD1 TRP A 216     2813   3555   2835   -231   -203    -16       C
ATOM   1594  CD2 TRP A 216      36.509   6.464 -22.909  1.00 23.90           C
ANISOU 1594  CD2 TRP A 216     2788   3507   2785   -135   -202     71       C
ATOM   1595  NE1 TRP A 216      36.932   8.238 -21.629  1.00 27.65           N
ANISOU 1595  NE1 TRP A 216     3257   4039   3207   -212   -232    -11       N
ATOM   1596  CE2 TRP A 216      36.550   6.918 -21.593  1.00 25.81           C
ANISOU 1596  CE2 TRP A 216     3037   3801   2966   -155   -228     50       C
ATOM   1597  CE3 TRP A 216      36.184   5.139 -23.157  1.00 25.73           C
ANISOU 1597  CE3 TRP A 216     3031   3712   3032    -80   -200    124       C
ATOM   1598  CZ2 TRP A 216      36.292   6.095 -20.497  1.00 31.04           C
ANISOU 1598  CZ2 TRP A 216     3718   4503   3571   -123   -249     92       C
ATOM   1599  CZ3 TRP A 216      35.959   4.293 -22.116  1.00 25.86           C
ANISOU 1599  CZ3 TRP A 216     3067   3749   3008    -51   -222    169       C
ATOM   1600  CH2 TRP A 216      35.988   4.767 -20.794  1.00 32.99           C
ANISOU 1600  CH2 TRP A 216     3978   4715   3839    -73   -244    160       C
ATOM   1601  N   PHE A 217      39.052   4.894 -26.236  1.00 25.77           N
ANISOU 1601  N   PHE A 217     2875   3772   3142    -48   -190     89       N
ATOM   1602  CA  PHE A 217      39.082   3.482 -26.650  1.00 25.65           C
ANISOU 1602  CA  PHE A 217     2857   3737   3151     31   -197    114       C
ATOM   1603  C   PHE A 217      38.627   2.649 -25.480  1.00 26.55           C
ANISOU 1603  C   PHE A 217     3010   3832   3246     66   -232    156       C
ATOM   1604  O   PHE A 217      38.441   3.193 -24.388  1.00 28.50           O
ANISOU 1604  O   PHE A 217     3274   4105   3448     30   -248    160       O
ATOM   1605  CB  PHE A 217      40.519   3.199 -27.141  1.00 29.77           C
ANISOU 1605  CB  PHE A 217     3291   4332   3688     63   -210     96       C
ATOM   1606  CG  PHE A 217      40.842   3.905 -28.430  1.00 30.22           C
ANISOU 1606  CG  PHE A 217     3314   4409   3759     27   -163     67       C
ATOM   1607  CD1 PHE A 217      40.230   3.517 -29.616  1.00 28.59           C
ANISOU 1607  CD1 PHE A 217     3136   4156   3571     53   -126     61       C
ATOM   1608  CD2 PHE A 217      41.725   4.975 -28.457  1.00 30.13           C
ANISOU 1608  CD2 PHE A 217     3244   4464   3738    -39   -156     47       C
ATOM   1609  CE1 PHE A 217      40.513   4.176 -30.811  1.00 33.40           C
ANISOU 1609  CE1 PHE A 217     3718   4795   4178     19    -81     44       C
ATOM   1610  CE2 PHE A 217      42.010   5.629 -29.664  1.00 32.57           C
ANISOU 1610  CE2 PHE A 217     3525   4793   4056    -81   -107     35       C
ATOM   1611  CZ  PHE A 217      41.391   5.247 -30.822  1.00 30.04           C
ANISOU 1611  CZ  PHE A 217     3237   4433   3741    -50    -69     37       C
ATOM   1612  N   ASP A 218      38.533   1.323 -25.647  1.00 27.29           N
ANISOU 1612  N   ASP A 218     3116   3885   3368    135   -247    186       N
ATOM   1613  CA  ASP A 218      37.898   0.533 -24.612  1.00 25.77           C
ANISOU 1613  CA  ASP A 218     2974   3657   3159    155   -272    242       C
ATOM   1614  C   ASP A 218      38.319  -0.932 -24.701  1.00 26.88           C
ANISOU 1614  C   ASP A 218     3111   3761   3340    240   -308    278       C
ATOM   1615  O   ASP A 218      38.687  -1.424 -25.758  1.00 26.68           O
ANISOU 1615  O   ASP A 218     3059   3712   3363    284   -301    248       O
ATOM   1616  CB  ASP A 218      36.351   0.654 -24.726  1.00 26.40           C
ANISOU 1616  CB  ASP A 218     3120   3665   3244    117   -230    251       C
ATOM   1617  CG  ASP A 218      35.597   0.357 -23.449  1.00 31.16           C
ANISOU 1617  CG  ASP A 218     3769   4262   3805    102   -239    305       C
ATOM   1618  OD1 ASP A 218      36.233   0.163 -22.364  1.00 31.11           O
ANISOU 1618  OD1 ASP A 218     3754   4312   3752    118   -280    340       O
ATOM   1619  OD2 ASP A 218      34.347   0.415 -23.499  1.00 33.99           O
ANISOU 1619  OD2 ASP A 218     4169   4573   4169     71   -203    312       O
ATOM   1620  N   VAL A 219      38.224  -1.585 -23.543  1.00 32.97           N
ANISOU 1620  N   VAL A 219     3913   4528   4086    261   -346    344       N
ATOM   1621  CA  VAL A 219      38.415  -3.021 -23.331  1.00 33.37           C
ANISOU 1621  CA  VAL A 219     3984   4521   4175    337   -388    401       C
ATOM   1622  C   VAL A 219      39.402  -3.604 -24.339  1.00 33.89           C
ANISOU 1622  C   VAL A 219     3994   4581   4301    414   -405    358       C
ATOM   1623  O   VAL A 219      39.024  -4.368 -25.233  1.00 29.05           O
ANISOU 1623  O   VAL A 219     3402   3882   3752    449   -392    341       O
ATOM   1624  CB  VAL A 219      37.086  -3.772 -23.285  1.00 35.11           C
ANISOU 1624  CB  VAL A 219     4281   4634   4424    321   -366    450       C
ATOM   1625  CG1 VAL A 219      36.410  -3.497 -21.940  1.00 39.23           C
ANISOU 1625  CG1 VAL A 219     4844   5186   4872    269   -364    514       C
ATOM   1626  CG2 VAL A 219      36.221  -3.384 -24.455  1.00 37.99           C
ANISOU 1626  CG2 VAL A 219     4656   4950   4827    281   -311    391       C
ATOM   1627  N   PRO A 220      40.716  -3.334 -24.115  1.00 33.75           N
ANISOU 1627  N   PRO A 220     3899   4660   4263    448   -441    337       N
ATOM   1628  CA  PRO A 220      41.768  -3.863 -24.996  1.00 32.21           C
ANISOU 1628  CA  PRO A 220     3635   4483   4119    529   -455    291       C
ATOM   1629  C   PRO A 220      42.077  -5.315 -24.676  1.00 37.71           C
ANISOU 1629  C   PRO A 220     4349   5113   4863    635   -515    339       C
ATOM   1630  O   PRO A 220      43.142  -5.626 -24.153  1.00 33.72           O
ANISOU 1630  O   PRO A 220     3790   4668   4353    702   -572    354       O
ATOM   1631  CB  PRO A 220      42.911  -2.901 -24.684  1.00 25.78           C
ANISOU 1631  CB  PRO A 220     2729   3804   3259    506   -470    258       C
ATOM   1632  CG  PRO A 220      42.707  -2.584 -23.194  1.00 28.42           C
ANISOU 1632  CG  PRO A 220     3097   4173   3526    469   -509    316       C
ATOM   1633  CD  PRO A 220      41.222  -2.500 -22.995  1.00 27.53           C
ANISOU 1633  CD  PRO A 220     3083   3975   3400    409   -469    350       C
ATOM   1634  N   MET A 221      41.142  -6.192 -25.001  1.00 34.19           N
ANISOU 1634  N   MET A 221     3979   4539   4470    650   -505    363       N
ATOM   1635  CA  MET A 221      41.227  -7.600 -24.608  1.00 36.89           C
ANISOU 1635  CA  MET A 221     4362   4784   4867    738   -563    423       C
ATOM   1636  C   MET A 221      42.154  -8.385 -25.543  1.00 33.94           C
ANISOU 1636  C   MET A 221     3934   4392   4567    852   -587    358       C
ATOM   1637  O   MET A 221      42.511  -9.483 -25.233  1.00 29.93           O
ANISOU 1637  O   MET A 221     3444   3815   4112    945   -646    397       O
ATOM   1638  CB  MET A 221      39.837  -8.252 -24.710  1.00 38.72           C
ANISOU 1638  CB  MET A 221     4694   4875   5143    699   -541    464       C
ATOM   1639  CG  MET A 221      38.759  -7.548 -23.867  1.00 37.03           C
ANISOU 1639  CG  MET A 221     4532   4677   4860    590   -507    522       C
ATOM   1640  SD  MET A 221      39.276  -7.178 -22.180  1.00 38.03           S
ANISOU 1640  SD  MET A 221     4653   4907   4886    581   -553    610       S
ATOM   1641  CE  MET A 221      39.296  -8.850 -21.517  1.00 35.71           C
ANISOU 1641  CE  MET A 221     4427   4493   4648    663   -622    727       C
ATOM   1642  N   THR A 222      42.405  -7.919 -26.770  1.00 31.88           N
ANISOU 1642  N   THR A 222     3617   4177   4317    849   -537    258       N
ATOM   1643  CA  THR A 222      43.018  -8.774 -27.791  1.00 33.68           C
ANISOU 1643  CA  THR A 222     3805   4373   4616    956   -547    183       C
ATOM   1644  C   THR A 222      44.207  -8.097 -28.472  1.00 33.53           C
ANISOU 1644  C   THR A 222     3665   4504   4570    981   -522    101       C
ATOM   1645  O   THR A 222      45.100  -8.779 -28.885  1.00 34.60           O
ANISOU 1645  O   THR A 222     3741   4656   4749   1090   -548     52       O
ATOM   1646  CB  THR A 222      41.964  -9.166 -28.844  1.00 34.49           C
ANISOU 1646  CB  THR A 222     3971   4368   4766    935   -506    134       C
ATOM   1647  OG1 THR A 222      40.668  -9.226 -28.236  1.00 30.63           O
ANISOU 1647  OG1 THR A 222     3578   3783   4274    853   -500    209       O
ATOM   1648  CG2 THR A 222      42.321 -10.405 -29.635  1.00 31.64           C
ANISOU 1648  CG2 THR A 222     3606   3922   4491   1055   -534     70       C
ATOM   1649  N   LEU A 223      44.136  -6.789 -28.787  1.00 29.65           N
ANISOU 1649  N   LEU A 223     3139   4111   4015    879   -463     74       N
ATOM   1650  CA  LEU A 223      45.090  -6.196 -29.703  1.00 31.07           C
ANISOU 1650  CA  LEU A 223     3210   4417   4176    886   -422     -5       C
ATOM   1651  C   LEU A 223      46.487  -6.183 -29.095  1.00 31.46           C
ANISOU 1651  C   LEU A 223     3153   4580   4218    945   -469     -4       C
ATOM   1652  O   LEU A 223      46.692  -6.140 -27.879  1.00 30.92           O
ANISOU 1652  O   LEU A 223     3091   4526   4130    941   -525     61       O
ATOM   1653  CB  LEU A 223      44.622  -4.796 -30.146  1.00 32.46           C
ANISOU 1653  CB  LEU A 223     3387   4652   4293    756   -352    -17       C
ATOM   1654  CG  LEU A 223      44.927  -3.579 -29.283  1.00 32.08           C
ANISOU 1654  CG  LEU A 223     3307   4692   4188    662   -353     18       C
ATOM   1655  CD1 LEU A 223      44.498  -2.314 -29.994  1.00 31.29           C
ANISOU 1655  CD1 LEU A 223     3210   4627   4048    551   -283     -4       C
ATOM   1656  CD2 LEU A 223      44.259  -3.680 -27.906  1.00 29.21           C
ANISOU 1656  CD2 LEU A 223     3022   4266   3808    635   -401     97       C
ATOM   1657  N   SER A 224      47.479  -6.312 -29.982  1.00 33.40           N
ANISOU 1657  N   SER A 224     3294   4916   4479   1011   -448    -82       N
ATOM   1658  CA  SER A 224      48.882  -6.371 -29.588  1.00 33.14           C
ANISOU 1658  CA  SER A 224     3136   5005   4449   1079   -489    -99       C
ATOM   1659  C   SER A 224      49.391  -4.965 -29.288  1.00 34.63           C
ANISOU 1659  C   SER A 224     3248   5333   4575    961   -462    -94       C
ATOM   1660  O   SER A 224      48.816  -3.968 -29.711  1.00 32.46           O
ANISOU 1660  O   SER A 224     3003   5067   4262    843   -398    -97       O
ATOM   1661  CB  SER A 224      49.760  -7.013 -30.643  1.00 34.57           C
ANISOU 1661  CB  SER A 224     3221   5244   4669   1194   -471   -192       C
ATOM   1662  OG  SER A 224      49.730  -6.193 -31.830  1.00 34.30           O
ANISOU 1662  OG  SER A 224     3145   5291   4595   1119   -376   -253       O
ATOM   1663  N   ASP A 225      50.565  -4.931 -28.662  1.00 37.77           N
ANISOU 1663  N   ASP A 225     3537   5844   4970   1004   -513    -97       N
ATOM   1664  CA  ASP A 225      51.309  -3.706 -28.452  1.00 33.98           C
ANISOU 1664  CA  ASP A 225     2956   5510   4445    903   -495   -110       C
ATOM   1665  C   ASP A 225      51.472  -2.948 -29.770  1.00 34.53           C
ANISOU 1665  C   ASP A 225     2966   5652   4500    832   -395   -171       C
ATOM   1666  O   ASP A 225      51.248  -1.755 -29.853  1.00 36.38           O
ANISOU 1666  O   ASP A 225     3205   5919   4696    696   -349   -161       O
ATOM   1667  CB  ASP A 225      52.644  -4.009 -27.753  1.00 36.02           C
ANISOU 1667  CB  ASP A 225     3084   5886   4714    985   -571   -119       C
ATOM   1668  CG  ASP A 225      53.357  -2.692 -27.494  1.00 37.83           C
ANISOU 1668  CG  ASP A 225     3209   6260   4902    861   -555   -137       C
ATOM   1669  OD1 ASP A 225      52.787  -1.733 -26.952  1.00 43.45           O
ANISOU 1669  OD1 ASP A 225     3982   6952   5572    734   -548   -104       O
ATOM   1670  OD2 ASP A 225      54.398  -2.591 -27.903  1.00 40.29           O
ANISOU 1670  OD2 ASP A 225     3384   6697   5226    884   -543   -187       O
ATOM   1671  N   GLU A 226      51.855  -3.663 -30.825  1.00 37.02           N
ANISOU 1671  N   GLU A 226     3229   5990   4845    927   -361   -233       N
ATOM   1672  CA  GLU A 226      52.051  -3.063 -32.120  1.00 37.81           C
ANISOU 1672  CA  GLU A 226     3271   6174   4919    873   -264   -287       C
ATOM   1673  C   GLU A 226      50.757  -2.471 -32.674  1.00 34.50           C
ANISOU 1673  C   GLU A 226     2979   5658   4469    770   -205   -262       C
ATOM   1674  O   GLU A 226      50.768  -1.406 -33.274  1.00 40.05           O
ANISOU 1674  O   GLU A 226     3658   6426   5133    659   -137   -262       O
ATOM   1675  CB  GLU A 226      52.683  -4.156 -32.992  1.00 44.10           C
ANISOU 1675  CB  GLU A 226     3994   7010   5751   1024   -253   -366       C
ATOM   1676  CG  GLU A 226      52.938  -3.665 -34.387  1.00 62.15           C
ANISOU 1676  CG  GLU A 226     6214   9400   7998    983   -149   -425       C
ATOM   1677  CD  GLU A 226      53.119  -4.815 -35.363  1.00 78.96           C
ANISOU 1677  CD  GLU A 226     8320  11528  10153   1133   -131   -513       C
ATOM   1678  OE1 GLU A 226      52.065  -5.371 -35.810  1.00 88.89           O
ANISOU 1678  OE1 GLU A 226     9703  12649  11419   1161   -128   -523       O
ATOM   1679  OE2 GLU A 226      54.294  -5.190 -35.609  1.00 73.62           O
ANISOU 1679  OE2 GLU A 226     7498  10981   9491   1225   -128   -577       O
ATOM   1680  N   GLN A 227      49.640  -3.211 -32.531  1.00 33.97           N
ANISOU 1680  N   GLN A 227     3044   5435   4425    813   -233   -239       N
ATOM   1681  CA  GLN A 227      48.336  -2.707 -32.937  1.00 30.69           C
ANISOU 1681  CA  GLN A 227     2748   4926   3985    724   -190   -214       C
ATOM   1682  C   GLN A 227      47.960  -1.459 -32.146  1.00 32.08           C
ANISOU 1682  C   GLN A 227     2960   5102   4127    587   -190   -154       C
ATOM   1683  O   GLN A 227      47.483  -0.474 -32.737  1.00 33.25           O
ANISOU 1683  O   GLN A 227     3135   5255   4241    486   -131   -148       O
ATOM   1684  CB  GLN A 227      47.287  -3.804 -32.847  1.00 30.82           C
ANISOU 1684  CB  GLN A 227     2883   4785   4043    794   -225   -204       C
ATOM   1685  CG  GLN A 227      47.419  -4.781 -33.981  1.00 36.08           C
ANISOU 1685  CG  GLN A 227     3532   5439   4736    902   -205   -282       C
ATOM   1686  CD  GLN A 227      46.901  -6.184 -33.767  1.00 35.53           C
ANISOU 1686  CD  GLN A 227     3540   5224   4734   1011   -263   -288       C
ATOM   1687  OE1 GLN A 227      46.577  -6.593 -32.660  1.00 34.72           O
ANISOU 1687  OE1 GLN A 227     3497   5033   4663   1021   -326   -222       O
ATOM   1688  NE2 GLN A 227      46.781  -6.903 -34.872  1.00 37.13           N
ANISOU 1688  NE2 GLN A 227     3747   5402   4957   1085   -239   -369       N
ATOM   1689  N   SER A 228      48.143  -1.482 -30.807  1.00 33.59           N
ANISOU 1689  N   SER A 228     3154   5283   4323    587   -258   -112       N
ATOM   1690  CA  SER A 228      47.870  -0.295 -29.995  1.00 34.17           C
ANISOU 1690  CA  SER A 228     3255   5366   4362    464   -263    -72       C
ATOM   1691  C   SER A 228      48.693   0.884 -30.511  1.00 32.84           C
ANISOU 1691  C   SER A 228     2988   5317   4172    369   -213    -98       C
ATOM   1692  O   SER A 228      48.190   1.988 -30.652  1.00 32.94           O
ANISOU 1692  O   SER A 228     3041   5310   4161    255   -175    -83       O
ATOM   1693  CB  SER A 228      48.119  -0.524 -28.516  1.00 34.40           C
ANISOU 1693  CB  SER A 228     3286   5397   4385    486   -347    -33       C
ATOM   1694  OG  SER A 228      47.175  -1.381 -27.910  1.00 29.06           O
ANISOU 1694  OG  SER A 228     2720   4601   3720    538   -385     12       O
ATOM   1695  N   GLN A 229      49.974   0.620 -30.789  1.00 32.53           N
ANISOU 1695  N   GLN A 229     2814   5400   4144    419   -215   -138       N
ATOM   1696  CA  GLN A 229      50.869   1.666 -31.243  1.00 32.72           C
ANISOU 1696  CA  GLN A 229     2727   5550   4152    323   -167   -159       C
ATOM   1697  C   GLN A 229      50.426   2.215 -32.604  1.00 33.59           C
ANISOU 1697  C   GLN A 229     2864   5656   4240    262    -73   -164       C
ATOM   1698  O   GLN A 229      50.457   3.432 -32.818  1.00 31.69           O
ANISOU 1698  O   GLN A 229     2617   5442   3982    132    -31   -145       O
ATOM   1699  CB  GLN A 229      52.287   1.133 -31.308  1.00 35.04           C
ANISOU 1699  CB  GLN A 229     2862   5984   4465    403   -185   -204       C
ATOM   1700  CG  GLN A 229      53.258   2.267 -31.455  1.00 37.96           C
ANISOU 1700  CG  GLN A 229     3108   6489   4824    285   -150   -217       C
ATOM   1701  CD  GLN A 229      54.699   1.829 -31.462  1.00 43.64           C
ANISOU 1701  CD  GLN A 229     3650   7367   5563    355   -168   -265       C
ATOM   1702  OE1 GLN A 229      55.085   0.669 -31.422  1.00 43.55           O
ANISOU 1702  OE1 GLN A 229     3597   7373   5575    504   -207   -294       O
ATOM   1703  NE2 GLN A 229      55.507   2.861 -31.454  1.00 47.66           N
ANISOU 1703  NE2 GLN A 229     4049   7989   6067    234   -143   -271       N
ATOM   1704  N   THR A 230      50.067   1.317 -33.533  1.00 31.55           N
ANISOU 1704  N   THR A 230     2635   5368   3984    355    -43   -192       N
ATOM   1705  CA  THR A 230      49.631   1.732 -34.860  1.00 33.97           C
ANISOU 1705  CA  THR A 230     2969   5682   4256    311     40   -198       C
ATOM   1706  C   THR A 230      48.411   2.648 -34.735  1.00 34.36           C
ANISOU 1706  C   THR A 230     3146   5620   4288    205     50   -145       C
ATOM   1707  O   THR A 230      48.307   3.685 -35.406  1.00 32.15           O
ANISOU 1707  O   THR A 230     2871   5364   3978    104    109   -121       O
ATOM   1708  CB  THR A 230      49.300   0.496 -35.722  1.00 33.30           C
ANISOU 1708  CB  THR A 230     2911   5565   4176    440     52   -248       C
ATOM   1709  OG1 THR A 230      50.515  -0.223 -35.838  1.00 33.27           O
ANISOU 1709  OG1 THR A 230     2777   5673   4190    538     44   -303       O
ATOM   1710  CG2 THR A 230      48.705   0.800 -37.080  1.00 31.00           C
ANISOU 1710  CG2 THR A 230     2663   5279   3837    408    128   -257       C
ATOM   1711  N   ILE A 231      47.452   2.300 -33.859  1.00 31.59           N
ANISOU 1711  N   ILE A 231     2901   5144   3957    228     -5   -120       N
ATOM   1712  CA  ILE A 231      46.311   3.182 -33.644  1.00 31.03           C
ANISOU 1712  CA  ILE A 231     2940   4976   3874    137      2    -78       C
ATOM   1713  C   ILE A 231      46.772   4.540 -33.082  1.00 31.56           C
ANISOU 1713  C   ILE A 231     2973   5083   3935     12      4    -54       C
ATOM   1714  O   ILE A 231      46.362   5.601 -33.562  1.00 29.11           O
ANISOU 1714  O   ILE A 231     2702   4749   3610    -81     45    -29       O
ATOM   1715  CB  ILE A 231      45.241   2.527 -32.734  1.00 29.76           C
ANISOU 1715  CB  ILE A 231     2883   4691   3731    182    -53    -57       C
ATOM   1716  CG1 ILE A 231      44.508   1.406 -33.483  1.00 33.99           C
ANISOU 1716  CG1 ILE A 231     3474   5159   4280    273    -46    -78       C
ATOM   1717  CG2 ILE A 231      44.267   3.579 -32.242  1.00 26.39           C
ANISOU 1717  CG2 ILE A 231     2543   4190   3293     86    -51    -21       C
ATOM   1718  CD1 ILE A 231      43.560   0.587 -32.606  1.00 33.10           C
ANISOU 1718  CD1 ILE A 231     3451   4930   4195    318    -99    -54       C
ATOM   1719  N   TYR A 232      47.636   4.502 -32.075  1.00 32.25           N
ANISOU 1719  N   TYR A 232     2988   5228   4036     15    -46    -63       N
ATOM   1720  CA  TYR A 232      48.094   5.731 -31.422  1.00 34.91           C
ANISOU 1720  CA  TYR A 232     3293   5598   4374   -102    -57    -55       C
ATOM   1721  C   TYR A 232      48.711   6.653 -32.474  1.00 33.41           C
ANISOU 1721  C   TYR A 232     3035   5481   4177   -196     14    -51       C
ATOM   1722  O   TYR A 232      48.424   7.853 -32.528  1.00 29.03           O
ANISOU 1722  O   TYR A 232     2520   4886   3623   -312     36    -26       O
ATOM   1723  CB  TYR A 232      49.065   5.352 -30.289  1.00 37.02           C
ANISOU 1723  CB  TYR A 232     3472   5941   4651    -67   -128    -75       C
ATOM   1724  CG  TYR A 232      49.631   6.515 -29.529  1.00 31.70           C
ANISOU 1724  CG  TYR A 232     2753   5311   3980   -183   -153    -82       C
ATOM   1725  CD1 TYR A 232      50.621   7.331 -30.055  1.00 32.76           C
ANISOU 1725  CD1 TYR A 232     2780   5541   4126   -276   -115    -95       C
ATOM   1726  CD2 TYR A 232      49.080   6.876 -28.319  1.00 34.80           C
ANISOU 1726  CD2 TYR A 232     3217   5642   4361   -212   -210    -77       C
ATOM   1727  CE1 TYR A 232      51.110   8.438 -29.363  1.00 33.86           C
ANISOU 1727  CE1 TYR A 232     2879   5706   4277   -396   -142   -108       C
ATOM   1728  CE2 TYR A 232      49.522   7.992 -27.620  1.00 34.70           C
ANISOU 1728  CE2 TYR A 232     3172   5659   4352   -323   -237    -97       C
ATOM   1729  CZ  TYR A 232      50.548   8.765 -28.149  1.00 35.05           C
ANISOU 1729  CZ  TYR A 232     3108   5789   4420   -416   -206   -114       C
ATOM   1730  OH  TYR A 232      50.952   9.856 -27.481  1.00 34.23           O
ANISOU 1730  OH  TYR A 232     2977   5701   4329   -531   -236   -139       O
ATOM   1731  N   ASP A 233      49.599   6.094 -33.297  1.00 31.65           N
ANISOU 1731  N   ASP A 233     2707   5368   3948   -146     51    -75       N
ATOM   1732  CA  ASP A 233      50.309   6.874 -34.299  1.00 37.38           C
ANISOU 1732  CA  ASP A 233     3353   6190   4660   -234    126    -67       C
ATOM   1733  C   ASP A 233      49.369   7.366 -35.414  1.00 34.36           C
ANISOU 1733  C   ASP A 233     3068   5742   4245   -276    192    -28       C
ATOM   1734  O   ASP A 233      49.539   8.475 -35.921  1.00 36.79           O
ANISOU 1734  O   ASP A 233     3367   6065   4543   -395    241     10       O
ATOM   1735  CB  ASP A 233      51.481   6.078 -34.924  1.00 42.78           C
ANISOU 1735  CB  ASP A 233     3890   7025   5336   -157    156   -110       C
ATOM   1736  CG  ASP A 233      52.622   5.762 -33.944  1.00 43.62           C
ANISOU 1736  CG  ASP A 233     3871   7227   5475   -127     95   -146       C
ATOM   1737  OD1 ASP A 233      52.794   6.473 -32.928  1.00 34.62           O
ANISOU 1737  OD1 ASP A 233     2727   6072   4355   -208     44   -136       O
ATOM   1738  OD2 ASP A 233      53.311   4.793 -34.196  1.00 39.97           O
ANISOU 1738  OD2 ASP A 233     3317   6852   5016    -15     92   -189       O
ATOM   1739  N   THR A 234      48.347   6.590 -35.782  1.00 30.36           N
ANISOU 1739  N   THR A 234     2657   5154   3723   -185    188    -33       N
ATOM   1740  CA  THR A 234      47.397   7.088 -36.762  1.00 36.77           C
ANISOU 1740  CA  THR A 234     3562   5905   4502   -222    237      3       C
ATOM   1741  C   THR A 234      46.601   8.263 -36.194  1.00 34.11           C
ANISOU 1741  C   THR A 234     3322   5454   4183   -324    217     50       C
ATOM   1742  O   THR A 234      46.355   9.259 -36.882  1.00 33.05           O
ANISOU 1742  O   THR A 234     3223   5300   4031   -411    261     96       O
ATOM   1743  CB  THR A 234      46.466   5.969 -37.218  1.00 36.98           C
ANISOU 1743  CB  THR A 234     3663   5873   4514   -104    227    -22       C
ATOM   1744  OG1 THR A 234      47.250   5.147 -38.062  1.00 36.81           O
ANISOU 1744  OG1 THR A 234     3551   5965   4467    -27    264    -68       O
ATOM   1745  CG2 THR A 234      45.260   6.431 -37.967  1.00 34.92           C
ANISOU 1745  CG2 THR A 234     3513   5529   4223   -132    252     12       C
ATOM   1746  N   VAL A 235      46.148   8.113 -34.952  1.00 32.54           N
ANISOU 1746  N   VAL A 235     3171   5177   4016   -304    150     37       N
ATOM   1747  CA  VAL A 235      45.367   9.168 -34.351  1.00 34.31           C
ANISOU 1747  CA  VAL A 235     3484   5295   4257   -385    129     64       C
ATOM   1748  C   VAL A 235      46.221  10.431 -34.332  1.00 34.99           C
ANISOU 1748  C   VAL A 235     3513   5420   4359   -516    149     84       C
ATOM   1749  O   VAL A 235      45.728  11.498 -34.685  1.00 34.73           O
ANISOU 1749  O   VAL A 235     3545   5317   4333   -599    172    123       O
ATOM   1750  CB  VAL A 235      44.826   8.791 -32.959  1.00 35.07           C
ANISOU 1750  CB  VAL A 235     3628   5323   4371   -344     59     43       C
ATOM   1751  CG1 VAL A 235      44.220  10.008 -32.216  1.00 32.94           C
ANISOU 1751  CG1 VAL A 235     3431   4964   4120   -433     37     53       C
ATOM   1752  CG2 VAL A 235      43.824   7.645 -33.013  1.00 31.88           C
ANISOU 1752  CG2 VAL A 235     3294   4859   3959   -236     44     37       C
ATOM   1753  N   LYS A 236      47.504  10.327 -33.944  1.00 35.48           N
ANISOU 1753  N   LYS A 236     3452   5592   4434   -537    139     57       N
ATOM   1754  CA  LYS A 236      48.328  11.516 -33.834  1.00 36.60           C
ANISOU 1754  CA  LYS A 236     3534   5768   4602   -674    152     71       C
ATOM   1755  C   LYS A 236      48.631  12.137 -35.193  1.00 35.73           C
ANISOU 1755  C   LYS A 236     3400   5701   4474   -749    236    123       C
ATOM   1756  O   LYS A 236      48.729  13.359 -35.309  1.00 35.91           O
ANISOU 1756  O   LYS A 236     3441   5681   4521   -877    254    162       O
ATOM   1757  CB  LYS A 236      49.675  11.266 -33.156  1.00 35.67           C
ANISOU 1757  CB  LYS A 236     3274   5775   4503   -683    120     27       C
ATOM   1758  CG  LYS A 236      49.565  10.927 -31.690  1.00 39.27           C
ANISOU 1758  CG  LYS A 236     3745   6202   4972   -639     31    -14       C
ATOM   1759  CD  LYS A 236      48.979  12.001 -30.884  1.00 40.05           C
ANISOU 1759  CD  LYS A 236     3928   6195   5093   -727     -4    -16       C
ATOM   1760  CE  LYS A 236      48.665  11.468 -29.515  1.00 42.08           C
ANISOU 1760  CE  LYS A 236     4216   6430   5339   -658    -84    -54       C
ATOM   1761  NZ  LYS A 236      48.482  12.528 -28.521  1.00 39.42           N
ANISOU 1761  NZ  LYS A 236     3922   6034   5021   -748   -130    -82       N
ATOM   1762  N   ARG A 237      48.846  11.312 -36.207  1.00 33.70           N
ANISOU 1762  N   ARG A 237     3099   5532   4172   -674    286    123       N
ATOM   1763  CA  ARG A 237      49.059  11.820 -37.543  1.00 37.30           C
ANISOU 1763  CA  ARG A 237     3538   6043   4590   -736    370    177       C
ATOM   1764  C   ARG A 237      47.827  12.635 -37.959  1.00 33.76           C
ANISOU 1764  C   ARG A 237     3237   5454   4134   -779    378    239       C
ATOM   1765  O   ARG A 237      47.964  13.655 -38.586  1.00 34.33           O
ANISOU 1765  O   ARG A 237     3322   5517   4203   -887    423    304       O
ATOM   1766  CB  ARG A 237      49.331  10.656 -38.505  1.00 44.82           C
ANISOU 1766  CB  ARG A 237     4431   7111   5485   -623    416    149       C
ATOM   1767  CG  ARG A 237      49.343  11.002 -39.996  1.00 47.79           C
ANISOU 1767  CG  ARG A 237     4808   7553   5795   -661    506    203       C
ATOM   1768  CD  ARG A 237      49.736   9.831 -40.913  1.00 45.66           C
ANISOU 1768  CD  ARG A 237     4466   7418   5464   -544    552    153       C
ATOM   1769  NE  ARG A 237      48.894   8.630 -40.737  1.00 48.82           N
ANISOU 1769  NE  ARG A 237     4934   7750   5862   -394    501     93       N
ATOM   1770  CZ  ARG A 237      47.661   8.494 -41.268  1.00 51.50           C
ANISOU 1770  CZ  ARG A 237     5399   7998   6170   -352    496    109       C
ATOM   1771  NH1 ARG A 237      47.184   9.427 -42.066  1.00 55.49           N
ANISOU 1771  NH1 ARG A 237     5969   8480   6633   -433    539    183       N
ATOM   1772  NH2 ARG A 237      46.896   7.437 -41.067  1.00 49.09           N
ANISOU 1772  NH2 ARG A 237     5152   7624   5873   -233    449     56       N
ATOM   1773  N   LEU A 238      46.614  12.152 -37.727  1.00 31.91           N
ANISOU 1773  N   LEU A 238     3113   5116   3895   -689    339    224       N
ATOM   1774  CA  LEU A 238      45.401  12.837 -38.196  1.00 33.45           C
ANISOU 1774  CA  LEU A 238     3439   5190   4081   -710    343    277       C
ATOM   1775  C   LEU A 238      44.975  13.946 -37.227  1.00 36.61           C
ANISOU 1775  C   LEU A 238     3908   5460   4543   -792    296    288       C
ATOM   1776  O   LEU A 238      44.408  14.935 -37.653  1.00 32.97           O
ANISOU 1776  O   LEU A 238     3526   4910   4089   -854    309    345       O
ATOM   1777  CB  LEU A 238      44.288  11.802 -38.353  1.00 30.88           C
ANISOU 1777  CB  LEU A 238     3184   4818   3727   -580    319    246       C
ATOM   1778  CG  LEU A 238      44.551  10.806 -39.502  1.00 33.65           C
ANISOU 1778  CG  LEU A 238     3488   5281   4015   -500    366    230       C
ATOM   1779  CD1 LEU A 238      43.548   9.731 -39.485  1.00 30.77           C
ANISOU 1779  CD1 LEU A 238     3185   4864   3641   -381    332    186       C
ATOM   1780  CD2 LEU A 238      44.505  11.477 -40.861  1.00 37.79           C
ANISOU 1780  CD2 LEU A 238     4032   5845   4479   -553    432    298       C
ATOM   1781  N   GLN A 239      45.256  13.778 -35.921  1.00 34.29           N
ANISOU 1781  N   GLN A 239     3583   5154   4289   -786    240    230       N
ATOM   1782  CA  GLN A 239      44.767  14.662 -34.872  1.00 34.07           C
ANISOU 1782  CA  GLN A 239     3623   5009   4311   -840    188    216       C
ATOM   1783  C   GLN A 239      45.902  14.911 -33.878  1.00 36.81           C
ANISOU 1783  C   GLN A 239     3876   5415   4695   -906    154    171       C
ATOM   1784  O   GLN A 239      45.943  14.308 -32.813  1.00 34.11           O
ANISOU 1784  O   GLN A 239     3515   5090   4355   -850    101    115       O
ATOM   1785  CB  GLN A 239      43.563  14.062 -34.175  1.00 32.72           C
ANISOU 1785  CB  GLN A 239     3538   4758   4136   -740    141    181       C
ATOM   1786  CG  GLN A 239      42.317  13.935 -35.016  1.00 32.50           C
ANISOU 1786  CG  GLN A 239     3605   4660   4082   -683    161    215       C
ATOM   1787  CD  GLN A 239      41.709  15.287 -35.356  1.00 34.68           C
ANISOU 1787  CD  GLN A 239     3966   4825   4385   -758    168    264       C
ATOM   1788  OE1 GLN A 239      41.865  16.274 -34.646  1.00 30.29           O
ANISOU 1788  OE1 GLN A 239     3427   4203   3877   -836    142    253       O
ATOM   1789  NE2 GLN A 239      40.986  15.317 -36.456  1.00 29.30           N
ANISOU 1789  NE2 GLN A 239     3341   4118   3672   -728    197    314       N
ATOM   1790  N   PRO A 240      46.888  15.742 -34.251  1.00 38.49           N
ANISOU 1790  N   PRO A 240     4019   5672   4931  -1027    186    199       N
ATOM   1791  CA  PRO A 240      48.093  15.922 -33.440  1.00 42.65           C
ANISOU 1791  CA  PRO A 240     4432   6280   5491  -1095    156    153       C
ATOM   1792  C   PRO A 240      47.809  16.316 -31.987  1.00 44.86           C
ANISOU 1792  C   PRO A 240     4753   6483   5807  -1109     75     90       C
ATOM   1793  O   PRO A 240      48.580  15.929 -31.129  1.00 39.93           O
ANISOU 1793  O   PRO A 240     4042   5944   5185  -1100     30     34       O
ATOM   1794  CB  PRO A 240      48.833  17.066 -34.123  1.00 41.33           C
ANISOU 1794  CB  PRO A 240     4223   6121   5358  -1250    205    207       C
ATOM   1795  CG  PRO A 240      48.304  17.072 -35.523  1.00 40.25           C
ANISOU 1795  CG  PRO A 240     4142   5972   5178  -1233    277    289       C
ATOM   1796  CD  PRO A 240      46.879  16.585 -35.452  1.00 37.14           C
ANISOU 1796  CD  PRO A 240     3876   5477   4757  -1113    250    282       C
ATOM   1797  N   ASP A 241      46.682  17.005 -31.707  1.00 41.24           N
ANISOU 1797  N   ASP A 241     4425   5875   5367  -1117     54     93       N
ATOM   1798  CA  ASP A 241      46.446  17.433 -30.340  1.00 43.91           C
ANISOU 1798  CA  ASP A 241     4798   6154   5732  -1132    -16     23       C
ATOM   1799  C   ASP A 241      45.401  16.571 -29.627  1.00 40.33           C
ANISOU 1799  C   ASP A 241     4415   5672   5237  -1001    -52     -9       C
ATOM   1800  O   ASP A 241      45.041  16.886 -28.522  1.00 43.90           O
ANISOU 1800  O   ASP A 241     4907   6078   5694  -1001   -104    -66       O
ATOM   1801  CB  ASP A 241      46.048  18.905 -30.231  1.00 44.16           C
ANISOU 1801  CB  ASP A 241     4912   6040   5824  -1238    -27     24       C
ATOM   1802  CG  ASP A 241      47.100  19.818 -30.803  1.00 48.97           C
ANISOU 1802  CG  ASP A 241     5455   6665   6484  -1387      2     60       C
ATOM   1803  OD1 ASP A 241      48.236  19.712 -30.433  1.00 48.73           O
ANISOU 1803  OD1 ASP A 241     5308   6741   6464  -1441    -12     27       O
ATOM   1804  OD2 ASP A 241      46.755  20.586 -31.658  1.00 57.41           O
ANISOU 1804  OD2 ASP A 241     6588   7643   7581  -1445     41    128       O
ATOM   1805  N   CYS A 242      45.053  15.421 -30.162  1.00 37.64           N
ANISOU 1805  N   CYS A 242     4072   5375   4851   -894    -26     17       N
ATOM   1806  CA  CYS A 242      44.089  14.555 -29.530  1.00 38.28           C
ANISOU 1806  CA  CYS A 242     4215   5431   4899   -782    -55     -3       C
ATOM   1807  C   CYS A 242      44.724  13.791 -28.378  1.00 34.29           C
ANISOU 1807  C   CYS A 242     3641   5015   4369   -738   -110    -51       C
ATOM   1808  O   CYS A 242      45.751  13.187 -28.565  1.00 35.76           O
ANISOU 1808  O   CYS A 242     3727   5309   4549   -724   -109    -50       O
ATOM   1809  CB  CYS A 242      43.575  13.539 -30.529  1.00 37.45           C
ANISOU 1809  CB  CYS A 242     4126   5340   4763   -689    -13     37       C
ATOM   1810  SG  CYS A 242      42.210  12.557 -29.879  1.00 32.22           S
ANISOU 1810  SG  CYS A 242     3547   4621   4071   -570    -41     23       S
ATOM   1811  N   LEU A 243      44.078  13.782 -27.210  1.00 30.21           N
ANISOU 1811  N   LEU A 243     3182   4461   3835   -708   -158    -89       N
ATOM   1812  CA  LEU A 243      44.551  13.033 -26.060  1.00 30.54           C
ANISOU 1812  CA  LEU A 243     3175   4586   3840   -658   -215   -123       C
ATOM   1813  C   LEU A 243      43.939  11.644 -26.051  1.00 30.16           C
ANISOU 1813  C   LEU A 243     3154   4547   3755   -536   -213    -92       C
ATOM   1814  O   LEU A 243      42.734  11.529 -26.115  1.00 30.95           O
ANISOU 1814  O   LEU A 243     3343   4567   3847   -499   -195    -77       O
ATOM   1815  CB  LEU A 243      44.135  13.761 -24.792  1.00 33.40           C
ANISOU 1815  CB  LEU A 243     3588   4911   4190   -691   -264   -180       C
ATOM   1816  CG  LEU A 243      44.812  15.100 -24.571  1.00 36.43           C
ANISOU 1816  CG  LEU A 243     3944   5281   4616   -815   -284   -229       C
ATOM   1817  CD1 LEU A 243      44.205  15.768 -23.345  1.00 35.54           C
ANISOU 1817  CD1 LEU A 243     3897   5120   4484   -830   -330   -299       C
ATOM   1818  CD2 LEU A 243      46.339  14.947 -24.440  1.00 37.75           C
ANISOU 1818  CD2 LEU A 243     3978   5574   4791   -858   -313   -245       C
ATOM   1819  N   ILE A 244      44.773  10.600 -25.950  1.00 30.01           N
ANISOU 1819  N   ILE A 244     3055   4623   3721   -474   -235    -84       N
ATOM   1820  CA  ILE A 244      44.274   9.229 -26.061  1.00 27.33           C
ANISOU 1820  CA  ILE A 244     2743   4279   3362   -360   -233    -51       C
ATOM   1821  C   ILE A 244      44.234   8.574 -24.687  1.00 29.50           C
ANISOU 1821  C   ILE A 244     3027   4587   3595   -305   -297    -56       C
ATOM   1822  O   ILE A 244      45.201   8.694 -23.928  1.00 28.62           O
ANISOU 1822  O   ILE A 244     2844   4561   3468   -321   -348    -82       O
ATOM   1823  CB  ILE A 244      45.198   8.476 -27.044  1.00 29.10           C
ANISOU 1823  CB  ILE A 244     2877   4574   3603   -316   -210    -38       C
ATOM   1824  CG1 ILE A 244      45.143   9.128 -28.448  1.00 32.08           C
ANISOU 1824  CG1 ILE A 244     3255   4928   4006   -372   -139    -24       C
ATOM   1825  CG2 ILE A 244      44.875   6.990 -27.055  1.00 28.69           C
ANISOU 1825  CG2 ILE A 244     2843   4514   3541   -194   -222    -14       C
ATOM   1826  CD1 ILE A 244      46.165   8.639 -29.416  1.00 32.73           C
ANISOU 1826  CD1 ILE A 244     3237   5103   4096   -349   -106    -22       C
ATOM   1827  N   ASN A 245      43.154   7.881 -24.356  1.00 26.48           N
ANISOU 1827  N   ASN A 245     2724   4145   3189   -244   -296    -27       N
ATOM   1828  CA  ASN A 245      43.003   7.289 -23.020  1.00 28.95           C
ANISOU 1828  CA  ASN A 245     3058   4488   3451   -198   -351    -17       C
ATOM   1829  C   ASN A 245      43.701   5.912 -22.950  1.00 28.95           C
ANISOU 1829  C   ASN A 245     3008   4541   3450   -102   -386     19       C
ATOM   1830  O   ASN A 245      44.007   5.292 -23.962  1.00 30.55           O
ANISOU 1830  O   ASN A 245     3177   4737   3692    -59   -360     31       O
ATOM   1831  CB  ASN A 245      41.528   7.174 -22.613  1.00 29.37           C
ANISOU 1831  CB  ASN A 245     3216   4463   3480   -183   -331      2       C
ATOM   1832  CG  ASN A 245      40.799   6.015 -23.267  1.00 30.72           C
ANISOU 1832  CG  ASN A 245     3426   4572   3672   -112   -302     53       C
ATOM   1833  OD1 ASN A 245      41.117   5.624 -24.389  1.00 29.98           O
ANISOU 1833  OD1 ASN A 245     3302   4467   3621    -88   -277     59       O
ATOM   1834  ND2 ASN A 245      39.837   5.447 -22.578  1.00 29.52           N
ANISOU 1834  ND2 ASN A 245     3339   4388   3490    -82   -305     85       N
ATOM   1835  N   SER A 246      43.880   5.429 -21.731  1.00 31.72           N
ANISOU 1835  N   SER A 246     3360   4940   3750    -64   -446     36       N
ATOM   1836  CA  SER A 246      44.680   4.278 -21.362  1.00 30.36           C
ANISOU 1836  CA  SER A 246     3137   4826   3569     25   -502     71       C
ATOM   1837  C   SER A 246      44.100   2.969 -21.893  1.00 32.63           C
ANISOU 1837  C   SER A 246     3472   5036   3889    113   -483    127       C
ATOM   1838  O   SER A 246      44.841   2.001 -22.083  1.00 30.97           O
ANISOU 1838  O   SER A 246     3212   4851   3704    196   -515    147       O
ATOM   1839  CB  SER A 246      44.935   4.296 -19.884  1.00 31.99           C
ANISOU 1839  CB  SER A 246     3344   5106   3703     31   -573     78       C
ATOM   1840  OG  SER A 246      43.753   4.188 -19.053  1.00 29.22           O
ANISOU 1840  OG  SER A 246     3095   4711   3296     29   -567    111       O
ATOM   1841  N   ARG A 247      42.803   2.949 -22.236  1.00 28.16           N
ANISOU 1841  N   ARG A 247     2995   4372   3331     96   -432    145       N
ATOM   1842  CA  ARG A 247      42.157   1.736 -22.680  1.00 28.26           C
ANISOU 1842  CA  ARG A 247     3057   4302   3378    166   -418    192       C
ATOM   1843  C   ARG A 247      42.433   1.402 -24.153  1.00 30.52           C
ANISOU 1843  C   ARG A 247     3308   4558   3728    196   -380    166       C
ATOM   1844  O   ARG A 247      41.936   0.383 -24.664  1.00 29.87           O
ANISOU 1844  O   ARG A 247     3263   4401   3683    255   -370    189       O
ATOM   1845  CB  ARG A 247      40.642   1.831 -22.451  1.00 28.31           C
ANISOU 1845  CB  ARG A 247     3161   4225   3367    132   -381    217       C
ATOM   1846  CG  ARG A 247      40.225   1.962 -20.991  1.00 32.24           C
ANISOU 1846  CG  ARG A 247     3701   4756   3791    114   -410    248       C
ATOM   1847  CD  ARG A 247      38.719   1.852 -20.794  1.00 30.08           C
ANISOU 1847  CD  ARG A 247     3511   4410   3505     90   -367    277       C
ATOM   1848  NE  ARG A 247      38.322   2.004 -19.416  1.00 27.93           N
ANISOU 1848  NE  ARG A 247     3275   4186   3151     72   -386    304       N
ATOM   1849  CZ  ARG A 247      37.086   1.883 -18.937  1.00 32.08           C
ANISOU 1849  CZ  ARG A 247     3863   4679   3647     52   -352    335       C
ATOM   1850  NH1 ARG A 247      36.128   1.402 -19.696  1.00 27.61           N
ANISOU 1850  NH1 ARG A 247     3331   4022   3136     53   -307    355       N
ATOM   1851  NH2 ARG A 247      36.818   2.250 -17.717  1.00 34.91           N
ANISOU 1851  NH2 ARG A 247     4243   5105   3917     29   -362    342       N
ATOM   1852  N   LEU A 248      43.240   2.210 -24.842  1.00 32.73           N
ANISOU 1852  N   LEU A 248     3515   4900   4021    156   -358    116       N
ATOM   1853  CA  LEU A 248      43.810   1.790 -26.124  1.00 32.15           C
ANISOU 1853  CA  LEU A 248     3385   4837   3992    198   -328     91       C
ATOM   1854  C   LEU A 248      44.698   0.564 -25.893  1.00 34.32           C
ANISOU 1854  C   LEU A 248     3606   5146   4287    307   -381    102       C
ATOM   1855  O   LEU A 248      44.901  -0.227 -26.817  1.00 34.05           O
ANISOU 1855  O   LEU A 248     3550   5092   4293    377   -365     85       O
ATOM   1856  CB  LEU A 248      44.602   2.916 -26.776  1.00 33.40           C
ANISOU 1856  CB  LEU A 248     3466   5071   4151    125   -294     47       C
ATOM   1857  CG  LEU A 248      45.235   2.590 -28.125  1.00 30.21           C
ANISOU 1857  CG  LEU A 248     2995   4705   3778    160   -252     18       C
ATOM   1858  CD1 LEU A 248      44.245   2.000 -29.089  1.00 27.60           C
ANISOU 1858  CD1 LEU A 248     2736   4285   3465    198   -212     21       C
ATOM   1859  CD2 LEU A 248      45.818   3.840 -28.769  1.00 32.23           C
ANISOU 1859  CD2 LEU A 248     3189   5026   4028     63   -206     -7       C
ATOM   1860  N   GLY A 249      45.186   0.441 -24.636  1.00 34.68           N
ANISOU 1860  N   GLY A 249     3633   5243   4301    325   -448    129       N
ATOM   1861  CA  GLY A 249      45.919  -0.720 -24.202  1.00 34.90           C
ANISOU 1861  CA  GLY A 249     3624   5293   4344    435   -512    155       C
ATOM   1862  C   GLY A 249      47.426  -0.628 -24.443  1.00 30.81           C
ANISOU 1862  C   GLY A 249     2968   4898   3839    469   -537    110       C
ATOM   1863  O   GLY A 249      47.935   0.253 -25.109  1.00 29.31           O
ANISOU 1863  O   GLY A 249     2707   4775   3654    404   -495     59       O
ATOM   1864  N   ASN A 250      48.122  -1.539 -23.780  1.00 34.27           N
ANISOU 1864  N   ASN A 250     3369   5368   4282    570   -612    138       N
ATOM   1865  CA  ASN A 250      49.561  -1.813 -23.935  1.00 33.84           C
ANISOU 1865  CA  ASN A 250     3177   5427   4251    641   -651    100       C
ATOM   1866  C   ASN A 250      50.396  -0.565 -23.625  1.00 35.34           C
ANISOU 1866  C   ASN A 250     3267   5753   4407    544   -657     56       C
ATOM   1867  O   ASN A 250      51.490  -0.398 -24.137  1.00 35.65           O
ANISOU 1867  O   ASN A 250     3176   5897   4470    556   -651      5       O
ATOM   1868  CB  ASN A 250      49.806  -2.347 -25.333  1.00 33.48           C
ANISOU 1868  CB  ASN A 250     3089   5364   4266    703   -597     52       C
ATOM   1869  CG  ASN A 250      49.046  -3.613 -25.620  1.00 32.41           C
ANISOU 1869  CG  ASN A 250     3049   5090   4174    799   -603     83       C
ATOM   1870  OD1 ASN A 250      49.314  -4.540 -24.878  1.00 33.01           O
ANISOU 1870  OD1 ASN A 250     3136   5142   4264    896   -678    127       O
ATOM   1871  ND2 ASN A 250      48.089  -3.667 -26.530  1.00 33.47           N
ANISOU 1871  ND2 ASN A 250     3258   5129   4328    770   -536     68       N
ATOM   1872  N   GLY A 251      49.881   0.333 -22.792  1.00 35.81           N
ANISOU 1872  N   GLY A 251     3380   5811   4412    445   -665     69       N
ATOM   1873  CA  GLY A 251      50.621   1.517 -22.379  1.00 35.47           C
ANISOU 1873  CA  GLY A 251     3253   5881   4342    346   -682     22       C
ATOM   1874  C   GLY A 251      50.668   2.597 -23.460  1.00 35.40           C
ANISOU 1874  C   GLY A 251     3208   5880   4361    235   -596    -28       C
ATOM   1875  O   GLY A 251      51.479   3.486 -23.298  1.00 36.45           O
ANISOU 1875  O   GLY A 251     3249   6110   4491    155   -607    -70       O
ATOM   1876  N   ARG A 252      49.815   2.539 -24.515  1.00 31.53           N
ANISOU 1876  N   ARG A 252     2789   5293   3897    225   -516    -21       N
ATOM   1877  CA  ARG A 252      49.914   3.524 -25.591  1.00 32.53           C
ANISOU 1877  CA  ARG A 252     2882   5433   4044    126   -436    -56       C
ATOM   1878  C   ARG A 252      48.863   4.610 -25.393  1.00 31.40           C
ANISOU 1878  C   ARG A 252     2843   5206   3879     14   -406    -49       C
ATOM   1879  O   ARG A 252      47.726   4.521 -25.938  1.00 29.85           O
ANISOU 1879  O   ARG A 252     2750   4904   3688     15   -358    -26       O
ATOM   1880  CB  ARG A 252      49.730   2.869 -26.957  1.00 33.88           C
ANISOU 1880  CB  ARG A 252     3055   5570   4247    186   -371    -59       C
ATOM   1881  CG  ARG A 252      50.734   1.766 -27.270  1.00 37.88           C
ANISOU 1881  CG  ARG A 252     3457   6151   4781    311   -395    -80       C
ATOM   1882  CD  ARG A 252      52.210   2.167 -27.030  1.00 37.80           C
ANISOU 1882  CD  ARG A 252     3285   6300   4775    290   -423   -118       C
ATOM   1883  NE  ARG A 252      53.125   1.113 -27.497  1.00 38.37           N
ANISOU 1883  NE  ARG A 252     3251   6446   4879    422   -436   -146       N
ATOM   1884  CZ  ARG A 252      54.431   1.277 -27.616  1.00 42.49           C
ANISOU 1884  CZ  ARG A 252     3610   7118   5414    425   -444   -188       C
ATOM   1885  NH1 ARG A 252      54.937   2.487 -27.761  1.00 40.81           N
ANISOU 1885  NH1 ARG A 252     3322   6990   5194    287   -409   -209       N
ATOM   1886  NH2 ARG A 252      55.254   0.259 -27.655  1.00 39.08           N
ANISOU 1886  NH2 ARG A 252     3085   6753   5010    564   -484   -213       N
ATOM   1887  N   TYR A 253      49.203   5.647 -24.600  1.00 30.38           N
ANISOU 1887  N   TYR A 253     2688   5122   3731    -79   -437    -74       N
ATOM   1888  CA  TYR A 253      48.132   6.558 -24.169  1.00 31.45           C
ANISOU 1888  CA  TYR A 253     2934   5170   3846   -161   -424    -74       C
ATOM   1889  C   TYR A 253      48.696   7.881 -23.673  1.00 33.01           C
ANISOU 1889  C   TYR A 253     3084   5414   4041   -282   -444   -122       C
ATOM   1890  O   TYR A 253      49.855   7.951 -23.351  1.00 27.86           O
ANISOU 1890  O   TYR A 253     2320   4872   3393   -294   -487   -151       O
ATOM   1891  CB  TYR A 253      47.271   5.922 -23.072  1.00 30.15           C
ANISOU 1891  CB  TYR A 253     2863   4957   3634    -99   -469    -42       C
ATOM   1892  CG  TYR A 253      47.969   5.576 -21.774  1.00 31.47           C
ANISOU 1892  CG  TYR A 253     2985   5216   3756    -61   -559    -44       C
ATOM   1893  CD1 TYR A 253      48.276   6.541 -20.828  1.00 31.36           C
ANISOU 1893  CD1 TYR A 253     2952   5257   3705   -140   -604    -89       C
ATOM   1894  CD2 TYR A 253      48.230   4.246 -21.465  1.00 33.42           C
ANISOU 1894  CD2 TYR A 253     3218   5484   3993     59   -605      0       C
ATOM   1895  CE1 TYR A 253      48.893   6.196 -19.641  1.00 31.60           C
ANISOU 1895  CE1 TYR A 253     2941   5383   3682    -99   -692    -90       C
ATOM   1896  CE2 TYR A 253      48.799   3.864 -20.253  1.00 34.24           C
ANISOU 1896  CE2 TYR A 253     3291   5671   4047    105   -694     12       C
ATOM   1897  CZ  TYR A 253      49.086   4.842 -19.327  1.00 33.04           C
ANISOU 1897  CZ  TYR A 253     3118   5588   3846     26   -737    -31       C
ATOM   1898  OH  TYR A 253      49.658   4.418 -18.164  1.00 32.64           O
ANISOU 1898  OH  TYR A 253     3034   5630   3736     78   -830    -18       O
ATOM   1899  N   ASP A 254      47.878   8.921 -23.637  1.00 28.52           N
ANISOU 1899  N   ASP A 254     2599   4762   3474   -368   -416   -135       N
ATOM   1900  CA  ASP A 254      48.310  10.178 -23.041  1.00 31.99           C
ANISOU 1900  CA  ASP A 254     3011   5225   3917   -482   -445   -189       C
ATOM   1901  C   ASP A 254      47.664  10.410 -21.663  1.00 31.76           C
ANISOU 1901  C   ASP A 254     3057   5175   3831   -480   -501   -216       C
ATOM   1902  O   ASP A 254      48.183  11.201 -20.922  1.00 32.46           O
ANISOU 1902  O   ASP A 254     3111   5310   3911   -551   -549   -274       O
ATOM   1903  CB  ASP A 254      47.904  11.364 -23.925  1.00 30.91           C
ANISOU 1903  CB  ASP A 254     2917   5000   3828   -589   -380   -194       C
ATOM   1904  CG  ASP A 254      48.388  11.172 -25.359  1.00 33.35           C
ANISOU 1904  CG  ASP A 254     3165   5330   4176   -594   -313   -159       C
ATOM   1905  OD1 ASP A 254      49.585  10.944 -25.512  1.00 31.98           O
ANISOU 1905  OD1 ASP A 254     2867   5268   4015   -599   -324   -172       O
ATOM   1906  OD2 ASP A 254      47.577  11.163 -26.274  1.00 29.40           O
ANISOU 1906  OD2 ASP A 254     2736   4748   3685   -582   -252   -123       O
ATOM   1907  N   TYR A 255      46.495   9.813 -21.362  1.00 30.02           N
ANISOU 1907  N   TYR A 255     2942   4889   3575   -410   -490   -181       N
ATOM   1908  CA  TYR A 255      45.889   9.972 -20.054  1.00 34.81           C
ANISOU 1908  CA  TYR A 255     3614   5496   4115   -403   -535   -203       C
ATOM   1909  C   TYR A 255      45.261   8.666 -19.567  1.00 29.51           C
ANISOU 1909  C   TYR A 255     2995   4824   3392   -293   -548   -139       C
ATOM   1910  O   TYR A 255      45.040   7.735 -20.331  1.00 28.24           O
ANISOU 1910  O   TYR A 255     2843   4627   3260   -227   -515    -84       O
ATOM   1911  CB  TYR A 255      44.894  11.125 -20.042  1.00 34.77           C
ANISOU 1911  CB  TYR A 255     3697   5391   4120   -475   -499   -243       C
ATOM   1912  CG  TYR A 255      43.525  10.821 -20.606  1.00 32.85           C
ANISOU 1912  CG  TYR A 255     3552   5043   3886   -434   -437   -199       C
ATOM   1913  CD1 TYR A 255      43.230  11.046 -21.936  1.00 31.70           C
ANISOU 1913  CD1 TYR A 255     3421   4821   3803   -453   -373   -173       C
ATOM   1914  CD2 TYR A 255      42.474  10.467 -19.775  1.00 31.64           C
ANISOU 1914  CD2 TYR A 255     3477   4870   3674   -387   -440   -188       C
ATOM   1915  CE1 TYR A 255      41.980  10.880 -22.448  1.00 30.66           C
ANISOU 1915  CE1 TYR A 255     3372   4597   3680   -422   -324   -143       C
ATOM   1916  CE2 TYR A 255      41.201  10.250 -20.284  1.00 33.04           C
ANISOU 1916  CE2 TYR A 255     3732   4955   3864   -358   -384   -155       C
ATOM   1917  CZ  TYR A 255      40.948  10.461 -21.617  1.00 34.39           C
ANISOU 1917  CZ  TYR A 255     3912   5051   4102   -373   -330   -135       C
ATOM   1918  OH  TYR A 255      39.681  10.258 -22.066  1.00 33.87           O
ANISOU 1918  OH  TYR A 255     3917   4904   4047   -343   -284   -108       O
ATOM   1919  N   VAL A 256      45.043   8.634 -18.240  1.00 33.28           N
ANISOU 1919  N   VAL A 256     3503   5349   3789   -278   -600   -152       N
ATOM   1920  CA  VAL A 256      44.567   7.425 -17.572  1.00 31.23           C
ANISOU 1920  CA  VAL A 256     3290   5104   3471   -184   -622    -81       C
ATOM   1921  C   VAL A 256      43.049   7.519 -17.398  1.00 32.89           C
ANISOU 1921  C   VAL A 256     3612   5228   3655   -187   -569    -65       C
ATOM   1922  O   VAL A 256      42.550   8.464 -16.795  1.00 33.51           O
ANISOU 1922  O   VAL A 256     3729   5304   3697   -241   -566   -123       O
ATOM   1923  CB  VAL A 256      45.279   7.192 -16.234  1.00 31.01           C
ANISOU 1923  CB  VAL A 256     3224   5199   3356   -157   -712    -87       C
ATOM   1924  CG1 VAL A 256      44.669   6.050 -15.452  1.00 33.02           C
ANISOU 1924  CG1 VAL A 256     3544   5462   3540    -72   -731     -2       C
ATOM   1925  CG2 VAL A 256      46.750   6.889 -16.511  1.00 35.54           C
ANISOU 1925  CG2 VAL A 256     3676   5861   3966   -135   -764    -94       C
ATOM   1926  N   SER A 257      42.339   6.515 -17.904  1.00 29.92           N
ANISOU 1926  N   SER A 257     3281   4785   3301   -126   -531      7       N
ATOM   1927  CA  SER A 257      40.953   6.307 -17.552  1.00 29.59           C
ANISOU 1927  CA  SER A 257     3331   4686   3225   -116   -492     38       C
ATOM   1928  C   SER A 257      40.935   5.382 -16.373  1.00 30.13           C
ANISOU 1928  C   SER A 257     3420   4819   3208    -60   -538    101       C
ATOM   1929  O   SER A 257      41.447   4.283 -16.505  1.00 36.21           O
ANISOU 1929  O   SER A 257     4168   5596   3995      5   -567    167       O
ATOM   1930  CB  SER A 257      40.133   5.701 -18.686  1.00 28.15           C
ANISOU 1930  CB  SER A 257     3187   4398   3111    -90   -430     83       C
ATOM   1931  OG  SER A 257      39.865   6.638 -19.726  1.00 28.29           O
ANISOU 1931  OG  SER A 257     3205   4351   3190   -143   -380     34       O
ATOM   1932  N   LEU A 258      40.253   5.765 -15.305  1.00 31.17           N
ANISOU 1932  N   LEU A 258     3600   4988   3253    -81   -538     86       N
ATOM   1933  CA  LEU A 258      39.964   4.811 -14.253  1.00 35.01           C
ANISOU 1933  CA  LEU A 258     4124   5526   3651    -30   -565    168       C
ATOM   1934  C   LEU A 258      38.891   3.805 -14.675  1.00 29.86           C
ANISOU 1934  C   LEU A 258     3532   4781   3032      1   -510    257       C
ATOM   1935  O   LEU A 258      38.470   3.789 -15.811  1.00 27.56           O
ANISOU 1935  O   LEU A 258     3245   4393   2831     -6   -461    249       O
ATOM   1936  CB  LEU A 258      39.624   5.592 -12.992  1.00 40.08           C
ANISOU 1936  CB  LEU A 258     4791   6256   4178    -65   -578    115       C
ATOM   1937  CG  LEU A 258      40.797   6.437 -12.530  1.00 41.11           C
ANISOU 1937  CG  LEU A 258     4858   6482   4279    -96   -648     27       C
ATOM   1938  CD1 LEU A 258      40.421   7.371 -11.414  1.00 52.55           C
ANISOU 1938  CD1 LEU A 258     6334   8007   5624   -136   -659    -54       C
ATOM   1939  CD2 LEU A 258      41.887   5.498 -12.081  1.00 43.70           C
ANISOU 1939  CD2 LEU A 258     5138   6893   4572    -34   -730     93       C
ATOM   1940  N   GLY A 259      38.529   2.910 -13.737  1.00 33.89           N
ANISOU 1940  N   GLY A 259     4084   5326   3466     36   -526    347       N
ATOM   1941  CA  GLY A 259      37.461   1.935 -13.937  1.00 35.35           C
ANISOU 1941  CA  GLY A 259     4327   5428   3675     53   -477    437       C
ATOM   1942  C   GLY A 259      36.084   2.598 -14.131  1.00 32.72           C
ANISOU 1942  C   GLY A 259     4033   5052   3346      0   -395    394       C
ATOM   1943  O   GLY A 259      35.907   3.819 -13.865  1.00 35.05           O
ANISOU 1943  O   GLY A 259     4321   5389   3605    -44   -380    299       O
ATOM   1944  N   ASP A 260      35.146   1.841 -14.719  1.00 30.32           N
ANISOU 1944  N   ASP A 260     3764   4653   3102      3   -345    453       N
ATOM   1945  CA  ASP A 260      33.761   2.302 -14.853  1.00 35.42           C
ANISOU 1945  CA  ASP A 260     4440   5266   3752    -39   -270    425       C
ATOM   1946  C   ASP A 260      33.210   2.762 -13.518  1.00 31.74           C
ANISOU 1946  C   ASP A 260     3995   4904   3159    -63   -254    417       C
ATOM   1947  O   ASP A 260      33.216   1.996 -12.575  1.00 29.07           O
ANISOU 1947  O   ASP A 260     3680   4623   2740    -49   -271    505       O
ATOM   1948  CB  ASP A 260      32.915   1.112 -15.349  1.00 38.43           C
ANISOU 1948  CB  ASP A 260     4852   5552   4196    -31   -235    514       C
ATOM   1949  CG  ASP A 260      33.243   0.760 -16.788  1.00 43.96           C
ANISOU 1949  CG  ASP A 260     5534   6148   5020     -8   -240    498       C
ATOM   1950  OD1 ASP A 260      34.027   1.513 -17.434  1.00 39.28           O
ANISOU 1950  OD1 ASP A 260     4902   5560   4460     -6   -258    422       O
ATOM   1951  OD2 ASP A 260      32.801  -0.312 -17.192  1.00 48.74           O
ANISOU 1951  OD2 ASP A 260     6162   6674   5682      5   -230    565       O
ATOM   1952  N   ASN A 261      32.774   4.018 -13.390  1.00 30.42           N
ANISOU 1952  N   ASN A 261     3822   4767   2967    -97   -224    310       N
ATOM   1953  CA  ASN A 261      32.203   4.487 -12.135  1.00 31.53           C
ANISOU 1953  CA  ASN A 261     3980   5015   2982   -113   -203    285       C
ATOM   1954  C   ASN A 261      33.197   4.391 -10.988  1.00 36.80           C
ANISOU 1954  C   ASN A 261     4643   5803   3534    -96   -271    302       C
ATOM   1955  O   ASN A 261      32.780   4.421  -9.827  1.00 33.35           O
ANISOU 1955  O   ASN A 261     4226   5473   2970   -101   -259    314       O
ATOM   1956  CB  ASN A 261      30.877   3.784 -11.755  1.00 34.59           C
ANISOU 1956  CB  ASN A 261     4398   5407   3335   -125   -134    363       C
ATOM   1957  CG  ASN A 261      29.727   4.373 -12.550  1.00 35.10           C
ANISOU 1957  CG  ASN A 261     4458   5401   3477   -147    -66    299       C
ATOM   1958  OD1 ASN A 261      29.499   5.573 -12.513  1.00 31.91           O
ANISOU 1958  OD1 ASN A 261     4044   5015   3064   -156    -51    185       O
ATOM   1959  ND2 ASN A 261      29.092   3.568 -13.364  1.00 33.15           N
ANISOU 1959  ND2 ASN A 261     4215   5061   3318   -151    -34    363       N
ATOM   1960  N   GLU A 262      34.507   4.343 -11.274  1.00 35.39           N
ANISOU 1960  N   GLU A 262     4431   5624   3390    -76   -344    294       N
ATOM   1961  CA  GLU A 262      35.474   4.235 -10.193  1.00 34.14           C
ANISOU 1961  CA  GLU A 262     4260   5588   3121    -55   -419    309       C
ATOM   1962  C   GLU A 262      35.722   5.616  -9.602  1.00 35.07           C
ANISOU 1962  C   GLU A 262     4360   5790   3174    -88   -438    168       C
ATOM   1963  O   GLU A 262      36.322   6.483 -10.224  1.00 39.04           O
ANISOU 1963  O   GLU A 262     4826   6255   3751   -112   -459     72       O
ATOM   1964  CB  GLU A 262      36.795   3.621 -10.647  1.00 35.32           C
ANISOU 1964  CB  GLU A 262     4368   5720   3330    -15   -494    351       C
ATOM   1965  CG  GLU A 262      37.751   3.327  -9.500  1.00 35.90           C
ANISOU 1965  CG  GLU A 262     4426   5926   3287     18   -581    385       C
ATOM   1966  CD  GLU A 262      39.026   2.567  -9.901  1.00 38.40           C
ANISOU 1966  CD  GLU A 262     4696   6231   3663     74   -659    438       C
ATOM   1967  OE1 GLU A 262      39.283   2.359 -11.088  1.00 36.92           O
ANISOU 1967  OE1 GLU A 262     4481   5941   3605     84   -644    432       O
ATOM   1968  OE2 GLU A 262      39.729   2.144  -8.992  1.00 42.56           O
ANISOU 1968  OE2 GLU A 262     5212   6858   4098    114   -733    488       O
ATOM   1969  N   ILE A 263      35.284   5.785  -8.367  1.00 38.64           N
ANISOU 1969  N   ILE A 263     4837   6359   3483    -91   -432    159       N
ATOM   1970  CA  ILE A 263      35.514   6.974  -7.576  1.00 40.47           C
ANISOU 1970  CA  ILE A 263     5058   6689   3628   -115   -459     23       C
ATOM   1971  C   ILE A 263      36.506   6.531  -6.521  1.00 35.24           C
ANISOU 1971  C   ILE A 263     4382   6165   2841    -87   -548     65       C
ATOM   1972  O   ILE A 263      36.127   5.913  -5.529  1.00 39.08           O
ANISOU 1972  O   ILE A 263     4902   6752   3194    -66   -543    145       O
ATOM   1973  CB  ILE A 263      34.224   7.520  -6.942  1.00 39.19           C
ANISOU 1973  CB  ILE A 263     4932   6573   3384   -130   -384    -32       C
ATOM   1974  CG1 ILE A 263      33.081   7.715  -7.943  1.00 43.56           C
ANISOU 1974  CG1 ILE A 263     5499   6998   4055   -145   -295    -44       C
ATOM   1975  CG2 ILE A 263      34.509   8.790  -6.144  1.00 44.74           C
ANISOU 1975  CG2 ILE A 263     5625   7368   4003   -149   -418   -194       C
ATOM   1976  CD1 ILE A 263      33.228   8.838  -8.916  1.00 41.61           C
ANISOU 1976  CD1 ILE A 263     5233   6642   3934   -170   -294   -164       C
ATOM   1977  N   PRO A 264      37.826   6.825  -6.672  1.00 42.66           N
ANISOU 1977  N   PRO A 264     5268   7125   3814    -86   -634     16       N
ATOM   1978  CA  PRO A 264      38.806   6.283  -5.733  1.00 41.69           C
ANISOU 1978  CA  PRO A 264     5124   7135   3579    -48   -729     68       C
ATOM   1979  C   PRO A 264      38.697   6.967  -4.369  1.00 41.57           C
ANISOU 1979  C   PRO A 264     5123   7281   3388    -61   -756    -17       C
ATOM   1980  O   PRO A 264      38.349   8.155  -4.266  1.00 39.41           O
ANISOU 1980  O   PRO A 264     4851   7010   3110   -105   -732   -166       O
ATOM   1981  CB  PRO A 264      40.129   6.524  -6.433  1.00 44.25           C
ANISOU 1981  CB  PRO A 264     5373   7430   4008    -52   -801     21       C
ATOM   1982  CG  PRO A 264      39.894   7.644  -7.392  1.00 45.66           C
ANISOU 1982  CG  PRO A 264     5537   7498   4311   -113   -751   -100       C
ATOM   1983  CD  PRO A 264      38.424   7.653  -7.735  1.00 47.20           C
ANISOU 1983  CD  PRO A 264     5796   7604   4531   -122   -645    -80       C
ATOM   1984  N   GLU A 265      38.917   6.163  -3.324  1.00 43.84           N
ANISOU 1984  N   GLU A 265     5430   7700   3528    -18   -804     83       N
ATOM   1985  CA  GLU A 265      39.149   6.637  -1.974  1.00 49.37           C
ANISOU 1985  CA  GLU A 265     6133   8584   4042    -17   -859     14       C
ATOM   1986  C   GLU A 265      40.142   7.772  -1.975  1.00 43.86           C
ANISOU 1986  C   GLU A 265     5373   7921   3371    -51   -937   -157       C
ATOM   1987  O   GLU A 265      40.963   7.820  -2.869  1.00 43.27           O
ANISOU 1987  O   GLU A 265     5242   7759   3437    -60   -973   -169       O
ATOM   1988  CB  GLU A 265      39.681   5.497  -1.095  1.00 60.01           C
ANISOU 1988  CB  GLU A 265     7493  10053   5256     43   -932    168       C
ATOM   1989  CG  GLU A 265      38.610   4.423  -0.827  1.00 67.79           C
ANISOU 1989  CG  GLU A 265     8550  11024   6181     64   -853    342       C
ATOM   1990  CD  GLU A 265      37.425   4.881   0.025  1.00 77.25           C
ANISOU 1990  CD  GLU A 265     9796  12321   7233     35   -769    300       C
ATOM   1991  OE1 GLU A 265      37.698   5.223   1.175  1.00 94.60           O
ANISOU 1991  OE1 GLU A 265    11996  14696   9249     44   -820    251       O
ATOM   1992  OE2 GLU A 265      36.251   4.974  -0.458  1.00 82.20           O
ANISOU 1992  OE2 GLU A 265    10451  12858   7923      4   -656    298       O
ATOM   1993  N   ASP A 266      40.066   8.654  -0.973  1.00 47.13           N
ANISOU 1993  N   ASP A 266     5793   8463   3649    -72   -962   -290       N
ATOM   1994  CA  ASP A 266      40.918   9.839  -0.890  1.00 47.53           C
ANISOU 1994  CA  ASP A 266     5788   8543   3726   -119  -1036   -473       C
ATOM   1995  C   ASP A 266      42.376   9.443  -1.020  1.00 48.83           C
ANISOU 1995  C   ASP A 266     5876   8750   3926   -103  -1151   -438       C
ATOM   1996  O   ASP A 266      43.084  10.083  -1.770  1.00 49.05           O
ANISOU 1996  O   ASP A 266     5843   8700   4091   -149  -1179   -525       O
ATOM   1997  CB  ASP A 266      40.717  10.635   0.414  1.00 53.00           C
ANISOU 1997  CB  ASP A 266     6502   9400   4235   -129  -1066   -612       C
ATOM   1998  CG  ASP A 266      39.377  11.388   0.431  1.00 56.07           C
ANISOU 1998  CG  ASP A 266     6947   9737   4619   -151   -956   -708       C
ATOM   1999  OD1 ASP A 266      38.415  10.704   0.277  1.00 54.41           O
ANISOU 1999  OD1 ASP A 266     6781   9493   4399   -126   -866   -590       O
ATOM   2000  OD2 ASP A 266      39.308  12.662   0.495  1.00 58.64           O
ANISOU 2000  OD2 ASP A 266     7267  10039   4972   -195   -960   -901       O
ATOM   2001  N   SER A 267      42.879   8.438  -0.280  1.00 46.53           N
ANISOU 2001  N   SER A 267     5581   8586   3512    -38  -1222   -313       N
ATOM   2002  CA  SER A 267      44.310   8.240  -0.293  1.00 47.19           C
ANISOU 2002  CA  SER A 267     5577   8731   3620    -20  -1343   -312       C
ATOM   2003  C   SER A 267      44.793   7.645  -1.625  1.00 45.73           C
ANISOU 2003  C   SER A 267     5345   8396   3633     -5  -1327   -226       C
ATOM   2004  O   SER A 267      45.906   7.941  -2.037  1.00 43.44           O
ANISOU 2004  O   SER A 267     4964   8111   3428    -23  -1398   -287       O
ATOM   2005  CB  SER A 267      44.763   7.500   0.892  1.00 55.91           C
ANISOU 2005  CB  SER A 267     6685  10020   4537     46  -1436   -224       C
ATOM   2006  OG  SER A 267      44.092   6.298   0.916  1.00 66.82           O
ANISOU 2006  OG  SER A 267     8134  11367   5885    105  -1382    -30       O
ATOM   2007  N   ASP A 268      43.969   6.871  -2.342  1.00 45.59           N
ANISOU 2007  N   ASP A 268     5383   8246   3693     20  -1234   -100       N
ATOM   2008  CA  ASP A 268      44.383   6.423  -3.663  1.00 45.10           C
ANISOU 2008  CA  ASP A 268     5277   8041   3816     30  -1214    -46       C
ATOM   2009  C   ASP A 268      44.353   7.578  -4.659  1.00 44.15           C
ANISOU 2009  C   ASP A 268     5124   7807   3842    -52  -1163   -185       C
ATOM   2010  O   ASP A 268      45.262   7.677  -5.483  1.00 43.42           O
ANISOU 2010  O   ASP A 268     4952   7670   3872    -65  -1192   -208       O
ATOM   2011  CB  ASP A 268      43.573   5.253  -4.232  1.00 49.68           C
ANISOU 2011  CB  ASP A 268     5920   8503   4450     79  -1137    116       C
ATOM   2012  CG  ASP A 268      43.590   4.020  -3.381  1.00 55.72           C
ANISOU 2012  CG  ASP A 268     6726   9348   5096    159  -1183    278       C
ATOM   2013  OD1 ASP A 268      44.689   3.661  -2.907  1.00 53.43           O
ANISOU 2013  OD1 ASP A 268     6381   9161   4757    211  -1294    305       O
ATOM   2014  OD2 ASP A 268      42.502   3.476  -3.179  1.00 62.32           O
ANISOU 2014  OD2 ASP A 268     7645  10146   5888    166  -1109    375       O
ATOM   2015  N   ALA A 269      43.349   8.448  -4.565  1.00 39.75           N
ANISOU 2015  N   ALA A 269     4624   7207   3269   -106  -1089   -274       N
ATOM   2016  CA  ALA A 269      43.232   9.629  -5.430  1.00 40.51           C
ANISOU 2016  CA  ALA A 269     4705   7189   3498   -184  -1044   -403       C
ATOM   2017  C   ALA A 269      44.413  10.576  -5.208  1.00 43.02           C
ANISOU 2017  C   ALA A 269     4940   7575   3830   -242  -1135   -540       C
ATOM   2018  O   ALA A 269      44.860  11.207  -6.143  1.00 48.37           O
ANISOU 2018  O   ALA A 269     5570   8159   4647   -300  -1124   -599       O
ATOM   2019  CB  ALA A 269      41.918  10.347  -5.152  1.00 41.84           C
ANISOU 2019  CB  ALA A 269     4952   7318   3626   -213   -962   -474       C
ATOM   2020  N   SER A 270      44.900  10.636  -3.971  1.00 42.33           N
ANISOU 2020  N   SER A 270     4836   7654   3593   -227  -1225   -584       N
ATOM   2021  CA  SER A 270      45.956  11.516  -3.524  1.00 46.00           C
ANISOU 2021  CA  SER A 270     5224   8209   4044   -282  -1323   -725       C
ATOM   2022  C   SER A 270      47.303  11.109  -4.123  1.00 52.90           C
ANISOU 2022  C   SER A 270     5985   9101   5013   -278  -1392   -686       C
ATOM   2023  O   SER A 270      47.938  12.027  -4.653  1.00 48.91           O
ANISOU 2023  O   SER A 270     5413   8551   4617   -362  -1409   -795       O
ATOM   2024  CB  SER A 270      46.031  11.596  -2.022  1.00 48.12           C
ANISOU 2024  CB  SER A 270     5508   8665   4110   -258  -1401   -778       C
ATOM   2025  OG  SER A 270      46.887  12.607  -1.674  1.00 55.22           O
ANISOU 2025  OG  SER A 270     6340   9627   5012   -327  -1487   -941       O
ATOM   2026  N   ASP A 271      47.720   9.818  -4.062  1.00 61.53           N
ANISOU 2026  N   ASP A 271     7054  10251   6072   -186  -1429   -538       N
ATOM   2027  CA  ASP A 271      49.033   9.440  -4.605  1.00 58.35           C
ANISOU 2027  CA  ASP A 271     6532   9878   5759   -170  -1497   -513       C
ATOM   2028  C   ASP A 271      48.986   8.618  -5.916  1.00 59.41           C
ANISOU 2028  C   ASP A 271     6656   9878   6037   -129  -1426   -396       C
ATOM   2029  O   ASP A 271      49.931   8.732  -6.656  1.00 72.45           O
ANISOU 2029  O   ASP A 271     8206  11521   7799   -151  -1448   -421       O
ATOM   2030  CB  ASP A 271      49.924   8.964  -3.438  1.00 62.38           C
ANISOU 2030  CB  ASP A 271     6986  10586   6126   -109  -1632   -497       C
ATOM   2031  CG  ASP A 271      49.574   7.551  -3.077  1.00 64.19           C
ANISOU 2031  CG  ASP A 271     7275  10841   6272     10  -1636   -316       C
ATOM   2032  OD1 ASP A 271      48.435   7.085  -3.494  1.00 58.41           O
ANISOU 2032  OD1 ASP A 271     6643   9985   5564     30  -1529   -225       O
ATOM   2033  OD2 ASP A 271      50.511   6.886  -2.554  1.00 56.09           O
ANISOU 2033  OD2 ASP A 271     6183   9941   5184     83  -1746   -262       O
ATOM   2034  N   LYS A 272      47.956   7.838  -6.322  1.00 66.30           N
ANISOU 2034  N   LYS A 272     7621  10643   6924    -78  -1338   -279       N
ATOM   2035  CA  LYS A 272      47.793   7.287  -7.674  1.00 60.16           C
ANISOU 2035  CA  LYS A 272     6841   9723   6294    -58  -1261   -204       C
ATOM   2036  C   LYS A 272      48.750   6.104  -7.909  1.00 63.88           C
ANISOU 2036  C   LYS A 272     7239  10235   6796     38  -1323   -103       C
ATOM   2037  O   LYS A 272      48.726   5.133  -7.086  1.00 68.30           O
ANISOU 2037  O   LYS A 272     7832  10863   7254    127  -1377      0       O
ATOM   2038  CB  LYS A 272      48.039   8.425  -8.680  1.00 56.54           C
ANISOU 2038  CB  LYS A 272     6331   9180   5968   -160  -1215   -316       C
ATOM   2039  CG  LYS A 272      47.255   9.688  -8.354  1.00 54.13           C
ANISOU 2039  CG  LYS A 272     6089   8838   5638   -249  -1176   -431       C
ATOM   2040  CD  LYS A 272      46.907  10.630  -9.426  1.00 49.92           C
ANISOU 2040  CD  LYS A 272     5567   8166   5235   -334  -1097   -496       C
ATOM   2041  CE  LYS A 272      45.671  11.473  -9.169  1.00 41.17           C
ANISOU 2041  CE  LYS A 272     4559   6983   4100   -377  -1035   -562       C
ATOM   2042  NZ  LYS A 272      45.972  12.587  -8.215  1.00 43.18           N
ANISOU 2042  NZ  LYS A 272     4801   7313   4290   -442  -1099   -709       N
ATOM   2043  N   VAL A 279      51.555  -3.464 -12.608  1.00 50.04           N
ANISOU 2043  N   VAL A 279     5333   8019   5658    910  -1423    577       N
ATOM   2044  CA  VAL A 279      50.507  -2.811 -13.476  1.00 55.11           C
ANISOU 2044  CA  VAL A 279     6039   8554   6346    797  -1295    526       C
ATOM   2045  C   VAL A 279      50.179  -3.682 -14.685  1.00 48.12           C
ANISOU 2045  C   VAL A 279     5182   7519   5583    857  -1234    547       C
ATOM   2046  O   VAL A 279      51.032  -3.983 -15.501  1.00 50.30           O
ANISOU 2046  O   VAL A 279     5361   7806   5943    921  -1242    501       O
ATOM   2047  CB  VAL A 279      50.928  -1.411 -13.963  1.00 54.96           C
ANISOU 2047  CB  VAL A 279     5926   8614   6341    681  -1253    392       C
ATOM   2048  CG1 VAL A 279      49.905  -0.754 -14.856  1.00 52.18           C
ANISOU 2048  CG1 VAL A 279     5637   8152   6034    579  -1132    348       C
ATOM   2049  CG2 VAL A 279      51.161  -0.502 -12.791  1.00 63.78           C
ANISOU 2049  CG2 VAL A 279     7024   9866   7343    612  -1311    354       C
ATOM   2050  N   ASP A 280      48.899  -4.004 -14.871  1.00 44.81           N
ANISOU 2050  N   ASP A 280     4889   6962   5173    826  -1165    602       N
ATOM   2051  CA  ASP A 280      48.432  -4.583 -16.120  1.00 46.19           C
ANISOU 2051  CA  ASP A 280     5093   6994   5460    851  -1095    594       C
ATOM   2052  C   ASP A 280      47.870  -3.489 -17.025  1.00 38.47           C
ANISOU 2052  C   ASP A 280     4112   5996   4508    731   -991    501       C
ATOM   2053  O   ASP A 280      46.805  -2.987 -16.767  1.00 38.87           O
ANISOU 2053  O   ASP A 280     4247   6007   4515    645   -939    512       O
ATOM   2054  CB  ASP A 280      47.435  -5.702 -15.826  1.00 43.02           C
ANISOU 2054  CB  ASP A 280     4824   6453   5069    893  -1092    713       C
ATOM   2055  CG  ASP A 280      46.846  -6.346 -17.057  1.00 41.55           C
ANISOU 2055  CG  ASP A 280     4678   6111   4996    914  -1026    700       C
ATOM   2056  OD1 ASP A 280      47.144  -5.930 -18.152  1.00 44.35           O
ANISOU 2056  OD1 ASP A 280     4966   6471   5412    898   -976    603       O
ATOM   2057  OD2 ASP A 280      46.065  -7.241 -16.900  1.00 56.54           O
ANISOU 2057  OD2 ASP A 280     6675   7888   6917    939  -1023    787       O
ATOM   2058  N   TYR A 281      48.562  -3.148 -18.104  1.00 37.96           N
ANISOU 2058  N   TYR A 281     3950   5958   4512    730   -959    413       N
ATOM   2059  CA  TYR A 281      48.204  -2.051 -19.005  1.00 37.39           C
ANISOU 2059  CA  TYR A 281     3864   5878   4462    619   -868    331       C
ATOM   2060  C   TYR A 281      46.890  -2.305 -19.760  1.00 36.49           C
ANISOU 2060  C   TYR A 281     3857   5618   4389    592   -786    349       C
ATOM   2061  O   TYR A 281      46.293  -1.371 -20.311  1.00 34.05           O
ANISOU 2061  O   TYR A 281     3567   5288   4081    495   -714    301       O
ATOM   2062  CB  TYR A 281      49.379  -1.730 -19.940  1.00 40.75           C
ANISOU 2062  CB  TYR A 281     4152   6386   4944    630   -858    248       C
ATOM   2063  CG  TYR A 281      50.447  -0.931 -19.234  1.00 42.93           C
ANISOU 2063  CG  TYR A 281     4319   6816   5173    592   -916    204       C
ATOM   2064  CD1 TYR A 281      50.214   0.405 -18.990  1.00 38.46           C
ANISOU 2064  CD1 TYR A 281     3756   6290   4565    459   -888    155       C
ATOM   2065  CD2 TYR A 281      51.577  -1.518 -18.699  1.00 45.57           C
ANISOU 2065  CD2 TYR A 281     4561   7249   5503    689  -1009    215       C
ATOM   2066  CE1 TYR A 281      51.103   1.182 -18.296  1.00 39.41           C
ANISOU 2066  CE1 TYR A 281     3785   6543   4643    410   -945    107       C
ATOM   2067  CE2 TYR A 281      52.448  -0.770 -17.918  1.00 49.60           C
ANISOU 2067  CE2 TYR A 281     4978   7905   5961    646  -1073    175       C
ATOM   2068  CZ  TYR A 281      52.220   0.587 -17.754  1.00 47.26           C
ANISOU 2068  CZ  TYR A 281     4682   7645   5627    501  -1038    116       C
ATOM   2069  OH  TYR A 281      53.030   1.417 -17.068  1.00 47.47           O
ANISOU 2069  OH  TYR A 281     4619   7805   5612    440  -1096     61       O
ATOM   2070  N   ASN A 282      46.466  -3.575 -19.765  1.00 38.87           N
ANISOU 2070  N   ASN A 282     4225   5817   4727    678   -804    420       N
ATOM   2071  CA  ASN A 282      45.256  -4.001 -20.424  1.00 36.31           C
ANISOU 2071  CA  ASN A 282     3995   5352   4447    661   -740    440       C
ATOM   2072  C   ASN A 282      44.110  -4.271 -19.453  1.00 39.49           C
ANISOU 2072  C   ASN A 282     4512   5693   4798    627   -741    529       C
ATOM   2073  O   ASN A 282      43.021  -4.542 -19.945  1.00 39.33           O
ANISOU 2073  O   ASN A 282     4565   5564   4813    597   -686    543       O
ATOM   2074  CB  ASN A 282      45.518  -5.178 -21.354  1.00 37.63           C
ANISOU 2074  CB  ASN A 282     4153   5433   4709    766   -745    435       C
ATOM   2075  CG  ASN A 282      46.409  -4.748 -22.508  1.00 42.05           C
ANISOU 2075  CG  ASN A 282     4603   6060   5311    778   -713    335       C
ATOM   2076  OD1 ASN A 282      46.356  -3.587 -22.962  1.00 40.16           O
ANISOU 2076  OD1 ASN A 282     4331   5878   5050    682   -656    276       O
ATOM   2077  ND2 ASN A 282      47.313  -5.655 -22.869  1.00 39.47           N
ANISOU 2077  ND2 ASN A 282     4215   5740   5042    898   -755    320       N
ATOM   2078  N   SER A 283      44.256  -4.037 -18.152  1.00 42.74           N
ANISOU 2078  N   SER A 283     4935   6186   5119    613   -791    577       N
ATOM   2079  CA  SER A 283      43.088  -4.028 -17.264  1.00 43.48           C
ANISOU 2079  CA  SER A 283     5128   6248   5144    558   -771    648       C
ATOM   2080  C   SER A 283      42.450  -2.624 -17.293  1.00 39.82           C
ANISOU 2080  C   SER A 283     4668   5826   4633    442   -706    574       C
ATOM   2081  O   SER A 283      43.073  -1.675 -17.754  1.00 36.06           O
ANISOU 2081  O   SER A 283     4120   5414   4166    406   -696    484       O
ATOM   2082  CB  SER A 283      43.468  -4.414 -15.876  1.00 45.55           C
ANISOU 2082  CB  SER A 283     5405   6584   5316    598   -850    733       C
ATOM   2083  OG  SER A 283      44.300  -3.402 -15.372  1.00 45.79           O
ANISOU 2083  OG  SER A 283     5360   6760   5278    569   -886    667       O
ATOM   2084  N   ILE A 284      41.208  -2.526 -16.823  1.00 38.42           N
ANISOU 2084  N   ILE A 284     4573   5609   4413    386   -662    613       N
ATOM   2085  CA  ILE A 284      40.450  -1.293 -16.958  1.00 41.66           C
ANISOU 2085  CA  ILE A 284     4996   6035   4796    290   -596    542       C
ATOM   2086  C   ILE A 284      40.265  -0.594 -15.610  1.00 36.55           C
ANISOU 2086  C   ILE A 284     4368   5491   4027    246   -614    544       C
ATOM   2087  O   ILE A 284      39.831   0.553 -15.585  1.00 41.00           O
ANISOU 2087  O   ILE A 284     4932   6082   4563    174   -574    469       O
ATOM   2088  CB  ILE A 284      39.119  -1.473 -17.749  1.00 49.40           C
ANISOU 2088  CB  ILE A 284     6037   6897   5835    255   -518    547       C
ATOM   2089  CG1 ILE A 284      38.206  -2.572 -17.219  1.00 48.64           C
ANISOU 2089  CG1 ILE A 284     6017   6731   5731    270   -512    654       C
ATOM   2090  CG2 ILE A 284      39.370  -1.652 -19.270  1.00 44.99           C
ANISOU 2090  CG2 ILE A 284     5445   6265   5384    278   -493    495       C
ATOM   2091  CD1 ILE A 284      36.774  -2.343 -17.676  1.00 54.12           C
ANISOU 2091  CD1 ILE A 284     6758   7352   6451    207   -433    641       C
ATOM   2092  N   GLU A 285      40.619  -1.250 -14.512  1.00 37.37           N
ANISOU 2092  N   GLU A 285     4486   5654   4056    292   -677    625       N
ATOM   2093  CA  GLU A 285      40.435  -0.770 -13.157  1.00 41.81           C
ANISOU 2093  CA  GLU A 285     5073   6328   4485    261   -698    637       C
ATOM   2094  C   GLU A 285      41.740  -0.222 -12.599  1.00 45.95           C
ANISOU 2094  C   GLU A 285     5522   6983   4954    277   -779    584       C
ATOM   2095  O   GLU A 285      42.814  -0.784 -12.899  1.00 40.57           O
ANISOU 2095  O   GLU A 285     4781   6312   4320    345   -840    599       O
ATOM   2096  CB  GLU A 285      40.144  -1.904 -12.166  1.00 48.23           C
ANISOU 2096  CB  GLU A 285     5949   7147   5229    307   -731    777       C
ATOM   2097  CG  GLU A 285      39.188  -2.968 -12.633  1.00 66.42           C
ANISOU 2097  CG  GLU A 285     8320   9312   7604    316   -683    870       C
ATOM   2098  CD  GLU A 285      37.795  -2.416 -12.850  1.00 73.32           C
ANISOU 2098  CD  GLU A 285     9236  10145   8477    233   -586    837       C
ATOM   2099  OE1 GLU A 285      37.371  -1.539 -12.036  1.00 90.65           O
ANISOU 2099  OE1 GLU A 285    11439  12437  10566    182   -564    799       O
ATOM   2100  OE2 GLU A 285      37.186  -2.815 -13.863  1.00 71.08           O
ANISOU 2100  OE2 GLU A 285     8968   9739   8300    226   -538    837       O
ATOM   2101  N   GLY A 286      41.628   0.744 -11.663  1.00 37.21           N
ANISOU 2101  N   GLY A 286     4417   5983   3739    223   -788    528       N
ATOM   2102  CA  GLY A 286      42.762   1.246 -10.896  1.00 40.83           C
ANISOU 2102  CA  GLY A 286     4809   6581   4122    231   -874    478       C
ATOM   2103  C   GLY A 286      43.611   2.264 -11.669  1.00 37.52           C
ANISOU 2103  C   GLY A 286     4300   6177   3778    187   -880    352       C
ATOM   2104  O   GLY A 286      43.404   2.526 -12.824  1.00 44.28           O
ANISOU 2104  O   GLY A 286     5145   6940   4739    160   -820    313       O
ATOM   2105  N   PHE A 287      44.507   2.912 -10.985  1.00 36.31           N
ANISOU 2105  N   PHE A 287     4085   6148   3562    171   -951    286       N
ATOM   2106  CA  PHE A 287      45.458   3.872 -11.519  1.00 41.59           C
ANISOU 2106  CA  PHE A 287     4657   6852   4291    120   -970    172       C
ATOM   2107  C   PHE A 287      46.518   3.170 -12.377  1.00 40.21           C
ANISOU 2107  C   PHE A 287     4394   6667   4214    182  -1000    198       C
ATOM   2108  O   PHE A 287      46.742   1.984 -12.293  1.00 35.63           O
ANISOU 2108  O   PHE A 287     3820   6080   3637    277  -1036    292       O
ATOM   2109  CB  PHE A 287      46.077   4.693 -10.362  1.00 43.77           C
ANISOU 2109  CB  PHE A 287     4893   7276   4461     82  -1048     93       C
ATOM   2110  CG  PHE A 287      45.143   5.747  -9.797  1.00 44.67           C
ANISOU 2110  CG  PHE A 287     5074   7392   4507      4  -1006     15       C
ATOM   2111  CD1 PHE A 287      44.929   6.953 -10.460  1.00 42.96           C
ANISOU 2111  CD1 PHE A 287     4848   7109   4365    -85   -953    -93       C
ATOM   2112  CD2 PHE A 287      44.389   5.486  -8.679  1.00 42.06           C
ANISOU 2112  CD2 PHE A 287     4819   7117   4044     24  -1010     59       C
ATOM   2113  CE1 PHE A 287      44.095   7.924  -9.929  1.00 46.09           C
ANISOU 2113  CE1 PHE A 287     5304   7501   4706   -144   -921   -174       C
ATOM   2114  CE2 PHE A 287      43.563   6.466  -8.144  1.00 46.23           C
ANISOU 2114  CE2 PHE A 287     5399   7658   4506    -37   -971    -26       C
ATOM   2115  CZ  PHE A 287      43.391   7.664  -8.777  1.00 42.64           C
ANISOU 2115  CZ  PHE A 287     4934   7134   4133   -117   -927   -145       C
ATOM   2116  N   LYS A 288      47.160   3.948 -13.249  1.00 41.28           N
ANISOU 2116  N   LYS A 288     4449   6801   4434    127   -981    110       N
ATOM   2117  CA  LYS A 288      48.307   3.525 -14.038  1.00 35.67           C
ANISOU 2117  CA  LYS A 288     3629   6114   3807    172  -1007    106       C
ATOM   2118  C   LYS A 288      49.158   4.778 -14.098  1.00 41.48           C
ANISOU 2118  C   LYS A 288     4269   6932   4560     77  -1027     -6       C
ATOM   2119  O   LYS A 288      48.616   5.845 -13.802  1.00 36.84           O
ANISOU 2119  O   LYS A 288     3724   6328   3942    -15  -1001    -71       O
ATOM   2120  CB  LYS A 288      47.880   3.141 -15.456  1.00 36.66           C
ANISOU 2120  CB  LYS A 288     3773   6113   4041    186   -920    127       C
ATOM   2121  CG  LYS A 288      46.989   1.940 -15.619  1.00 36.97           C
ANISOU 2121  CG  LYS A 288     3906   6048   4092    264   -891    227       C
ATOM   2122  CD  LYS A 288      46.447   1.776 -17.020  1.00 39.08           C
ANISOU 2122  CD  LYS A 288     4195   6194   4457    258   -803    223       C
ATOM   2123  CE  LYS A 288      45.730   0.445 -17.193  1.00 40.29           C
ANISOU 2123  CE  LYS A 288     4427   6245   4635    342   -790    316       C
ATOM   2124  NZ  LYS A 288      44.588   0.308 -16.245  1.00 39.78           N
ANISOU 2124  NZ  LYS A 288     4471   6148   4495    322   -781    376       N
ATOM   2125  N   PRO A 289      50.443   4.723 -14.513  1.00 37.81           N
ANISOU 2125  N   PRO A 289     3672   6545   4147     93  -1068    -37       N
ATOM   2126  CA  PRO A 289      51.246   5.933 -14.639  1.00 39.74           C
ANISOU 2126  CA  PRO A 289     3819   6860   4420    -15  -1080   -143       C
ATOM   2127  C   PRO A 289      50.684   6.921 -15.665  1.00 37.21           C
ANISOU 2127  C   PRO A 289     3531   6432   4175   -123   -979   -189       C
ATOM   2128  O   PRO A 289      50.134   6.552 -16.711  1.00 32.07           O
ANISOU 2128  O   PRO A 289     2921   5679   3585   -102   -899   -147       O
ATOM   2129  CB  PRO A 289      52.652   5.461 -15.059  1.00 41.31           C
ANISOU 2129  CB  PRO A 289     3863   7159   4673     36  -1127   -150       C
ATOM   2130  CG  PRO A 289      52.635   3.977 -14.653  1.00 44.86           C
ANISOU 2130  CG  PRO A 289     4341   7615   5088    192  -1179    -50       C
ATOM   2131  CD  PRO A 289      51.196   3.506 -14.829  1.00 41.23           C
ANISOU 2131  CD  PRO A 289     4039   7008   4618    214  -1107     22       C
ATOM   2132  N   SER A 290      50.843   8.207 -15.326  1.00 34.60           N
ANISOU 2132  N   SER A 290     3183   6126   3838   -241   -990   -279       N
ATOM   2133  CA  SER A 290      50.456   9.265 -16.218  1.00 36.83           C
ANISOU 2133  CA  SER A 290     3489   6310   4194   -350   -909   -324       C
ATOM   2134  C   SER A 290      51.521  10.347 -16.125  1.00 43.50           C
ANISOU 2134  C   SER A 290     4223   7230   5073   -464   -949   -416       C
ATOM   2135  O   SER A 290      51.459  11.213 -15.271  1.00 44.42           O
ANISOU 2135  O   SER A 290     4360   7367   5150   -534   -993   -491       O
ATOM   2136  CB  SER A 290      49.097   9.768 -15.867  1.00 44.14           C
ANISOU 2136  CB  SER A 290     4554   7134   5082   -379   -869   -332       C
ATOM   2137  OG  SER A 290      48.615  10.660 -16.842  1.00 39.09           O
ANISOU 2137  OG  SER A 290     3949   6381   4519   -463   -789   -357       O
ATOM   2138  N   LYS A 291      52.492  10.293 -17.031  1.00 47.50           N
ANISOU 2138  N   LYS A 291     4611   7781   5656   -484   -930   -415       N
ATOM   2139  CA  LYS A 291      53.606  11.211 -17.017  1.00 53.17           C
ANISOU 2139  CA  LYS A 291     5204   8581   6416   -597   -964   -494       C
ATOM   2140  C   LYS A 291      53.112  12.649 -17.168  1.00 44.06           C
ANISOU 2140  C   LYS A 291     4113   7323   5303   -742   -925   -556       C
ATOM   2141  O   LYS A 291      53.726  13.499 -16.580  1.00 43.48           O
ANISOU 2141  O   LYS A 291     3981   7303   5234   -837   -983   -640       O
ATOM   2142  CB  LYS A 291      54.683  10.660 -17.976  1.00 60.23           C
ANISOU 2142  CB  LYS A 291     5954   9555   7375   -568   -942   -467       C
ATOM   2143  CG  LYS A 291      54.822   9.127 -17.861  1.00 75.98           C
ANISOU 2143  CG  LYS A 291     7931  11603   9333   -395   -973   -398       C
ATOM   2144  CD  LYS A 291      56.146   8.481 -18.248  1.00 90.58           C
ANISOU 2144  CD  LYS A 291     9608  13587  11219   -336  -1003   -398       C
ATOM   2145  CE  LYS A 291      56.403   7.247 -17.411  1.00101.66           C
ANISOU 2145  CE  LYS A 291    10997  15064  12562   -178  -1094   -356       C
ATOM   2146  NZ  LYS A 291      57.809   6.832 -17.543  1.00 99.07           N
ANISOU 2146  NZ  LYS A 291    10483  14890  12266   -129  -1147   -380       N
ATOM   2147  N   LEU A 292      51.972  12.931 -17.796  1.00 39.37           N
ANISOU 2147  N   LEU A 292     3643   6581   4733   -755   -841   -524       N
ATOM   2148  CA  LEU A 292      51.539  14.321 -17.907  1.00 41.01           C
ANISOU 2148  CA  LEU A 292     3910   6683   4986   -885   -814   -583       C
ATOM   2149  C   LEU A 292      50.570  14.691 -16.775  1.00 43.18           C
ANISOU 2149  C   LEU A 292     4304   6913   5189   -872   -850   -634       C
ATOM   2150  O   LEU A 292      50.054  15.808 -16.777  1.00 42.79           O
ANISOU 2150  O   LEU A 292     4322   6760   5175   -960   -831   -690       O
ATOM   2151  CB  LEU A 292      50.827  14.525 -19.253  1.00 38.20           C
ANISOU 2151  CB  LEU A 292     3622   6194   4698   -905   -706   -522       C
ATOM   2152  CG  LEU A 292      51.550  14.025 -20.499  1.00 41.09           C
ANISOU 2152  CG  LEU A 292     3891   6601   5117   -897   -649   -462       C
ATOM   2153  CD1 LEU A 292      50.574  13.884 -21.677  1.00 41.03           C
ANISOU 2153  CD1 LEU A 292     3978   6472   5137   -870   -552   -391       C
ATOM   2154  CD2 LEU A 292      52.799  14.922 -20.764  1.00 43.22           C
ANISOU 2154  CD2 LEU A 292     4030   6936   5454  -1035   -661   -509       C
ATOM   2155  N   GLY A 293      50.306  13.771 -15.834  1.00 42.81           N
ANISOU 2155  N   GLY A 293     4285   6939   5042   -762   -899   -612       N
ATOM   2156  CA  GLY A 293      49.414  14.051 -14.711  1.00 42.38           C
ANISOU 2156  CA  GLY A 293     4333   6869   4901   -745   -929   -659       C
ATOM   2157  C   GLY A 293      47.932  14.163 -15.134  1.00 40.63           C
ANISOU 2157  C   GLY A 293     4248   6501   4688   -721   -844   -624       C
ATOM   2158  O   GLY A 293      47.182  14.917 -14.529  1.00 41.69           O
ANISOU 2158  O   GLY A 293     4462   6585   4791   -751   -845   -691       O
ATOM   2159  N   LEU A 294      47.479  13.413 -16.134  1.00 34.60           N
ANISOU 2159  N   LEU A 294     3510   5675   3962   -663   -773   -529       N
ATOM   2160  CA  LEU A 294      46.106  13.485 -16.575  1.00 33.75           C
ANISOU 2160  CA  LEU A 294     3517   5439   3865   -640   -698   -496       C
ATOM   2161  C   LEU A 294      45.352  12.196 -16.202  1.00 35.88           C
ANISOU 2161  C   LEU A 294     3842   5729   4061   -522   -688   -416       C
ATOM   2162  O   LEU A 294      45.766  11.064 -16.515  1.00 36.21           O
ANISOU 2162  O   LEU A 294     3840   5814   4101   -449   -693   -340       O
ATOM   2163  CB  LEU A 294      46.017  13.728 -18.082  1.00 33.99           C
ANISOU 2163  CB  LEU A 294     3547   5370   3997   -676   -621   -453       C
ATOM   2164  CG  LEU A 294      46.841  14.906 -18.611  1.00 38.98           C
ANISOU 2164  CG  LEU A 294     4119   5979   4712   -801   -621   -506       C
ATOM   2165  CD1 LEU A 294      46.846  14.941 -20.144  1.00 38.22           C
ANISOU 2165  CD1 LEU A 294     4014   5811   4697   -825   -542   -440       C
ATOM   2166  CD2 LEU A 294      46.341  16.192 -18.035  1.00 40.59           C
ANISOU 2166  CD2 LEU A 294     4390   6105   4926   -878   -637   -597       C
ATOM   2167  N   TYR A 295      44.154  12.406 -15.616  1.00 32.96           N
ANISOU 2167  N   TYR A 295     3571   5313   3639   -505   -666   -432       N
ATOM   2168  CA  TYR A 295      43.293  11.330 -15.189  1.00 32.66           C
ANISOU 2168  CA  TYR A 295     3592   5286   3531   -414   -650   -357       C
ATOM   2169  C   TYR A 295      41.822  11.710 -15.404  1.00 31.00           C
ANISOU 2169  C   TYR A 295     3479   4968   3329   -415   -579   -362       C
ATOM   2170  O   TYR A 295      41.438  12.905 -15.365  1.00 27.83           O
ANISOU 2170  O   TYR A 295     3111   4511   2952   -475   -565   -446       O
ATOM   2171  CB  TYR A 295      43.523  11.116 -13.709  1.00 32.88           C
ANISOU 2171  CB  TYR A 295     3616   5436   3437   -387   -721   -381       C
ATOM   2172  CG  TYR A 295      44.957  10.808 -13.359  1.00 35.00           C
ANISOU 2172  CG  TYR A 295     3784   5825   3690   -382   -805   -386       C
ATOM   2173  CD1 TYR A 295      45.822  11.826 -13.020  1.00 34.63           C
ANISOU 2173  CD1 TYR A 295     3675   5830   3651   -462   -860   -490       C
ATOM   2174  CD2 TYR A 295      45.426   9.491 -13.313  1.00 37.08           C
ANISOU 2174  CD2 TYR A 295     4012   6147   3928   -293   -835   -290       C
ATOM   2175  CE1 TYR A 295      47.158  11.574 -12.687  1.00 34.51           C
ANISOU 2175  CE1 TYR A 295     3552   5937   3622   -459   -942   -501       C
ATOM   2176  CE2 TYR A 295      46.723   9.208 -12.919  1.00 33.51           C
ANISOU 2176  CE2 TYR A 295     3460   5814   3456   -276   -919   -297       C
ATOM   2177  CZ  TYR A 295      47.592  10.259 -12.649  1.00 34.20           C
ANISOU 2177  CZ  TYR A 295     3475   5964   3555   -361   -971   -404       C
ATOM   2178  OH  TYR A 295      48.863   9.990 -12.269  1.00 37.63           O
ANISOU 2178  OH  TYR A 295     3799   6524   3971   -345  -1057   -416       O
ATOM   2179  N   GLU A 296      41.006  10.670 -15.602  1.00 30.49           N
ANISOU 2179  N   GLU A 296     3459   4876   3248   -345   -538   -275       N
ATOM   2180  CA  GLU A 296      39.567  10.863 -15.814  1.00 29.88           C
ANISOU 2180  CA  GLU A 296     3461   4712   3178   -337   -471   -271       C
ATOM   2181  C   GLU A 296      38.817   9.626 -15.336  1.00 32.00           C
ANISOU 2181  C   GLU A 296     3768   5006   3382   -266   -455   -184       C
ATOM   2182  O   GLU A 296      39.162   8.491 -15.704  1.00 31.33           O
ANISOU 2182  O   GLU A 296     3663   4926   3314   -218   -462    -98       O
ATOM   2183  CB  GLU A 296      39.329  11.090 -17.308  1.00 30.72           C
ANISOU 2183  CB  GLU A 296     3572   4705   3394   -355   -417   -251       C
ATOM   2184  CG  GLU A 296      37.905  11.373 -17.726  1.00 35.57           C
ANISOU 2184  CG  GLU A 296     4257   5225   4033   -347   -353   -251       C
ATOM   2185  CD  GLU A 296      37.768  11.362 -19.238  1.00 31.78           C
ANISOU 2185  CD  GLU A 296     3775   4652   3646   -352   -309   -213       C
ATOM   2186  OE1 GLU A 296      37.927  10.260 -19.805  1.00 27.38           O
ANISOU 2186  OE1 GLU A 296     3199   4099   3102   -308   -300   -141       O
ATOM   2187  OE2 GLU A 296      37.513  12.449 -19.862  1.00 27.95           O
ANISOU 2187  OE2 GLU A 296     3311   4089   3219   -398   -287   -255       O
ATOM   2188  N   THR A 297      37.734   9.870 -14.597  1.00 30.10           N
ANISOU 2188  N   THR A 297     3585   4773   3079   -262   -426   -207       N
ATOM   2189  CA  THR A 297      36.757   8.851 -14.318  1.00 31.67           C
ANISOU 2189  CA  THR A 297     3825   4973   3233   -214   -389   -123       C
ATOM   2190  C   THR A 297      35.533   9.090 -15.157  1.00 29.93           C
ANISOU 2190  C   THR A 297     3644   4648   3079   -218   -316   -125       C
ATOM   2191  O   THR A 297      34.927  10.160 -15.063  1.00 29.55           O
ANISOU 2191  O   THR A 297     3619   4573   3036   -245   -292   -208       O
ATOM   2192  CB  THR A 297      36.280   8.850 -12.849  1.00 37.25           C
ANISOU 2192  CB  THR A 297     4562   5783   3806   -203   -398   -137       C
ATOM   2193  OG1 THR A 297      37.334   8.401 -12.013  1.00 32.85           O
ANISOU 2193  OG1 THR A 297     3973   5336   3172   -185   -472   -112       O
ATOM   2194  CG2 THR A 297      35.079   7.947 -12.638  1.00 36.06           C
ANISOU 2194  CG2 THR A 297     4456   5624   3620   -171   -341    -51       C
ATOM   2195  N   ALA A 298      35.167   8.082 -15.939  1.00 29.32           N
ANISOU 2195  N   ALA A 298     3573   4513   3053   -188   -286    -39       N
ATOM   2196  CA  ALA A 298      33.863   8.080 -16.579  1.00 27.23           C
ANISOU 2196  CA  ALA A 298     3344   4168   2835   -185   -221    -30       C
ATOM   2197  C   ALA A 298      32.877   7.370 -15.637  1.00 32.33           C
ANISOU 2197  C   ALA A 298     4020   4861   3401   -165   -193     20       C
ATOM   2198  O   ALA A 298      33.157   6.268 -15.090  1.00 30.71           O
ANISOU 2198  O   ALA A 298     3816   4702   3148   -140   -214    106       O
ATOM   2199  CB  ALA A 298      33.924   7.426 -17.892  1.00 25.88           C
ANISOU 2199  CB  ALA A 298     3162   3915   2755   -168   -206     21       C
ATOM   2200  N   GLY A 299      31.732   8.015 -15.473  1.00 29.94           N
ANISOU 2200  N   GLY A 299     3740   4547   3087   -175   -144    -29       N
ATOM   2201  CA  GLY A 299      30.636   7.489 -14.662  1.00 34.78           C
ANISOU 2201  CA  GLY A 299     4373   5210   3628   -166   -100      9       C
ATOM   2202  C   GLY A 299      29.262   7.675 -15.346  1.00 28.20           C
ANISOU 2202  C   GLY A 299     3548   4309   2856   -167    -35     -5       C
ATOM   2203  O   GLY A 299      29.130   8.324 -16.369  1.00 30.71           O
ANISOU 2203  O   GLY A 299     3862   4543   3261   -170    -29    -52       O
ATOM   2204  N   THR A 300      28.266   7.143 -14.666  1.00 27.26           N
ANISOU 2204  N   THR A 300     3436   4241   2679   -166     10     34       N
ATOM   2205  CA  THR A 300      26.877   7.165 -15.083  1.00 30.42           C
ANISOU 2205  CA  THR A 300     3831   4605   3120   -167     73     27       C
ATOM   2206  C   THR A 300      26.047   7.845 -14.012  1.00 28.65           C
ANISOU 2206  C   THR A 300     3604   4476   2806   -166    116    -39       C
ATOM   2207  O   THR A 300      26.429   7.883 -12.845  1.00 31.12           O
ANISOU 2207  O   THR A 300     3924   4894   3006   -167    104    -45       O
ATOM   2208  CB  THR A 300      26.394   5.744 -15.379  1.00 28.30           C
ANISOU 2208  CB  THR A 300     3563   4307   2882   -174     95    144       C
ATOM   2209  OG1 THR A 300      26.595   4.977 -14.228  1.00 29.50           O
ANISOU 2209  OG1 THR A 300     3727   4546   2933   -181     93    221       O
ATOM   2210  CG2 THR A 300      27.128   5.062 -16.514  1.00 29.35           C
ANISOU 2210  CG2 THR A 300     3697   4343   3109   -165     56    193       C
ATOM   2211  N   ILE A 301      24.903   8.398 -14.449  1.00 31.18           N
ANISOU 2211  N   ILE A 301     3908   4763   3173   -157    163    -95       N
ATOM   2212  CA  ILE A 301      23.973   9.081 -13.575  1.00 31.28           C
ANISOU 2212  CA  ILE A 301     3908   4862   3114   -145    212   -173       C
ATOM   2213  C   ILE A 301      23.123   8.034 -12.872  1.00 34.00           C
ANISOU 2213  C   ILE A 301     4235   5293   3387   -163    271    -85       C
ATOM   2214  O   ILE A 301      22.963   8.111 -11.670  1.00 37.85           O
ANISOU 2214  O   ILE A 301     4722   5905   3753   -165    297    -99       O
ATOM   2215  CB  ILE A 301      23.127  10.145 -14.306  1.00 32.10           C
ANISOU 2215  CB  ILE A 301     3998   4897   3301   -117    233   -273       C
ATOM   2216  CG1 ILE A 301      24.014  11.136 -15.059  1.00 34.62           C
ANISOU 2216  CG1 ILE A 301     4341   5116   3696   -110    175   -339       C
ATOM   2217  CG2 ILE A 301      22.280  10.873 -13.279  1.00 31.68           C
ANISOU 2217  CG2 ILE A 301     3927   4944   3165    -93    281   -369       C
ATOM   2218  CD1 ILE A 301      23.298  12.052 -16.034  1.00 37.19           C
ANISOU 2218  CD1 ILE A 301     4663   5344   4123    -81    182   -406       C
ATOM   2219  N   ASN A 302      22.565   7.075 -13.614  1.00 36.34           N
ANISOU 2219  N   ASN A 302     4518   5529   3758   -181    294      2       N
ATOM   2220  CA  ASN A 302      22.060   5.865 -12.996  1.00 36.67           C
ANISOU 2220  CA  ASN A 302     4553   5633   3746   -216    336    118       C
ATOM   2221  C   ASN A 302      23.204   4.849 -13.009  1.00 39.11           C
ANISOU 2221  C   ASN A 302     4899   5906   4054   -227    279    227       C
ATOM   2222  O   ASN A 302      24.366   5.245 -12.866  1.00 33.86           O
ANISOU 2222  O   ASN A 302     4256   5243   3364   -208    219    198       O
ATOM   2223  CB  ASN A 302      20.725   5.488 -13.646  1.00 37.15           C
ANISOU 2223  CB  ASN A 302     4572   5658   3884   -233    393    135       C
ATOM   2224  CG  ASN A 302      20.789   5.205 -15.143  1.00 34.54           C
ANISOU 2224  CG  ASN A 302     4241   5184   3696   -229    358    147       C
ATOM   2225  OD1 ASN A 302      21.837   5.266 -15.764  1.00 33.80           O
ANISOU 2225  OD1 ASN A 302     4178   5016   3648   -213    298    147       O
ATOM   2226  ND2 ASN A 302      19.633   4.883 -15.741  1.00 38.00           N
ANISOU 2226  ND2 ASN A 302     4638   5595   4204   -245    399    155       N
ATOM   2227  N   ASP A 303      22.927   3.579 -13.295  1.00 38.85           N
ANISOU 2227  N   ASP A 303     4870   5826   4065   -255    290    345       N
ATOM   2228  CA  ASP A 303      23.936   2.525 -13.263  1.00 37.31           C
ANISOU 2228  CA  ASP A 303     4710   5590   3874   -256    236    453       C
ATOM   2229  C   ASP A 303      24.169   1.921 -14.646  1.00 36.89           C
ANISOU 2229  C   ASP A 303     4660   5393   3963   -250    203    477       C
ATOM   2230  O   ASP A 303      24.808   0.896 -14.733  1.00 43.42           O
ANISOU 2230  O   ASP A 303     5512   6169   4814   -248    165    567       O
ATOM   2231  CB  ASP A 303      23.558   1.383 -12.303  1.00 37.40           C
ANISOU 2231  CB  ASP A 303     4738   5661   3811   -293    267    589       C
ATOM   2232  CG  ASP A 303      23.292   1.830 -10.868  1.00 40.66           C
ANISOU 2232  CG  ASP A 303     5148   6238   4060   -301    307    580       C
ATOM   2233  OD1 ASP A 303      23.966   2.811 -10.340  1.00 37.95           O
ANISOU 2233  OD1 ASP A 303     4810   5971   3638   -269    275    489       O
ATOM   2234  OD2 ASP A 303      22.266   1.347 -10.291  1.00 39.83           O
ANISOU 2234  OD2 ASP A 303     5028   6197   3906   -344    378    645       O
ATOM   2235  N  ASER A 304      23.646   2.535 -15.730  0.80 41.47           N
ANISOU 2235  N  ASER A 304     5215   5906   4634   -243    215    394       N
ATOM   2236  N  BSER A 304      23.655   2.543 -15.718  0.20 34.28           N
ANISOU 2236  N  BSER A 304     4304   4996   3722   -242    215    394       N
ATOM   2237  CA ASER A 304      23.807   1.952 -17.059  0.80 36.78           C
ANISOU 2237  CA ASER A 304     4622   5189   4161   -236    186    410       C
ATOM   2238  CA BSER A 304      23.791   1.985 -17.053  0.20 30.29           C
ANISOU 2238  CA BSER A 304     3800   4370   3339   -236    187    408       C
ATOM   2239  C  ASER A 304      24.455   3.008 -17.939  0.80 27.35           C
ANISOU 2239  C  ASER A 304     3424   3955   3010   -202    151    314       C
ATOM   2240  C  BSER A 304      24.455   3.021 -17.938  0.20 28.33           C
ANISOU 2240  C  BSER A 304     3549   4080   3135   -202    151    313       C
ATOM   2241  O  ASER A 304      24.417   4.206 -17.688  0.80 29.41           O
ANISOU 2241  O  ASER A 304     3677   4259   3235   -191    158    230       O
ATOM   2242  O  BSER A 304      24.381   4.224 -17.703  0.20 29.10           O
ANISOU 2242  O  BSER A 304     3638   4220   3199   -191    160    228       O
ATOM   2243  CB ASER A 304      22.485   1.305 -17.726  0.80 44.74           C
ANISOU 2243  CB ASER A 304     5604   6142   5250   -269    229    433       C
ATOM   2244  CB BSER A 304      22.439   1.536 -17.613  0.20 28.97           C
ANISOU 2244  CB BSER A 304     3604   4161   3239   -267    234    419       C
ATOM   2245  OG ASER A 304      22.721   0.458 -19.026  0.80 30.73           O
ANISOU 2245  OG ASER A 304     3839   4243   3593   -263    191    455       O
ATOM   2246  OG BSER A 304      21.662   0.992 -16.561  0.20 25.09           O
ANISOU 2246  OG BSER A 304     3104   3744   2684   -310    286    487       O
ATOM   2247  N   TRP A 305      25.145   2.521 -18.953  1.00 29.07           N
ANISOU 2247  N   TRP A 305     3651   4089   3305   -185    110    330       N
ATOM   2248  CA  TRP A 305      25.788   3.342 -19.940  1.00 29.94           C
ANISOU 2248  CA  TRP A 305     3756   4156   3462   -161     81    260       C
ATOM   2249  C   TRP A 305      24.768   3.610 -21.024  1.00 30.81           C
ANISOU 2249  C   TRP A 305     3849   4210   3645   -162    105    218       C
ATOM   2250  O   TRP A 305      24.381   4.758 -21.276  1.00 25.60           O
ANISOU 2250  O   TRP A 305     3180   3556   2989   -154    117    146       O
ATOM   2251  CB  TRP A 305      27.092   2.673 -20.449  1.00 29.97           C
ANISOU 2251  CB  TRP A 305     3769   4119   3498   -138     29    295       C
ATOM   2252  CG  TRP A 305      28.095   2.544 -19.337  1.00 29.05           C
ANISOU 2252  CG  TRP A 305     3662   4071   3304   -130     -2    329       C
ATOM   2253  CD1 TRP A 305      28.250   1.465 -18.509  1.00 28.92           C
ANISOU 2253  CD1 TRP A 305     3662   4074   3250   -129    -14    420       C
ATOM   2254  CD2 TRP A 305      29.015   3.563 -18.868  1.00 31.14           C
ANISOU 2254  CD2 TRP A 305     3919   4396   3517   -126    -29    273       C
ATOM   2255  NE1 TRP A 305      29.168   1.774 -17.526  1.00 32.52           N
ANISOU 2255  NE1 TRP A 305     4120   4613   3622   -118    -48    423       N
ATOM   2256  CE2 TRP A 305      29.687   3.018 -17.755  1.00 30.80           C
ANISOU 2256  CE2 TRP A 305     3884   4420   3399   -117    -60    330       C
ATOM   2257  CE3 TRP A 305      29.345   4.861 -19.301  1.00 29.74           C
ANISOU 2257  CE3 TRP A 305     3729   4217   3353   -131    -35    185       C
ATOM   2258  CZ2 TRP A 305      30.658   3.740 -17.066  1.00 31.35           C
ANISOU 2258  CZ2 TRP A 305     3942   4564   3403   -115    -98    289       C
ATOM   2259  CZ3 TRP A 305      30.332   5.551 -18.625  1.00 33.28           C
ANISOU 2259  CZ3 TRP A 305     4169   4726   3747   -136    -70    148       C
ATOM   2260  CH2 TRP A 305      31.000   4.991 -17.544  1.00 27.91           C
ANISOU 2260  CH2 TRP A 305     3490   4121   2992   -127   -104    193       C
ATOM   2261  N   GLY A 306      24.373   2.543 -21.694  1.00 24.20           N
ANISOU 2261  N   GLY A 306     3010   3314   2870   -169    104    262       N
ATOM   2262  CA  GLY A 306      23.236   2.662 -22.600  1.00 24.71           C
ANISOU 2262  CA  GLY A 306     3052   3340   2996   -174    125    227       C
ATOM   2263  C   GLY A 306      21.914   2.834 -21.827  1.00 25.65           C
ANISOU 2263  C   GLY A 306     3143   3516   3087   -201    178    223       C
ATOM   2264  O   GLY A 306      21.769   2.409 -20.672  1.00 31.26           O
ANISOU 2264  O   GLY A 306     3855   4283   3736   -226    204    273       O
ATOM   2265  N   PHE A 307      20.954   3.487 -22.485  1.00 31.46           N
ANISOU 2265  N   PHE A 307     3848   4243   3859   -191    194    163       N
ATOM   2266  CA  PHE A 307      19.606   3.626 -21.949  1.00 29.44           C
ANISOU 2266  CA  PHE A 307     3549   4044   3592   -210    245    148       C
ATOM   2267  C   PHE A 307      19.018   2.271 -21.545  1.00 27.93           C
ANISOU 2267  C   PHE A 307     3343   3856   3413   -264    272    228       C
ATOM   2268  O   PHE A 307      19.023   1.327 -22.318  1.00 27.26           O
ANISOU 2268  O   PHE A 307     3262   3697   3396   -281    248    261       O
ATOM   2269  CB  PHE A 307      18.717   4.382 -22.929  1.00 31.32           C
ANISOU 2269  CB  PHE A 307     3753   4260   3885   -182    244     76       C
ATOM   2270  CG  PHE A 307      17.293   4.598 -22.428  1.00 25.39           C
ANISOU 2270  CG  PHE A 307     2942   3577   3128   -193    296     48       C
ATOM   2271  CD1 PHE A 307      17.001   5.576 -21.513  1.00 26.11           C
ANISOU 2271  CD1 PHE A 307     3019   3743   3157   -171    330     -2       C
ATOM   2272  CD2 PHE A 307      16.272   3.792 -22.873  1.00 29.32           C
ANISOU 2272  CD2 PHE A 307     3392   4067   3682   -226    311     68       C
ATOM   2273  CE1 PHE A 307      15.702   5.770 -21.071  1.00 29.14           C
ANISOU 2273  CE1 PHE A 307     3336   4200   3533   -173    382    -35       C
ATOM   2274  CE2 PHE A 307      14.962   3.984 -22.444  1.00 32.02           C
ANISOU 2274  CE2 PHE A 307     3662   4481   4020   -238    361     40       C
ATOM   2275  CZ  PHE A 307      14.692   4.960 -21.514  1.00 31.22           C
ANISOU 2275  CZ  PHE A 307     3544   4465   3854   -209    401     -9       C
ATOM   2276  N   ALA A 308      18.462   2.226 -20.337  1.00 25.83           N
ANISOU 2276  N   ALA A 308     3056   3676   3079   -294    324    255       N
ATOM   2277  CA  ALA A 308      17.816   1.038 -19.795  1.00 30.50           C
ANISOU 2277  CA  ALA A 308     3630   4282   3673   -358    361    342       C
ATOM   2278  C   ALA A 308      16.485   1.417 -19.144  1.00 32.75           C
ANISOU 2278  C   ALA A 308     3850   4669   3924   -383    433    317       C
ATOM   2279  O   ALA A 308      16.480   2.164 -18.140  1.00 36.46           O
ANISOU 2279  O   ALA A 308     4315   5239   4299   -366    468    289       O
ATOM   2280  CB  ALA A 308      18.724   0.389 -18.802  1.00 32.43           C
ANISOU 2280  CB  ALA A 308     3925   4546   3849   -374    354    433       C
ATOM   2281  N   TYR A 309      15.358   0.877 -19.692  1.00 36.54           N
ANISOU 2281  N   TYR A 309     4273   5131   4479   -424    455    321       N
ATOM   2282  CA  TYR A 309      14.000   1.193 -19.200  1.00 38.88           C
ANISOU 2282  CA  TYR A 309     4485   5529   4756   -449    525    290       C
ATOM   2283  C   TYR A 309      13.955   1.046 -17.690  1.00 40.49           C
ANISOU 2283  C   TYR A 309     4690   5848   4846   -484    590    350       C
ATOM   2284  O   TYR A 309      13.430   1.926 -17.007  1.00 41.45           O
ANISOU 2284  O   TYR A 309     4770   6083   4897   -459    640    288       O
ATOM   2285  CB  TYR A 309      12.917   0.277 -19.829  1.00 42.16           C
ANISOU 2285  CB  TYR A 309     4839   5911   5268   -514    539    316       C
ATOM   2286  CG  TYR A 309      12.683   0.370 -21.334  1.00 41.79           C
ANISOU 2286  CG  TYR A 309     4775   5775   5328   -485    480    250       C
ATOM   2287  CD1 TYR A 309      13.603   0.866 -22.222  1.00 48.03           C
ANISOU 2287  CD1 TYR A 309     5621   6489   6139   -418    412    205       C
ATOM   2288  CD2 TYR A 309      11.528  -0.114 -21.898  1.00 65.64           C
ANISOU 2288  CD2 TYR A 309     7719   8794   8428   -531    491    236       C
ATOM   2289  CE1 TYR A 309      13.364   0.999 -23.578  1.00 49.61           C
ANISOU 2289  CE1 TYR A 309     5805   6624   6417   -388    362    147       C
ATOM   2290  CE2 TYR A 309      11.246   0.028 -23.252  1.00 65.68           C
ANISOU 2290  CE2 TYR A 309     7702   8736   8517   -499    433    169       C
ATOM   2291  CZ  TYR A 309      12.164   0.611 -24.096  1.00 48.52           C
ANISOU 2291  CZ  TYR A 309     5591   6496   6347   -424    369    125       C
ATOM   2292  OH  TYR A 309      11.990   0.669 -25.439  1.00 57.05           O
ANISOU 2292  OH  TYR A 309     6661   7518   7495   -394    311     71       O
ATOM   2293  N   HIS A 310      14.470  -0.104 -17.188  1.00 36.69           N
ANISOU 2293  N   HIS A 310     4256   5337   4346   -541    587    473       N
ATOM   2294  CA  HIS A 310      14.242  -0.528 -15.825  1.00 37.66           C
ANISOU 2294  CA  HIS A 310     4376   5568   4365   -594    652    560       C
ATOM   2295  C   HIS A 310      15.011   0.375 -14.848  1.00 45.18           C
ANISOU 2295  C   HIS A 310     5365   6616   5182   -538    654    525       C
ATOM   2296  O   HIS A 310      14.606   0.565 -13.714  1.00 41.37           O
ANISOU 2296  O   HIS A 310     4860   6270   4588   -557    720    541       O
ATOM   2297  CB  HIS A 310      14.657  -2.009 -15.609  1.00 40.85           C
ANISOU 2297  CB  HIS A 310     4832   5893   4792   -663    636    712       C
ATOM   2298  CG  HIS A 310      16.123  -2.279 -15.735  1.00 52.89           C
ANISOU 2298  CG  HIS A 310     6449   7331   6313   -617    557    749       C
ATOM   2299  ND1 HIS A 310      16.963  -1.822 -14.738  1.00 60.05           N
ANISOU 2299  ND1 HIS A 310     7398   8322   7094   -580    552    763       N
ATOM   2300  CD2 HIS A 310      16.950  -2.809 -16.684  1.00 56.38           C
ANISOU 2300  CD2 HIS A 310     6941   7632   6849   -591    480    757       C
ATOM   2301  CE1 HIS A 310      18.247  -2.008 -15.098  1.00 51.22           C
ANISOU 2301  CE1 HIS A 310     6345   7118   5998   -533    473    776       C
ATOM   2302  NE2 HIS A 310      18.251  -2.606 -16.280  1.00 57.00           N
ANISOU 2302  NE2 HIS A 310     7080   7714   6861   -537    432    773       N
ATOM   2303  N   ASP A 311      16.086   1.043 -15.286  1.00 40.97           N
ANISOU 2303  N   ASP A 311     4884   6026   4656   -469    585    463       N
ATOM   2304  CA  ASP A 311      17.047   1.606 -14.331  1.00 36.02           C
ANISOU 2304  CA  ASP A 311     4304   5471   3909   -431    570    452       C
ATOM   2305  C   ASP A 311      16.643   3.048 -14.040  1.00 34.94           C
ANISOU 2305  C   ASP A 311     4131   5423   3720   -378    598    314       C
ATOM   2306  O   ASP A 311      16.868   3.982 -14.821  1.00 31.86           O
ANISOU 2306  O   ASP A 311     3743   4973   3388   -323    557    212       O
ATOM   2307  CB  ASP A 311      18.499   1.526 -14.876  1.00 33.56           C
ANISOU 2307  CB  ASP A 311     4062   5057   3632   -392    480    462       C
ATOM   2308  CG  ASP A 311      19.544   2.166 -13.961  1.00 33.94           C
ANISOU 2308  CG  ASP A 311     4150   5179   3564   -355    452    438       C
ATOM   2309  OD1 ASP A 311      19.150   2.625 -12.865  1.00 36.85           O
ANISOU 2309  OD1 ASP A 311     4502   5680   3818   -359    502    415       O
ATOM   2310  OD2 ASP A 311      20.737   2.168 -14.316  1.00 33.56           O
ANISOU 2310  OD2 ASP A 311     4145   5067   3538   -325    382    440       O
ATOM   2311  N   GLN A 312      16.012   3.167 -12.884  1.00 36.41           N
ANISOU 2311  N   GLN A 312     4284   5753   3794   -398    670    318       N
ATOM   2312  CA  GLN A 312      15.575   4.412 -12.306  1.00 39.46           C
ANISOU 2312  CA  GLN A 312     4635   6250   4107   -348    708    191       C
ATOM   2313  C   GLN A 312      16.392   4.694 -11.054  1.00 36.50           C
ANISOU 2313  C   GLN A 312     4307   5981   3580   -334    704    192       C
ATOM   2314  O   GLN A 312      16.016   5.559 -10.287  1.00 34.88           O
ANISOU 2314  O   GLN A 312     4075   5894   3283   -302    746     96       O
ATOM   2315  CB  GLN A 312      14.076   4.344 -11.944  1.00 38.06           C
ANISOU 2315  CB  GLN A 312     4365   6182   3912   -377    806    178       C
ATOM   2316  CG  GLN A 312      13.209   4.018 -13.168  1.00 35.62           C
ANISOU 2316  CG  GLN A 312     3999   5779   3752   -395    804    175       C
ATOM   2317  CD  GLN A 312      13.367   5.027 -14.267  1.00 39.04           C
ANISOU 2317  CD  GLN A 312     4439   6112   4283   -319    742     57       C
ATOM   2318  OE1 GLN A 312      13.456   6.230 -14.019  1.00 41.56           O
ANISOU 2318  OE1 GLN A 312     4759   6467   4564   -250    738    -58       O
ATOM   2319  NE2 GLN A 312      13.439   4.553 -15.496  1.00 39.09           N
ANISOU 2319  NE2 GLN A 312     4452   5987   4411   -330    691     86       N
ATOM   2320  N   ASN A 313      17.560   4.092 -10.888  1.00 34.72           N
ANISOU 2320  N   ASN A 313     4149   5712   3328   -347    645    279       N
ATOM   2321  CA  ASN A 313      18.413   4.420  -9.752  1.00 35.89           C
ANISOU 2321  CA  ASN A 313     4339   5964   3331   -328    625    271       C
ATOM   2322  C   ASN A 313      19.332   5.646 -10.033  1.00 35.31           C
ANISOU 2322  C   ASN A 313     4294   5846   3273   -264    555    136       C
ATOM   2323  O   ASN A 313      20.538   5.561 -10.061  1.00 39.79           O
ANISOU 2323  O   ASN A 313     4911   6371   3836   -254    482    159       O
ATOM   2324  CB  ASN A 313      19.192   3.150  -9.418  1.00 35.49           C
ANISOU 2324  CB  ASN A 313     4341   5892   3248   -367    591    436       C
ATOM   2325  CG  ASN A 313      19.934   3.330  -8.117  1.00 40.17           C
ANISOU 2325  CG  ASN A 313     4971   6619   3671   -354    575    448       C
ATOM   2326  OD1 ASN A 313      19.491   4.042  -7.214  1.00 41.97           O
ANISOU 2326  OD1 ASN A 313     5176   6993   3777   -340    625    370       O
ATOM   2327  ND2 ASN A 313      21.091   2.739  -8.022  1.00 44.66           N
ANISOU 2327  ND2 ASN A 313     5595   7146   4227   -349    501    532       N
ATOM   2328  N   TRP A 314      18.742   6.803 -10.270  1.00 35.39           N
ANISOU 2328  N   TRP A 314     4271   5861   3313   -222    575     -6       N
ATOM   2329  CA  TRP A 314      19.420   8.034 -10.645  1.00 35.78           C
ANISOU 2329  CA  TRP A 314     4344   5848   3401   -170    515   -136       C
ATOM   2330  C   TRP A 314      20.095   8.645  -9.440  1.00 36.66           C
ANISOU 2330  C   TRP A 314     4483   6073   3372   -152    498   -202       C
ATOM   2331  O   TRP A 314      19.450   8.880  -8.442  1.00 34.29           O
ANISOU 2331  O   TRP A 314     4157   5913   2957   -145    558   -246       O
ATOM   2332  CB  TRP A 314      18.444   9.045 -11.238  1.00 35.80           C
ANISOU 2332  CB  TRP A 314     4304   5814   3483   -126    543   -261       C
ATOM   2333  CG  TRP A 314      17.712   8.528 -12.439  1.00 37.96           C
ANISOU 2333  CG  TRP A 314     4543   5988   3889   -139    555   -210       C
ATOM   2334  CD1 TRP A 314      16.418   8.088 -12.446  1.00 39.13           C
ANISOU 2334  CD1 TRP A 314     4625   6189   4051   -157    626   -187       C
ATOM   2335  CD2 TRP A 314      18.180   8.474 -13.794  1.00 34.36           C
ANISOU 2335  CD2 TRP A 314     4111   5377   3565   -135    493   -191       C
ATOM   2336  NE1 TRP A 314      16.087   7.709 -13.724  1.00 35.45           N
ANISOU 2336  NE1 TRP A 314     4143   5605   3719   -165    605   -152       N
ATOM   2337  CE2 TRP A 314      17.128   7.913 -14.570  1.00 31.45           C
ANISOU 2337  CE2 TRP A 314     3692   4973   3282   -150    526   -153       C
ATOM   2338  CE3 TRP A 314      19.374   8.763 -14.436  1.00 31.19           C
ANISOU 2338  CE3 TRP A 314     3762   4874   3215   -125    417   -196       C
ATOM   2339  CZ2 TRP A 314      17.224   7.695 -15.936  1.00 28.57           C
ANISOU 2339  CZ2 TRP A 314     3334   4479   3040   -148    482   -130       C
ATOM   2340  CZ3 TRP A 314      19.495   8.540 -15.793  1.00 30.50           C
ANISOU 2340  CZ3 TRP A 314     3679   4660   3247   -124    381   -166       C
ATOM   2341  CH2 TRP A 314      18.434   7.998 -16.522  1.00 30.85           C
ANISOU 2341  CH2 TRP A 314     3680   4675   3364   -134    411   -134       C
ATOM   2342  N   LYS A 315      21.374   8.974  -9.527  1.00 34.43           N
ANISOU 2342  N   LYS A 315     4246   5740   3095   -144    416   -224       N
ATOM   2343  CA  LYS A 315      22.012   9.691  -8.427  1.00 35.56           C
ANISOU 2343  CA  LYS A 315     4411   5989   3111   -126    390   -312       C
ATOM   2344  C   LYS A 315      21.376  11.058  -8.309  1.00 33.44           C
ANISOU 2344  C   LYS A 315     4123   5733   2850    -80    414   -488       C
ATOM   2345  O   LYS A 315      21.016  11.667  -9.288  1.00 36.36           O
ANISOU 2345  O   LYS A 315     4483   5983   3350    -57    408   -547       O
ATOM   2346  CB  LYS A 315      23.525   9.787  -8.720  1.00 38.29           C
ANISOU 2346  CB  LYS A 315     4796   6262   3488   -132    291   -305       C
ATOM   2347  CG  LYS A 315      24.237   8.437  -8.795  1.00 35.34           C
ANISOU 2347  CG  LYS A 315     4441   5877   3108   -161    259   -138       C
ATOM   2348  CD  LYS A 315      25.584   8.534  -9.428  1.00 34.22           C
ANISOU 2348  CD  LYS A 315     4319   5642   3038   -161    170   -136       C
ATOM   2349  CE  LYS A 315      26.229   7.164  -9.505  1.00 35.23           C
ANISOU 2349  CE  LYS A 315     4461   5756   3166   -176    139     21       C
ATOM   2350  NZ  LYS A 315      25.692   6.363 -10.631  1.00 35.54           N
ANISOU 2350  NZ  LYS A 315     4493   5675   3332   -187    165    105       N
ATOM   2351  N   SER A 316      21.358  11.567  -7.090  1.00 36.93           N
ANISOU 2351  N   SER A 316     4566   6317   3149    -62    430   -576       N
ATOM   2352  CA  SER A 316      20.842  12.871  -6.742  1.00 37.81           C
ANISOU 2352  CA  SER A 316     4663   6457   3244    -10    448   -759       C
ATOM   2353  C   SER A 316      21.776  13.973  -7.221  1.00 40.43           C
ANISOU 2353  C   SER A 316     5033   6661   3664      5    361   -873       C
ATOM   2354  O   SER A 316      22.970  13.753  -7.426  1.00 39.62           O
ANISOU 2354  O   SER A 316     4964   6509   3580    -26    287   -823       O
ATOM   2355  CB  SER A 316      20.681  12.950  -5.271  1.00 39.28           C
ANISOU 2355  CB  SER A 316     4843   6844   3236      0    486   -811       C
ATOM   2356  OG  SER A 316      21.959  12.904  -4.659  1.00 40.14           O
ANISOU 2356  OG  SER A 316     4995   6996   3257    -19    410   -804       O
ATOM   2357  N   PRO A 317      21.278  15.216  -7.340  1.00 40.40           N
ANISOU 2357  N   PRO A 317     5026   6609   3715     56    365  -1035       N
ATOM   2358  CA  PRO A 317      22.130  16.381  -7.527  1.00 38.41           C
ANISOU 2358  CA  PRO A 317     4815   6253   3526     66    285  -1161       C
ATOM   2359  C   PRO A 317      23.294  16.437  -6.546  1.00 37.70           C
ANISOU 2359  C   PRO A 317     4753   6255   3314     37    226  -1193       C
ATOM   2360  O   PRO A 317      24.422  16.734  -6.943  1.00 34.13           O
ANISOU 2360  O   PRO A 317     4331   5711   2926      4    145  -1198       O
ATOM   2361  CB  PRO A 317      21.171  17.573  -7.315  1.00 39.81           C
ANISOU 2361  CB  PRO A 317     4978   6423   3725    137    319  -1338       C
ATOM   2362  CG  PRO A 317      19.848  17.053  -7.804  1.00 40.96           C
ANISOU 2362  CG  PRO A 317     5070   6579   3911    162    401  -1273       C
ATOM   2363  CD  PRO A 317      19.833  15.591  -7.345  1.00 42.19           C
ANISOU 2363  CD  PRO A 317     5204   6868   3957    109    445  -1108       C
ATOM   2364  N   GLN A 318      23.009  16.174  -5.278  1.00 38.36           N
ANISOU 2364  N   GLN A 318     4824   6529   3221     48    265  -1218       N
ATOM   2365  CA  GLN A 318      24.020  16.228  -4.243  1.00 43.00           C
ANISOU 2365  CA  GLN A 318     5435   7231   3671     28    207  -1257       C
ATOM   2366  C   GLN A 318      25.131  15.224  -4.515  1.00 42.54           C
ANISOU 2366  C   GLN A 318     5390   7155   3616    -25    148  -1093       C
ATOM   2367  O   GLN A 318      26.319  15.576  -4.369  1.00 40.50           O
ANISOU 2367  O   GLN A 318     5152   6880   3355    -48     60  -1136       O
ATOM   2368  CB  GLN A 318      23.435  16.000  -2.849  1.00 45.00           C
ANISOU 2368  CB  GLN A 318     5671   7712   3715     51    268  -1292       C
ATOM   2369  CG  GLN A 318      24.378  16.351  -1.724  1.00 47.23           C
ANISOU 2369  CG  GLN A 318     5978   8120   3847     46    202  -1382       C
ATOM   2370  CD  GLN A 318      24.681  17.832  -1.670  1.00 50.48           C
ANISOU 2370  CD  GLN A 318     6410   8454   4316     72    145  -1606       C
ATOM   2371  OE1 GLN A 318      23.801  18.670  -1.563  1.00 60.12           O
ANISOU 2371  OE1 GLN A 318     7621   9666   5556    125    191  -1751       O
ATOM   2372  NE2 GLN A 318      25.952  18.194  -1.785  1.00 53.75           N
ANISOU 2372  NE2 GLN A 318     6849   8799   4771     33     41  -1639       N
ATOM   2373  N   THR A 319      24.772  13.972  -4.858  1.00 37.28           N
ANISOU 2373  N   THR A 319     4709   6498   2954    -43    193   -913       N
ATOM   2374  CA  THR A 319      25.781  12.953  -5.108  1.00 37.33           C
ANISOU 2374  CA  THR A 319     4729   6486   2969    -82    138   -758       C
ATOM   2375  C   THR A 319      26.653  13.353  -6.307  1.00 38.95           C
ANISOU 2375  C   THR A 319     4943   6509   3345   -100     68   -769       C
ATOM   2376  O   THR A 319      27.864  13.216  -6.272  1.00 40.14           O
ANISOU 2376  O   THR A 319     5102   6655   3491   -123     -8   -744       O
ATOM   2377  CB  THR A 319      25.128  11.617  -5.432  1.00 41.39           C
ANISOU 2377  CB  THR A 319     5229   7002   3493    -98    200   -577       C
ATOM   2378  OG1 THR A 319      24.357  11.296  -4.294  1.00 37.78           O
ANISOU 2378  OG1 THR A 319     4761   6722   2872    -91    269   -563       O
ATOM   2379  CG2 THR A 319      26.051  10.482  -5.789  1.00 36.31           C
ANISOU 2379  CG2 THR A 319     4600   6318   2876   -126    148   -414       C
ATOM   2380  N   ILE A 320      26.015  13.809  -7.385  1.00 37.29           N
ANISOU 2380  N   ILE A 320     4727   6157   3283    -89     98   -797       N
ATOM   2381  CA  ILE A 320      26.744  14.223  -8.565  1.00 38.88           C
ANISOU 2381  CA  ILE A 320     4938   6193   3640   -108     42   -801       C
ATOM   2382  C   ILE A 320      27.715  15.353  -8.196  1.00 38.66           C
ANISOU 2382  C   ILE A 320     4927   6152   3609   -122    -31   -939       C
ATOM   2383  O   ILE A 320      28.877  15.345  -8.620  1.00 36.32           O
ANISOU 2383  O   ILE A 320     4631   5801   3366   -159    -98   -912       O
ATOM   2384  CB  ILE A 320      25.802  14.674  -9.703  1.00 38.89           C
ANISOU 2384  CB  ILE A 320     4935   6056   3784    -87     84   -821       C
ATOM   2385  CG1 ILE A 320      24.893  13.594 -10.272  1.00 42.03           C
ANISOU 2385  CG1 ILE A 320     5310   6445   4213    -83    147   -692       C
ATOM   2386  CG2 ILE A 320      26.613  15.304 -10.823  1.00 36.69           C
ANISOU 2386  CG2 ILE A 320     4673   5619   3648   -110     25   -838       C
ATOM   2387  CD1 ILE A 320      25.626  12.425 -10.807  1.00 49.58           C
ANISOU 2387  CD1 ILE A 320     6268   7371   5198   -115    120   -542       C
ATOM   2388  N   HIS A 321      27.234  16.350  -7.467  1.00 34.33           N
ANISOU 2388  N   HIS A 321     4387   5647   3009    -95    -20  -1094       N
ATOM   2389  CA  HIS A 321      28.054  17.476  -7.063  1.00 41.10           C
ANISOU 2389  CA  HIS A 321     5262   6486   3868   -112    -91  -1244       C
ATOM   2390  C   HIS A 321      29.261  17.015  -6.242  1.00 43.44           C
ANISOU 2390  C   HIS A 321     5552   6904   4049   -146   -160  -1217       C
ATOM   2391  O   HIS A 321      30.373  17.507  -6.448  1.00 36.42           O
ANISOU 2391  O   HIS A 321     4662   5958   3215   -187   -237  -1261       O
ATOM   2392  CB  HIS A 321      27.239  18.473  -6.248  1.00 38.37           C
ANISOU 2392  CB  HIS A 321     4926   6190   3462    -65    -63  -1420       C
ATOM   2393  CG  HIS A 321      28.007  19.524  -5.583  1.00 41.91           C
ANISOU 2393  CG  HIS A 321     5393   6646   3881    -81   -136  -1586       C
ATOM   2394  ND1 HIS A 321      28.489  19.398  -4.296  1.00 45.98           N
ANISOU 2394  ND1 HIS A 321     5905   7339   4224    -84   -167  -1643       N
ATOM   2395  CD2 HIS A 321      28.387  20.706  -6.016  1.00 40.33           C
ANISOU 2395  CD2 HIS A 321     5217   6300   3804    -98   -187  -1707       C
ATOM   2396  CE1 HIS A 321      29.139  20.511  -3.979  1.00 43.94           C
ANISOU 2396  CE1 HIS A 321     5666   7040   3989   -104   -239  -1809       C
ATOM   2397  NE2 HIS A 321      29.067  21.315  -5.028  1.00 40.96           N
ANISOU 2397  NE2 HIS A 321     5306   6457   3797   -115   -249  -1847       N
ATOM   2398  N   ASP A 322      29.012  16.094  -5.311  1.00 40.27           N
ANISOU 2398  N   ASP A 322     5142   6671   3488   -129   -130  -1144       N
ATOM   2399  CA  ASP A 322      30.050  15.655  -4.388  1.00 42.51           C
ANISOU 2399  CA  ASP A 322     5420   7093   3638   -147   -198  -1120       C
ATOM   2400  C   ASP A 322      31.058  14.766  -5.123  1.00 38.80           C
ANISOU 2400  C   ASP A 322     4935   6565   3241   -178   -247   -969       C
ATOM   2401  O   ASP A 322      32.241  14.893  -4.877  1.00 39.97           O
ANISOU 2401  O   ASP A 322     5070   6744   3371   -204   -332   -993       O
ATOM   2402  CB  ASP A 322      29.449  14.915  -3.208  1.00 44.63           C
ANISOU 2402  CB  ASP A 322     5689   7556   3709   -118   -149  -1069       C
ATOM   2403  CG  ASP A 322      28.653  15.771  -2.239  1.00 47.77           C
ANISOU 2403  CG  ASP A 322     6093   8061   3994    -83   -109  -1236       C
ATOM   2404  OD1 ASP A 322      28.743  17.016  -2.280  1.00 42.70           O
ANISOU 2404  OD1 ASP A 322     5461   7351   3411    -79   -140  -1415       O
ATOM   2405  OD2 ASP A 322      27.901  15.165  -1.478  1.00 51.21           O
ANISOU 2405  OD2 ASP A 322     6525   8644   4287    -61    -42  -1182       O
ATOM   2406  N   TYR A 323      30.605  13.924  -6.053  1.00 35.99           N
ANISOU 2406  N   TYR A 323     4576   6124   2974   -174   -198   -828       N
ATOM   2407  CA  TYR A 323      31.503  13.148  -6.878  1.00 40.57           C
ANISOU 2407  CA  TYR A 323     5140   6634   3640   -194   -240   -703       C
ATOM   2408  C   TYR A 323      32.427  14.052  -7.673  1.00 39.75           C
ANISOU 2408  C   TYR A 323     5024   6412   3667   -231   -299   -783       C
ATOM   2409  O   TYR A 323      33.653  13.854  -7.674  1.00 35.51           O
ANISOU 2409  O   TYR A 323     4461   5897   3133   -255   -372   -760       O
ATOM   2410  CB  TYR A 323      30.811  12.174  -7.820  1.00 39.84           C
ANISOU 2410  CB  TYR A 323     5048   6457   3632   -183   -178   -561       C
ATOM   2411  CG  TYR A 323      30.276  10.917  -7.178  1.00 44.22           C
ANISOU 2411  CG  TYR A 323     5609   7113   4077   -165   -137   -427       C
ATOM   2412  CD1 TYR A 323      30.391  10.694  -5.816  1.00 42.46           C
ANISOU 2412  CD1 TYR A 323     5394   7060   3677   -155   -150   -426       C
ATOM   2413  CD2 TYR A 323      29.660   9.939  -7.957  1.00 49.12           C
ANISOU 2413  CD2 TYR A 323     6231   7659   4773   -162    -86   -298       C
ATOM   2414  CE1 TYR A 323      29.835   9.578  -5.222  1.00 50.10           C
ANISOU 2414  CE1 TYR A 323     6372   8118   4543   -145   -106   -291       C
ATOM   2415  CE2 TYR A 323      29.151   8.790  -7.384  1.00 43.44           C
ANISOU 2415  CE2 TYR A 323     5520   7018   3966   -156    -48   -169       C
ATOM   2416  CZ  TYR A 323      29.216   8.636  -6.016  1.00 47.91           C
ANISOU 2416  CZ  TYR A 323     6096   7749   4356   -150    -54   -162       C
ATOM   2417  OH  TYR A 323      28.742   7.530  -5.440  1.00 45.89           O
ANISOU 2417  OH  TYR A 323     5854   7569   4012   -151    -16    -23       O
ATOM   2418  N   LYS A 324      31.838  15.036  -8.350  1.00 38.73           N
ANISOU 2418  N   LYS A 324     4909   6159   3646   -236   -268   -872       N
ATOM   2419  CA  LYS A 324      32.634  15.961  -9.129  1.00 34.79           C
ANISOU 2419  CA  LYS A 324     4405   5538   3276   -280   -317   -940       C
ATOM   2420  C   LYS A 324      33.664  16.695  -8.257  1.00 35.46           C
ANISOU 2420  C   LYS A 324     4477   5693   3301   -315   -400  -1060       C
ATOM   2421  O   LYS A 324      34.811  16.810  -8.665  1.00 33.54           O
ANISOU 2421  O   LYS A 324     4204   5418   3119   -362   -460  -1051       O
ATOM   2422  CB  LYS A 324      31.752  16.976  -9.832  1.00 37.74           C
ANISOU 2422  CB  LYS A 324     4806   5772   3761   -272   -276  -1020       C
ATOM   2423  CG  LYS A 324      32.524  17.986 -10.652  1.00 40.05           C
ANISOU 2423  CG  LYS A 324     5100   5926   4188   -325   -322  -1079       C
ATOM   2424  CD  LYS A 324      31.760  18.565 -11.743  1.00 46.62           C
ANISOU 2424  CD  LYS A 324     5959   6602   5151   -315   -281  -1081       C
ATOM   2425  CE  LYS A 324      30.786  19.587 -11.261  1.00 48.63           C
ANISOU 2425  CE  LYS A 324     6248   6825   5402   -277   -259  -1218       C
ATOM   2426  NZ  LYS A 324      31.494  20.731 -10.717  1.00 55.80           N
ANISOU 2426  NZ  LYS A 324     7170   7708   6322   -317   -323  -1364       N
ATOM   2427  N   ALA A 325      33.268  17.211  -7.108  1.00 35.96           N
ANISOU 2427  N   ALA A 325     4557   5854   3248   -295   -403  -1178       N
ATOM   2428  CA  ALA A 325      34.156  17.944  -6.227  1.00 37.68           C
ANISOU 2428  CA  ALA A 325     4766   6146   3403   -328   -484  -1312       C
ATOM   2429  C   ALA A 325      35.327  17.065  -5.758  1.00 42.51           C
ANISOU 2429  C   ALA A 325     5336   6884   3928   -343   -554  -1228       C
ATOM   2430  O   ALA A 325      36.477  17.519  -5.671  1.00 37.30           O
ANISOU 2430  O   ALA A 325     4644   6232   3294   -393   -637  -1290       O
ATOM   2431  CB  ALA A 325      33.391  18.443  -5.012  1.00 36.64           C
ANISOU 2431  CB  ALA A 325     4661   6126   3134   -288   -465  -1444       C
ATOM   2432  N   HIS A 326      35.034  15.795  -5.447  1.00 40.04           N
ANISOU 2432  N   HIS A 326     5022   6672   3518   -300   -523  -1084       N
ATOM   2433  CA  HIS A 326      36.022  14.868  -4.912  1.00 41.19           C
ANISOU 2433  CA  HIS A 326     5135   6945   3570   -295   -589   -992       C
ATOM   2434  C   HIS A 326      37.048  14.553  -6.000  1.00 39.36           C
ANISOU 2434  C   HIS A 326     4859   6616   3477   -326   -628   -913       C
ATOM   2435  O   HIS A 326      38.249  14.688  -5.769  1.00 38.12           O
ANISOU 2435  O   HIS A 326     4656   6513   3312   -356   -714   -946       O
ATOM   2436  CB  HIS A 326      35.309  13.620  -4.384  1.00 39.29           C
ANISOU 2436  CB  HIS A 326     4915   6806   3206   -242   -537   -848       C
ATOM   2437  CG  HIS A 326      36.202  12.465  -4.026  1.00 42.11           C
ANISOU 2437  CG  HIS A 326     5248   7262   3489   -223   -597   -712       C
ATOM   2438  ND1 HIS A 326      36.823  12.279  -2.816  1.00 42.46           N
ANISOU 2438  ND1 HIS A 326     5283   7481   3368   -209   -669   -726       N
ATOM   2439  CD2 HIS A 326      36.664  11.491  -4.847  1.00 40.68           C
ANISOU 2439  CD2 HIS A 326     5047   7013   3397   -213   -605   -567       C
ATOM   2440  CE1 HIS A 326      37.476  11.149  -2.846  1.00 44.49           C
ANISOU 2440  CE1 HIS A 326     5520   7775   3606   -183   -711   -576       C
ATOM   2441  NE2 HIS A 326      37.451  10.681  -4.084  1.00 38.82           N
ANISOU 2441  NE2 HIS A 326     4793   6907   3048   -185   -676   -486       N
ATOM   2442  N   LEU A 327      36.550  14.108  -7.173  1.00 34.66           N
ANISOU 2442  N   LEU A 327     4273   5892   3004   -318   -564   -814       N
ATOM   2443  CA  LEU A 327      37.435  13.832  -8.277  1.00 36.94           C
ANISOU 2443  CA  LEU A 327     4520   6093   3421   -343   -588   -746       C
ATOM   2444  C   LEU A 327      38.307  15.051  -8.589  1.00 38.71           C
ANISOU 2444  C   LEU A 327     4713   6260   3734   -413   -642   -871       C
ATOM   2445  O   LEU A 327      39.529  14.937  -8.637  1.00 34.60           O
ANISOU 2445  O   LEU A 327     4134   5782   3231   -442   -710   -864       O
ATOM   2446  CB  LEU A 327      36.619  13.412  -9.481  1.00 34.59           C
ANISOU 2446  CB  LEU A 327     4244   5663   3234   -327   -508   -655       C
ATOM   2447  CG  LEU A 327      35.947  12.050  -9.337  1.00 36.87           C
ANISOU 2447  CG  LEU A 327     4552   5993   3462   -271   -463   -513       C
ATOM   2448  CD1 LEU A 327      34.947  11.820 -10.454  1.00 38.74           C
ANISOU 2448  CD1 LEU A 327     4813   6100   3804   -261   -383   -457       C
ATOM   2449  CD2 LEU A 327      36.950  10.918  -9.343  1.00 36.17           C
ANISOU 2449  CD2 LEU A 327     4426   5958   3356   -249   -516   -399       C
ATOM   2450  N   ASN A 328      37.680  16.220  -8.709  1.00 35.99           N
ANISOU 2450  N   ASN A 328     4406   5825   3442   -440   -614   -989       N
ATOM   2451  CA  ASN A 328      38.360  17.401  -9.171  1.00 37.99           C
ANISOU 2451  CA  ASN A 328     4642   5984   3806   -514   -654  -1093       C
ATOM   2452  C   ASN A 328      39.418  17.851  -8.183  1.00 39.81           C
ANISOU 2452  C   ASN A 328     4832   6326   3965   -556   -749  -1200       C
ATOM   2453  O   ASN A 328      40.502  18.230  -8.590  1.00 42.46           O
ANISOU 2453  O   ASN A 328     5115   6636   4382   -622   -802  -1223       O
ATOM   2454  CB  ASN A 328      37.391  18.559  -9.451  1.00 37.76           C
ANISOU 2454  CB  ASN A 328     4671   5822   3850   -523   -609  -1197       C
ATOM   2455  CG  ASN A 328      36.561  18.341 -10.696  1.00 34.33           C
ANISOU 2455  CG  ASN A 328     4265   5254   3523   -500   -531  -1102       C
ATOM   2456  OD1 ASN A 328      35.668  19.104 -11.017  1.00 36.85           O
ANISOU 2456  OD1 ASN A 328     4630   5467   3902   -490   -491  -1159       O
ATOM   2457  ND2 ASN A 328      36.837  17.291 -11.422  1.00 37.65           N
ANISOU 2457  ND2 ASN A 328     4657   5680   3969   -486   -512   -960       N
ATOM   2458  N   LYS A 329      39.154  17.788  -6.880  1.00 40.92           N
ANISOU 2458  N   LYS A 329     4990   6606   3951   -520   -774  -1264       N
ATOM   2459  CA  LYS A 329      40.149  18.302  -5.978  1.00 40.09           C
ANISOU 2459  CA  LYS A 329     4846   6606   3780   -562   -873  -1381       C
ATOM   2460  C   LYS A 329      41.351  17.370  -5.930  1.00 41.50           C
[truncated: 2,260,804 more chars]
