# Supplementary material for: Exploring the sequence-function space of microbial fucosidases
Source: Commun Chem. 2024 Jun 18;7:137. doi: 10.1038/s42004-024-01212-4 (PMC11189522; doi:10.1038/s42004-024-01212-4)
Supplement: Supplementary file 5 — Supplementary data 3 [file 42004_2024_1212_MOESM5_ESM.xlsx]

## Sheet: Sheet1
Supplementary data 3. Taxonomy and clustering distribution of 34,258 non-redundant GH29 sequences.
Cluster	Total (34258, 100%)																			Total
	Bacteria (28163, 82.2%)											Eukaryota (5428, 15.8%)					Archaea	Viruses	unidentified(391, 1.14%)
																	(265,0.77%)	(11, 0.03%)
	Bacteroidota	Bacillota	Actinomycetota	Pseudomonadota	Planctomycetota	Verrucomicrobiota	Acidobacteriota	Chloroflexota	Lentisphaerota	Armatimonadota	Bacteria_total	Animalia	Fungi	Plantae	Protista	Eukaryota_total	Archaea	Viruses	unidenified
1	2861	1428	672	507	174	156	116	22	50	65	6323	16	67	691	30	804	10	4	59	7200
2	1420	687	718	889	251	144	152	95	21	29	4586	4	105	1		110	77		37	4810
3	1732	957	510	405	499	341	153	141	167	124	5452	11	5		4	20	80		60	5612
4	565	63	220	31	83	52	58	19	12	3	1217	3320	806	39	32	4197	24	5	60	5503
5	1302	481	10	24	18	9	9	10	14	15	1977	10	1	2	2	15	3		19	2014
6	717	173	302	14	6	9	4	4	13	10	1291	1				1	3		10	1305
7	13	92	679	128	5	1	25	48	2		1036	10	2	1	2	15	35	1	30	1117
8	1162	4	18	39	12	5	90	27	2	10	1439	2		3	3	8	9		23	1479
9	245	25	80	28	6	12	6		3		458	5	1	1	1	8			3	469
10	345	2	34	5	5	7			6		409	2	3			5	5		6	425
11	288	1	2	16	1	4	12			3	331		6	1	1	8			5	344
12	160	5	3	1	20	11	34	9	2		266	1				1				267
13	336	26	1	5	34	21	8	1	7		461	1			8	9	6		5	481
14	131	20			8	12	9		4	2	197								51	248
15	1	2	265		1			1			270									270
16	4	146	5	3	20	7	1	2	5	8	226		1		1	2	1		1	230
17			140								140									140
18		9	62	5	1	2		17	1		128								2	130
19	28	59		35	4	4	7		12	1	155						1		2	158
20	54	7	2	3	49	12	9	6	16	2	186						2		5	193
21	38	2		2	56	9	2		2	1	130		3	1		4	1		1	136
22	2	20	1	13	9	7	109	15	9	8	212						4		2	218
23	4	2	58	1	1	1			1		70								1	71
24	36	5		1	2	6					52		1			1			1	54
25	6	1	67		1	5				1	84									84
26		111	11					1			124						1			125
27	10	24			9	9	1	3	21	8	94									94
28	1		1	2	3	12	1				25						1			26
29	6	1			1	1	5				15						2		2	19
30	1										1	117	61	1	28	207				208
31		1									10							1	2	13
32	28		1	1	2	5			1		45									45
33	14	4			12	4					40			1		1				41
34	5				3	3					12									12
35		51			8	8		7	18	6	102									102
36	20	6		2		2			1		33		1			1				34
37	23	1			2				2	1	30									30
38	13	14	3	3	23	16	7		6	1	91								1	92
39	22	2	1	13	2	1					44	1	4	1		6			1	51
40	14			2	21	7			1		52									52
41		9									9									9
42	11			2	14	6					33									33
43	17	60	3	2	39	20	4	2	15	1	183				1	1			2	186
44	26	1		1	17	7	10		2		73	1	2		1	4				77
45		49							2		51									51
Total	11661	4551	3869	2183	1422	938	832	430	418	299	28163	3502	1069	743	114	5428	265	11	391	34258
%	0.34	0.133	0.113	0.064	0.042	0.027	0.024	0.013	0.012	0.009	0.822	0.102	0.031	0.022	0.003	0.158	0.008	0	0.011	1
