# Supplementary material for: Exploring the sequence-function space of microbial fucosidases
Source: Commun Chem. 2024 Jun 18;7:137. doi: 10.1038/s42004-024-01212-4 (PMC11189522; doi:10.1038/s42004-024-01212-4)
Supplement: Supplementary file 7 — Supplementary data 5 [file 42004_2024_1212_MOESM7_ESM.zip › supplementary file 4/cluster_10.fasta]

>A0A088F0H6 10|Sphingobacterium sp. ML3W.|PF01120
MDMNRLLRKSLLVTALLVATATVHAQWTGPKAKSTELKEIKYGPLSPPNRDDEAMVAFRNYGLGQFIHWGLYAIPGNEWE
GVSARGGAAASEWIRAWRGPDTPKDWVKTYDNLYKQFNPKDFDAKRWAKQAKEMGAKYLIFTTKHHDGFAMWPTQYSDYN
ISKSPYKKDIVKEVVDAYTAEGIDVYLYFSVMEWNNPDYMGKEPKTAAEKKKFDRFLNYTRNQLLELMTHYPQMKGFWFD
GTWDQSWIKSYDFTYKLEQELREKHPGLIIGSRFRNDEYGKRHFDSNGQMLGDYEQGWERKLPGDITWLEGRDWDCVMTI
PPNGWGYMKDWSGIYTKTTDDLLDMLVYSASLSGNFVLNFGPDGQGNMHPEEDRLAKEIGDWMKVNGEAIYGARHAGMTN
SKLGYFTKKEDNLYLTIFNRPINNIVRISVPKTATEVPVTATLLANGQVLEVKHADLGIDLDKNTYYDIVVPHTFQTDRA
FVIKMKVDSPKGKAEKLMDAKM
>A0A0D4C434 10|Psychromicrobium lacuslunae.|PF01120
MELNYGASRQQPRQDAAMQRFREHRFGQFVHWGLYAMPAGYWQGTEYRFAAEFLQKTANIPEPEWAELAQQFSAEAFDAD
AWAALAARSGVKYATFTTKHHDGFCLWPSQYTDFHSGNTPAARDFIGELVAAYQRHGIDVYLYYSVLDWHHPDWRYRLES
AEDQQAFKRYLDFAMNQLVELAQRYPSVKGFWFDGTWDESVKANGRWTWEVEQRLKELIPGLIVSSRLRADDLGARHRDS
NGSLMGDYESGYERRLPDPWDRSVCEQDWEACMTIPQASWGYHAGPWAKRTRKSAAELIDMIAHCTSLSGNFLLNFGPRG
DGSIDPEDAALAEQIGNWLAQNGAAIYGKGVATNWSYPGWGYYTQEADSETVYAVVTKWPTARRLRLQLPAGERLLAATL
LREPALQLNPQELETSLFELELGNSSEETLVFELTTAAAEEQSWTEPNPDVMV
>A0A0P0DD93 10|Algibacter alginicilyticus.|PF01120
MNIKFLKVNKLSKVLIIFMSLISINLLYAQAPRVSINLKHGAHQLGKRTDQSMETWRNYGLGQFIHWGVYAIPGGQWNNK
KYRGAAEWIRSWDGMPKDAYDNLYKQFNPKGFNAKAWAKQAKHMGAKYVILTTKHHDGFCLWPSKFTDYTIINTPYKKDI
IGQLVDAYNEQNIDVYLYFSIIDWNHPGYRSVLKTEEDRKAYETFKVFTENQLTELLNAYPTTKGLWFDGTWDSAWKEQA
AFADSLDSKLRKMIPGLVIGARFRPDEYGKRGFDSNGDIIGDYEQGWERKMPNHIDDVHGNDWECVMTVPENQWGYQSNW
EGHIKTSNELIEMIAKAVSLDGNFVLNFGPDGQGVIRSEETQLAKEIGDWMEVNNEAIYNGSYLNWEKQDWGYYTKSRKT
NKIYMIVCNVPVSGMLRVKTTDKIDVIKASLIQEPTQGVDVEIIGKNEYFIHLKSFDFKKPFVLELETKLIQEGTEIH
>A0A0P0EZG7 10|Bacteroides thetaiotaomicron.|PF01120
MKNTIIYRMKSRLITLLLLLITVSSVTFAQEAKKEIPLKYGATNEGKRQDPAMQKFRDNRLGAFIHWGLYAIPGGEWNGK
VYGGAAEWLKSWAKVPADEWLKLMDQWNPTKFDAKKWAKMAKEMGTKYVKITTKHHEGFCLWPSKYTKYTVANTPYKRDI
LGELVKAYNDEGIDVHFYFSVMDWSNPDYRYDIKSKEDSIAFSRFLEFTDNQLKELATRYPTVKDFWFDGTWDASVKKNG
WWTAHAEQMLKELVPGVAINSRLRADDKGKRHFDSNGRLMGDYESGYERRLPDPVKDLKVTQWDWEACMTIPENQWGYHK
DWSLSYVKTPIEVIDRIVHAVSMGGNMVVNFGPQADGDFRPEEKAMATAIGKWMNRYGKAVYACDYAGFEKQDWGYYTRG
KNDEVYMVVFNQPYSERLIVKTPKGITVEKATLLTTGEDITVVETTRNEYNVSVPKKNPGEPYVIQLKVRAAKGTKSIYR
DALT
>A0A0P0NLA5 10|Pedobacter sp. PACM 27299.|PF01120
MKKLLIAGLGLAALMSLQPLMAQQTSPKEKINLMHGSHRAGKRMDAAMEKWRGYGLGQFIHWGLYAIPGGEWNGKPYNGA
AEWIRSWNGIPNSTYDSLIYKFNPTAFDATSWAKSAKQMGAKYVTFTTKHHDGFCMWPSKYSKYTVANSPYKKDIVKAVV
DAYDKEGIDVILYFSVMDWSHPDWRYDLKTKEDSIAFERFKKFTRNQLIELLTNYPKAKGLWFDGTWDKSWVKQAAFADE
LETEMRKLRPGLIIGSRFRADENGKRHFDSNGVLMGDYEQGWERKIPNTIEDVHGNDWDCVMTVPENQWGYNKAWNGHIK
TTNELLEMTAKCVSLGGNFVLNFGPQGDGAIRNEELTLAKQIGDWMKVNQAAIYNCGYAAYDKQDWGYFTKKNDSDQIYM
LVFNVPVSGALRVKTPGKTTISKAYLLANAQETFLPEEISSNEYFLHLKKKDHQQPFVIVLETANKQDNNGTKYEKAKI
>A0A191TL28 10|Arachidicoccus sp. BS20.|PF01120
MKKTISSIIVIFLLFQNSFAQQKKEIVLLHGAHRVGKRADSLMQRWRDYGLGEFIHFGLYSILGGDWKGEHYTGASEWIR
SWDKVDKAEYDSLYKQFNPTNFNAAQWAAMAKQMGARYVTITTKHHDGFCLWQSKYTHFTVANSPYKRDIIGPLVDAYNK
QGIDVYLYFSIMDWSNPDWRYDLTNTGDSAAFNRFKIFTKNQLTELLTLYPSIKGLWFDGTWDKSWQKSGAFTDSLEQYL
KQLHPGLIIGSRLRADDFGNRHFDANGHLMGDYEQGWERKYPATFADTHGNDWDCIMTIPENGWGYQKQWLGHWKTAYEL
EEILANCNSLDGNLVINFGPKGDGTFRKKETDEAKEIGDWMKLNHEAIYNVHYANWKKQDWGYYTESKDNSKVYMIVFNV
PISHNLKILPAKNIQVKNATFLSDKKRLNIEKSDNGVSQIALPNETFNQPFVIVLDLTKGKTEKEEKNNHI
>A0A1A9I8V5 10|Niabella ginsenosidivorans.|PF01120
MKLIPVQWCLAFFLSGLFMNATAQSWTGPPEKPKERRELQYGPLHPGKRTDAAMQRFREYGLGQFIHWGVYAIAGGEWNG
VKAPTASEWIRSWSGKTAPDNWKATYDNLYKQFNPVSFDATRWAKQAKAMGARYVIFTTKHHDGFCMWPSRFSDYTIRQS
PYQKDIVRQIVDAYAKEGIDVYLYFSIIDWHNKDYRSASPKTAGEKASYQKFLDYTRNQLFELLNNYPQIKGFWFDGTWD
KAWIDSYAFTYQLEKDLRAAHPGLIIGSRFRNDEYGKRHFDSNGDLLGDYEQGWERKLPAKYEWLNGNDWDCVMTIPPNG
WGYIKDWSPFYTKTSYDLIDMLMHATSMGGNFVLNFGPDGNGNMSPGEDRLAKEIGEWVQLNGEAVYGVTHAPLEPNSYG
YFTQKGNTLYLTVFNRPVNNLIRIKMPKSATEVPTAASLLVSGTSLKMKFTDIGLDLDRNIYVDITLPDTFVSQQPFVIK
IITKSGKINAAELEKAHM
>A0A1U9NP08 10|Anaerohalosphaera lusitana.|PF00703,PF00754,PF01120,PF02836,PF02837,PF16355
MRTFKKFLVTACLALTFGLTHARQVKPLTGQWQFIKSDVSVKDSTKDTIDGKSWQTVTVPHTWNAKDAQSGGEYYTGTAC
YRKTVDIPADLKGKRIFIRFEGVGQVADVYINGKKAGSHKGAYSAFCYEITPGVEFGQTNTIFVRANNEPRPDVIPVNHN
LFMVFGGIYRPVSLIITDDIHITPTDYASPGIYIRQNSVTEEKADITVTAKLKNDNMASRQVQMRTIVKDAQDKVVATKS
SDLTLPSMVVNSYKQSLTVENPTLWHGRKNPYLYSLTVQLTSEGNVLDEVTEPLGLRYYSMDKQKGFILNGEPYRLYGVC
RHQEWKDHGSALTNEQHKTDFDMIYDIGATSIRLAHYQQAEFVYDYCDKLGFIIWAEVPFVNTWKGQEGENAKQQIRELV
RQNYNHPSIFVWGLHNEVYGSSTMSYPVQVTKEMHDIAKTEDPDRFTVSVSGYGSLKRPMDCHADLQGNNRYFGWYYGAP
DGLGPWIEGTRKVRPDTLVSVSEYGAGGNPDHQAENLTKANPISGQFFSEQYQAMIHEVQWAQIEEHPIVWSSYVWNMFD
FCVPGWNRGGVKGLNHKGLVTYDRKTKKAAFYMYKANWSDDPVLYIRDKRLKERTNPAADIVVYSNLKDVTLTLNGKDFD
SVNPDHCVFTWQDVVLESGKNTVKVTATRDGKTFTDTCTWNVDPSKADLGKGVIASSSETSKGNIARNAADGKTNTYWST
NERNPWIRFELKEPKEVDEISILWYNSSERVYPFEIETSLDGQTWKQALSTKSRSEKGFETYKFDPVKAKYVRIKGHGNN
KTAFTAMYEVKLDGLAPVGDAELDKSAGDTQKVEKDKYETWVRRTDSAAEKWRDNRFGQFIHWGIYSLLGGEYDGKTYDY
AAEWIQVSARIPGDEYAKLANEFNPEKFDAKRWAKLFKQAGVKYVVITTKHHDGFCLWDSKYTEFDMASTPYGKGVLKEL
ADAVRAEGIDMGFYYSIIDWNHPDYKYAIKSDADRKQYRRYLDYMKDQLTELMTEFGEIKILWFDGRWDPAYKQNPEYGI
EIEAHCRELNPDVIINDRVRAYDSLADYDAQYERRLPNTEKLASVDWESCMTIPKKTWGYHKAPGDWKSSKTIVEMLAKC
ASHSGNFLLNIGPKPDGSIREEEATRLKTVGEWMDRNGQAIYGCSKPDDHLTFSKGIQLSAKDDKLFAMIFDADVDKVTI
EGMYKKPESVVLLSSPDANWPAWDYSNGKLTIELPEKQLDPIAPVFQITLDD
>A0A1X7I9H7 10|Sphingobacterium psychroaquaticum.|PF01120
MNSTIRASLVAAFAVATTMSAVGQWTGPKPKPTETKEVKYGPITPAKRTDKDMEAFRNYGLGQFIHWGVYAIPGNEWEGV
SARGGAAASEWIRSWGGNTVPKDWKNTYDNLYKQFNPKSFDAKAWAKQAKAMGAKYMIFTTKHHDGFALWPTKFSDYNIT
KSPYKRDIVKEVVDAYTAEGIDVYLYFSVLEWNNPNYMGKAPKTDEEKAQFGKFLTYTKNQLMELLDNYPAVKGFWFDGT
WDQSWIQSYEFTYQLEKDLRAKHPGLIIGSRFRNDEHGKRHFDSNGKILGDYEQGWERKLPGSFEWLDGNDWDAVMTIPP
NGWGYMKDWSGLYTKTSNDLLDMLMQSVSMNGNFVLNFGPDGQGMMHPGEDKLAKEIGDWMRVNSEAVYGVRHADLPSSK
LGYYTQKGDVLYLTVFNRPVNNSIRIAVPKKATMAPIDAMLLKTKGALTVRHADIGLDLDKNTYYDIELPTDFQSTEPFV
LKMKLGQPQSKSDKLMDAKM
>A0A249SX74 10|Chitinophaga sp. MD30.|PF01120
MYRYGKWLIIGAISLATTVKVHAQQQEHKELKYGAQYTGKRQDAAMDRFRYNRFGQFIHWGLYAIPGGVWQGKTYAYAAE
FLKSSAKIPSATWDSLMYQFNPRRFDPKTWARMARQMGVKYMTITTKHHEGFCLWPSQYTSFNISNAPYKKDILKEIVDA
YTAEGIDVHFYYSVLDWHHPDWRYDIKSNADSVAFRRYLDFAYNQLKELATNYPAVKCFWFDGTWDNSVKKNGWWTLEVE
KMLKQVRPGMIVNSRLRADDNGNRHKDANGNMMGDYASGYERRLPDPIRDTDVLKTDWEACMTIPENQWGYHRDWSLSYV
KTPAELLEMLASATSMSGNFLLNFGPQGDGAIRPEEQRIATTIGNWMKINGEAIYGGYHANSWKKQDWGYYIAHDNNKLY
LVVCNQPLSGLLKIQTPPKTNIKKAYLLSHPSRQLRITETQKNQYNISTGNPRPGLPYVIILELSDDAGNNSRQYQEAKT
>A0A291QXU6 10|Chitinophaga caeni.|PF01120
MKKFILALAMAGILLPAFAQTPAKKRLELKYGAQYTGKRTDAAMNKWRSNRFGQFIHWGLYAIPGGVWNGKTYNYAAEFL
KSSAHISTATWDSLMYKFNPKKFNAKEWAKMAKKMGVKYMTITTKHHEGFCLWPSRYTDFNISNTPYKKDILKEIVDAYN
AEGIDVNFYYSVLDWHNPDWRYDIKSKEDSIAFRRYLDFAENQLKELATNYPTVKAFWFDGTWDASVKKNGWWTLEVEKM
LKSVRPGVIINSRLRADDYGSRHKDSNGELMGDYESGYERRLPDPVKDIKVTSWDWEACMTIPENQWGYHQDWSISHVKS
PLELLEMLVHATSMGGNFLLNFGPKGDGSIRSEEQNIAKTIGDWMAVNGQVIYNCDYAGLKKQDWGYFTREKGSNQLNMV
IFNVPVSGLLHVDVPKGMILKKAHFLTTPGQQIKVEEIAKNQYLLHMPIKLYTSPQVIVVECDNGKENANKYQDAKT
>A0A2D1U383 10|Pedobacter ginsengisoli.|PF01120
MVRKPIKRFIALQLLFILIASTTYAQNAERIKLKHGSHREGKRTDSVMQKWRGNGLGQFIHWGLYAIPGGEWNGKQYNGA
AEWIRSWNGIPKSAYDSLIYKFNPINFNADEWASIAKNMGAKYVTITTKHHDGFCLWPSKYTSYTVANSPWKKDIMKPLV
DAYDKAGLDVILYFSIMDWNHPGWRYDIKTKADSIAFEGFKKFTRNQLIELLTMYPKAKGLWFDGTWDKSWVKQAKFADE
LEAEMRKLRPGLIIGSRFRADEYGKRHFDSNNVLMGDYEQGWERKLPNSIADVHGNDWDCVMTIPENQWGYNKAWKGHIK
SSNELIEMTAKAVSLGGNFVLNFGPKGDGSIRDEEKKLASEIGDWMKVNSEAIYNCEYSGLEKQDWGYFTKKREKDKVYL
IIFNTPVSGAYRVKLPAKTAIAKSYLLTNPNMDLRVEEVHSNEYFIYAKPTTEAKPFVIVLDTKKKENNGGNNYEKAKI
>A0A2Z4ISP2 10|Echinicola strongylocentroti.|PF01120
MNKLLIRVVLPLLLIGAVWAPLKAQTPENTPRNSLTLKHGAHRLGKRTDPMMERWRNYGLGQFIHWGLYAIPGGHWNGAY
YGGAAEWIRAWKGMPNEQYDNLYKEFDPAEFDPKAWAEQAKDMGAKYMIITTKHHDGFCLWPSEFTDYDVTNTPYGNDII
GPLVEAYDAVGIDVYLYFSVMDWNHPGYRSKLETINDKEAYEEFKEFTRNQLLELLERYPTTKGLWFDGTWDAAWKEQAD
FADNLATEMREMIPGLIIGSRFRPDDYGNRHFDSNGDLMGDYEQGWERKLPETYEETKGNDWDCVMTVPENQWGYHSDWR
GHVKTSYELIEMLVKSVSLDGNFVMNFGPNGQGEIRQEETQLAKEIGEWMDKNNEAIYGCGYLDWEKQDWGYYTKDRQTG
KIYMIVFNRPLNGALKIKTPDKVSLDKVYSLKDSSQSFVPEEIHKNEFFIHYPFSEHIDSPIVIVIEPSSNEIDQNNSYQ
KAKT
>A0A386HR40 10|Arachidicoccus soli.|PF01120
MTKKRSNKKARQQSWLSSGLLALLILLFSTGYSQSEKQDTIPLLHGAHRIGKRMDVDMNRWRGYGLGQFIHWGLYSILGG
DYNGKHYNGAAEWIRSWNQLPNAVYDSLYKQFNPKDFNADKWAAMAKQMGVKYVTITTKHHDGFCLWPSKYTSYNISNTP
YKKDIIKQIVDAYTKVGIDVYLYFSVMDWHNPDWRYDLKSASDTIAFNKFKKFTQSQLEEQLRMYPQIKGFWFDGTWDNS
WKKSGAFSDSLDQDLKRIHPGLIIGSRLRADDYGKRHFDSNGRLMGDYEQGWERTIPETFADTHGNDWECDMTIPENGWG
YAKQWMGHWKTSDELIEMLAKCVSLDGNFVLNFGPKPNGTFRQKEVADAKAIGDWMKINNTAIYNCAHVNWEKQDWGYFT
TPTSQDDKVYMIVFNVPVSGALRVLPTKNILLKKAYLLDGDKQLSIEKLDGSAYFVHLPNEGQKQPFVVVLETEKGKNGK
QDINKHI
>A0A514CHW6 10|Echinicola soli.|PF01120
MKRSLTMVLLMFALTGASTTLTIAQAPDNTPRISMTLEHGAHRIGKRIDSKMSRWRNYGFGQFIHWGLYAIPGGHWNGEY
YGGAAEWIRSWKGMPNEDYDNLYTEFDPVDFDPKAWAEQAKDMGARYMIITTKHHDGFCLWPSEFTDYDVTNAPYGQDII
GPLVEAYDAEGIDVYLYFSVMDWNHPGYRSKLETAEDREAYEGFKEFTRNQLLELLERYPSTKGLWFDGTWDAAWKEQAE
FADNLAMEMREMIPGLIIGSRFRPDDYGNRHFDSNGDLMGDYEQGWERKLPDTYEDTKGNDWDCVMTVPENQWGYHSDWR
GHVKTSYELIEMLVKSVSLDGNFVMNFGPNGQGEIRKEERQLAKEIGEWMHKNQKAIYDCGYIDWEKQDWGYYTRNRESG
EVYMIVFNKPINGALRIKTPAKINLDKIFDLNGPQKTYRPEEIHRNEYFIHLDEALLETPKVIVIQYSEATNQTKGYDKA
KT
>A0A5B7UHW2 10|Elizabethkingia sp. JS20170427COW.|PF01120
MKNKFLTIVALTAMGISSIHGQAWLGSTTEKPKEKIALKYGPISPNPRTDADMQRFREYGLGQFIHWGVYAIPGNEWNGV
SARKGAAASEWIRSWSGSTAPKDWKNTYDNLYKSFNPKDFDAKRWAKEAKGMGAKYVIFTTKHHDGFALWPTRYSDYNIS
KTPYKKDIVKQIVDAYTAEGIDVYLYFSILEWNNPNYLYAAPKNDEEKKKYQKFLQYTRNQLLELLKNYPQIKGFWFDGT
WDKAWISSYEFTYQLEKELREKHPGLIIGSRFRNDENGKRHFDTNGDLLGDYEQGWERKLPSSFESLNGNDWDCVMTIPP
NGWGYMKDWSGLYTKTSDDLIEMLMKSRSMNGNFVINFGPDGNGDFHPEEKKIMKEVGEWMKLNAKAVYATHHSDLSSTP
YGYFTQRENTVYLTVFNRPVNNILRIPIDKKAKEIPIKASLLANGAPSVIKHSDIGLDRDKNTYYDILLPKDFTSDKAFV
VEIQLQKGSANTQKLMDAKM
>A0A5B8M9Q1 10|Humibacter sp. WJ7-1.|PF01120
MPLMYGAQSEGRRDDETMRRFRHDRFGQFIHWGLYSIPAGSWNGVTYDYAAEFLPQSAGIGPARWAGLVDDFAAPEFDPE
AWASLAADLGARYVTVTAKHHDGFCLWPSSLTDFTVAATPRGRDVIGELVHAYTARGIAVHLYYSVLDWHHPDWRYAISS
SQDEEAFDRYLSYAGEQLRELATRYPNVRGFWFDGTWDESVKANGRWSWEIECMLKRLIPGAIVNSRLRADEHGARHRDS
NGALMGDYFSGFERRLPDPWDRTVTAEDWEACVTIPQNSWGYHAGAEVARTHKHPLELLEQLVQAVSLGGNLLLNFGPRG
DGSFAPFEKDVVHTLGAWLETNGACIYGCGPADGWDYPGWGYYTADAETGAVYAVVTRIPVSGAIALQLPERTRVRNATA
VATGRPVPFAVRDDRTVRFEVDRASVIPLAFALEVEQRDDTAEQPEVNPDLAGI
>A0A5C0ZC40 10|Olivibacter sp. LS-1.|PF01120
MKKLTYLTLFLCLGLYQPLMAQFPGAVEKRSSITLEHGAHRLGKRTDAQMETWRNYGLGQFIHWGLYAIPGGHWNGKYYA
GAAEWIRSWKDMPKDAYDNLYKEFNPQNFNAKAWAKQAKDMGARYVIITTKHHDGFCIWPSQYTDYTIANSPYKKDALKE
IVEAYESIGIDVYLYFSIIDWNHKGYRSAIPETGEEKRAYEDFKKFTANQLKELLRNYPSTKGLWFDGTWDKAWIEQTAF
ADSLEAELREMRPGLIIGSRFRADEFGRRHFDSNGDLMGDYEQGWERKLPNTIEDVHGNDWDCVMTIPENQWGYHSEWRG
HVKTSVELIEMMAKSVALDGNFVLNFGPDGQGAIRPEETKLAKEIGEWMKVNHEAIYDCGYAGLEKQDWGYITKHRKTGK
YYLIVFNIPVSGALRIKLAPGSDIASLYDLAEPNRNYSPEEIHRSKADGNEFFIHLKHKPSQPMVIVLESTDKEQASSVL
YEKAKT
>A0A5C1HWX9 10|Mucilaginibacter rubeus.|PF01120
MIKKAILVIAIAWNCVNAAHVNAQQTATTTQKPIALQHGAHRIGRRTDADMEKWRAYGLGQFIHWGLYSIPAGEWNGKQY
SGAAEWLKSWKEVSATAYDSLMYQFNPTKFNAESWAETAKQMGVKYVTITTKHHDGFCLWPSKYTNFTVANSPYKKDIIG
PLVKAYDKRGIDVILYFSIMDWHNPDWRYDIKTREDSIAFDRFKQFTRNQLLELLTLYPTAKGLWFDGTWDKSWVKQAAF
ADSLEKEMRAMRPGLIIGSRFRADEYGKRHFDSNGNMMGDYEQGWERKIPEKIADVHGNDWDCVMTVPENQWGYSKVWKG
HIKTTDELLEMLAKCVSLDGNFVLNFGPKPDGTLRTEELDLAKGIGEWMGINSEAIYNGEYAGLVKQDWGYYVKKTGTNK
IYMLVFNVPVSGALNVVLPSRTAISKVYDLGNPGQNYAPEEIGTSAYFIHLKQQTFKRPFVIVLETADNSKNSGAQYQKA
KT
>A0A6G7X7V4 10|Dysgonomonas sp. HDW5A.|PF01120
MKKILFLIILISNIAFTQGFAQTKRSSIPLQHGTHRLGKRTDAEMQKWRQYGLGQFIHWGVYAIAGGHWNGKYYPGAAEW
IRSWKEMPDEDYDNLYKQFNPTAFDAKKWAKQAKYMGAKYMIITTKHHDGFCIWPSKYTDYTIKNTPYQKDLLKEIVDAY
DAEGIDVYLYFSIIDWHQKGYRSALPATTEEKAGYEEFKQFTRNQLIELLTNYPTAKGLWFDGTWDKAWIEEAKFTDDLE
TEMRALRPGLIIGSRFRADENGKRHFDSNGDLMGDYEQGWERDLPNSIADVNGNDWDCVMTIPENQWGYHSDWRGYVKTS
YDLIDMLVRSVSMDGNFVLNFGPDGKGNIRPEESKIAQEMGDWMKVNSEAIYGCSYTGLKKQGWGYFTQKDNKIYLTVFN
RPINNMLHVEIPKGGIKPVKAYFLSGNKSVDIINAGRNKQNNSLYNIALPADYISGQPFVIVLEIEKSAEDKDIYQQALT
>A0A6H2BDQ1 10|Chitinophaga oryzae.|PF01120
MRNKMITGIFAAACCTLLLQATVQGQQPRQDTIALKHGAHRMGNRTDADMVRWRSLRFGQFIHWGLYAIPAGEWNGKTYN
GAAEWIRSWKEMPHKAYDQLYRQFNPVNFNPQQWAAQAKAMGAKYMIITTKHHDGFCLWPSKYSKYTIAASPWKKDLLGP
MIDAYNKAGIDVHLYFSIIDWNHPDYRASLKNAADSAAGKRFQVFVKNQLAELLQRYPTIKGFWFDGTWDDSWKNDGAFS
DELEQYLQALHPGLVMGSRLRADEKGARHFDSNGRLMGDYEQGWERKLPATIADVHGNDWEAVMTVPENQWGYHAKWMGH
VKTVNEILEMLVKSVSLNGNFVLNFGPKADGTYRAEEQQLAAGIGEWMKVNGAAVYDGTYAGFEKQDWGYYIRKSGTDSV
YMVVFNMPVSGSLRVKLPARTELTGVSMMQGNVALAPEWIGRNEYFIHLPNKQQESPMVILLKTVKGENKDKGNVEKART
>A0A7G5E1M1 10|Sphingobacterium multivorum.|PF01120
MKTSKRLLILMAIALFQQGLVKAQWTGKREKPAHPIEVKFGAITKPNRTDPAMAAFRNYGLGQFIHWGLYAIPGNEWNGV
SARSGAPASEWIRKWEGSTVPTNWIETYDNLYKQFNPKNFDAKQWARRAKEMGAKYVIFTTKHHDGFCLWPSKYSDYTIA
NSPYKKDIVKQVVDAYTEQGIDVFLYFSVEEWNNKDYVKNIPKTPDEIARFDRFLKYTRNQLLELQTNYPKIKGFWFDGT
WDPSWINAYAFTYNLEKELRNNNPNLIIGSRFRNDEYESRHFDSNGVLLGDYEQGWERKMPADMELLGGNDWDCVMTIPP
NGWGYIKNTDGMYLKTTNDIIDLLMKSRAMNGNFVLNFGPDQNGNMSKHENELITALGKWTKTNAEAIYDVKNFPLESKY
GYYTLSKTDPTSLFLTVINRPVDGILRLTFPRNAKLVPASAALLDHERDLLLKKANIGLDRDTNTYFDIIVPENLKTKRA
FVIKIKLNTPTISENKLMDAKI
>A0A7G5E6Q3 10|Sphingobacterium multivorum.|PF01120
MISYNRLMMTLLLAGALLAGKTVSAQWTGPRKKVEQRIDVKYGPLTPAHRTDEAMERFRTYGLGQFIHWGLYAIPGNEWE
GVSARKGAAASEWIRTWSGPTAPKDWKNTYDNLYKQFNPKGFDAKLWAKQAKEMGAKYLIFTTKHHDGFALWPSKYTGYT
IKKSPYKKDIVKQVVDAYTAEGIDVFLYFSILEWNNSNYMGKAPSTPEEKAKFNKFLEYTRNQLLELLQNYPQIKGFWFD
GTWDQSWIQSYDFTYKLEKELREKHPGLIIGSRFRNDEFGKRHFDSNGDMLGDYEQGWERKMPKEFEWLEGRDWDCVMTI
PPNGWGYMKDWSGIYTKTSDDLIDMLMNCVSMNGNFVLNFGPDGNGRMHPGEDKLAKEIGDWIKINGEAVYGVRHAGLAP
SKLGYFTKKEDNLYLTVFNRPVNNIVRIAVPKNSAEVPVEAVLLQNGQSLALKRSDIGLDLDKNTYYDIVLPATFSADKA
FVVKMKLGRPKGQSDQLMDAKM
>A0A7S9L1M8 10|Pedobacter endophyticus.|PF01120
MKKNQQRLLKIIPLLLLFIYGNCVTAQDIAPVKKEKINLVHGAHRDGKRPDEAMKKWRGYGLGQFIHWGLYAIPGGEWNG
KTYNGAAEWIRSWDGIPKSTYDSLIYKFNPVNFDAKAWAATAKQMGAKYVTITTKHHDGFCLWPSKYTDYTVANSPWKKD
IIKPLVDAYDAAGIDVILYFSVMDWNHPGWRYDIKTEADSIAFEGFKQFTRNQLIELLTLYPTAKGLWFDGTWDKSWVKQ
AAFADELEQELRKLRPGIIIGSRFRADEYGKRHFDSNGVLIGDYEQGWERKLPEKIADVHGNDWDCVMTVPENQWGYNKA
WKGHIKTAFELIEMTAKSVSLGGNFVMNFGPQGDGAIRKEELQLAKEIGDWMKVNSEAIYNCEYAVLDKQDWGYFTKKTG
SNKIYMLVFNTPINGKYRVKLPAKMGISMAAPLSNPGVKLKIEEIKANEYFIEFNNPSAKQPFVITFETDTDKKSNQNYE
KAKT
>A0A8T8JK19 10|Luteolibacter ambystomatis.|PF01120
MFHLFRSLVPALLVSPLLMAADEGTKGADLTKSKGDTANSETPDLKGWVRRTDPAMEKWRDNRFGCFIHFGTYSILGGQW
NGKEVPGAAEWIKVGGRIPSAEYDKLVKQFTLENFDAKKWAADIRRMGAKYVIITTKHHDGFCLWDSKLTDYDIGSSPTK
HAVLKELADAVRAEGMDMYFYYSIIDWHHPDYRAADPKTPEDQAAYARYLEFMKGQLKELLTDFGDIKGLWFDGRWDASY
KNHPDIGKGLEAWLRELKPGIVLGDRVRAYDSFADYNSGYERKLPKTQPLLDWEACMTIPENSWGYHKTWSGVGRKTPKT
LLEMLVRSAAMSGNFVLNIGPKGDGSFNEKDVERMEPIGVWMKSNGASIYGTEGLALTLPAGTYATRKDDKVFIHAFQWP
ETDKLPVKGLPGKIKSCTLMTKDGAKSIRFEGETLLDLPLTAPDVLDSVFTLEIEK
>A9WKR8 10|Renibacterium salmoninarum (strain ATCC 33209 / DSM 20767 / JCM 11484 /NBRC 15589 / NCIMB 2235)|PF01120
MARPGSIRAKTQRCRNSGPIALANSSIGASYSLPAGVWQGKEYKFVAEFLPQTAGIPEPEWAKLAAEFSIEAFDAQEWAR
IAVDAGVKYVTITTKHHEGFCLWPSEYTDFHVGNAAVGCDVLAELLAAYENLGVEVYLYYSVLDWHHPDWRYRLENAEDE
VAFTRYLDFALNQLEELATRYPTVKGFWFDGTWDESVKANGQWTWHVEQRLKAIIPGLIVSSRLRADDLGSRHRDSNGFL
MGDYESGYERRLPEPWDRTVVIQDWEACMTIPQASWGHHAGPWASQTVKNSAEIIDMLAHCVSLGGNLLLNFGPTGNGSL
EPSEVELAKEIGQWLRENGDAVYGKGLAAAWAYPGWGYFSQGSDPDTVYATVTKLPISKRIRINLPAGRRLLSCTALSAA
SRGFVLRELERSIIEIDLTSCQPHILAFALVTGALDSAEGWAEDWQEPNPDVVN
>C7MHH2 10|Brachybacterium faecium (strain ATCC 43885 / DSM 4810 / JCM 11609 / LMG19847 / NBRC 14762 / NCIMB 9860 / 6-10)|PF01120
MPSPATAPADDVRFGPLVGRRDDEAMRAFRSYGLGQFIHWGLYSMLGNEFEGRSARGHAAASEWIRQWNPRTAPEGWPRQ
YDALHRSFDPSDFDARRWAREARQMGARYVIFTTKHHDGFAMWPSAHSEYTIAATPYEGDIVGEIVEAYAAEGIDVFLYY
SVLEWNHPDYMAHAPRTAQERERWERFLEYTRAQLLELLELYPQVKGLWFDGTWDASWVSSYEFAYALEQELRAAVPGLI
IGSRFRADEHGSRHVDSSGALLGDYQQGWERKLPQDITVLDGQDWDCVMTIAPNGWGHIRDTTGLHLKSPQEMIELLMRC
RSMNGNLVVNIGPDGEGRLSCHEHEIMTALGEWTEQNAAAVYGAGHVELPEPRAGILTGDGQRVFVTVLAVPVSGAIRLA
VPKDSARVPVTARCEAASSPELAVHHRDVGLDRDPMTYYDVDLPAQIPPGRPFVVTVELGEVGGSAQELMAALT
>E1WJS3 10|Bacteroides fragilis (strain 638R)|PF01120
MKNKLFILFAFCISVHVYAQQPSREIPLKYGATNIGKRQDDAMKRFRNNRLGEFIHWGLYAIPGGEWKGKVYNEAAEWLK
SWAKVPAADWLELMKQWNPVKFDARQWARMAKEMGVKYVKITTKHHEGFCLWPSQYSQYTVAQTPYRKDILGELVKAYND
EGIDVHFYFSVMDWSHPDYRYEITSKEDSIAFSRFLTFTDHQLKELATRYPTVKDFWFDGTWDASIKKNGWWTAHAEQML
KELVPGVTVNSRLRADDYGKRHFDSNGRLMGDYESGYERRLPDPVKDLQVTKWDWEACMTVPENQWGYHKDWSLSYVKTP
IEVIDRIVHAVSMGGNMVVNFGPQPDGDFRSEEKELAMALGCWMKRYGECIYGCDYAGWDKQDWGYYTRKGQEVYMVVFN
RPYSGLLKVKIPKGTEIERAVLPDGQVVKVTETARNEYNVAMPSQDPGEPFIIKLQVKEASGAADGYRDALT
>I0KD75 10|Fibrella aestuarina BUZ 2.|PF01120
MNSMALNPTLTRIVPPMSVVFLLLLLLTCLSGIAQPTDSIPLRHGAHRIGNRTDSDMAHWRDYGLGQFIHWGLYAIPGGF
WHGQPVNGAAEWIRSSKKVDPKEYDALISQFNPVKYDPVAWALMAKNMGTKYVTFTTKHHDGFCLWPSKYSDFTIMQSPW
KKDIIKPFVEAYNKQGIDVYLYFSIMDWHNPDWRYELKTKSDSVAFDRFKEFTKNQLTELLTLYPTTKGLWFDGTWDKSW
KASGAFSDELEQYLKKLRPGLVIGSRLRADEKGNRHLDANGRLMGDYHQVWERKIPETIAEVKGYDWECVMTVPENQWGY
NARWSGHVKSSSEIIEMLANCVSKGGNFVLNFGPKGDGSFREEEIRLAKEIGNWMAVNGEAIYAAGQSDFRKEDWGYYTK
SKTSGKTYMVVFNTPVTNMLKVNIPKNQKIASQKLLGSKQVLPLEHIEGRMHYIRLPGGVRQQPAVIELQLISDDQKKEL
DVPKT
>L0FZG1 10|Echinicola vietnamensis (strain DSM 17526 / LMG 23754 / KMM 6221)|PF01120
MMRKILSGILVVSALFLGRIASSTAQDIPNNTPRTSLALAHGAHRLGKRTDPMMERWRNYGLGQFIHWGVYAIPGGQWNG
ASYGGAAEWIRSWKGMPKEAYDNLYKEFDPENYDPSALAKQAKEMGAKYMIITTKHHDGFCLWPSEYTDYDVTNTPYGKD
IIGPLVEAYDAEGIDVYLYFSVMDWNHPGYRSVLATEEDRSAYESFKEFTRNQLLELLERYPTTKGLWFDGTWDEAWKEQ
AEFADNLATEMRKKIPGLIIGSRFRPDDYGNRHFDSNGDLMGDYEQGWERKLPETYEDTNGNDWDCVMTIPENQWGYHSD
WRGHVKTSYELIEMLVKSVSLDGNFVLNFGPDAKGDIRMEEKKLATEIGQWMSKNKSAIYNCGHIDWEKQDWGYYTQNRV
TGEVNMVVFNKPINSVLRIKTSSKISLQKIYDLNDATKIYDPEEISQDEYIIQLGDEELAEPKVIVIKYDHSKGETKGYE
KAKT

>BT2970_AAO78076.1
MKNTIIYRMKSRLITLLLLLITVSSVTFAQEAKKEIPLKYGATNEGKRQDPAMQKFRDNR
LGAFIHWGLYAIPGGEWNGKVYGGAAEWLKSWAKVPADEWLKLMDQWNPTKFDAKKWAKM
AKEMGTKYVKITTKHHEGFCLWPSKYTKYTVANTPYKRDILGELVKAYNDEGIDVHFYFS
VMDWSNPDYRYDIKSKEDSIAFSRFLEFTDNQLKELATRYPTVKDFWFDGTWDASVKKNG
WWTAHAEQMLKELVPGVAINSRLRADDKGKRHFDSNGRLMGDYESGYERRLPDPVKDLKV
TQWDWEACMTIPENQWGYHKDWSLSYVKTPIEVIDRIVHAVSMGGNMVVNFGPQADGDFR
PEEKAMATAIGKWMNRYGKAVYACDYAGFEKQDWGYYTRGKNDEVYMVVFNQPYSERLIV
KTPKGITVEKATLLTTGEDITVVETTRNEYNVSVPKKNPGEPYVIQLKVRAAKGTKSIYR
DALT

>BF0028 _CAH05807.1
MKNKLFILFAFCISVHVYAQQPSREIPLKYGATNIGKRQDDAMKRFRNNRLGEFIHWGLY
AIPGGEWKGKVYNGAAEWLKSWAKVPAADWLELMKQWNPVKFDARQWARMAKEMGVKYVK
ITTKHHEGFCLWPSQYSQYTVAQTPYRKDILGELVKAYNDEGIDVHFYFSVMDWSHPDYR
YEITSKEDSIAFSRFLTFTDHQLKELATRYPTVKDFWFDGTWDASIKKNGWWTAHAEQML
KELVPGVTVNSRLRADDYGKRHFDSNGRLMGDYESGYERRLPDPVKDLQVTKWDWEACMT
VPENQWGYHKDWSLSYVKTPIEVIDRIVHAVSMGGNMVVNFGPQPDGDFRSEEKELAMAL
GCWMKRYGECIYGCDYAGWDKQDWGYYTRKGQEVYMVVFNRPYSGLLKVKVPKGTEIERA
VLPDGQVVKVTETARNEYNVAMPSQDPGEPFIIKLQVKEASGAADGYRDALT

>AQW95163.1 alpha-L-fucosidase [Elizabethkingia anophelis]
MNTMRKLMFNLSLLTGLCMSAIMQAQAWTGEKQEKPKERVALKYGPITPAHRTDEAMQKFREYGLGQFIH
WGIYAIPGNEWNGVSARGGAAASEWIRSWSGPTAPKDWKNTYDNLYKQFNPKDFDAKRWAKQTKDMGAKY
VIFTTKHHDGFALWPTKYSAYNITKTPYKKDIVKQIVDAYDAEGIDVFLYFSILEWNNPDYLYKAPQTAE
EKAKYSKFLKYTENQLLELLKNYPQIKGFWFDGTWDASWKSAYEFTYKLEKKLREKHPGLIIGSRFRNDE
NQKRHFDTNGDLLGDYEQGWERKLPKNYESLNGNDWDCVMTIPPNGWGYMKDWNGIYTKTPDDLIEMLMR
SRSMGGNFVINFGPDGNGNFHPEEDKIMKEIGEWTKVNAEAIYNVEHSPMSLSNYGYFTKKGNNTYLTVF
NRPVNQIVRLAVDKKSTEVPSSASLLTGNRKLELKQSDMGLDLDKNTYYDIILPKDYQTDKAFVIKIEMK
QGSVKTDKLMDAKM

>UCS95452.1 alpha-L-fucosidase [Echinicola marina]
MSLRRFVLGTLLLLSVISAEKVQAQIPHSQPRSSVALDHGSHRLGRRTDQMMERWRNYGLGQFIHWGVYS
ITAGRWDGKDYPGASSWIRSWSEMPKEAYDQLYQQFNPDRFDPKSWAKQAKTMGAKYMIITTKHHDGFCL
WPSKYTKYDIASTPYKQDLIGPMVEAYEAEGIDVYLYFSVMDWNHPGFRTELKTSKDREAYEEFKTFTRN
QILELLERYPNTKGIWFDGTWDAAWKEQAVFADKLETEMREMIPGIIIGSRFRPDDYGNRHFDSNGDLMG
DYEQGWERKLPKTIEEVKGNDWDCVMTVPENQWGYHYDWKGHVKSSFELIEMLVRSVSLDGNFVLNFGPD
RYGEFRQEERKLFAEIGDWMEANQEAVYDCGYLNWEKQDWGYYTQDRNTGKIYMVVFNMPINGALRVKTP
EKVQLDKVYGLKDPSKVYVPEEIHKDEYFVHYPVEKSSGSPFVLVIESSLVDKEGGKAYQKPKT

>UCS95453.1 alpha-L-fucosidase [Echinicola marina]
MKKLLCGAALSALLAGSNAELAVAQTPKNTPRTSIALKHGAHDLGKRTDPMMERWRNYGLGQFLHWGVYA
IAGGHWEGKYYGGAAEWIRSWREMPKDAYDNLYKQFDPKDFDAKAWAKQAKDMGAKYMIITTKHHDGFCL
WPSEFTDYDVSNSPYKKDIIGPLVEAYDAEGIDVYLYFSVIDWNHPGYRSVLKTEEDREEYEEFKEFTKN
QLVELLERYPSTKGLWFDGTWDAAWKEQAAFADELEAELREMVPGLIIGSRFRPDDYGNRHFDSNGDLMG
DYEQGWERKLPKTIEDVKGNDWDCVMTVPENQWGYHSDWRGHVKTSFELIEMLVRSVALNGNFVLNFGPN
GEGGIRKEETQLAAEIGDWMDVNHEAIYDCGYLDWEKQDWGYYTQDRKTGKIYMVVFNMPLNGALRVKTP
DKVKLDKVYSLQDGKKFTPEEIHKNEYFIHYNSEEKIKSPMVIVIESTSGEEGSDQVYQKAKT

>ASW76368.1 alpha-L-fucosidase [Chryseobacterium piperi]
MQLIKQTLLICSLLGFLSLPAQNREKKQLKYGAQYKGKREDAAMQKWRSNRFGQFIHWGLYAIPGGEWKG
KTYPYAAEFLKSSAHISNATWDSLSYKFNPVKFDPKAWAKMAKNMGVKYMTITTKHHEGFSLWPSKYSEF
NVANTPYKKDIIGALVKAYNSEGIDVNFYYSVLDWHHPDWRYDIQSKEDSIAFSRYLNFAQNQLRELAEN
YPTVKGFWFDGTWDKSIKKNGWWTLKIEKMLKEIRPGVVVNSRLRADDFGSRHFDSNGDMMGDYESGYER
RLPSPTDTQVIHRDWEACMTIPENQWGYHKKWDISYTKTPFELIEMLAQTTSLGGNFLLNFGPQADGMIR
TEEQQIAETIGNWMKINHPAIYNGGYAKGWQRQDWGYFTQNEKDKKLYAIVFNIPISGILKIQTPEGVSI
GKASLLENTNSKITIKEIAKRQINLYLPKQSFPAPFVIVLDTANENKNNYIDAKT

>QUT89584.1 Alpha-L-fucosidase [Bacteroides cellulosilyticus]
MPSFAKTYKFNNMKKILQVTILFSLLTVGSFAQKQQQILPADQEIPLKYGANRLGKRSDAAMKKFRDNRL
GAFIHWGLYAIPGGEWNGKMYNGAAEWLKSWAKVPADEWLRLMDQWNPEKFNAKVWAKMARKMGVKYVKI
TTKHHEGFCLWPSKYSNYTVAQTPYKKDILGELVKAYNDEGIDVHFYFSVMDWSHPDYRYDIKSKDDEVA
FARFLEFTDNQLKELATRYPTVKDFWFDGTWDASIKKNGWWTAHAEQMLKDLLPGVTINSRLRADDYGKR
HFDSNGHLMGDYESGYERRLPDPVKDLKVTRWDWEACMTLPENQWGYHKDWSLSYVKTPLEVLERIVHAV
SMGGNMVVNFGPQADGDFRREEKEMADAIGKWMQQYGECIYGCDYAGWDKQPWGYYTHKGKEVYMIVFNP
PYSKHLVVKTPKGTKILKATVTNGKEVAVTETARNEYNVDMPAKAPEGPFVIKLQIEENVSSADKYRDAL
T

>UBD69169.1 alpha-L-fucosidase [Bacteroides cellulosilyticus]
MKKHYPAIAALLILFLFPSSMQAQKALPADMEIELHYGADRLGKRPDQAMQKFRENRLGAFIHWGLYAIP
GGEWEGKVYNGAAEWLKSWAKVPADEWLQLMQQWNPEKFNAKRWAQMAKEMGVKYVKITTKHHEGFCLWP
SQFTKYTVANTPYKKDILGELVKAYNDAGIDVHFYFSVMDWSHPDWRYDLKNEEDEKAFQRFLTFTDNQL
KELATRYPTVKDFWFDGTWDASIKKNGWWTAHAERMLKDLIPGVTVNSRLRADDYGKRHFDSNGHLMGDY
ESAYERRLPDPVKDLQVTKWDWEACMTIPENQWGYHKDWSLSYIKNPVEVLERIVHAVSMGGNMVVNFGP
QPDGDFRAEEKELAKVIGKWTARNGECIYACGYAGWEKQDWGYYTAKGHHVYMVVFNRPYSGQLTAKTPK
GTQIIKASLLNGENIKVTETARNEYNVSMPKHEFNEPFVIKLEIKSSESITNKYREALT

>ASM65412.1 alpha-L-fucosidase [Bacteroides caccae]
MKKQHLIIILLFSFLLAAVPAVQAQKKVLPAELEVELKYGADRLGKRQDPAMQKFRENRLGAFIHWGLYA
IPGGEWNNKTYHGAAEWLKAWAKVPTTDWLELMKQWNPQQFDAKKWAKMAKEMGVKYVKITTKHHEGFCL
WPSKYTEYTVANTPYKKDILGELVKAYNAVGIDVHFYFSVLDWSHPDWRSSIKTQEDSIAFQRFLTFTDN
QLKELATRYPTVKDFWFDGTWDASIKQNGWWTAHVERMLKEMLPGVTINSRLRADDYGKRHFDSNGHLMG
DYESAYERRLPDPVKDLHVTKWDWEACMTIPENQWGYHKDWSLSYVKNPTEVLARIVHAVSMGGNMVVNF
GPQPDGDFRPEEKKIADFIGKWMKKNSECIYGCDYAGWEKQDWGYYTRKSNQVYMVVFNPPYSGQLTVKT
PKGITITTAKTLTGEQTQVTETTRNEYNVSLPKNMPQEPFVIKLEVKDAQKTQDKYREALT

>BCW11747.1 alpha-L-fucosidase [Arthrobacter sp. NtRootA2]
MIELKYGAARQEPRQDAAMQRFRGHRVGQFIHWGLYALPAGRWEGKDVEFAAEFLPRVAKIPQQRWEALA
NDFTLADFDADRWADTAVAMGARYMTITTKHHDGFCLWPSAHTDFHMGNTPSGRDVLGELVAAYEARGID
VNFYYSVLDWRHPDWRYTLENDADNLAFARYLDFAMKQLEELAERYPSVKGFWFDGTWDESVKANGWWTW
EVERMLKERLPGVVVNSRLRADDLGARHVDSNGHLMGDYESGYERRLPEPWDTSVATRDWEACMTIPQAS
WGYHQGPWAQSTLKHPWDVVDMIAHCTSLGGNFLLNFGPRGDGSLATAEVEIARRVGEWLAVNGEAIYGC
GYAGGWEYPGWGYYTRDTSSGQVFAVVTRLPASGRVRLQLPAGLELTGLRTPGTGAHPYNRLADSVFEVE
LRAGAEAGPAVLALETGLLAGPASEKEPNPDVLD

>UAY55882.1 alpha-L-fucosidase [Arachidicoccus terrestris]
MLFTTLTLKTLSKFSKQIFISLRKTMPAGGIVRPAGLVKTVIVATSAILMVVMTTPHYLQAQWGKKSKKI
VEKEKKEVPLKYGAHREGRRTDPAMNRWRDYGLGEFIHFGLYSVLGGDYNGMHYSGAAEWIRSWDKLPHE
VYDNLYKKFNPKNFDPEAWAKMAKDMGVKYVTITTKHHDGFCLWPSKYSDFNITKTPYKKDMIGPMVKAF
DKAGIDVYLYFSVMDWHQPNWRYDLKSAADTVAFNRFKAFTKNQLTELLTLYPETKGLWFDGTWDNSWKK
SGAFSDSLDQYLKKIRPGLIIGSRLRADDYGNRHFDANGHLMGDYEQGWERKIPEDYAATRGNDWDCVMT
IPQNGWGYAKTWMGHWKTPYELIEMLAKCVSLDGNFVVNFGPRGDGTFRKKEVETAAAIGDWMKVNHAAI
YNAGYAGWEKQDWGYYTKSRKDGKVYMIVFNVPINRALKVKPAKNQQIKKAYLLRDNKNLQIEPLDGGEV
FIHVESPVHNQPFVIELETGQGGKAAEGENKHV

>UNY97479.1 alpha-L-fucosidase [Zhouia spongiae]
MKKIRFKKFLSLLFLCVIVGHSQNQTKNSNQTLKYGAERIGKRTDRHMEHWRNYGLGQFIHWGVYAIPGG
HWKGKYYPGAAEWIRSWKEMPKEAYDELYKQFNPKQFNAKAWARQAKDMGAKYVIITTKHHDGFCLWPSE
FTDYTIANTPYKRDIIKQLVEAYDEAGVDVYLYFSIIDWNHPGYRAKIETEEDRVAYDGFKEFTRKQLLE
LLELYPQTKGLWFDGTWDSAWKEQAAYVSDLDKELRAMIPGLIIGSRFRPDDFGNRHFDANGNMMGDYEQ
GWERKMPNTIEEVHGNDWDCVMTVPENQWGYHSDWRGHVKTSNELIEMLVKAVSLGGNFVLNFGPDGNGS
IREEETTIAAEIGEWMNSNATVIYNCGHLPWEKQDWGYYTVNRKTNEKYMVIFNHPISGMYKIQTPDKIK
IRKAYLLENPSGELNIEACGENKFIVHYRSSQKQTKPVVIVIKTDDNSGDPGIRYQKPKI

>QQT34868.1 alpha-L-fucosidase [Sphingobacterium spiritivorum]
MNMKNKLYMVLLAGAGLLSTLSAEAQWTGPKEKPKERIEVKYGPLTPAHRTDEAMERFRQYGLGQFIHWG
LYAIPGNEWEGVSARGGAPASEWIRTWGGTTAPKDWKNTYDNLYKQFNPKGFDARQWAKQAKDMGARYVI
FTTKHHDGFALWPTKYTDYNITKSPYKKDIVKQVVDAYTAEGIDVYLYFSILEWNNPDYMGKEPKTEEEK
AKYAKFLNYTKNQLLELLKNYPQIKGFWFDGTWDQSWIKSYDFTYKLEKELREKHPGLIIGSRFRNDEFG
KRHFDSNGDMLGDYEQGWERKLPEEYSWLEGRDWDCVMTIPPNGWGYMKDWTGLYTKTSDDLIDMLMHSV
SMGGNFVLNFGPDGNGKMHPGEDKLAKELGDWMKINSEAVYGVKYAGLSPSKYGYFTRKNEQVYLTVFNR
PVNNIVRIAIDKKATEIPASASLLINGQSLVLKRSDIGLDLDKNAYFDVILPKDFQSDKPFVIKISTVKG
DIKTDKLMDAKM

>QQT37905.1 alpha-L-fucosidase [Sphingobacterium spiritivorum]
MIIHFVTPKMVNAQWTGPKDKPRERKELKYGPITPKNRKDNDMNAFRNYGLGQFIHWGVYAIPGNEWQGV
SARKGAPASEWIRSWEGPTTPKNWLNIYDNLYKQFNPKDFAPSKWAKQAKDMGAKYMIFTTKHHDGFALW
PTKYSTYNISKSPYKKDIVKEVVEAYTAEGIDVFLYFSVLEWNNPNYIDKAIETSEEKKKFKMFLEYTRN
QLLELLENYPQIKGFWFDGTWDDSWINSYEFTYNLEKELREKHPGLIIGSRFRNDEFGERHFDSNGDLLG
DYEQGWERKLPAKYEWLNGNDWDAVMTIPPNGWGYMKDWSGIYTKTTNDLLDMLMRSVSMDGNLVLNFGP
DGNGNMHPEEDKIAKQIGEWMKVNNEAVYGVRHVELPEPKLGYYTQKDSILYLTVFNRPVNNIARISIPN
KLTKVPVEAVILGQNQLLKISHSDIGIDLDENNYFDIQIPTEFQSSNPFVIKMKLGKSNYKSQKLMDAKM

>SNV41964.1 Alpha-L-fucosidase [Sphingobacterium mizutaii]
MKSILKTICVAVLGLIFSQDSYGQWTGPKVKPTKHTEVKYGSLTPEHRTDANMEAFRNYGLGQFIHWGLY
AIPGNEWEGVSARKGAAASEWIRTWSGPTAPKNWKETYDNLYKKFDPKDFDAKQWAKQAKDMGAKYMIFT
TKHHDGFALWPTKYSGYNITKSPYKKDIVKEVVDAYTAEGIDVYLYFSILEWNNPDYLSKEPKTEDEKKK
YDRFLQYTKNQLLELLANYPQIKGFWFDGTWDQSWVKAYDFTYNLEKELRAKHPGLIIGSRFRNDEHGKR
HFDSNGKILGDYEQGWERKLPQEFEWLDGNDWDAVMTIPPNGWGYMKDWSGIYTKTTDDLLDMLMHTVSL
NGNFVLNFGPDGQGLMHPEEDKIAKELGDWMKVNGEAVYGVRHADLPKTKLGYLTQKDKNLYLTVFNRPV
NNIARIAIPKKATEVPVEAVLLSNGQKLQVKHSDIGLDLDKNTYYDVIIPADFKAERAFVIKMTTGAPAT
KSEKLMDAKM

>UGU16658.1 alpha-L-fucosidase [Sinomicrobium kalidii]
MKRIAFIYLLITFLSFGMGLNAQSHKPEKRVSVNLEHGAHRLGKRTDKYMQTWRNYGLGQFIHWGVYAIP
GGHWDGKYYPGAAEWIRSWKGMPKDAYDNLYKQFNPKKFDAKSWAEQAADMGARYVIITTKHHDGFCLWP
SEYTDYTVEKSPYKKDIIGQLVEAYDAEGIDVYLYFSIIDWNHPGYRSSLKSEEDREGYEAFKKFTRNQL
VELLTRYPSTKGLWFDGTWDPAWKEQAEFADALGEELREMVPGLIIGSRFRPDENGNRHFDTNGDLIGDY
EQGWERKMPNTIEDTNGNDWDCVMTIPENQWGYHSDWRGHVKTSNELIEMLVKAVSLDGNFVLNFGPDGQ
GNIRPEETELAAEIGDWMAINSEAVYGCGHLAWEKEDWGYYTVNRKTGKTYMVVFNTPVSGALRVKTPKK
NRLEKAYLLEKPETELNIEKIHRDEYFIYHKPDASVNKPFVIVIETSGAGTDDGNYQKAKT

>QIL42747.1 alpha-L-fucosidase [Pedobacter sp. HDW13]
MYMKNTLRCALIAVSAFAGISQANAQWTGPKSKPAKEVEVKYGTLTPPNRTDKDMQAFRSYGLGQFIHWG
IYSIAGNEWNGVSARGGAAASEWIRSWGGPTAPKDWTKTYDNLYKQFNPKDFDAKRWAKQAKDMGAKYVI
FTTKHHDGFALWPTKYSDYNISNTPYKKDIVKQIVDAYTAEGIDVYLYFSILEWNNPNYMGKAPQTDEEK
TKFDKFLQYTRNQLLEQLKNYPQIKGFWFDGTWDASWKSAYQFTYNLEKELREKHPGLIIGSRFRNDEHG
SRHFDSNGNIMGDYEQGWERKLPAEFEWLNGHDWDAVMTIPPNGWGYMKDWSGIYTKTTDDLLDMLMHSV
SMNGNFVLNFGPDGNGNMHPEEDKIAKEIGEWMKLNAEAVYGVRHAALTPSKLGYFTQKEDQLYLTVFNK
PVNGIVRIAVPKNATQVPGSAALLIGAKSLTLKQSDIGIDLDKNTYFDVLLPKDFEPSQAFVIKMKLIAA
KTKTTKLMDAKM

>UJP09207.1 alpha-L-fucosidase [Microbacterium sp. KUDC0406]
MTAITNPWTTRSRTADDPVDVRYGPLVARRDDEGMRRFRRYGLGQFIHFGLYSIPGNEWNGVSASEGAAA
PEWIRAWRGPSAPEDWAGTYDRLNEVFDPTGLDAGEWARQAKRMGARYVIFTTKHHDGFALWPSAHSDYT
VAQSPCGRDLVGEVVDAYTAEGIDVFLYFSVLDWHHPGYTTSVPADDAGRAGWQDFLDYTRAQLLELLER
YPAARGLWFDGTWDASWVASYEFTHRLEQELRARRPGLIIGSRFRNDEHGARHFDSNGRLLGDYEQGWER
KLPADHAMLDGHDWDGVMTIGPNAWGYMRHTGDQYQKTADDLIDLLMRCRSMGGNLVVNFGPDGDGRMTP
YEGEIAEQLGAWVAANAEAVYDGGHVDLDPTGMGWLTGDDERVFLTVVNRPVTGIARLRVPADASRVPVS
ARLLASGQGLELRRTDIGFDLDAATYCDIAIPSDFVSTRAFVIELTLGDAVDPAAERIDAYM

>UXW84759.1 alpha-L-fucosidase [Microbacterium azadirachtae]
MIPLRYGADGTGRREDPTMRAFRADRFGQFVHWGLYALPAGTWKGRTIEFAAEFLMQSAGVSREEWSALA
ADFTLDGFDPAAWARTAKRMGARYVTVTTKHHDGFCLWPSAYTDFSVAATPSGRDVLGEILEAYRAEGLA
THLYYSVLDWHHPDWRATVDSDADREAFERYLRFATDQLLELAERYPQVRGFWFDGTWDASVKANGRWTH
EIERLLKERIPGAIVNSRLRADDHGARHFDSNGALMGDYESGYERRLPAPWDLSVTAHDWEACATLTQAS
WGFHDSVWAERGRKTPAQIVEQLAQTVSLGGNLLLNFGPRGDGSLAPVEVALAEEVGAWMAVNGPAVHGS
GPAAGWDYPGWGFYTAPLEHTAPQGPETPDEDPTGIVHAIVVRIPVSGLLTIALPAGVALRAVRALADGT
ELTFTPLDAHTVQLAAPAPTGMPAVLVLETGPAGPADGLSEPNPDVALV
