# Supplementary material for: Exploring the sequence-function space of microbial fucosidases
Source: Commun Chem. 2024 Jun 18;7:137. doi: 10.1038/s42004-024-01212-4 (PMC11189522; doi:10.1038/s42004-024-01212-4)
Supplement: Supplementary file 7 — Supplementary data 5 [file 42004_2024_1212_MOESM7_ESM.zip › supplementary file 4/cluster_11.fasta]

>A0A059UDT5 11|uncultured Bacteroides sp.|PF01120
MKKFLLSSIFLFSCVFISVSAPVSGKSLDELQRRFVDLRFGMFIHFNMPTFVNEDWPDPDASPELFNPGKLDCRSWAKAA
KSAGMTYGCLTTKHHSGFCIWNTRTTDYSVMSSPLKRDVVKEYVDAFRAEGLDVMLYYSILDTHAHLRPGWITPEHKELV
KSQLRELLTGYGPITALIIDGWDAPWSRISYDEIPFEEIYTLIKSIQPNCLVMDLNAAKYPSDALFYTDIKSYEQGAGQK
IDKASNALPALSCYPLQKNWFWKTSFPTAPLKSTDFLVNGNIVPMGKAHCNFILNVAPNRDGQIDDNALKALKQIGKAWN
EAEPGAAKKAAKAISADYTGGDERFSECAAPIISSNIAKHRRSDSSWSYDMEISELANDDDFRSAWVANALGPDQPWLET
YLDKEVPLNMLVITEETGSEIRKYSISFRKDGQWKEFVTVNADASGAEASPARKDVRISKSGRVSIIRFEENYADAVRID
VLEHRKTTAPDGIYRSGSTVGISEIGVYRERRN
>A0A068NRG8 11|Fimbriimonas ginsengisoli Gsoil 348.|PF00754,PF01120
MEPYAKDRPLHELQQAFLDLRFGMFIHFNMATFQDREWGDPTSPPDLFNPTHLDTDQWAEAAKSAGMTWGCLTTKHHDGF
CIWPTATRSASVRHTAHKTDVVRAYVDSFRKHGLKVALYFSILDLREDIRHFDVTPDKIQLIKDQLTELFTHYGEIDALI
IDGWDAPWSRITYEEVPFHEIYGMLKKLQPNCLISDLNASQYPPSGLYYTDLKAFEQNAGQHLPEESSVPAFSCVTITDG
WFWRQSDVDGPLKTTKQVVEEWLVPQNARHCSLILNAPPTREGRFAPNVVERLKEIGQAWKHGGPTAKIRPTTVITTSNL
ATGRPIKASSSPDTVGPDLANDGNFNSSWYPDSGRTEAWLEVDLGANRSFNTLVLVEPVGKWKDYQESRIKSYRFQAWSG
GSWHDLVVGNSPQRVQMHEIPRTKADRLRLHIEFTDPIPHISEIGVYDEPRS
>A0A139JTA5 11|Bacteroides thetaiotaomicron.|PF00754,PF01120
MMKRLFLLMILGVTSVLCLNAQTKSLHQLQQEFVDLRCGMFIHFNMPTFFNEDWPDPDAAPELFNPVRMDCKQWAKAAKS
ANMTYGCLTTKHHSGFCIWDTKTTDYSVMSSPFKRDVVKEYADAFRAEGMKVMLYYSILDTHARLRPKCITPQHIEMIKE
QLRELLTNYGEITALIIDGWDAPWSRISYDDVPFEDIYRLVKSIQPNCLVMDLNAAKYPAEALFYTDIKSYEQGAGQHIS
KDTNRLPALSCLPLQQNWFWKESFPTTPVKSPAQMVNDNIIPMGKSYCNFILNVAPNRDGLMDANALKALKEIGKLWKND
GRVATVPEADAPIISSNIAKYQPAEGTWSSDYAIMDFANDDDFGTCWNSNPEVKVPWYSVTFEREKSFNMVVITDRNNDR
LQEYRLEYRAGGTWKPLYEGKAPTGLRVKIHRFDTVWGDAVRMTVLNSNGTTSIAEFGVYCERR
>A0A191TPZ3 11|Arachidicoccus sp. BS20.|PF00754,PF01120
MCTNFLADRYANAQSYKDAASLYSLQQKFVDLKFGMFIHFNIPTYANQDWPDPDLSPAVFNPTKLDCDQWAKAAKSAHMT
YGCLTTKHHSGFCIWDTKTTDYNVMHSPLKKDVVREFVNAFRKNGLKVMLYFSILDTHHRLRPNHITPADVKYIEAQLTE
LLTNYGPIEALIIDGWDAPWSRISYDQIPFEEIYEHIKSLQPNCLVMDLNSAKYPAGALFYSDIKSYEQNAGQHISKETN
KLPALSCYPLQQNWFWKTSFPTTPVKDPQKLVNDDIIPFNNAYCNFILNVAPNRDGLIDDNALAALKKIGELWKDDGNYP
TLPKQVLPIISHNLAKNKFAESSWSDDMNIMDFGNDDDFGTSWISNYEVKHPWYEVDLGKMQPFNMLVVTEGGKPVINKY
RIEYFANNQWKPLLTGDDTKRVKIHRFETVKGSKVRILIDDFSNTPSIAEFGVYDEKR
>A0A1D7QLH4 11|Pedobacter steynii.|PF00754,PF01120
MKRKLRYLLLALVSGVFSVQAQTSGTAKPLSQLQQQFVDLRFGMFIHFGIGTYTNADWPDPEAPGAIFNPTKLDCKQWAK
AAKSANMSYGCLTTKHHNGFCLWDTKTTDYGVMNGPLKRDVVKEYVDAFRAEGLKVMLYYSILDIHHKLRPNAIKPKHIE
MVRLQITELLTNYGPVEALIIDGWDAPWSRISYDDIPFEEVYKLVKKLQPNCLIMDLNGAKYPADGLYYTDIKTYEMGAG
QYLSKETNKMPALACLPLNSSWFWKTDFPRVPVREVNKLVNEILAPLNDASCNFILNAAPNRDGLFDDNAIEALKEIGKL
WKNRGPVAKLNETGPPVIAHNLAKFAVANSSWSEDAAIMDYGNDDNFGSAWQANPMAKEFWYAVDLKDNQQFNAVVVFEA
KPNIRKYKLEYHDGNGWKTIFEGENSHRLKMHRFKPLKGDKVKITIQTSDTPPSINEFQVYNEPR
>A0A1H2A2D9 11|Mucilaginibacter mallensis.|PF00754,PF01120
MNKRPTNYLLLCIFTLLTFTIKAQDKLPLQQLQQQFVDLRFGMFIHFNIPTYMDQDWPDPEASPSLFNPTKLNCDQWAKA
AKSANMSYGCLTTKHHSGFCIWDTKTTDYNVMNSPLKRDVVKEFTDAFRANGLKVMLYYSILDTHHKIRPHSITQKDVEM
IKAQLRELLTNYGPISALIIDGWDAPWSRISYDDVPFEEIYNLVKSLQPNCVMMDLNGAKYPAEGLYYTDIKTYEMGAGQ
RISKEYNRMPALACLPINGSWFWKTNDPTSPVKDPVKLVNDYIIPFNKVDCNFILNVSPNRDGLIDDNALAALSSIGKIW
KNDGPAPQLPVIEPPIISSNLAKNQPSNSSWSDDMNIMDFANDDDFTTSWVSNPTVKQPWYEIDFDRDKAFNAIAIAEEK
ANITNYRLEYCENGVWKTLFDGENGKRIKLHRFNRVWGNKVRIQIGKADHQVSIAEFGVYNERR
>A0A1L3EZJ1 11|Luteibacter rhizovicinus DSM 16549.|PF00754,PF01120
MPVGGHVAVDPQRLQTLQQAFLDLRFGMFIHLNMATFEEREWGDPTLSPKLFDPKHLDTDQWARAAKSANMGYACFTTKH
HDGFCLWPTKTGSANIMQSSYPHDVVRRYVDSFRKAGLKVCLYFSILDLRADIRARTVTPEKIALIKAQLTEILTQYGPL
TALILDGWNAAWSRISYAELPYREIYDLVKTLQPDCLVTDHNAGSYPGTALYYTDIKQYEQHAGQKIPPNSPVPSQSGTT
LQSDWFWKKAYPTSELASARTIVDDWLRPFNDNHCNLILNVAPNRDGRFDDNAVARLAEIGGLWKNSGPAPTIGRSVTIT
TPDLAAGKPAWASASDEAVGPDQAFDDNFRSYWLADRGKTDAWIEVRFEQPVSFNTLSIVEALGAEEYGETSRIASYKVE
VERDGAWVEVVAGVKPAHYQFHDVQRTTASRVRLSVVGKQPGITEFGIYDEPRAG
>A0A1X9Z6A5 11|Sphingobacteriaceae bacterium GW460-11-11-14-LB5.|PF00754,PF01120
MKLVTIQKNVLVIVFMLLSFGASAQETPTDASKKLNTLQQQFVDLRFGMFIHYNIPTYANADWPDPEASPKLFNPKKLDA
NQWAKAAKSANMSYGCLTTKHHSGFCIWDTKSTDYNVMNSPYGKDVVKQFTDAFRANGLKVMLYYSILDTHHKLRPNQIT
PKHIDMIKQQLTELLTKYGKIEALIIDGWDAPWSRISYDDVPFEDIYTLIKTLQPDCLVMDLNGAKYPSEGLYYTDIKTY
EMGAGQRMPKESKVMPTLACLPINTSWFWKTDFPTVPVRKPQEIVDGLIKPLNAASCNFILNVAPNKDGLIDDNALAALK
EVGQLWKNEGPTKTLPPLALPIISSNLAKSQASNSSWSNDMNIMDFANDDSYRSSWESNSAVTNPWYEVDFKNEKAINMI
VVAEQKENIDTYVLEYWNGAEWKKAFEGKNEDRIKIHRFDRIWTSKVRIRITHAKETPSIAEFQVFNERRS
>A0A223NZY5 11|Mucilaginibacter xinganensis.|PF00754,PF01120
MNKKLISCLLFLSFLHLSNIGTAQNSASKATAPLSQLQQQFVDLRFGMFIHFNIPTYMNQDWPDPDASPAIFNPTKLNCD
QWAKAAKSANMTYGCLTTKHHSGFCIWDTKTTDYNVMNSPLKKDVVKEFTDAFRKNGLKVMLYYSILDTHHRLRPNMITP
KHIAMVKAQITELLSNYGEISALIIDGWDAPWSRITYDDIPFDDIYHLVKSLQPNCVIMDLNGAKYPAEGLYYTDIKTYE
MGAGQRVSKESNHMPALACLPLQKAWFWKTNFPNEPVKDAAKLVNETIIPLNNVDCNFILNVAPNRDGLFDDNALAALKE
IGKLWHNEGSVKKLPELDAPIISSNIAKKQPASSSWSDDSNIMDQANDDDFTSSWVSNPTVDKPWYEIDFDKDKAFNAIS
IAEEKANISKYRLEYFSNGQWKTLFDGENNKSVKVNRFERVWGSKVRMWIEKSDHQPSIAEFGVYDERR
>A0A249T2S1 11|Chitinophaga sp. MD30.|PF00754,PF01120
MLVKKMQTIGWIAALLLGIATTTFAQVKPLPLPTLQQQFVNLRFGMFIHFNIPTFMDEDWADPEASPSLFNPTKLNTAQW
ADAAKAANMSYGCLTTKHHSGFCIWDTKTTDYNVMNSPLKRDVVKEYTDAFRAKGLKVMLYYSILDTHHKLRPGYITRSH
IDMIRAQLTELLTKYGEITALIIDGWDAPWSRISYDDVPFEELYGLIKSIQPNCLVMDLNAAKYPAEELFYTDIKSYEQG
AGQHISTSTNQLPALACLPLNSAWFWKTTFPTAPVKDPVKLVDETIIPYNKAYCNFILNVAPNREGLVDDNAVAALKAIG
DRWKPTGKGVKLPTPTPPVISTNLAKFKPANSSWSYDMNIMDFANDDDFRSTWQSHSRVKQPWLEIDLDKEQGFNLITIV
EDKARIKKYKLEYFADGRWFALPAGTDKGRVKVHRFPRVWGNKVRLTVDSFDTPPAIAELGVYNEKK
>A0A291R0Q2 11|Chitinophaga caeni.|PF00754,PF01120
MVGLSWTPVQLFAQSGAKAKPLPQLQQDFIDLAFGMFIHYNIPTYMEDDWADPDASPAIFNPKHLDTDQWADAAVSAHMS
YGCLTTKHHSGFAIWDTKTTDYSVMHSPLKRDVVREYVNSFRKKGLKVMLYFSILDTHHKIRPGMITPEKIQMIKDQLTE
LLSNYGEIYALIIDGWDAPWSRISYDDVPFEELYRLIKSIQPNCLVMDLNAAKYPSEALFYTDIKSYEQGAGQHISKERN
KLPALSCLPIQQNWFWKPSFPATPVKDPEQLVKENLVPFNSAYCNFILNVAPNRDGRIDDNAIAALKKIGGLYKRPASLP
KLPKFEAPIISSNLAKNKPADASWSNDMWIMDFGTDDDFGTNWLSHPGVKNPWYAVDLQREKGFNMIVITESRPNVTDYT
IEYFQNNAWHKLLDGHETGRIKIHRFDRVHAQKVRLKFNKFKQAPELRELGVYNERR
>A0A2Z5G4R6 11|Acidisarcina polymorpha.|PF00754,PF01120
MTKASSGTMHSLSSELSMLELQQRFLNLRFGMYIHLNMATYEQREWGDPKASPALFNPKDLDTDQWARAAKSAGMEYGCL
TTKHHDGFCLWPTATSSASVKDATYKKDVVRAYVDSFRAQGLKTCLYFSMLDLRRDIRPYCVTREKIDLVKTQLNELLTN
YGEITALVIDGWNAAWSRLNYEEMPFLEIYRHVKQLQPTCLMSDYNQGRFPAPALFYTDVKQYEQHAGQTIPAGSNVPSQ
SATTLQRDWFWKLDYPTQELRAAKQIVEEWLEPFNARYCNLILNVAPNREGRFDQNAVDRLVEIGKLWRDRKPAARLTET
RQIISSNLAFGRPSYASSIADTSGPDLANDNDPGTYWQCDAGQTSGWIEIDLRKPTSFNKVAVVEPTYLSDYGAESRIVS
YRIEAWNQGQWREICMGNSPTTMVYRVKPAIAERVRLSIRGTGKSPGIAEFGLFAEPERV
>A0A3B7MKY6 11|Paraflavitalea soli.|PF00754,PF01120
MRHTSIIRNSLLCACISIAVLFPPPARAQAPKGKSGQDLASLQQAFVDLRFGMFIHFNIPTFMDQDWADPEASPAIFNPT
KLNCDQWAKAAKSANMSYGCLTTKHHSGFAIWDTKTTDYNVMNSPYKKDVVREYVNAFRANGLKVMLYYSILDTHHKLRP
GHITEKHIALVKAQLTELLTNYGEINALIIDGWDAPWSRISYDDIPFEEVYALIKSIQPNCLVMDLNAAKYPAEALYYTD
IKSYEQGAGQHIGKESNKLPALSCLPINDAWFWKTSFPTSPVKDVNKLVNDNIVPMNNAYCNFILNVAPNREGLIDDNAL
AALKKIGESWKHQGPTAKLPPSDAPIISHNLAKFQTTNASWSDDMWIMDFATDDDFGKPWISNPTVKKPWFEVLFKGEKA
FNTVVIAESRKPRIQKYRLEYYQNGAWKPLLNGELTGRIKIHRFERVYGERVRILIDGFDAPPQIAEFGVFNERR
>A0A3G8X237 11|Pedobacter sp. G11.|PF01120
MNIKKLAVLPLIVACIVFSEQVSAQQTGTKKQLIDLQQDFVNLGFGMFIHFGMPTFMDQDWSDPDAALSLFQSPKLDADQ
WAKAAKSANMTYGCLTTKHHSGFPIWDTKTTSYNVMNTPLKRDVVREYANAFRKNGLKVMLYYSILDTHNGIRPNQITPV
HIKLIKDQITELLTNYGDITALIIDGWDAPWSRISYDDVPFEDIYCLIKSLQPNCLVMDLNAAKYPTEALFYTDIKSYEQ
GAGQFISKENNKLPALACLPLQQNWFWKTSFPTTPVKNVNELVNKFLIPYNGAYCNFILNVAPNKNGLIDDNAIAALQEM
GKLYSRTANPLRLQPCPAPIISSNIAKHVVSNSSWSNDMNLMDFANDDNFRSSWSSNPQVKYPWYEVKFEKEMPCNMIVI
TAGNSSGAKYNLEYFANGKWLPINAHSLGEKKVSIFRFDRIWCENIRVNLSDFKEAPAIAEFGVYNERN
>A0A494VZ56 11|Mucilaginibacter celer.|PF00754,PF01120
MFKLKNICLIACCAFSLTLKAQTTTQTVKPLAQLQQEFVDLRFGMFIHFNIPTYMDQDWADPDASPAIFNPKKLNCDQWA
KAAKSANMTYGCITTKHHSGFCIWDTKTTDYNVMNSPLKKDVVKEYADAFRANGLKVFLYYSILDTHHRLRPNMITPKHI
DMVKAQITELMTKYGEIGALIIDGWDAPWSRISYDDVPFEEIYTLVKSLQPNCLVMDLNGAKYPAEGMYYTDIKTYEMGA
GQRVSTKDNRMPAIACLPLQANWFWETSHPNNPVKEPAKLVNEILKPLNNVDCNFILNVAPNRDGIFDDNALAALKEIGK
IWKNEGPVAKLSKLEAPIISSNLAKNQPASASWSDDSAIMDFANDDDFHSSWVSNPTVKAPWYEIDFKKEQAINTVVIAE
ENPNITNYKLEYYLDGDWKPLFEGENGNKIKVHRFDRVWAGKVRISIEKAAKQVSIAEFQVYNERR
>A0A518K7U7 11|Botrimarina mediterranea.|PF00754,PF01120
MRNPIWAVTLALASCMTHQTVEAGPPEPYRSETDLHTLQQRFVDLRFGMFIHYNMATYQDREWGDPKGPTEAFDPTRLDT
DQWAEAARSAGMTYGCLTTKHHDGFCLWPTESGGDSVRDTPKKIDIVRAYVDSFRAKGLRVGLYYSILDLRGDIRHHNVE
PADIERIKFELTELLTDYGPIDFLIFDGWDAPWSRITYEEVPFDDIYRHIKRLQPDCLVAELNAGVYPSSALYYSDIKAY
EQNAGQNVPTDSRLPALSCVTLSDGWFWKSWDNKAELKSAEQVVDEWLLPLNARFCNLICNAAPNSEGRLSPNLISRLKE
IGERIASKGDLPPMPRATHVPVITAKNLATGRPIRASDSPDTMGPDLANDGSFGSTWYPPSGQTDGWIEVDLAPKSEFNR
VVFVEPVGRWDDYAQSRIESYKIEGLKGGEWTEVAAGNSSDTVRIATLTRRQADRVRVSIKNKSNRNSAHISEIGIYDEP
GP
>A0A5B8UUY9 11|Mucilaginibacter ginsenosidivorans.|PF00754,PF01120
MKNYTKYLLLTAILYSFAAAAQQKPLQQLQQQFVDLRFGMFIHFNIPTYMNQDWADPDAKPAIFNPASVDCDQWAKAAKS
ANMTYGCLTTKHHSGFCIWDTKTTDYNVMHSPYKKDVVRQFVDAFRKNGLKVMLYYSILDTHHRLRPHKITPAHIKMIKG
QLTELLSNYGPIEALIIDGWDAPWSRISYDDVPFEEIYHLVKKLQPNCVIMDLNGAKYPAQGMYYTDIKTYEMGAGQRVS
KDGNTMPALACLPLQKSWFWKTSFPNEPTRDPEKLVNDLIKPLNNVDVNFILNVAPNREGRFDDNALASLKKIGELWHNE
GPEPTLPKLDAPIISHNIAKNKPSNSSWGDDDNIMDLANDDDFTTSWVSNTTVDKPWWEVDLRKETAFNTISIAQDKPNI
SDYVLEYYHAGAWKPVFNGTNTKQVKVNRFKTVIGSKVRIRIIKSEGQPSIAEFGVYNEAESLKQKD
>A0A5B8VVK3 11|Mucilaginibacter ginsenosidivorax.|PF00754,PF01120
MINITIKTKLLLVFCCTLILSVTNVNAQGISKTQQPLSVLQQKFVDLRFGMFIHFNIPTYENADWPDPETPASEFNPKKL
DCVQWAKAAKSANMSYGCLTTKHHSGFCIWDTKSTDYNVMNSPLKRDVVKEYVKAFRDQGLKVMLYYSILDTHHKLRPNM
IQPRHIEMIKKQITELLTNYGPIEALIIDGWDAPWSRISYDDVPFQEIYQLVKSLQPNCLMMDLNGAKYPGDGLYYTDIK
TYEMGAGQRLSKETNKMPALACLPIQANWFWKTDFPTTPIRDVNKFVNETLIPLNNASCNFILNVAPNTDGLMDDNALAG
LKQIGQLWKNEGPVGKLGETGPPIVSHNLAKHAPANSSWSDDSEIMDFANDDDFSTVWQSNPRVKNPWYEVTLKPGQAFN
TIVVFERKPNIKKYKLEYLDGATWKTLFEGENLSRVKVNRFAQVKGDKVRMSIQTYDEAPSIAEFQVYNEPKL
>A0A5B8W5D4 11|Mucilaginibacter ginsenosidivorax.|PF00754,PF01120
MKNHLLIKKLSAIFCILFFFVTGNVISVSAQSISKVRLPLSTLQQRFVDLRFGMFIHFNIPTYENADWPDPETPASDFNP
KKLDCVQWAKAAKSANMTYGCLTTKHHSGFCIWDTKSTNYNVMNSPLKRDVVKEYVKAFRDEGLKVMLYYSILDTHHRLR
PNSIQPQHIDMVKKQITELLSNYGPVEALIIDGWDAPWSRISYDDVPFDEIYKLVKSLQPNCLLMDLNGAKYPAEGLYYT
DIKTYEMGAGQRISQETNKMPALACLPIQGSWFWKTDFPFTPVRDVNKLIEEVLVPLNKASCNFILNVAPNRDGLFDDNA
LTALKQIGTRWKNDGPVAPIAETGPPIISHNLAKRAPVNSSWSDDSNIMDFANDDNFGSSWLSNPNVKHPWYEITLKPGQ
QFNTVVLFESNSNIKKYKLTYFDGTIWRTLYEGENLNRFKVNRFKQVKGDKVRIDIESYNERPSIAEVGVYNNPL
>A0A5B9EET1 11|Terriglobus albidus.|PF00754,PF01120
MQTRREICKWMAGAASLALPSTGALALTEGAAKPVVRRGEPLVDLQQRFIDLRFGMFVHFNMATFQDREWGDPDSPATLF
HPTALDTDQWAEAAKSANMTWGCLTTRHHDGFCLWPTKTRGASVAQTTHKIDIVRRYVDSFRKAGLRVALYYSILSLRDD
IRHFNITPDKIQLVKDQLTELFSNYGEIDALIIDGWNAPWSRIAYEEMPFPEIYGHIKSMQPNCLVSDLNASQFPSGGLY
YSDLKAFEQNAGQKVPQESDLPAFSCVTITPGWFWKQADVQAPLKATETVVNEWLIPLNNRHCNLILNAPPDRSGQLAPN
VVARLKEIGQAWKHSGPMQKVHEHIVITTPNLAAAKPIHASSYPDTVGPDLANDGNYHSSWNVGEGNRSGWLEVNFGRRE
SFNVLSLVEPVGQRDGYSESRIASYKFEAWNGSGWSTIVESKDRNAVRVHRISHVIASRVRVSIEGSHDDFHVVDLGIYN
EPS
>A0A5B9WVP6 11|Chitinophaga sp. XS-30.|PF00754,PF01120
MNGHAQQKGTARPLPALQQEFVDLAFGMFIHYNIPTYMEDDWADPDALPAIFNPRKLNTDQWAQAARSANMTYGCLTTKH
HSGFAIWDTKTTPYNVMNSPLKRDVVKEYAASFRKQGLKVMLYYSILDTHHKLRPGQITPEHIRMIKEQLTELLTNYGEI
SALIIDGWDAPWSRISYDDVPFEEIYRLIKSIQPNCLVMDLNAAKYPAEALFYTDIKSYEQGAGQHISKESNRLPALSCL
PINQNWFWKPSFPTTDVKKAAQLVNDNLVPFNQAYCNFILNVAPNRDGLIDDNAVAELKEIGKLYKRPAALPKLPVFDAP
VISSNLAKGAAANSSWSNDMALMDFANDDDFSTNWHSHRDIKEPWLEIDLRKETGFNTIVITENRANVSGYTLEYRVNNK
WYPLVDGDNRSRIKVHRFDRVWGDRVRIKFKSFRRPPAIAEVGVYNERR
>A0A5C0ZJR7 11|Olivibacter sp. LS-1.|PF00754,PF01120
MDTNTSHYEKHMIRYLKQTKSILAVVIAISLSWSVAYGQQNSSVLKDRQQAFIDLAFGMFIHYNIPTYMEDDWADPDASP
AIFNPKRLNTDQWAEAAKSAHMSYGCLTTKHHSGFAIWDTKTTDYNVMNSPLKQDVVKAYVTSFRKAGLKVMLYYSILDI
HHQLRPGHITTEHIKMVKDQLTELLTNYGEIEALIIDGWDAPWSRISYDDVPFEEIYRLIKTLQPNCLVMDLNAAKYPTE
ALFYTDIKSYEQGAGQHISKEQNKLPALSCLPLQANWFWKSSFPTSSLKDVESLVNDNLIPFNQVYCNFILNVAPNRDGI
IDDNALESLKKIGQLYQRPKNLPTLPPNDGPIISSNLAKMKSANSSWSYDMNIMDFANDDKFSTFWRAHPSVKEPWLEID
LGREQPFNSVVITEEKSNVSAYTLEYYAEGKWTPLANGRDEKRVKIIRFDTVWAQKLRARFGSFKEAPAIAEFGIYNERR
>A0A5P2G724 11|Arachidicoccus sp. B3-10.|PF00754,PF01120
MRKIILCLCLFLTFLNMNAQKVYNSPEKKSLQELQQAFIDLKFGMFIHFNIPTYANQDWPDPDMPAATFNPTKLDCDQWA
KAAKSAHMTYGCLTTKHHSGFCIWDTKTTNYSVMNSSFKKDVVKEYVNAFRKNGLKVSLYYSILDTHHRIRPNNINKQSI
VFIKAQLKELLTNYGTIDALIFDGWDAPWSRISYDDISFQEIYNWVKKWQPNCLVMDLNSAKYPAGALFYSDIKSYEQNA
GQMISKETNKLPALSCLPLQENWFWKTTFPSSTLKSPEFLIKDNLVPFNNAYCNFLLNVAPNKEGLIDKNALDALQKMGE
LWQDDKKYQALPKQDAPIISRNLAKDKFAESSWSDDMNIMDFGNDDKFNTSWESNPEIKNPWYEVVLGKDISFNTIVITE
GGEPKITNYTLEIYTHGQWKKLIDGNNKQKTKLIRFPNTKGDKVRMKINEYNSTPSIAEFGIYNEPKL
>A0A6B9Z4H9 11|Mucilaginibacter sp. 14171R-50.|PF00754,PF01120
MKKLFTVIALLTGIIFKTSAQNTAEANYHQLQQKFVDLKFGMFIHFNMPTYMDADWPDPDAPASAFNPKKLNADQWAKAA
KSANMTYGCLTTKHHSGFCIWDTKTTDYNVMNSPLKRDVVKEYVDAFRKNDLKVMLYYSILDTHHRLRPHQITQKHFEMV
KAQLTELLTKYGKIEAIIIDGWDAPWSRISYDDINFEDVYHLIKSIQPDCVLMDLNGAKYPAEGLFYSDIKTYEMGAGQR
LSTKDNVMPSLACLPIQSSWFWKTNFPTTPVKDPAKMVEQLNTLNQAGCNFILNVAPNRDGLFDDNALAALKEIGKLWKN
NVPAPKLAATGAPIISSNLAKNKPSNASWSDDMDIMDFANDDDFTTSWVSSKTVAKPWYEIDFGHDTEFNTIALTEKKPN
ITAYHLEYLQNGVWKPILEGSTASRVKVHRFNRVWGTKIRVTIDRAEGQVSIAEFGVYNERR
>A0A6B9ZD55 11|Chitinophaga agri.|PF00754,PF01120
MKNVFFLRLALGMLLTMPAMLKAQVKPTAKPLATLQQEFVDLRFGMFIHFNIPTFANQDWPDPDAPASLFNPKKLDCNQW
AATAKAANMTYGCLTTKHHSGFCIWDTKTTDYNVMNSPYKKDVVKEYVNAFRAKGLKVMLYYSILDTHHKLRPRDITRKH
IEMVKEQLTELLTNYGEISALIIDGWDAPWSRISYDEIPFEEVYRLIKTLQPNCLVMDLNAAKYPTEALFYTDIKSYEQG
AGQHISKDANRLPALSCLPINSAWFWKTDFPTTPVKDPAKLVDDILVPLNKAWCNFILNVAPNRDGLIDPNAVKALEEVG
KRWKNAGPLPALTPAEAPIISSNIAKFQRSNSSWSNDMNIMDFGNDDRFGSSWQSNPEVKQPWYEIIFDKDKRFNMITIV
EDGNNIKKYRLEYNENGVWKPLAKGEGGGRVKIHRFDAVWGGKVRILFDEFSDAPAISEFGVYDERR
>A0A7D4QDV2 11|Mucilaginibacter mali.|PF00754,PF01120
MKKYLIAALSLLCSATLMAQNLAKLQQNFVDLRFGMFIHFNIPTYMNQDWPDPETPASLFTPVKLNCDQWAKAAKSANMS
YGCLTTKHHSGFCIWDTKTTDYNVMNSPLKRDVVKEYTNAFRANGLKVMLYYSILDTHHKLRPHHITQKHIEMVKAQITE
LLTKYGKIEALIIDGWDAPWSRISYDDIPFEDIYLLVKKLQPDCLLMDLNGAKYPAEGLYYTDIKTYEMGAGQRISKESN
KMPALACLPINSAWFWKTDFPEKPVKDPVKLVNETLIPLNNASCNFILNVAPNRDGLIDDNVLAALKQIGSVWKNEGPVN
KLPALEAPIISTNIAKNQPSNSSWSDDMDIMDFANDDDFKTSWTSNSTVKTPWYEIDFGHEKAFNAISIAEQKANIKIYK
LQYYQSGEWKTIFSGENTNKIKIHRFNRVWGSKVRMQIETYDHQPSIAEFGVYDERR
>A0A7G5E3U2 11|Sphingobacterium multivorum.|PF00754,PF01120
MSKISQQLLYCLSFLLLGNTLLAQSGFSKKILEQSQLDFVNLGFGMFIHYGMPTFMEQDWSDPNAALELFKSPKLNADQW
AKAAKSANMSYGCLTTKHHSGFPIWNTKTTDYNVMKTPLHRDVVKEFTDAFRKNGLRVMLYYSILDMHQGIRPHTITKAH
IQLIKDQLTELLTQYGEIDALVIDGWDAPWSRISYDDVPFDDIYYLVKSLQPKCLLMDLNSAKYPGDALFYTDIKSYEQG
AGQFISKEHNKLPAMACLPLQQNWFWKTSFPNTPVKNVNELVEKFVIPYNNAYCNFMLNVAPNSDGLMDQNALDALKIIG
TLYKNKPSYSSLPSYQAPIVDHNIAKQVPSYSSWSEDMNIMDFANDDNFGSAWVSNPTVKGEVWYELDFERSKAFNSVVI
TEGKDNPSQYNLSYLKDGKWHPIAVTAVQQGRIKIFRFDEVLGQKLRFSIKPEKGHAVVNEIGVYQERR
>A0A7G8BN17 11|Alloacidobacterium dinghuense.|PF00754,PF01120
MTTRRDFFRLAAETTALAMLPGHNVASAAENPPRSIRRGKPLLDLQQQFVDLRFGMFLHFNMATFQDREWGDPTSSPELF
HPTGLDTDQWAAAARSAKMTWGCLTTRHHDGFCIWPTKTKAASVRQTSHQTDVVRAYVDSFRKAGLRVGLYYSILSLRDD
IRHFNVTPAKVQLIKDQLTELFSNYGQIDILITDGWDAPWSRITYQEVPFREIYEHIKSLQPNCLICDLNASQYPAGGLY
YSDIKAFEQNAGQKVPQRSDVPALSCVTITPGWFWKQSDINGPLKPTATVVDEWLVPLNRRHCNLILNAPPTREGRLAPN
VVSRLEEIGKAWTNPGPTEKLSEHVVITTPNLATGKPTHASSYPDTVGPDEANDGNFASTWYPDEGQTSGWVEIDLTKDE
RFNVVALVEPVGRSDNYQQSRIKNYKFERWDGANWLTIAEGGVPAPTTIQRISPVTARKVRLAFECSADSPHIAEIGIYS
EPD
>A0A7G9QK30 11|Pedobacter roseus.|PF01120
MTFKRILSLLLIVSGATSIYPAMAQQKSANKPLPELQQDFVDLGLGMFIHYGMPTFMDQDWSDPDADLSLFQSPKLDADQ
WAKAAKSANMTYGCLTTKHHSGFPIWNTKTTAYNVMNTPLKRDVVKEYADAFRKNGLKVMLYYSILDTHHGIRPNQITPA
NVKMIKDQITELLTNYGEITALIIDGWDAPWSRISYDQVPFEDIYYLIKSLQPNCLVMDLNAAKYPTQALFYTDIKSYEQ
GAGQFISKENNKLPALACLPLQANWFWKTSFPDTPVKNVPELVNKFIIPYNGAYCNFILNVAPGKNGLIDDNALAALKEM
GQIYKKPEGLPRIPAYAAPIISSNIAKHVKSNSSWSDDMNIMDFANDDDFGSSWSSNPTVKSPWYELNFEKAVPCNMIVL
TAGNNRKATYSLQYYANGKWNALTAKQEGEKRVSIFRFGRIWCEKIKVTITGFDSPPAIAELGVFNERK
>A0A7S9L2L5 11|Pedobacter endophyticus.|PF00754,PF01120
MNIFTKRLFLALLVLQSVLLCSQKTIAQQSANLQKRQQDFVDLRFGMFIHYNIPTYMNQDWPDPEASPSIFNPKKLNTDQ
WAKAAKSANMSYGCLTTKHHSGFSIWDTKTTDYSVMSSPYKKDIVKAYTESFRKAGLKVMLYYSILDTHHKIRPGMITPE
KIEFIKAQLRELLTNYGKIDALIIDGWDAPWSRISYDDVPFEEMYRLIKSIQPECLVMDLNAAKYPAEALYYTDIKSYEL
GAGQHIKKESNKLPALTCLPINTAWFWKTDFPTTPVKTADDMVEKMIKPLNDAYCNFILNVAPNRDGLIDDNALAALKEI
GQKWKNNGPLPALPAAQAPIISPNLAKKQASNSSWSYDMDIMDFGNDDNFNSTWVSNPEVKNPWYEVTFERDQAFNTIVI
AEKEPNIKAYRLEYSENGVWKPIVSGNDASRIKIHRFNRVWGKKVRILVDEADKNTEIAEFQVYNERR
>A0A8T9SQT7 11|Hymenobacter sp. 5413J-13.|PF00754,PF01120
MRFRPCLLAVFLLLSLVGPALLSAQPATPGNSAPNLGQLQQQFVDLRFGMFIHFNIPTYMDQDWPDPEASPALFNPKKLN
ATQWAKAAKSANMSYGCLTTKHHSGFCIWDTKSTDYNVMQSPYKKDVVKQFADAFRANGLKVMLYYSILDTHHKLRPNQI
TPAHIAMIKTQLTELLTNYGKIDALIIDGWDAPWSRISYDDVPFEDIYTLVKSLQPECLVMDLNGAKYPAEGLYYTDIKT
YEMGAGQRLSPDSKRMPSLACLPINSSWFWKTNFPTVPVRDPAKLVQETLVPLNENSCNFILNVAPNRDGLIDDNALAGL
KEIGKLWKNTGPTTKLSALEPPIIASNLAKNAAANSSWSDDMNIMDFANDDDYHSSWQSNKMVKQPWYEIDFKNQRGFNT
IVVAEEKPNITNYALEYWNGVAWQPLFKGTNGNRIKLHRFGRVWGSKVRMNIEGYDHQPSIAEFQVFDERR
>A0A8U0M6U6 11|Spirosoma sp. KUDC1026.|PF01120
MRLLWLSVAVVFLPFLLGAQPAKQLPLPQLQQAFIDQRFGMFIHFNIPTFMSDDWADPDASPTLFNPTRLDCTQWAKAAK
SARMAYGALTTKHHSGFCIWDTKTTPYNVMNSPLKRDVVREYTDAFRANGLNVMLYYSILDTHHKLRPGFITKQHIAMVK
AQLTELLTNYGPISALIIDGWDAPWSRISYDDIPFEEIYRHIKSIQPNCLVMDLNAAKYPAEALFYTDIKSYEQGAGQHI
SKETNKLPALSCLPINDAWFWKSSFPTRPVKDPIVLVRDNLVPFNRAYCTFLLNVAPNREGLIDDNALTALKQIGEVWKP
DAEQPKLPPFDAPIISHNLAKHQPANATWSDDMWIMDFGNDDNFRTAWKSNPSVKKPMYEVVLSDKPGIETSFNLITILE
PAATITGYRLEYLSGKTWKPIPMTSEANPGRANPGRAKVHRFSMVKGSRVRVLIDSFTAPAAIAELGVYKETGR
>E8V3A1 11|Terriglobus saanensis (strain ATCC BAA-1853 / DSM 23119 / SP1PR4)|PF00754,PF01120
MSFSRREFNYGLLSATALKGPAGLVPAPAEARESKSLLELQRKFVDLRFGMFLHFNMATFQDREWGDPTSPSELFHPTAL
DTDEWAAAARSAKMTWGCLTTRHHDGFCIWTTKTEAGRVAKAEPQIDIVRSYVDSFRKAGLRVGLYYSILSLRDDIRHFN
VTPEKIRLIKDQLTELFTNYGEIDILITDGWDAPWSRITYEEVSFREIYDHIKSMQPNCLICDLNAASYPTGGLYYSDIK
AFEQNAGQRVPQGSDLPALSCVTITDGWFWKQQDLHGNLKPAETVVNEWLVPLNRRHCNLILNAPPTREGKLAPNVVQRL
AEIGRLWSPEQPSAQVTQHPVITTPNLAKGKPIHASSSPDTVGPDLANDGNFRSSWSPEDSDTAPWLEVDLQSEHRVSVI
ALVQGQRGDLLSTAKSFKFECWTRSGWTTMVESSIHSATMVLAVRPVTASKFRVSLTSNRGPLSIADIGLYNEPSDAES
>G8NZH5 11|Granulicella mallensis (strain ATCC BAA-1857 / DSM 23137 / MP5ACTX8)|PF00754,PF01120
MTISRREFNYGLMTAATLLGGARRLDALSAPTQVREPLLDLQQKFLDLRFGMFIHLNMATFEEREWGDPKASPKLFDPAH
LDTDQWAEAAASANMGYGCLTTKHHDGFCLWPTRTSSPSVKDSSFPHDIVRSYTDSFRKRGLKVCLYLSILDLRADIRPY
QITSQKIDLIKVQLTELLTNYGEITMLIFDGWDCGWARLHYDQLPFRTIYDHIKSLQPNCLVSDHNAGQYPGPALYYSDI
KEYEQHAGQKIPADSLVPSQSGTTLQSEWFWKSDYPRQELTSAKQIVDEWLIPFNQGHCNLILNVAPNRDGRFDPNAIAR
LEEIGKLWKNPGPSPKIAASIQITTPNLAFAKRSFASSSADTSGPDLANDNNFRSSWICDEGQKSGWLEIDFDQSVAFNT
VSIVESRYDSDSGAKSRIDSYRVQHWHDGSWSDLAIGKGGNTFQLHQFERISAERIRLVLSGSTLPPGITEFGVYNEPL
>Fuc30_UUB87422.1
MMKRLFLLMILGVTSVLCLNAQTKSLHQLQQEFVDLRCGMFIHFNMPTFFNEDWPDPDAA
PELFNPVRMDCKQWAKAAKSANMTYGCLTTKHHSGFCIWDTKTTDYSVMSSPFKRDVVKE
YADAFRAEGMKVMLYYSILDTHARLRPKCITPQHIEMIKEQLRELLTNYGEITALIIDGW
DAPWSRISYDDVPFEDIYRLVKSIQPNCLVMDLNAAKYPAEALFYTDIKSYEQGAGQHIS
KDTNRLPALSCLPLQQNWFWKESFPTTPVKSPAQMVNDNIIPMGKSYCNFILNVAPNRDG
LMDANALKALKEIGKLWKNDGRVATVPEADAPIISSNIAKYQPAEGTWSSDYAIMDFAND
DDFGTCWNSNPEVKVPWYSVTFEREKSFNMVVITDRNNDRLQEYRLEYRAGGTWKPLYEG
KAPTGLRVKIHRFDTVWGDAVRMTVLNSNGTTSIAEFGVYCERR

>QRR00693.1 alpha-L-fucosidase [Dyadobacter sandarakinus]
MKQVWAAAFFLLASGLFTTTWAQKTATTRSLVTLQQDFVNLGFGMFIHYNIPTYGKDDWADPDASPAVFN
PGKLDTDQWAAAAKSANMAYGCLTTKHHSGFTIWNTKTTDYNVMHSPYGKDIVAGYADSFRRQGLKVMLY
YSILDTHHKLRPGHITPAHIQMIKDQLTELLTNYGEITALIIDGWDAPWLRISYDDVPFEEIYSLVKSIQ
PNCLLMDLNAAKYPAEALFYTDIKSYEQGAGQHISKESNKLPALSCLPINQYWFWKPSFPTTPVKKADEL
VNKNLVPFNRAYCNFILNVAPNRDGLIDDNVIAELKEIGKIYKKPVSLPSLLPNDGPVIASNLARNKPAD
SSWGDDMMIMDFANDDDFKTSWNSNPAVTQPWLEIDLMKETGFNTVVLTSAKANPLHYQLDYFANNKWYP
LTAGTQEGRTKVLRFDRVTGQKVRVRFSGFKNPPTVAELGIYNERR

>UPZ38629.1 alpha-L-fucosidase [Sphingobacterium sp. PCS056]
MKNNKFLTAVLLILGLMQVNTIVAQVKESELRKQQLDFVNLGFGMFIHYGMPTYMDQDWSDPNASLSLFN
APKLDANQWALAAKSAHMTYGCLTTKHHSGFPIWDTKTTNYNVMNTPFGRDVVKEYADAFRKNGLKVMLY
YSILDTHQEIRPNHITSNHIQMIKDQLTELLTNYGEINALVIDGWDAPWSRISYDDIPFDDIYYHIKSLQ
PQCLVMELNSAKYPGDALFYSDIKSYEQGAGQFISKEHNKLPAMACLPLQQNWFWKKSFPKTPVKEVKSL
VNDFIIPYNGAYCNFMLNVAPNADGLIDENALIALQEIGNLYKNKPSYSELPAYESPVIGSNMALKAYTN
SSWSDDMNLMDFANDDNFGSSWVSNAAASASPWWELAFERSKAFNTIVITEGKDHPSVYNLVYFKDGKWY
PILAEQKDQGRIKIFKFKTVIGQKVRLNMKPKNGKVVLAEVGIYHERT

>UOE50837.1 alpha-L-fucosidase [Mucilaginibacter sp. SMC90]
MKFKSALKASLFLLLHLLVIKAFAQETSKLPLGELQQKFVDLKFGMFIHFNIPTYFNQDWPDPEASPAAF
NPTKLDADQWAKAAKSANMTYGCLTTKHHSGFCIWDTKTTDYNVMHSPYKKDVVRQFVNAFRANGLKVML
YYSILDTHHKLRPNEIQPKHIEMVKKQLTELLTNYGPIEALIIDGWDAPWSRISYDDVPFEQIYKLIKTL
QPNCILMDLNGAKYPKDGLYYTDIKTYEMGAGQRMSKDINQMPSLACLPLQSSWFWKTNFPSTDVKNPAK
LVEETIEPLNKANCNFILNVAPNRDGLFDDNAVAALKEIGKLWHSDGTKANFKAAGAPIIATNLAKHQPA
NSSWSDDMNIMDFANDDDFGSSWQSNPEVKNPWYEIDFRSPQTFNEIAIFEHKSNIKKYKLEYFANNKWN
TLFDGEKPERVKLHRFDAIKGDKVRMQIETYDTPPSIAEFGIYNEPR

>AMR32369.1 carbohydrate-binding protein [Mucilaginibacter sp. PAMC 26640]
MIIEKIRETVLLLAICLIPSFISAQVNNIKPAKPLSVLQQEFVQDRFGMFIHFNIPTYMNQDWPDPDASP
ALFNPAKLNCDQWAKAAKSANMAYGCLTTKHHSGFCIWDTKTTDYNVMNSPLKRDVVKEFANAFRANGLK
VYLYYSILDTHHKLRPNAITPKHIEMIKAQLTELMSNYGRIDALIIDGWDAPWSRISYDEVPFEDIYRLI
KSLQPNCVVMDLNGAKYPAEGMYYTDIKTYEMGAGQRISTESNHLPSLACLPLQQNWFWETSHPTTAVKD
PVKLVNETLIPLNKANCNFILNVAPNRDGLMDENALAALKTIGSIWKNSHETVNLPVIEPPIISSNLAKN
QLANASWSDDSAIMDFANDDDFGSSWVSNPEVKKPWYELTFKRDQAFNTIVIAEQKANITDYRLEYNVDG
VWKTLFNGRNDHKIKIHRFERVWANKVRISVEKADHQVSIGEFEVYNERR

>AMR33654.1 carbohydrate-binding protein [Mucilaginibacter sp. PAMC 26640]
MKINKRTIALLTISLFTLSAVAQKKPLSELQQNFVDLKFGMFIHFNMPTFNDADWPDPDASPALFNPKKL
NPAQWAKAAKSANMTYGCLTTKHHSGFCIWDTKTTDYNVMNSPLKKDVVREFVDAFRANNLKVMLYYSIL
DTHHRLRPNNITAKHFEMVKAQITELLSNYGKIEALIIDGWDAPWSRISYDDINFEDIYHLVKSLQPNCV
IMDLNGAKYPAEGLYYTDIKTYEMGAGQRISKETNRMPALACLPINSAWFWKTNFPTTPVKDAAKLVNED
IIPLNKVDCNFILNVAPNRDGLIDDNALAALKQIGGLWKNEGPAPKLAPTGEPIIASNLAKHKMSNSSWS
DDMNIMDFANDDDLSTSWTSNSRVKTPWYEIDFGHDTNFNAITITEDKPNFSAYRLEYLQNGVWKPILKT
INNNRVKVNRFDGVYGSKVRVWIDEADHQASIAEFGVYDERR

>URX62127.1 alpha-L-fucosidase [Luteibacter anthropi]
MMNRREFAKTLALAGAVGSSLWPVQKAFALAPKTARGVAVEPSRLRDLQQAFLDLRFGMFIHLNMATFEQ
REWGDPVLSPALFNPRHLDPAQWAAAARSAGMGYGCLTTKHHDGFCLWPTKTGSANVMQSSYPHDVVRAY
VDAFRKAGLKVCLYFSILDLRQDIRARTVTPEKIALIKAQITELLTHYGPLTALILDGWNASWSRISYAE
LPYREIYDLVKSLQPDCLLTDHNAGSYPGPALYYTDIKQYEQHAGQKIPADSPVPSQSGTTLQSDWFWKT
SYPTAELASARTIVEDWLKPFNENHCNLILNVAPNRDGRFDDNAVARLAEIGRLWKPSGPVSRIERQVTI
TTPDLAAGRPAWASASDEAVGPDLAFDDNSRTYWLADKGKDDAWIEVRFDAPVSFNTVSIVEPRDDKDYG
SASRITAYKLQIWRDGTWADIASGGTPASWQFLELQQTSAQRVRLWMQGHQPGLSELGLYDEPRYTSS

>BAV10002.1 alpha-L-fucosidase [Filimonas lacunae]
MRRVAFLLPVLAVWFCLQGQAQVVANESPATLHQLQQQFVDLRFGMFIHFNIPTYANQDWPDPETPAAVF
NPQQLDCNQWALAAKSANMSYGCLTTKHHSGFCIWDTKSTDYNVMNSPFKRDVVKEYVQAFRANGLKVML
YYSILDTHHKLRPNSITQQHRTMVKQQLTELLTNYGKVEALIIDGWDAPWSRISYDDISFEEVYLLVKKL
QPNCLVMDLNGAKYPAEGLFYTDIKTYEMGAGQRVSNPENRMPSLACLPVNDAWFWKTDFPTKPVKQATA
LVNNQLVPLNKASCNFILNVAPNRDGLIDSNALATLQEIGTLWKNEGPIPSLPVTGDPIISTNLAKHKPA
NSSWSWDMNIMDFANDDDFTTSWESNREVKEPWYEVSLGKEQSFNALVLTEPKANVTAYRVEYYQGGEWK
PLFSGNVVSRVKLHRFARVKGQKIRIWLTTYHDFPAIAELGVYNSYLHPR
