# Supplementary material for: Exploring the sequence-function space of microbial fucosidases
Source: Commun Chem. 2024 Jun 18;7:137. doi: 10.1038/s42004-024-01212-4 (PMC11189522; doi:10.1038/s42004-024-01212-4)
Supplement: Supplementary file 7 — Supplementary data 5 [file 42004_2024_1212_MOESM7_ESM.zip › supplementary file 4/cluster_12.fasta]

>A0A0P0D5Q3 12|Algibacter alginicilyticus.|PF01120
MKIQSKYAVLVLMLITFSSSFGQLRNTPAQVEDFMDMGFGIFIHWSLDSQLGSVISHSMVGASEDYVKRYMEELPKTFYP
DKFDPDEWARLFKLTGAEYVVFTTKHHNGFCMWDTKTTDFNIMNTPYSKDITGMLAKSLRKYGMKVGFYFSPEDFSVMHK
QGHVISRKGKMAGVDENSELLAYDKKQIAELIDNYKPDIMFFDSFKKADIVQFVHKKDPNIMVTRGEIQTPEQKIPNTAI
PGPWETCMTMGTQWAYKPTNEVYKSGKELINKLIEIRAKGGNFLMNVGPKPNGEIPIEQEERLREIALWMFVNHEGVKNV
RSVPGLIKDGDIWFTKAKNENTAYVFITNQQHWFKGFRRNFLLKNIKSTKNTEVSVLGQNDLVVEYWPENNPKTTFTQHK
DRLEISVSKAHRLYNDKIWPNAIVVKVTNVEFTEN
>A0A0P0DBH0 12|Algibacter alginicilyticus.|PF01120
MSFKIKITFVLIITVCFSAFSQLKNKPELNEAFMDMGFGIFIHWSLDSQLGSVISHSMVGASEDYVKRYMEELPKTFYPD
KFDPDEWARLFKLTGAEYVVFTTKHHNGFCMWDTKTTDFNIMNTPYGKDITAELFTALRKHGLKVGVYFSPEDFSFLNKQ
GELISRNSMMSQITENVELLEYDKKQVKELVTNYGQIDVIFFDAFKTGPIVQYVHSLDPNIVVTRGEMKTPEQKIPDGAM
PGPWETCMTMGTQWAYKPTNEVYKSGKELINKLIEIRAKGGNFLMNVGPKPNGEIPIEQEERLREIALWMFMNNESVKNV
RTLPNVIKEGDLWFTKAKDENTVYVFVPNEQEWFKGKRRLFYTEKLRTTKETEISVLGQNDLVVEYSPNNIPTSRFTQRN
HNVEISITRAQRVYNDKIWPNKVVVKLTNIEFVE
>A0A1B1Y7E3 12|Wenyingzhuangia fucanilytica.|PF01120
MKNIKANKSFVLSILICVFFNSFGQLKNKPELNEKFMDMGFGIFVHWSMDSQLGSVISHSMVGASEDYVKRYIEELPKTF
YPNKFDPDEWARLFKLTGAEYVVFTTKHHNGFCMWDTKTTDFNIMNTPYGKDITGMLVKSLRKYGLKVGLYFSPEDFSFI
HKQGHLISRKGEMTQITKNKELFEYDKRQVKELIKNYGPIDVMFFDAFHTKPMAQFVHSIDPNIVVTRGEMQTPEQKIPD
GPMPGPWETCMTMGTQWAYKPTNETYKDGGDLIKKLIEIRAKGGNFLMNVGPKPNGEIPIEQEERLREIALWMYVNNEGV
KNVRTVPSIIKEGDLWFTKSKNENTAYVFITNQQHWFKGFRRNFILKYIKSTKDTKISVLGQNDKVVEYWPENIPESYFI
QHKDVLEISISRAHRVYNNKIWPNPVVVKLTNVEFVEK
>A0A1H6KLB5 12|Akkermansia glycaniphila.|PF01120
MNSFLPSAILTALYTSAAFAAQTSNKPEREQWFMDQGFGMFIHWSVDSQTGAVISHSMAGADRQYLDRFIHELPQTFNPR
EFHPEDWAALAKLSGIKYVVFTAKHHSGFCMWPTKTTDFSLTQTPFKRDILKEVLDAFRKQGIAVGLYFSPEDFHYLYRH
NIPIGRLQHNLHYPANNPGLMQLDKKQLKELLTLYGKIDVIFFDGPAEQLKEYAWEIQPDIVVTRGQMKTPEQTLPQIPQ
PGPWEACFTMGTDWQYKPTNDPHKSGTQIINMLIETRAKGGNLLLNVGPKPNGEIQIEQESRLRETALWMMVNRDAIHNI
RPWHIAKEGDIWFTRSKESPSTVYAFVPGGDKWKYGTRKNITVKSLKATPQTRVSVLGYGSELLEYKKGFDASVRFKNTD
GGIEISAVNGLRMYTDNKWPNPVVLKLENIEYIPAPGKTTPKPDQPAPSNKPEEVEGLI
>A0A514CGH5 12|Echinicola soli.|PF01120
MGKLKVAMVLVLLMCNVAEALPQEKVLNLNRPGREAWFSSLGFGMFIHWSMDVQLGTVISHSMVGASDDYLERYITELPK
TFNPQEFDAESWAKAAKKAGMKYVVFTAKHHNGFCMYDTKTTDFSIMNTPYGKDVTKVVVDAFRKEGLAVGIYFSPEDFY
FLHQQGNTISRTLPTAKAAHNEPLNDYVKDQMRELMTSYGDIDIVFLDALDQYAKTEIAKVCWEVNPEVVVTRGAIPTPE
QTTPDSPMASCWEACYTLGDQWQYRPTNERYKTAEQTIEKLIEIRSKGGNFLLNFAPDAAGNLPPDQAAVLNELSLWMFI
NDEAFRNTIPLKTIREGDIWFLKKKDQSTIYAFLTEDNWELGDRRTYILNSFKATPETKVSVLGQNSEILEYRPKVDVSS
SYKEIEDGLEISVVRAQRIYNDRKWPNPIVVKLENIAIR
>A0A517N1H4 12|Adhaeretor mobilis.|PF01120
MNTNLPTLVAILLILSSVSLSYSEDSSRDGVLRNDPQREAEFMDWGLGMFVHWSHDSQLGSVISHSMVGASEEYLDRFIN
ELPKTFNPKQFDPDDWMEIAKIAGMKYMVLTTKHHSGFCMWDTETTDYCIMNTPYGQDIVDKYVDACRRHGIKVGFYFSP
EDFLFLHRHGEVVRRKGTTGNEKSALLAYNKKQLDELFRNYGDIDVLFFDGEGGPELAKYIHQLQPQCIVTRGEMETPEQ
RLPKEPLPGPWESCFTLGSQWQFKPTNEDYKTGTKLINMLIETRAKGGNLLINAGPEPSGVIPVEQERTFRELGLWMFIN
DEAIRGIRPCPVIGEEGVWYTQSKGGNSVYVLVTGHTGPEKRWPHGERKEILLTELQATDATTICVLGQNDKVLEYNPDA
NVESRFTQTPEGLKLSVARAQRIYNNKRWPNAVVIKLDQVKFVNGKHESKK
>A0A518D5D7 12|Pirellulimonas nuda.|PF01120
MRTKNAPPTPLLALLACLLLPGVALAAQPAGDGDKGMELQRPAGKLANDPARAEEFMDWGLGMFVHWSLDSQLGSVISHS
MVGASDEYLDRFVNELPKTFNPKRYDPDSWMEIAKLAGVKYMVFTTKHHSGFCMWDTKTTDFGIMNTPYGKDVVRDYVDA
CRRHGIKVGFYFSPEDFWFLRHSGEVVRRVGGTGRERKALLAYDKQQLDELFGGYGEIDVVFFDGAQKEALAQYIHKLQP
RCLVTRGEMETPEQKLPDEPLPGPWESCFTLGTQWQFKPTNEDYKTGGQLIKMLIETRAKGGNLLLNVGPEPSGVIPFEQ
ERVFRELALWMFINDESITGVRPCPVIGEQGGDIYYTQSKDGKSVYAFLNAFTGKNAWKRGTRKEVTLKSLRATPDTRVS
VLGQSSKVLEYKPDVDPESRYRQTDAGLEVSVMRAQRIYNNSGWPNTVVVKLENVEFAGE
>A0A5B9EBG2 12|Terriglobus albidus.|PF01120
MVFVLIHRRKSVREVRPLRQIIHILGLLFLILASCPMAGAAEDDPEKGSLNKPDRLEWFRDQGFGLFIHWSVDSQLGVVI
SHSLVGASPEYTDRFFNELPKTFDPDRFQPKDWARLAHLAGIRYMMFTTKHHSGFTMFDSKTTPFGVMHTPFHRDITREV
FDAFRSEGISTGVYFSPDDFWWLHQNGKTIRRSVPDVQPRNNPGLMQYDQSQLKELLTNYGKVDELFLDGEAAGLRDLAW
KLDPNIIVTRGAIKTPELTVPGMPLPGPWETCMTMGTAWQYQPQNEHYKSGGELIRLLVQTRAKGGNFLLNVGPKPNGEL
PIEEEERLREMALWMFVNSDAIYAVRPWVITNEGDVWFTKKKDNSALYAVVESNTPWPRATWKEFTLHSVRATDKTEVSV
LGQSDEVVEYHAEITPKSTWHQEKDGLHVRVLQAQRLQDNFRWPNPAVIRITNVEPALKPPQVQTTGSVVGTSGEETLEG
SVLDMGDQPSLEVTFEYRPVSGEDVNSRTAAWTATPTQTISKPGAFTANLKGLDPKGAYEFRAVIHHPLLPLYGAELKMK
R
>A0A5C0ZJW5 12|Olivibacter sp. LS-1.|PF01120
MLFSKLRLKCFYLSFAIFHILLCANAQQKDNKPERVAWFQDLAFGMFIHWNVDVSLGGVISHSLAGASDDYVNRYIEELP
HFFNPKEFNPDEWAMMAKLAGMRYVVFTAKHHAGFCMFDTKTTPFNVMNTPYKGDITKQLIDAFRKQGIAIGIYFSPEDF
YFLHRQKLPLGRLQHPMHYPANNKALFDYDKAQLKELLTHYGNIDILFIDGPGDGLREYAWSINPDLVITRDLMKTPEQH
IPDAPLPRPWEACYTMGTDWQYKATNDPHKSGTEIINMLIEIRAKGGNFLLNVGPKPNGSMQTEQENLLREIALWNFANR
ESIYEVKPLPTIRDGDIWFTQANNDETIYAFVTREEPSDWAYGARRNFLLPYIIGSEQTKVSILGYKSELVEYQEGLSAK
TIASTSPAGLAVSAVNGQRFYTNNQWPNPIVLKIEHAQFKTPAARKVEKSAIDGAK
>A0A6B9YL08 12|Edaphobacter sp. 12200R-103.|PF01120
MVKNGLRALLLMVLLGASTGYGAAQGKAIAGENTDFTSSLNKPGRDEWFRDQGFGLFIHWSVDSQLGTTISHSLVGASDD
YVNRFYSDLPKTFDPTRFDPNDWARLARLAGVRYVVFTAKHHSGFAMYNTRTTPFNIMNTPFHRDITAEILKAFKAQGIA
PGLYFSPDDFYWLHQHGKTIQRGIEDVQPSHNPGLLDYDSAQLRELLTSYGPIDVLFFDGEATSLRQLAWKLQPEIVVTR
GAMRTPEQTIPGQAFDEPWEANDTMGDAWQYQPQLDHYKSGHQLIRSLVETRAKGGNLLLNVGPRANGELPIEQEGRLRE
IALWMFVNSECIYATRPWIITNEGDVWFTRKKDGSALYAIVDPDIPWKRGQWQDVVLKSVKATPQTEITVLGANGKVLEY
SNVVPKTSFQMESDGLHIHTMKSQRLFDKTEWPNPVVLRLTHVQPALVPPRVQTLGDEWDASSGSYTLDGELLEMGDSKS
LEVGFEYRSIAGEDVHSRSAPWVALPPQTLTHPGRFSASLNGLPTSGRYEFRAVVRHPLLSLYGAEKVVRKAH
>A0A6B9ZN33 12|Chitinophaga agri.|PF01120
MLRRIFLAASCLVVCVYASAQKTANDPAKEKWFMDLGLGMFIHWSVDVQVGAVISHSMAGASDQYLERFTTELPKTFNPR
KFNPDDWAVLAKLAGMKYVVFTAKHHAGFCMWDTKTTPFNIMNTPFKKDATRAIFDAFRKQGIAIGVYFSPEDFYYLYKH
KVPIGRMQLPQHFPEKNPGLMAYDKSQLKELLTNYGKIDFIFFDGPAEGLKEYAWELQPDIVVTRGQMNTPEQELPDSVM
PGPWEACFTMGTDWQYKPTNDPQKSGTEMINMLIETRAKGGNLLLNVGPKPDGEIQIEQEALLRELALWNLANEESVHGV
RPWHIAREGNVWFTRGKDSSTVYAFVPGGKEWKYGERKELVLRTLEGTPQTKVSILGYASELVEYKEGFDAGIYSQSTPV
GLLISAVNGQRFYTDRKWPNPVVIRIENVKYRPLINSYKQSTLDGAK
>A0A6C0RCU6 12|Draconibacterium halophilum.|PF01120
MKKSGVTFLLLILSVLLSAQDPNSQVLNLNKPERVEWFRDLGFGMFIHFSFDSQLGIVISHSMVGASEDFQNRYLNELPK
TFNPKDFDAKEIASLAKLAGMKYIVFTTKHHSGFCMWNTETTDFNISNTPYKTDLVEEYVEATRDAGLAVGFYFSPEDFN
FLHENGLEVRRTNINDIPPHIMDKYLELNELQTIELMAKYGDIDILFYDGGEGPLVEKCKQVAWELHPDVVVTRGAMNTP
EQTVPGTTLSEPWEGCLTMGSQWAYKPANEKYKSGTRLLEILIETRAKGGNQLLNIGPKPNGEIPEDQENRLREIAAWNF
VNGEAIHATKPWVIPNEGNTWFTWKPEEKTLYAILTRQPEWARGERREFVLRSVNSTENTSVEVLGQSGKLVEYMPETDA
QTYFEQKEDGLHISCARAQRLYNNHKWNYPIVLKITKAQPAFNPPIVVTEKAEIIQTGGNTYIQFKGKIIEKGDEEGLKV
CFQYRPQPDFTEKLTSDEWTETKYLEIEDNIFMFSIPVKNKNITYQYRTVAKHSKANVYGNYRTITTK
>A0A6G9AP10 12|Spirosoma aureum.|PF01120
MRILRFIAFLVLTLSASNLIAQIGANHNKPQRQEWLKDAGFGMFIHWNVDTQLGIVISHSLVGASPEYIDRYINELPKTF
NPKDWDPERLVILAKNAGMKYIMFTTKHHAGFCMWDTKTTDFGVMNTPYKKDIVRQYVDACRKWGLAVGFYYSPEDFSFA
YRNGMKDITRDDHWEKARPFQTKYKQFVEAQCQELMTNYGPVDLFFIDSDVLREEVKAVVWKYQPNCLITRGVLETPEQY
LPGETLTTAWESCMTMGTDWSYKPTNDHYKSGTELINILIESRAKGGSYLLNIGPTQWGDLNEGQQGRLMEIGAWHFINQ
EAVHNVRPWIVRNEGDIWLTKQKDENTVYAYLTNMPDWPRGERRTFLLKSLKATPSTEISVLGQTGNVVEYQSTNDGKAR
FEQTPEGLRISVVRAQRIYNNHKWPNPIVVKLKNIEAAIEPAHFKTVKAEKTPDGNLRLTAEVSTLGNGKRYRIGFEYRP
VQSSLNEEFNQKWTETDVYPILQPCEKTLEIVSSNIKTYDEIEYRSILYQDGLKIEGNTQKISKLRLD
>A0A6I6JQY7 12|Maribellus comscasis.|PF01120
MKKVPIILLLIFSTNFIFAQPKEDNNDFLNLNKTERLEWFRELGFGMFIHFSFDSQLGIVISHSMAGASDDYLNRFVNEL
PKTFNPKDYDPEEIANLAKLAGMKYIVFTTKHHSGFCMWDTKTTDFNITNTPYGKDLIKEYVDATRKAGLAVGFYFSPED
FNFLYENDLPVRRRFPEPIPQNIMAKYLELVELQCMELMAQYGEIDVIFFDGGEGPLQEKCKEVVWELQPNIVVTRGAIQ
TPEQTLLGIASDEPWESCITMGTQWAYKPTNEEYKTGARLIEILIETRAKGGNLLLNVGPKPDGGLPEQQEENLREMAAW
NFINGESVEKVSPWILPNEGDIWFTWKPEEKTLYAFLTKISDWEKGTRREFTLKSVTASENTGVSVLGQSGELVEYQPST
DAKTYFEQKEDGLQISCVRAQRIYNNSKWTNPVVLKLSNVEPALVPPVVLTKNAEITTGTTESLVFNGEVVKMGDGKKLK
VGFQYREYAGFVEELYSDEWRETQTVQISKNSEFSIKPNLKTSGKEYQVRAFIDHPKLRVYGDIVRVKF
>A0A7G8BUD8 12|Edaphobacter sp. 4G125.|PF01120
MFRHWLRSLLVVGLVGAATLSGDAQGKPIVGENTDYTSSLNKADRVEWFRDQGFGLFIHWSVDSQLGVTISHSLVGASPD
YTERFFNDLPKTFDPIGFDPQEWARLARLAGVKYVVFTAKHHSGFGMYATATTPFNVMNTPFHRDITAEVLKAFREQGIA
PGLYFSPDDFYWLHKNGKVIQRGVEDVQPSHNPGLLQYDSAQLRELLTQYGPVDVIFFDGEATSLRQLAWKLQPEIVVTR
GAMRTPEQTIPGQAFDEPWESCITMGDAWQYQPQNDHLKSGHELIRLLVETRAKGGNLLLNVGPKPNGELAIEQEERLRE
FALWMFVNSEAIYGVRPWILTNEGDVWFTKKKDSSALYAIVDPATPWKLGQWQELVLHSVKATAKTEISVLGANGEVLEY
APGVTPKTTFHMENDGLHIRTMRSQRLQDNKKWPNPMVVKMTNVEPALVPPRVQTGAYRWDASSGSYRLEGDLLDMGGEK
SVQVGFEYRPIDGEDIHARTAAWIAVPSQTVTQTGKFSAELEGLPVSGHYEFRAVVRHPLLTLYGVEKTLRKSQ
>A0A7G9P2F0 12|Planctomycetales bacterium zrk34.|PF01120
MLQRNLIIGMLVLGFIAGGVRGEDKTNLNQPERVEWFEDLALGMFIHWSVDSQLGSVISHSLVGSSKDYQQRFFNDLPKT
FNPDKYNPDDWAVLAQLCGFKYAVFTTKHHSGFCMYDTKTTDFSIMQTPYAKDATREFADAFRKRDLSVGFYFSPDDFWV
LGQQDLPISRKRPEALPTNNPKLMKHNLTQLRELMTGYGPIDVVFLDGEPDQLKELVWELQPKSLVTRGAMETPEQNLPN
EPLPGPWEACFTLGTQWQFKPTNESYKSGGRLIDMLIEIRAKGGNLLLNIGPEPNGEIPFEQVRRIRELGLWLFINGEAI
YKIRPWHVIREGDLWFTRAKDDPSTVYVFLTKQENWKRGERRQFTLKSVHATDKTEISVLGHAGQVLEYNPKADPTPRFE
QKDGELHLDIMRAQRIYNDHKWPNPLVVKLTNVEPVKN
>A0A7G9QK68 12|Pedobacter roseus.|PF01120
MIKKILFLWLLASGSAAFAQKNDVVEDETSSGYNLNKPEREEWLKNTGAGLFIHFNVDAQLGIVISHSLVGASDDFTERY
FNELPKTFNPSSFNPREIAELAKLAGMKYIVFTTKHHAGFCFWDTKTTDFNITKTPYKKDLLKEFVAATRAAGLDVGFYF
SPEDFYFLHQHQIPISRNVTNLSAEVKKEYAEYNRKQTEELMRNYGKIDVLFIDGDPKETVKETAWKLQPDILITRGAIL
TPEQTLPGAKITQPWLSPITMGTAWQYQPTNDRYKSGSQLIQLLIEARSKGGSLLLNVGPKANGALADEQENRLREMAGW
YFINNESMDGTRSWVVSKEDNIYYTYKAPGTLYAFVMDADKWKEAERKTFLLLSVKSTDSTKISVLGQNSKIIEYKPDLD
VSSRFKQFKQGIEVSVVKAQRIYDDHRWPNPVVIKIENIKPVFAEAAILQTGLFRNAAQGMLLKGKVLNYTTTRPEQAGF
YYRPYRGQVETLYADDWKKTETVKINTDGSYEVLLKNLKKDTAYEYKSFAIQENVSIEGESKIIPILH
>A0A7L5A7N1 12|Granulicella sp. WH15.|PF01120
MFLSRRISLCLAALACLSVAPALTAQAPAPLGNRPERLEWFRDQGLGLFIHWSVDSQLGVIISHSLAGASDEYVDRFYRD
LPQTFNPTHLDPEGLARLARVAGFRYMMFTTKHHNGFCMWDTKTVSFNSMQTPYKKDITAELFAAFRSQGVSPGAYFSPD
DFLWLHQNGKQIQRLVPEVQPSRNPGLMKLDKDQVTELMSHYGPVAAVFFDGEAKELRDLVWKMQPDAVVTRGAIETPEQ
NIPGAPLPGAWETNMTLGTAWGYQPTDERYKSVRDLLRILIQTRSRGGNLLLNIGLKPDGSLPIEQEEGLRTLGAWMFIN
SDAIYGTRPWVVTNEGKVWFTRSKDKRSLYAIVDDDDAAPAWKRGTWREFTLKTVRATSTTTVGLLGQNDQLVEYRPELK
PQGSFHQEADGLHVRVMRAQRLRDSDSWPYPSVIKLTNVEEAFAPPTVHTLPPLTMNNGSITLRGSWQDAADAPGTEFGF
DYRLITGEDKLSRLHGWQHLPLQPAAHSGEFSAVFHPEPGEQYEYRAVLKHPLLMLFGEEIQLPKR
>A0A7L5DQH1 12|Spirosoma sp. CJU-R4.|PF01120
MRHLIRFACLLLLLTTHRGWAQEQLGVNHNKPEREAWLKDAGFGMFIHWNVDTQLGVVISHSMVGASPDYVDRYIRELPK
TFYPKDWDPERLVILAKNAGMKYIMFTTKHHAGFCMWDTKTTDFGVMNTPYKKDIVRQFVDACRKWGLAVGFYYSPEDFS
FAYRNGMKDITRDGHWEKARPFQAKYKTFVEAQCRELMTNYGPVDLFFIDSDVLREEVKATVWKYQPNCLITRGALQTPE
QYMPGETLERPWESNMTMGTAWNYKPTNDHYKSGTELINFLIEARAKGGSYLLNVGPTQWGDLNEGQMGRLMEIGAWHFI
NHESVHDVRPWIVRNEGDIWFTKHKTDNTVFAYLTGMPNWPRGQRREFLIRSVKATGKTEVSVLGQTGNVVEYQPTNDGQ
TRFEQTADELKVSVVRAQRIYNNHKWPNPIVLKLTNVTPAVEPVQFRTMPAEKLPNGNLKLTADVLKLGDGKQYRLGFAY
RPVQSSLNEDFNQPWTLTDVYPVSQTGKQSLELVAGTLKTYDEIEYRAVLIQDGLSIDGNTLSISKLRLE
>A0A7S7NW02 12|Paludibaculum fermentans.|PF01120
MRRLLTALLLFTGLLSAQRDIPPGSLNKPERLEWFRDQGFGMFIHWSVDSQTGVVISHSLAGADEAYTKRFFDDLPKTFN
PRKFYPQDWAALAKLAGIKYVVFTTKHHSGFTMWDTKTNDFGIMHTPFKHDLTREILDAFRGQGIAPGIYFSPDDFWWLW
KNKIDIQRGIPGVQPRNNPGLMKLDLAQMQELMTNYGPIDVVFFDGEPQELRDLAWKLQPNTVVTRGAIQTPELYVPGVP
LEGAWEANFTMGTAWQYQPQNEDYKSGGRVIDILVETRAKGGNLLLNIGPKPDGELPIEQEERLREVALWMQVNQECIYN
VRPWVITNEQNIWFTKAKNEDTVYAVVKQEPRWVRAQWRDFVLKSVQATPQSVVTVLGQNDRVLEYRPEVNPKPSLKQES
DGLHIRAMFTHRLQDNSKWPNPIVLKITNVKPAFTPPKVETSSAKFDKATKTATLSGNLVDLGKAPSLEVGFQYRSIIGL
DASDRSIPWQNGPSQTVSATGAFTLTVPNLNPEGVYEFRAYAKHPVLTIYGVDKRLPMK
>A0A8F6AQR2 12|Cellulophaga sp. HaHa_2_1.|PF01120
MNSKYIVVVLLFVCFSAFSQLKNKPELNEEFMNMGFGIFVHWSLDSQLGSVISHSLVGASDDYVNKYFNELPKTFYPDKF
DADEWARLFKVAGAEYVVFTAKHHSGFCMWDTKTTDFNIMNTPYGKDIVGELITALRKYDLKVGIYFSPEDFSFIHKQGH
LISRKGPMTQISANKELFEYDKTQVKELINNYGPIDVMFFDAFDAKPMAQYVHEINPDIVVTRGEMSTPEQSIPGGAMPG
PWETCMTMGTQWQYKPTNETYKDGSELIEKLIEIRAKGGNFLMNIGPKPDGEIPIEQEERLREIALWMCVNEEGIKNVRP
VPTIVKDGAMWFTKGTDENTAYVFITGQKDWFKGFRRNFLLKNIKSTKKTTISVLGQNDLVVEYWPENTPTSRFIQHKDL
LDISISRAQRLYNDKVWPNPIVVKLTNIEFIKK
>E8V4X4 12|Terriglobus saanensis (strain ATCC BAA-1853 / DSM 23119 / SP1PR4)|PF01120
MKKWYLAGMLSLVFSLAVSAQSADQNKPERLEWFRDQGLGMFVHWSIDSQLGVIISHSLAGASDDYVDRFYHELPKTFDP
THFDPDAMARLAKVAGVRYMVFTTKHHNGFCMWDTKSTDFNIMKTPYGKDITKELFTSFRKQGIATGVYFSPDDFLWLHE
NGKQIQRLVPEVQPGVNPGLLARDQKQMTELMTRYGTVSMAFFDGEAKGLRDIVWKEQPDAVVTRGAIETPEQNVPGAPL
KGAWEANMTMGTSWGYQPTSDVYKSDHDLLEILIHTRSRGGNLLLNVSPKPDGSLPVEQEDRLRTLGLWMFINGEAIYGT
RPWVVTNEGDYWFTRSKDNKALYVIVDTPETWRRGRVRDFVLKTVRATTTTKASFLGQNDQVVEYAPKAHPQTTFEQQTD
GLHVHAVRAQRLQDSDVWPYPSVIKLTDVEEAFVPPVVHTLPAVAGADGSFTLSGSWSGDASTPGAKVAFQYRIITGEDT
KSRLHGWQGISSQPAEKPGTYRTMLPKLESGEVYEYRMVLQHPLLTLYGEEVTLPSR
>E8X6H3 12|Granulicella tundricola (strain ATCC BAA-1859 / DSM 23138 / MP5ACTX9)|PF01120
MPPRLFAFRASVFLALLALVSSPPLWAQAEPLTNKPERLEWFRDQGLGLFIHWSVDSQLGVIISHSLAGASDEYVERFYK
ELPQTFNPSHFDPDALARLARTAGFRYMVFTTKHHNGFAMWNTTTTPFSITHTPYARDLTSQLFTAFRAQGVAPGVYFSP
DDFLWLHNHGKEIQRLVPEVQPSANPGLLALDQQQVTELMTHYGPVSAVFFDGEAKDLRNIVWKLQPDAVVTRGAIETPE
QNVPGAPLPGAWEANMTMGTAWGYQPSDEHYKSVQDLLHILIQTRARGGNLLLNVGLKPDGSLPTEQEERLRTLGSWMFV
NSDAIYGTRPWVVTNEENIWFTRSRDHNDLYAIFDPEDTAEPWKRGDARDFVLKTVRATPSTTIGILGQNDHIVEYRPNL
SPRSTFEQKPDGLHIHVMRAQRLRDSDEWPYPSVIHLTNVEEAFTPPVVHTLSARQSSGEIELQGDWAGAEAPGARFGFD
YRIITGEDTRSRLHGWQHLPQQPASHPGSYSATFHPDPQEQYEFRSVLLHPLLTLYGETVSASIH
>G8TBH8 12|Niastella koreensis (strain DSM 17620 / KACC 11465 / NBRC 106392 /GR20-10)|PF01120
MSMPFFTKIKKEKRCMKRLIVVLICTVQYIMAWAQHDVVKDGEASEYNLNKPEREEWLRNAPGGLFIHFSVDAQLGIVIS
HSLVGASDDYVNRFFNELPATFNPARFNPEEIATLAKLAGMKYIMFTTKHHSGFCMWDTKSTGFNIMNTPYHKDLLKEFV
DATRKAGLQVGFYFSPEDFHFLHTHNMLISRDNVVMNEPVKKEFDEFTRTQCEELMTNYGKIDLLFIDGEPKEVVKATCW
KLQPDILITRGALKTTEQMLPGVTIQKPWLSCITIGTAWQFQPTNERYKSGTNLIELLIEARSKGGSLLLNTGPKPNGEL
VADQEDRLREMAAWYFINREAVDSVHPWVISREKNIWFTTAANKQTLYAIITGLPGWVEGEQKSFTLHSVKATANTIISV
LGQNGIIQEYKPGKNVRPSFKQTDTGLVVSVFRTQRIYDDHKWPNPAVIKIENIQPAIEPVQVVTLDARSSATAMVLSGK
VLNFKPATPMKARFYYRPYHGQIEDLYTGPWIKSTTAPIDKDGNFSGTINGLQKGQQYEYKAVAEYSGIELEGDKKLWHP
>I3ZIW2 12|Terriglobus roseus (strain DSM 18391 / NRRL B-41598 / KBS 63)|PF01120
MVGRLLCSSLLLCVLAPPVAAFAQSAAQAGNKPARLEWFRDQGLGLFIHWSADSQLGTIISHSLAGASDEYVERYYRDLP
KTFDPTHLEPDALARLASLAGFRYMVFTTKHHSGFAMWNTKTEPFSIAHTPYGKDITQQLFTAFRDQGLATGVYFSPDDF
RWLHENGKQIQRLVPEVQPSTNPGLLALDQAQMTELMKGYGPVSVVFFDGEAKGLREIAWKLQPDTVVTRGAIETPEQNV
PGAPLPGAWEANMTIGSAWGFQPSDEKFKSVQDLLNILIQTRARGGNLLLNIGLEPDGSLPKEQEDRMRTLGSWMFINSD
AIYATRPWVVTNEGNLWFTQSKDHRELYVIAQGEENTAQWKRGTTREFVLKTVRATPKTTIDLLGQNDKLVEYRPGVDPK
STFHQEADGLHIRVMRAQRLRDSDEWPYPSVVRLTNVAEAFNPPTVRTLAPTRSGNTVTLRGEWKNAVDAPGARFGFDYR
IITGEDTQSRLHGWQHLPLQPTSKPGSYTAEFQPAAGEQYEVRAVLAHPLLTIYGEPVALP
>X5DZZ8 12|Draconibacterium orientale.|PF01120
MIKSGITFLLLTFSLALWAQTPNNEVLNLNKPERVEWFRDLGFGLFIHFSFDSQLGVVISHSMVGASEDYLDRYINELPK
TFNPKDFDAKEIATLARLAGMKYIVFTTKHHSGFCMWDTETTDFNITNTPYKKDLLEEYVEATREAGLAVGFYFSPEDFH
FLHENGLEIRRTNINDIPQHIMNKYAELNELQTIELMAKYGDIDILFYDGGEGPLLEKCKQVAWELHPDVVITRGAMETP
EQTLPGTPLPDAWEACLTMGTQWAYKPANEIYKSGARLIEILVETRAKGGNQLLNIGPKPNGAVAEEQENLLREIAAWNF
LNGEAIEATKPWIIPNEENIWFTWKPEDKTLYAILTQQTEWPRGERREFVLKSVGTTENSNVEVLGQSGKRVEYMPETNG
TTFFNQEEDGLHISCVRAQRLYNNNKWNYPLVLKITNVRPAFHPPVVATEEAQIIPSGSTNFIQFNGKIIEQGDGNNLNV
CFQYRVRPDFIDELIANQWTETKNLEITDNVFMFRLPVKNKKITYQYRTVAKHPKATIYGNYRTISIN
>QRR03212.1 alpha-L-fucosidase [Dyadobacter sandarakinus]
MIFRRFVFTLTLCCWSLLGFSQQTSNKPDRVQWFQNLGFGMFVHWNVDVSLGAVISHSLAGASDEYVDKY
IRELPGFFNPKKFDPDEWATMARLAGMKYVVFTTKHHSGFCMFDTKSTTFNVMNTPFKRDVTKEIIQAFR
KQGIAIGLYFSPEDFLFFHKNNIPLGRLQDKRQFPVNNPELMAYDKQQIKELLTNYGKIDIMFFDGPGDG
LREYAWSLQPDLVITRDAMNTPEQNIPDKASPRPWEACYTMGTDWQYKPTNDPHKSGTEIINMLIEIRAK
GGNFLLNVGPKPNGEIQIEQESLLREIALWNFANSESIYAVKPLPVIRDKDVWFTQSNDEKTIYAFVTKK
RDDDWKYGQRREFLFPLIEGTAQTKVSVLGYKSELVEYVNNFDASIRSSATPLGLAVSAVNGQRFYTNRQ
WPNTVVLKIEHAKFKAPEEAKTSKSNIDGAN

>UBM58957.1 alpha-L-fucosidase [Marinilongibacter aquaticus]
MKKVKLLFFVFLLQNPAFGQEAQMLNLNKPAREQWFAEMGFGMFIHWSFDVQLGMVISHSMVGASDDYLD
RYVHDLPKTFNPKDFDPSVWAKAARMAGMKYVVFTTKHHNGFCMYDTQTTDFNIMHTPFGKDITKMIVDA
FREEGLAIGLYFSPDDFHFLYTQGTLISRARPEAQAQNNPELNAYVKGQMRELMKNYGKIDLVFLDGLDQ
FGKTELAKVCWEIDPNVVVTRGAIPTPEQETPDSPIPSPWEACYTFGDQWQFRPTNENYKSAKQAITELI
EIRAKGGNLLLNFGPDAMGNFPPEQAGALNEISLWMFINQEAFDQTIPLQTIHEGHVWFLKQKDSPTVYA
FILEDDWKFGERKNFSLKSFTAQSNTKISVLGHNGKVLEYAPDVDPAPQIKNNAEGIEISVMRAQRIYND
RKWPNPIVVKLENLKIK

>UAJ14103.1 alpha-L-fucosidase [Aquirufa lenticrescens]
MKKIFLLILLSFTALSQQTTNKPERVNWFQDLGFGMFIHWNVDVNLGAVISHSLAGASDDYVNKYINELP
GFFNPEQFRPKDWAKLAKLAGMKYVVFTAKHHAGFAMFQTKTTPFNVMNTPFKRDITKEIVEAFRAEGIA
VGLYFSPDDFYYLHTHKQPIGRAQDPAHYPKTNPGLMEYDKAQMEELLTQYGKIDILFIDGPGDGLREFA
WSINPDLVITRDAMKTPEQTTPNASLPRPWEACYTMGTDWQYKPTNDPQKSGTTVINMLAEIRAKGGNFL
LNIGPKPNGEIQIEQEAILREIALWNFAYSEAIYAVKPMPIIKEEGVWYTQSNDEKYIYAFILRSSPDDW
KYGERKHFVLSNVIGNEKTTVEILGYKSELVEYKQDFDAKTYVHASPLGLTISAVNGQRFYTNNRWPNAV
VLKISNAKGRLPQTDKTKQSSMDGAK

>UXX79813.1 alpha-L-fucosidase [Reichenbachiella sp. Wsw4-B4]
MIEYKKYLLAVLLSFISISVFSQLKNKPELNEQFMDMGFGIFVHWSVDSQLGSVISHSMVGASDDYVQRY
MNDLPKTFYPNKFDPDEWARLFKLTGAEYVVFTAKHHNGFCMWDTETTDFNIMNTPYGKDITGMLVKSLR
KHGLKVGLYFSPEDFSFIYKQGHLISRKGPMTQVTKNEELFEYAKDQVDELFTNYGKIDIAFFDAFSNGN
LVQYVHEKYPDIVITRGEMNTPEQKIPDAPMPGPWETCMTMGTQWAYKPTNEEYKDGGELINKLIEIRAK
GGNFLMNVGPKPNGEIPIEQEERLREMALWMFINNEAVKNVRTVPSVIREGDLWFTKAKDENTAYVFITN
QPEWFKGKRRLFFTESIKPTKKTEISVLGQNDLVVEYSPKNNPKSKFTVQENGNLQLSITRAQRVYNNKI
WPNPIVVKLTNVEFVDEEK

>AMR33214.1 alpha-L-fucosidase [Mucilaginibacter sp. PAMC 26640]
MFKKQLLSIILLFSFFIVSAQNDLVKDDVSSNYNLNKPEREQWLKNTGMGLFIHFSMDSQLGVVISHSLV
GASDDYVDRYFNDLPKTFDPAKFDPYQIAVLAKLAGMKYIVFTTKHHSGFCMWDTKTTKFNITQTPYKKD
LLKEFVKATREVGLDVGFYFSPEDFNFLHDHHLPISRTDVKMDAQTRKDYDEYNRKQCEELMTNYGKIDV
FFIDGEPKEIVKETCWKLQPDILITRGAIKTPEQTLPGTKITQPWLAPITIGTAWQYQPTNERYKSGTQL
IELLLEARSKGGSLLLNVGPKPNGELPAEEEDRLREVAGWYFINRECIDSTRAWVVDKEENILFTAKGST
VFAIITGMPKWKEGERKTFLLHSVKATGNTVVNVLGQNSKIIEYNANPHVECRYSQTPAGLLVSVVKAQR
IYDDHRWPNAVVIKLENVQPTIDEAVVVKTDDAKQSPQGLLLSGSIYNYKNKLVKRARFAYRTYGGQIET
LYAGKWIYTNWVNVPADGKFTFNMKGLKGAFEYKAIAEQNGIAIEGENKVSR

>QTE37950.1 alpha-L-fucosidase [Mucilaginibacter gossypii]
MYKKYLFFLLVLCGIQTASAQNDLVKDDNASNYNLNKPERELWLKNTGLGLFIHFSMDSQLGVVISHSLV
GASDDYVNRYFNELPKTFDPSKFDPHQIATLAKLAGMKYIVFTTKHHSGFCMWDTKTTDFSITHTPYKKD
LLKEFVDATREAGLQVGFYFSPEDFNFLRDHHIPLSRTDVKMDAQTRHEYDEYTRKQCEELMTNYGKIDV
LFIDGDPKEVVKQTCWKLQPDLLITRGAIKTPEQIMPGAMINEPWLSCITMGTAWGYQPTNERYKSGSQL
IGLLIEARAKGGSLLLNVGPKPDGALPIEQEERLREMSAWYFVNRECIDSVRSWVISKEGDTWFTAKNGH
TLYAIVTNAAGWKEGARKTFLIRSAIATIKTQVSVLGQNSKVIEYKTDDVSCRYKQTDKGLEVSVVKAQR
IYDDHRWPNPVVIKLENVAPVFKEAAIVETGASSKTKACAVLKGKILNYKSISVKRARFDYRPYHGQVET
LYAGKWTAGTWVNIKTDGTFEATIPLKADYEYKAVVEQANVEIEGENKLFKQ

>SDS93448.1 alpha-L-fucosidase [Maribacter dokdonensis]
MRIKVSVLLAFFCSTIYSQINNRVDLEQDFMDMGFGIFVHWSVDSQLGSVISHSLVGASDDYVNRYFNEL
PKTFYPDKFNADEWARLFKITGAEYVVFTTKHHNGFCMWDTETTDFNIMNTPYGKDITGELFNALRKQGL
KVGVYFSPEDFNFLNKQGELISRNSRMSQITENEELLEYDKKQVKELVSNYGPIDVIFFDAFKTTPIVQY
VHSLDPNIVVTRGEMETPEQSIPNTAMQGPWETCMTMGTQWQYKPTNESYKTGTELIEKLIEIRAKGGNF
LMNVGPKPNGEIPLEQEERLREIALWMYVNSEGIKNVRPVPTIIKDGDMWFTKGKDENTAYVFITGQKDW
FKGFRRNFLLKNMKATKNTAVSVLGQNDLVVEYWPENTPTSHFVQHKDLLEISISRAQRLYNDKVWPNPI
VAKVTNVEFIK

>UII77297.1 alpha-L-fucosidase [Flagellimonas sp. HMM57]
MNIISICAFAQLKNNPVLEKNFMDMGFGIFVHWSMDSQLGSVISHSMVGASKAYLNKYINELPKTFYPDK
FDADEWARLFKLVGAEYVVFTTKHHNGFCMWDTETTDFNVMNTPYGKDITDMLFKALRKQGLKVGVYFSP
EDFSFLNKQGVTISRKGKMSQVTENVELLEYDKAQIKELITNYDPIDLLFFDAFESGPLVQYVHTIDPNI
LVTRGEMETPEQKIPDSPMPGPWETCMTMGTQWQYKPTNEEYKDGTELIEKLIEVRAKGGNFLLNVGPKP
NGEIPIEQEELLRELALWMFVNDEAIKNIRPLPTLIKDGYLWFTQNEDENAVYAFVTEQKDWFKGRRRNF
LIKNLKATSNTTISVLGQNDLVVEYWPENIPKSRFVQHEDLLEISISKAQRLYNDKIWPNPIVVKLTNVE
FVESK
