# Supplementary material for: Exploring the sequence-function space of microbial fucosidases
Source: Commun Chem. 2024 Jun 18;7:137. doi: 10.1038/s42004-024-01212-4 (PMC11189522; doi:10.1038/s42004-024-01212-4)
Supplement: Supplementary file 7 — Supplementary data 5 [file 42004_2024_1212_MOESM7_ESM.zip › supplementary file 4/cluster_13.fasta]

>A0A0H4PGA1 13|Cyclobacterium amurskyense.|PF01120
MLKSNPFHVIALLLILLSNSLFAQIPLPTEAQLTWQNAEQVAVFHYDLHVFDGIKYNQAKNRITPIADYNIFNPEKLDTN
QWIKAAKDAGCKIAILTATHETGFALYQSDVNPYSLKAVKWQDGKGDIVRDFVASCRKYGVQPGIYIGIRWNSFYGVHDF
KVNGDNEFAEKRQAHYNRICESMVEELMSRYGELAIVWFDGGAHGPEQGGPDVLSIFEKYQPNGLFYHNLQRADIRWGGS
ETGTVPYPCWGTYITPSWFNNRGDKDNFKPLKHGYPDGDYYIPAMSDAPLRGYNGRHEWFWEPGDEGHIYPLAELMNMYF
KSVGRNSTLIIGLTPNPDGLLPEPDVKRLKEWGDEIKKRFSNPIAETSGTGKIFKLNLPSKQTVNQLVLMEDITFGERVR
AFTVEGKTGGKWEKIFQGSVIGHKFIHQFDKQEFTALRLKVNASVEEPQILSFKVYNANRE
>A0A1R3T362 13|Proteiniphilum saccharofermentans.|PF01120
MLKKSISLFFLFLLSTVGVVAQIHQRPTPSASQLRWANAGLGVIFHYDLHVFDGKKYNQTANRIHPVEDYNIFNPTRLDT
DQWIKAAKDAGATFAIITATHETGFAIYQSDVNPYSLKALRWREGKGDIVGDFVKSCSKYGLMPGIYIGIRWNSLFGIHN
FKADGDGEFAHNRQEWYRRYCERMTEELCSRYGDLFMIWFDGGADDPKGLGPDVEPIIRRLQPECLFYHNTERADFRWGG
SESGTVGYPNWSTFPTPFSHNKNLDQQHEHIKLLKHGDPNGKYWVPAMADAPLRGYNGRHEWFWEPGDEDAVYPLEKLVD
MYYNSVGRNATLILGLTPDPSGLIPEGDAQRLKEFGDKITELMTHPIKSVSGTGNKIELKLDKAQPVNQIILQEEIIKGE
RVRDYHVEGLTSRGWEILCQGESIGHKRIQTFSPVTVGKIRLVINKQIDTPQISNFSVYKIDQEL
>A0A1U9NH01 13|Anaerohalosphaera lusitana.|PF01120,PF10518
MDRRDFLKLSGAAAGSLMLGACQSEYQKVRAAEVDLPMPTAAQLAWQQAEIGVLVCYELHTFNEDRYVQSRERRRPIKDV
NQFNPERLDTDQWVRAVKNMDARFAILTASHESGFRLWQSDVNPYCLKAVEWGRGKRDIVGEFVASCRKYGVKPGIYLGT
RWNSHLGVWDFKVTDRSPLTQQEYNELIEKETEEICSRYGDLFELWYDGGAYGPDKGGPDVLSIFEKYQKDCIFYHNHQR
ADVRWGGSETGTVGYPCWAMMPYDGWSKHNTELAKDRFWLLKHGDADGKVWCPAMSDAPLRNHEWFWEPNDEHKLYSLDA
LMNMYYKSVGRNSTLILGLTPDTRGLVPDADVERCKELGDEVQRRFGEEIASTSGYGKQVVLELEPGTVINHVVIQEDIA
RGERIRQYSVEAKQAGQWKQVRKGRSVGHKRIEKFAPVEADAVRLTVLDSVADPLVKRLAVYNCGT
>A0A1U9NQM0 13|Anaerohalosphaera lusitana.|PF01120,PF13385
MGDNLKKYERSITVKADRHKMYRNLLVIFISCVITAVPVFASFDPDSITGLQFWLDGNDLDGDGVAEGSGEAGISDGYAE
SWTDKSASGADVSASGTARPAIGSWPVNGKQAVRFVGNDDLMTGSNCPSGSSMTIFAAVYAEGVHDIASNILLISGSGAW
ALQMDSDQTIHGRVWYNNINYGKAVTNALTYQTPYCISYVYDEDTVRSDIYLNSQLQGTASTVAIPSATGDVFIGNHSAA
VRPWKGLIGEVLIYSGALSSADCQQIETYLRDKWVDSHSVGQVFPPSITVYEEGETSDSFTLALKGDTPPVGDVTVTVDP
AYITGTKDDIKLSSGTVAGNWGEAISLTFTPSNYTTAQTITVTPKDDTLTEDRQEQAKIGFIVTGGGSEFEGGNIPEVNA
TIYDNEGLPTPRPAQLAWQNAEFGLVYHYDLHVFDGQDYVQSENRVTKIPMEDIDMFNPVEYDMDQWIQTAVKAGARFAI
LTASHETGFRLWQSDVNPYSMKALQWQNGQGDIVRDFVDTCRKYSIEPGIYMGTRWNSYLGVYDFRVTDRSPVTQEEYNA
LIEAEVEEICTRYGDLFELWFDGGAFGVEQGGPDVLSVFEAHQDNCLFYHSLDRADARWGGNEDGTVAYPHWATMPCGPG
TCGDYRTLKPTGDPDGQWWCPAMADAPLRDHEWFWEPNDENKIESLDDLMDMYYKSVGRNSTLILGVTPDDRGLIPEADV
QRLTEFGEEIRKRVGWPVAETESTVEGDTVELVLPEPAQIDHVVIMEDIEFGERVREYVVEMSNDDGATWQQIASGISVG
HKRIQRITPVTAERIRLRILQYVAPPKIKKLAVYGPDMHCGAQGYLDADVNRDCLVDLEDFSIVAADWLASAQ
>A0A1W2H9A0 13|Aquiflexum balticum DSM 16537.|PF01120
MNKNLQLTFLFLIGILGYANSQDKVTIPIPTQAQLNWQNAELVAVFHYDLHVFDGEAYNQAKNRITPIPDYNIFNPTNLD
TDQWVKAAKDAGFKIAILTATHETGFALYQSEVNPYSLKAVKWQEGKGDIVRDFVNSCHKYGVQPGIYIGIRWNSFFGVH
DFMVQGDNEFAQNRQAHYNKMCEEMVRELCSNYGDLAIVWFDGGAHGPEKGGPDVLSVFEKYQPNGIFYHNTQRADIRWG
GSESGTVPYPSWGTYPFPYSHATNQEVVFKDDFQLLKEGDPNGTYFMPAMSDAPLRGYNGGHEWFWEPDDEKHIFPLENL
MNIYYNSVGHNSTLIMGLTPNAEGLLPQPDVQRLREWGDEIKSRFSSPLAETSGIGQELTIKLNKKTMINQIALQEDIVV
GERVRKFVLEGKTNNGWQYIFEGTVIGHKFIHKFDTLEVDAVRVKISESKGEPQIKNFKIYHVED
>A0A221UVC0 13|Arenibacter algicola.|PF01120
MKLRLFILCCFGLVLGFAQNGEDDLYLYDDFKAVSQENIFKTEGYYNWGSSIIKERDGKYHLFYSRWKKEYGFHGWLTHS
EIAHATSKSPSGPWKYKETVLLGAGQGNWDAITAHNPKIKYFKGKYYLYYIATNMGGKDYTEEELVETAKTGYSHPNWKI
LRPNQRTGVAVSNSLNGPWSRMDKPLLEPSGPIITLTVNPAIDKGKDGKYYLIVKGDKPNEKRFIRNQAVAVAEHPDGPF
EIKEKPVIDYMDTEDMSIWYDENRDRFYGVFHAHNYIGLVTSENGTDWEKANEFVLKNKEILMEDGTVIGPDRMERPFVY
HEGGEPKVLSVAVKKGEESYAVFIPIIKNKSPVPNKRQLAWQEAELGVVFHYDLHVFDGVKYGQGNNRIDPVEDYQIFNP
EKLDTDQWVKAAKDAGAKFAILTATHETGFALFQSKVNPYSVKALNWKDGKGDVVADFVASCRKYGIKPGIYLGIRWNSF
LGVHDFKVNGEGDFKKNRQQWYNRMVEGMVKEICTNYGELFEIWFDGGADHPKNGAPDVLPIVRQYQPNCLFYHNGQLAE
ARWGGSESGTVAYPNWSTFPYRATGAGESAKKNIADNNFQLLKQGDVNGKFWVPAMADAPLRGYNGRHEWFWEPGDEDHI
FPLENLVDMYYKSVGRNATLIMGLTPDPDGLLPEPDVQRLKEWGEEINRRFSNPLASTKGKGKVLELKLKESLPVNHIII
QEDIAMGERIRNYEIEGYSGGRWITLVNGESLGNKRIEKFDTIKLSRLRIKIIDSDGLAQIKDFSAYFVAEKDFK
>A0A286IHD9 13|Cytophagales bacterium TFI 002.|PF01120
MQKQLFFLFLFTGFTCFGQDILFFKDRIQNPTAANIFKTEGYYNWGGSIIKAEDGSFHLFYSRWKKDYSFFGWLTHSEVA
HAVASSPSGPWTYKETVLKGRGVGAWDEVNAHNPKIKYFEGKYYLYYISTNSGDHNFSAQELIEISKVGYKDPKWKVLRE
NQRTGVAVSKSLNGEWERSEKPLIEPAGPITTLTVNPAICRGGDGKYYLIVKGDKPKTTDFIRNQAIAISDSPIGPFRIQ
AKPVIDYMDTEDMSMWYDSSRNYFYGVFHAKGIIGMVSSPDGLTWRKATEFVVTPKKFQINNEDFFPDRMERPFVYAESG
DPQVLSVAVKKGDESYLVFFTVEEKANPRPNKRQLAWQKAELGAVFHYDLHVFDGKKYGQAGNRTDPIDDYQVFNPEKLD
TDQWVKSIKDAGFKFAILTATHETGFALYQSDVNPYSMKALKFQDGKGDVVRDFVNSCRKYGIKPGIYLGIRWNSFFGVH
DFKVNGTGDFAQKRQEWYNAMIEGMVKELCTNYGELFEIWFDGGADSPFTGAPDVLPIVQQYQPNCLFYHNKQLAEARWG
GSESGTVDYPCWSTFPYYSTGAGESAAKEIGMNNFQLLKEGDKDGAYWVPAMADAPLRGYNGRHEWFWEPGDEAHVFPLE
NLMNMYYKSVGRNSTLIMGLTPNPDGLMPEGDVKRLKEWGDEIKRRFSKPIASTNGQGQLYEIKLPSAQNINHVIIQEEI
EFGENVRSYEIDAKVKGKWLSIARGESIGQKRIEQFESITATTIRFKVTEATGLPRIANFSIFKVVD
>A0A344TIT7 13|Runella rosea.|PF01120
MKNSLLFLFTILGLTTQVRTQSNDFPKPTLSQMAWHEAEIGALISYDLHVFDGKNYNQPYNRITPIEDINVFNPTQLDTD
QWVKAVKAMGGKFAVLTATHETGFALYQSDVNPYCMKALKFQEGKGDIVRDFVNSCRKYGIAPGIYLGIRWNSYLGVHDF
RIEGESQFVKNRQIAYKKMCEGMVKELCTRYGDLFMIWFDGGADDPTKYGADVLPIVEKYQPKCLFYHNAQRADFRWGGS
ESGTVPYPCWATFPFPFSHSAQKEIVFKDDFKLLKEGDKDGKYWMPAMSDAPLRGYNGRHEWFWEPNDDAHIFPLKNLMN
MYERSVGHNSTLIVGLTPDDRGLLPDADVKRLTEWGEEIKSRFSYPLKTTNGEGTVFELKLEKKQAVNYFVLQEDIAQGE
RVRAFKIEVEMNKKWKTIAEGTNIGYKHIRAVDPIEGAKFRLTITQSTATPRLKNVGIFNVMTKQ
>A0A386HQB0 13|Arachidicoccus soli.|PF01120
MRRIIWSAMVAALSTIITPSCSGQSIKNIVLPTPQQKDWANAEIGVIIHLDMSTFAPETYHDGQKETLPPLSVFHPSKLN
TDQWIAAAKSAGAKYAILVAKHETGFSLWPTKANNYTISHTQWEDGHGDVVADFIKSCKKYGLRPGIYYSVNSSTLYEAR
NDMPAPARKAYNKIVLQQLVELWTNYGKLFEIWFDGGVLPTSKGGISEQIAALIKKDQPQAILFQGPSSCKNLIRWVGNE
NGDAPYPMWSRADTTTSSKGIVEIKGLNGNPDGRIWCPAESDFPSRKKSAWEGGWFWRANREEDVLPLSGLVKRYYTTVG
RNTNMLIGMAIDTSGQFPKKETEIFGEFGKEIKKRFGKSLAETKGNGNELILKLSNNPVKVNTINIMENIAKGENIRKYS
LEAWVNNSWKPICNGSSVGHKRIQKFSSITTEKLRLKILESTGTPEIIRFDAYYIEDAN
>A0A455SAT5 13|Thermosporothrix sp. COM3.|PF01120
MIRPTPAHIAWADSEIGVIIHYDLTVFEPSYDFRKQRGYHPDPAIFQPSHLDTDQWLETAKAAGAGYAILVAKHCTGFSL
WPTQAHDYSVRSSPWKNGQGDLVADFIRSCKKYDIKPGLYYSVSCNAYCGVDNPGTVLSGTPEDQQRYNEMVLQQVTELW
SNYGPLFEIWFDGGVLPPHLGGPDIVPVLQKLQPQAVVFQGPPEAASLIRWAGNESGEVNYPCWSTIHPPSVDASSVENT
SASGSPSGNLWSPAEADMPNRDGERAFQGGWFWKEGEDHLVLSPEHLLQCYYRTVGHNANLLLGMAIDRTGRVPEADVRQ
FRAFGQLVQRHFGSPLATTRGEGDCITLDLGGAHLVDRVTLMEEIREGERVRSYELEGWNGDQWLSLVTGSAIGHKKIDR
FSPLTLSKLRVRCLEFSATPMLRAFSAYEALN
>A0A514CP13 13|Echinicola soli.|PF01120
MEKMWIIGCIGLMSFLTPSLEVWAQQIDVPVPSPAQIAWQEAELTVIFHYDLHVFDGKKYVQSNNRITPIPDYNIFNPEA
LDTDQWVRAAKGMGAKIAMLTATHETGFALYQSDVNPYCMKALKWQDGKGDIVQDFVTSCRKYGIKPGIYIGIRWNSFYG
IHDFEVSGQDEFAKNRQAHYNRMCEGMVEELTSKYGELAIIWFDGGAHGPAQGGPDVQGIVESNQPNALFYHNLDRADIR
WGGSESGAVPYPCWGTYGHPSWFANRGDSIDFRPIKYGDPNGAFYMPAMSDAPLRGYNGRHEWFWEPGDEAHIYPLENLM
EMYYNSVGHNSTLILGIAPDERGLVPNKDVERMREFGDEISARFNDALAKVSGTGKEISVPLGKSLEVGTVVIEEDVRFG
ERVREFLIQGKTKGQWVDLYKGTSIGHKHIAVFSARKVDSVRLQIHEAIGDPKIASIKVYD
>A0A518ALK5 13|Aeoliella mucimassa.|PF01120
MPSVSRRRFLQSATALGVTQGLLQSPASLLAQPPVTANSNTGGTIELARPTAAQQRWQDCELGLIYHFDMPVAAGDTAPN
NTTRKRFDPALYNPTKLDTDQWIEAAKALGAKYAVFTATHFNGFMQWQSDLYPYGVKQAKWRDGKGDVVADFVESCRKAD
ILPGIYFSTHRNVYWEVWGHYVDWGRGRGTEKQQQFNRVAEKMTEELCSRYGPLVQIWFDAGVMTPQQGGPDVLPIFEQH
QPDSVFYHSGQRSDHRWIGNEAGHAGSPCWATMPAASDGEFVSHNSSLWKPHLHSGVAGAARWSPGMVDVPLRGANGTHN
WFWSPNQDDDALSLSTLETMYDQSVGRNCNFILGEVVNSEGLVPESDIERLQAFGDRLRERFATPVGETSGFGELVELTF
AAPQRVDQVVLMEDIEQGERVRSYVVEGRTEDGAWHPLAKGQSIGALLNN
>A0A518EYQ8 13|Planctomycetes bacterium Poly30.|PF01120,PF17132
MGLAQEATYDDLVAGFEDPPARARPDAFWAWLNGHADPARITEEMEAFRAAGFSALQIWDVKAHRDPEGIVPVGPAFLSD
EWLANLAHANREALRLGLDLGMVAASGWNAGGSWVEPEHAGLSLFSSVTRVQGPRGLELTLPFPATPEHAPRDAEGRPAY
WSTVAVQAVPAGDGAGFEADRVIDLTGKTDDSGHLQAELPAGEWDLRWFIRANSGQRLIVPSPNSDGLQIDFFDADDSRW
YFHHVLDRLESALGPLDESALKYLEVDSLELEGGRLSAWTEDILTAFRAEYGYDAAPWLTFLVDDSRSPEAAERFLRDWT
RLVSDLMIENHYRIGNEVLRERGLLLSAEAGGPGPPIWSSCPVDAIGALGATGLARGEFWPKHRSMYNVKEIACAAHVYG
KRIVDSESFTSWRHWQDLPYYLKLLADQAFLDGLNHITFHTAPHGGGERGLPGYAYHAGTHIGPNLVWWPMVKPFIEYLA
RCSFLLQEGTPVEDVCFYQGAGAPVFHPLGVDWDPRVRPLGYDYDVVDVRMLLNGMTVEGGRLSLPSGVSYRMLVLPEAE
PMDRRVTEKLEELVRAGGRVLGPDGLVAALTEAPPDFLWEGGDARTRLGFVHRSGEEFEIYYVVNHHERWESVHGIFRVD
GLQPEIWDPSSGAIREAAWERSEDGRTRVALALPPGGSRFVVFRRMSDGGSWNGDITLGDLARAHGAGVDVAHGDTPNGP
AWLSSGENGPGDEFIVYDLGAEVALEAMDLWAYQDQTRGLLTRAIKELAVSTSIDGAKFEAVGSYTLRRAPDIGERDYEE
RVALMAPKSRFVRFDVVSNHSDDWSGHTSIVGLGRVEFLTAGERAIEGVRVHDVSSGVAHDPATDGVRASHRDGFELTGP
WMLEFPLRSGESKTIELESLAPWGSLEDPDLRHFSGIATYARTFAAPSGLASSGDSVDLDLGRLAGVARIFLNGEELGVA
WHPPYAIDVTKALRSGLNELRVEVANTWHNRLVGDAALPPEGRSTVTNIRAPFTPETALLEAGILGPVQLVSTVDAAATR
PSPRPAQLAWQEAEFGVVFHYDLHVCGEGRYVQRDARVHPVEDLQRFAPAELDTDQWVRSARDAGARFAILTGSHETGFR
LWQSDVNPYCMKALDWGDGQRDIVGEFHASCLKYGLKPGIYLGTRWNAQLGVHDFQVTERSSLTQAEYNRLIEQEVEEIC
TRYGDWFEFWFDGGAHGPDQGGPDVLSIVERHQPDAVFYHNLQRADARWGGSESGTVPYPCWATFPYPATGSGESARPEI
SAGGFALLKSGDPEGAFWLPAMSDAPLRGHGGHEWFWEPDQEHLIYPLEKLVDMYCRSVGHNSTLILGLTPDDRGLLPEA
DATRLAELGQALKEMFGTPLAETDESSPGPSTALPIVLELPPETPFNLIVIEEDVERGEHVRRYHIEILNDGVWHEIAAG
TCVGHKRIHRLATPQRGSALRLVVDEASSPAHIRRLSIGAK
>A0A5B8VUV7 13|Arachidicoccus ginsenosidivorans.|PF01120
MAQLLQSPQQPKLILPTPVQLAWQAAEMGVVFHYDLHVFDGKKYSQPYNRITPIADYNIFNPTRLNTDQWIRTAKAAGAK
FAILTVTHETGFALFQTEVNPYSLKALKWKDGKGDIVRDFVNSCHKYGLKPGLYIGIRWNSFFGVYDFKVQGEDPAFTKK
RQQYYNKMVESEVKELCTHYGSLFEIWFDGGAANPKENTPDVLPIVEKYQPNCLFYWNAQRADARWGGSETGTVGYPNWS
TFTYPNTVTKTYPQIEANDLYLLKHGDNAGQYWMPAMADAPFRGYNGRHEWFWEPGDDAHIWPLENLVQMYYNSVGRNAT
LILGLTPDTSGLIPRADSIRLQQFGNQIRNRFSHPLATKNGTGNSLVFNFSKQQSVNQILIQEDIAKGERIESYQFLVRK
KNKWVLVCDGASVGNKRIQTFNAVTGKNFKLLITKSKATPLIKNAQLFNVPIK
>A0A6I6JXX6 13|Maribellus comscasis.|PF01120
MYSKLLFFLAVAVILISCNSSQKQILPAKSHLEWSDAEIGALFHLDVQVFEPEYKWRETRDHQPNPSVFNPKQLDTDQWI
KAAKSAGATYAVLVAKHCSGFSLWPTKAHEYSVKSSPWKNGEGDVVKDFIASCKKYGVKPGIYASASANAYCHVDNPGLV
LSGDSDEQKKYNEIVKTQLTELWTQYGDLFEIWFDGGVLPPDKGGIEMLSLLEKYQPNAIAFQGPYGFTNNIRWVGNENG
VAPYPCWARADSTTSATGLIQIKGLNGNPDGAFWCPGEADFPLREHAFQGGWFWHEGEDSTLRSVNDLMERYIQSVGRNT
NMLLGIVVDDRGLVPDADVTRLAEFGNELKSQFAESLGRTGGKGNIFTVNFPSPQKINYVVIEEDISKGERIRDYKLFVK
QEENWKQISEGSCIGHKRIEKTPNLITTGIKIEITRAFGTPLIKEINCY
>A0A7G9P1F6 13|Planctomycetales bacterium zrk34.|PF01120
MYQPTRRQMLHTTTAAALLGSTSRPGHALAAAGDATKLPTPTTAQVRWQQCELGVIYHLDMPIIAGVDAPNNLVKETFDP
KIYNPTKLDTDQWVAAAKAAGAKYAVFTGTHFNGFMQWQSDLYPYGLKQAAWRGGKGDIVGDFVESCRNQGIEPGVYFST
HRNAYQTVWGHYVDWGKGKGTAKQAAYNRIAEKQTEEICSRYGRLVQIWYDAGVKTPKAGGPDVLPIFEKHQPDSIFYSS
SDRSDIRWIGNEAGHAGYPCWSTMPGRQRGGGVSHNTPSWRKCLHGGDANGTVWAPGMVDVPLRGHKAHDWLYRPGHDHS
QESVERLMTMYDQSVGRNSNFIIGLVVDPEGQVPEPDMKRMQEFGQALRQRFSRPAGQTSGRGDSVTLKLPSPRRIDQVV
IQEDITHGERVRRYTLEGLTGTDTWQKLAEGESVGNKRIERIKPIEVAAVRLHITERQAEPIISNLQVFEPVA
>A0A7T4QNN4 13|Sphingobacterium sp. UDSM-2020.|PF01120
MKATKLIRNVCQFILLCYLNSTIMQLMAQEIPIPNTQQLAWQQAELGVVFHYDIHVFDNKPYNQADNRITPISNIHLFKP
AHLDVEQWVISAKESGAKFAIITATHETGFALYPSKANPYNTSALGWKNGKEDLVGDFIKACRKHDIKPGVYLGIRWNSY
LGIHDFKAIGTGDVQKKRQQDYNEMVEKMVTEICTWYGPLFEIWFDGGASSPDKGAPNVLPIVKKYQPNSLFYHNDQLAE
ARWGGSETGTVNYPCWSTFPFPYTGSGESAPESIYKNGYALLKTGDPNGSYFMPAMADAPLRGTGGRHEWFWEPGDEKTI
YPLSDLMDMYRKSVGRNATLILGVTPDTSGLVPSQDRLRLQELGNEIKRQYGSPIKNTSSEKFIIKFPTLQEVQQLILAE
DLSYGQRIRSFHIDAKTKTGWKTIFTGTSIGQKCIISLEHGLNCTEIKLHIDHAIGSPKIINFNAYDTF
>A4AM16 13|Maribacter sp. (strain HTCC2170 / KCCM 42371)|PF01120
MVISVNVASEIPNYKMSFDFRFLKSLVAPLLFFFFINSIAQSPPDTLFFKDRIQLLSSDNIFKTEGYYNWGASIIKDKKG
TYHLFYSRWKKDYKFTGWLTHSEIAHATSRSPQGPWKFKNTVITGRGKGKWDAITAHNPKIKYFDGKYYLYYISTNLGEK
DFTEKELIETAHTGYNHANWKILRPNQRTGVAVSNSINGPWTRMGKPLIEPSGPITTLTVNPAIDKGKDGRYYLIVKGDK
PNEKRFVRNQAIAISKSPLGPFEMQPSPVIDYLDTEDMSMWYDAKRDYFYGTFHAHTMIGMISSPDGINWKKATEYALMP
KKSLWLGDSEIIPDRMERPFIYVEDNQPQVLSMAVKKGDESYTVFVPIKEKEELPVPNKRQLAWQQAEMGAVFHYDLHVF
DGLKYGQGNNRIDPVKDYQVFNPEKLDTDQWVKAAKDAGFTFAILTATHETGFALFQSNVNPYGMKALKFQDGKGDVVRD
FVNSCRKYGIKPGIYLGIRWNSFMGVHDFKVNGEGDFKVNRQKWYNNMVEKMVKEICTSYGELFEIWFDGGADHPDNGAP
DVLPIVQQYQPNCLFYHNGQLAEARWGGSESGTVSYPSWATFPYRATGAGESAKENIAKNGFQLLKTGDPNGGYWMPAMS
DAPLRGYNGRHEWFWEPGDEAHIFPLNNLMEMYYKSVGRNSTLIMGLTPNPDGLLPEPDVQRLKEWGDEIRRRFSTPIKS
AKGEGAKLVMKLEESRIIDHVIIQEDIKFGERIREYKIEGLVNGKWQLLAQGQSVGNKRIEQFDAVKVKRIRLVVTKHTK
TPKVKNFSVFFVNK
>Fuc35B_UUB87424.1
MKTFIQCIIFAILTFTSPFLDAQEKIIVCPNELQQEWANAEIGVIIHFDMPVFHPDYNWR
QFGTHPSPSTFNPSSLDTDQWIHTAKSLGAKYAVLVAKHCSGFSLWPTTAHEYSIKNSPY
KNGKGDIVAEFVASCRKYGIKPGIYASTTANGFLHVDNPGLVKKGSPVTQEEYNKIVETQ
LTELWSNYGKLFEIWFDGGVLSQQNGGADILTLIQRLQPNSIAFQGPYGYPNLIRWVGNE
EGNSPYPCWATADATTSADGVQKIKGLYGNPHGNYWCPGEADFTLRRNDSFQGGWFWRAN
EDHLIFSTDELLLKYETSVGRNTNMLLGLVIDKNGLVPDADVKRAKEFGDIIRKTFSKPI
RKISGKGYELSIRLNKETNISRIVLSEDIAFGERVLKYKLKGLCNGKWIQLSEGSCIGHK
RIEHFPTHSLSVVKLEIEEAKDNPVIKSFAIY

>UBM57821.1 alpha-L-fucosidase [Marinilongibacter aquaticus]
MKFRIFVFFCFMLIGPRLFAQQPRPTKEQLQWQDAEIGVVFHYDLHVFDGQKYKQGNNRVEPVLDYNMFN
PEQLDTDQWVKAAKAAGAKFAILTVTHETGFALYQSDINPYCMKALKFQDGRGDVLRDFVNSCRKYGLLP
GIYLGIRWNAFFGVHDFKVEGDSQFAKNRQLAYKKLCEGMVKELCTRYGDIFMFWFDGGADDPTNNGADV
LPIVQKYQPKCLFYHNAQRADFRWGGSESGTVPYPCWATFPFPFSHSKNQDLIFADNFNLLKHGDKQGKY
WMPAMSDAPLRGSNGRHEWFWEPEDEAAIEPLEDLMHMYKNSVGHNSTLILGLTPDDRGLMPQADVQRLK
EWGEKINEEFGHPLASRAGAGNVLEIELNRKTQIDHLSIMEDIAKGERVRKFKIEAKVDGHWKVLLEGES
IGHKFMGYFEPVQTKNIRLEVLDSVNQPIIKAFNVY

>ASM67780.1 hypothetical protein CGC64_03395 [Bacteroides caccae]
MKTFIQCIIFAILTFTSPFLDAQEKIIVCPNELQQEWANAEIGVIIHFDMPVFHPDYNWRQFGTHPSPST
FNPSSLDTDQWIHTAKSLGAKYAVLVAKHCSGFSLWPTKAHEYSIKNSPYKNGKGDIVAEFVASCRKYGI
KPGIYASTTANGFLHVDNPGLVKKGSPVTQEEYNKIVETQLTELWSNYGKLFEIWFDGGVLSQQNGGADI
LTLIQRLQPNSIAFQGPYGYPNLIRWVGNEEGNSPYPCWATADATTSADGVQKIKGLYGNPHGNYWCPGE
ADFTLRRNDSFQGGWFWRANEDHLIFSTDELLLKYETSVGRNTNMLLGLVIDKNGLVPDADVKRAKEFGD
IIRKTFSKPIRKISGKGYELSIRLNKETNISRIVLSEDIAFGERVLKYKLKGLCNGKWIQLSEGSCIGHK
RIEHFPTHSLSVVKLEIEEAKDNPVIKSFAIY

>ASM65515.1 glycoside hydrolase family 29 [Bacteroides caccae]
MKKFNFICLSILYSICSFAQQQSIPVPKPHQLKWHEAEMGAVFHYDLHVFDGIRYGQGNNRITPIEDYNI
FNPTELNTDQWVQAAKAAGCKFAVLTATHETGFGLWQSDVNPYCLKAVKWKDGKGDIVRDFVNSCHKYGL
QPGIYIGIRWNSLLGIHNFKAEGEGEFARNRQAWYKRLCENMVTELCTRYGDLYMIWFDGGADNPRRDGP
NVEPIVNKYQPDCLFYHNVDRADFRWGGSETGTVEYPCWSTFPYPYSHSNATEPARNHNILLKHGDKDGK
YWVPAMADTPLRGANGRHEWFWEPDDENNIYPLDALMDKYEKSVGRNATLILGLTPDPTGLIPIGDTQRL
KEMGDEINRRFSSPIAKTLGKKKSLTLNLGKKQTVNYCIIQENIKNGERIRQYKIEAKVNGKWQPVCSGE
SVGHKRIEKFDPIEASALRLTIPESVALPDIINFSTYYIK

>QWO87069.1 alpha-L-fucosidase [Akkermansia muciniphila]
MKKPTFIILALLCPFLACGQPSPAVDIAVPALHQLKWHEAEMGVVFHYDLHVFDGKIYNQGNNRIKPVED
YNVFNPVKLDTDQWLAAAKAAGAKFAILTATHETGFGLWQSDANPYCLKAVKWRDGKGDIVRDFVASCRK
YGIQPGIYIGIRWNSLLGIHNFKAEGDGEFARNRQAWYKRLCEKMVTELCSRYGELFMIWFDGGADDPRG
LGPDVEPIVSKYQPNCLFYHNVDRADLRWGGSESGTVGYPCWSGFPYPYSHSNANDKAADHNKLLRHGDP
DGKHWVPAMADTPLRGYNGRHEWFWEPGDDDKAVYPLANLMDMYEKSVGRNATLIIGLTPDPDGLLPPGD
AARLKELGQEIRRRFGTPLASVSGNAETLTLPLKGEQSVNYCIIQENIRHGERVRAYRVEAKVNGSWIPV
CEGTSIGHKRIQSFAPVKASALRLTVEKAAGTPEISNFSACCVMDKQQESP

>QQT51998.1 alpha-L-fucosidase [Sphingobacterium multivorum]
MRVTKPYHDLLLFIIMLGLSCPSIYAQVVALPNKQQLAWQRAEFGIIFHYDLHVFDRKAYQQQSNRIVPV
PDIHIFQPQQLDVEQWVLSAKLAGAKFALITATHETGFALYPSKVNPYNTSALGWKNGKEDLVGDFIKAC
IKHGIKPGIYVGIRWNAYLGIHDFKAIGTGQQQIERQKYYNKMVEGMVQELCTWYGPLFEIWFDGGASSP
EKGAPNVLQIVKKYQPNCLFYHNDELAEARWGGSESGTVHYPCWSMFPFPYTGAGESCPRAISTNDFLLL
KTGDPNGTYFMPAMADAPLRGANGRHEWFWEPNDENSVFSLNRLVDMYQKSVGRNATLILGVTPDTMGLV
PQIDRRRLEELGSEIKRQYGSPIKDLDPKQELIRFKKAKAVTQLIIEESLDQGQRIRAFHITAKTKQGWQ
TLFTGSSVGNKCIIQLKGPIRCTQIKLTIDKAIGQPIIHTFNAYDTF

>QQT52243.1 alpha-L-fucosidase [Sphingobacterium multivorum]
MKNYILMIHFLLLGLLCNAQQKEVIPSPAHVAWAEAEIGVIFHFDVLNYVPDYKWQQWGSHPPASVFNPS
KLDTDQWIKAAKAAGAKYAVLVAKHCSGFSLWPTKAHDYNISKSPWKAGKGDIVKDFIQSCQKYGIKPGI
YASASANGYLHVNNPGKVQPGGPLTQQQYNEVVKTQLSELWSNYGKLFEIWFDGGVLPIKDGGPDIAPLL
KKLQPDAVVFQGPSDAKNLIRWIGNEEGRAPYPNWSRSDFTTSATGTIVIDGLNGNPNGAIWCPGEADFP
MRTGWQGGWFWKENGQELLSVDQLVDSYYTSVGRNSNMLLGIVVDTSGLVPKEDVNRLAEFGSALTTVIS
HPIAIVKNKAAKDFTLDLKTPKTVNQVIFGEVIQRGERIRKYTIAAWIDNNWVNVASGESVGNKRIHKFD
KIKTSKIRFHVIEATATPQIKSFAVYDI

>QTE24460.1 alpha-L-fucosidase [Polaribacter cellanae]
MADGSQLIPDKLERPFIYHENGKPKVLSLTVKKDNESYSIFIPIKENKYPVPNKRQLAWQEAELGVVFHY
DLHVFDGVKYKQGGNRIDPIPDYQIFNPKELDTDQWVKSAKDAGAKFAILTATHETGFALYQSDVNPYSL
KALKWKEGKGDIVADFVASCKKYGIKPGIYLGIRWNSFMGVHDFKVNGEGVFRENRQKWYNKMVEGMVKE
ICTKYGDLFEIWFDGGADHPDNGAPDVLPIVRKYQPNCLFYHNRQLAEARWGGSESGTIGYPNWSTFPYI
SIGAGKSAQKDIYKNDYKLLKEGDKNGKFWVPAMADAPLRGFNGRHEWFWEPGDEAHIFPVENLMEMYYK
SVGRNSTLIMGLTPNPDGLMPVPDVKRLKEWGDEIKRRFQNPIASTSAKGKKITLKLNKKTLINHIIIQE
DITKGERVRTYIVEGLVNGKWKTLTKGESIGHKRIAQFKTVEVSKIKLKILKADREPQIKNLSVYNVITP
KK

>AND19101.1 glycoside hydrolase family 29 [Phocaeicola dorei CL03T12C01]
MKILYISLLFLMNCVLSVAQPEIIIPKPHQLKWHEAEMGAVFHYDLHVFDGIRYGQGNNRISPIEDYNIF
NPTQLNTDQWVSAAKAAGCKFAVLTATHETGFGLWQSDVNPYCLKAVKWRNGKGDIVRDFVNSCRKYGIQ
PGIYVGIRWNSLLGIHNFKVAGDGEFAANRQAWYKRFCEKMVEELCTRYGDLYMIWFDGGADDPRGDGPD
VEPIVNKYQPNCLFYHNIDRADFRWGGSETGTVGYPCWSTFPAPCSHHKRIESQKDQIALLKQGDPEGKY
WVPAMADSPLRGANGRHEWFWEPDVENNIYPLTTLMDMYEKSVGRNATLIIGLTPDPDGLLPAGDEQRLK
EWGEEINRRFGTPLVETQGRKQRLTLNLNEKQPVNYCIIQEDITKGERIRQYKIEAKVNGKWQTVCSGES
VGHKRIAHFESVETTALRLTVTQSVALPAISYFSAYNVTLK

>QRO23619.1 alpha-L-fucosidase [Phocaeicola coprophilus]
MKERSIFSRIKQTCILLALLTTTICQAQNVSNLPVPAPHQLKWHEAELGVVFHYDLHVFDGQIYGQGNNR
INPVEDYNIFNPTQLNTDQWIEAAKAAGAKFAILTATHETGFGLWQSDVNPYCLKAVKWRDGKGDIVRDF
VNSCRKYGIQPGIYIGIRWNSLLGIHNFKAEGEGEFARNRQTWYRHLCEKMVTELCTRYGELFMIWFDGG
ADDPKGMGPDVEPIVNKYQPNCLFYHNVSRADLRWGGSESGTVGYPCWSTFPYPYSHSNATDGVQDHNKL
LAHGDPEGKYWVPAMADTPLRGYNGRHEWFWEPGDDDKAVYPLSNLMDMYEKSVGRNATLIVGLTPNPEG
LIPQQDVKRLQEWGQEINRRFKKPLAQTSGSKKALTLKTGKGTQANYYIIQEDITQGERIRAYRVEARLN
GKWSAIARGTSVGHKRIESFPAVEADAFRLVIEKSEGNPCITNFSIYHVEP

>BBA14596.1 Glycoside hydrolase [Petrimonas sp. IBARAKI]
MLKKSMSLNLLFLFTVFCALPQSHLFPVPTARQLRWAQAKFGVIFHYDLHVFDGKRYDQAINRIHPVEDY
NMFNPNELDTDQWIKAAKAAGARFAVITATHETGFAIYQSNVNPYSLKALKWRDGKGDVVGDFVKSCRKY
GIQPGVYIGIRWNSLLGIHNFKAEGESEFARNRQEWYRRFCERMTEELMSKYGDLFMVWYDGGADDPKGL
GPDVEPIVNRLQPECLFYHNTQRADFRWGGSEAGTVGYPCWSTFPNSFSHNKNLDTQRSHVELLKHGDPD
GKYWVPAMADAPLRGHNGRHEWFWEPGDEDAVYPLKDLVDMYYNSVGRNATLILGLTPDSRGLVPEGDVQ
RLKEFGDKIDDLMGHPLKTVAGNGMKLEINLGKRQPVNQVVIQEEISNGERVRAYVVQGLTVGGWKTLCE
GESVGHKRIQTFKSSPVSRIRLLINESIDVPQIKNFSVYCN

>UBD73903.1 alpha-L-fucosidase [Parabacteroides goldsteinii]
MKTHLYLAILLIASIFPATGQEADIPRPAPHQLKWHESEIGVVFHYDLHVFDGIKYGQGNNRVQPVEDYN
IFNPTQLNTDQWVQAAKAAGAKFAVLTATHETGFAIYQSDVNPYCLKAVKWRDGKGDIIRDFVNSCRKYD
IMPGIYVGIRWNSLFGVHNFKVQGEGEFAANRQQWYKHFCERMVEELCSRYGDLFMIWFDGGADDPKGDG
PDVLPIVSKYQPECLFYHNVDRADFRWGGSETGTVGYPCWSSFPYPYSHSNNTEGSRNHNDLLKQGDKDG
KYWVPAMADTPLRGMNGRHEWFWEPDDENTVYPVESLMNMYYKSVGRNATLIVGLTPDTTGLLPPGDVQR
LKEWGDEINRRFSSPIASTSGQKKSLTLKLDKAQPVNHCIIQENIRNGERIRQYKIEARVNGKWQTICEG
ESVGHKRIEQFPAVEASALRLTISQSVAQPDIRNFSVFNVQEVNK

>UVQ44990.1 alpha-L-fucosidase [Parabacteroides faecis]
MKKILVGLSTFLSIFMSCSTSEPPNIVTPNARQLAWADAEMGVLIHFDMPVYQPDYNFRNWGTHPDASVF
NPTDLNTDQWLETAHKLGAKYAVLVAKHCSGFSLWPTEAHDYSIKQSPWKNGEGDIVADFIASCKKYNIK
PGIYASTTANGYLYVDNPGVVQEGGPVSQEEYNKIVTQQLTELWSNYGELFEIWFDGGVLSKEQGGADVL
SLVQKLQPNAIAFQGPYGHPNLVRWVGNEEGVAPYPCWSTADSTTNADGTRVINGLNGDPFAPFWCPGES
DFTLRWNRSFQGGWFWTAGQDSMMFNIPELLTKYETSVGRNTNMLLGLVVNDKGLIPDADIHQIETLGKE
IVRQYGTPLQQTSGTGSEYILSFDKPTSINRVILQEDIAKGERVLKYSLKGKKNNEWIDLASGSCIGHKH
IDRFEPQTLDAIKLVVDESKADPQIMNFSVFETI

>UVI29356.1 alpha-L-fucosidase [Paenibacillus sp. PHS-Z3]
MEQRDSMRILPTKQQLEWTDAEIGVIIHFDVQVFEPGYSDWRRQWGYTPSPSVFNPTALDTDQWIRTAKA
AGAKYAVLVAKHCSGFSLWPTRAHSYSVSSSPWRDGQGDIVRDFIDSCTKYDVRPGLYYSTSANAYYQVD
NPGLVVSGRSDEQEAYNAAVIQQVTELWSNYGKLFEIWFDGGTLPPEQGGPDVISVLAKLQPEAVCFQGP
RGTPSLIRWVGNEEGYASYPCWSTTDEMKAATDHGACPIYGSGNPEGAVWAPAEADMPNRRDQWFWYEGE
EHLLHPVDKLVECYYDSVGRNANLLLGMVIDNRGLVPEADVKQFTEFGEEIARRFCGIRGEITGEGHELI
LDLLSPSTVNQVVIMEDLSKGERIREYRIDGLAGGEWKTLCEGISVGHKRIECIDSVLVSQIRLTITRSF
GMPHIRTLAAFDAFDGTDER

>UOH66785.1 alpha-L-fucosidase [Ornithobacterium rhinotracheale]
MKTIKKTIFAVFLVCFSLIKAQNIPIPKPNQLDFLNAELGVVFHYDLHVFDNEKYGQGGNRITPIPDYNI
FNPKHLDTDQWIATAKAMGAKFAILTATHETGFALYQSDVNPYCMKALKFQDGKGDIVRDFVNSCRKYGI
KPGIYIGIRWNSFLGIHNFKAEGGGEFAKRRQEWYKKMCEGMTHELTSRYGDLFTVWFDGGADDPRDLGP
DVEPIVSKNNPNCLFYHNVDRADFRWGGSESGTVGYPNYSSFPTPFSHNKNNDTQKAYQSLLKHGDPNGK
YFVPAMADSPLRGYNGRHEWFWEPDDEEAVYPLAHLMDMYEKSVGRNSTLILGLTPNPDGLLDAGDVKRL
REFGEAIQQAYGNPIASQKGTGKTLSIRLKNPEKIQKIIIQEDIAKGERIREFIIEAKIKNRWVKIAEGE
SVGHKRIIKLPKTYLVKDVRLKVTKSVAPPIISNFSLFL

>UFH47382.1 alpha-L-fucosidase [Flavobacterium sp. F-340]
MRIIIKYPNLLAAIFLLCVNSVHAQVKSLPLPNKQQLAWQKAELGVVFHYDLHVFDKSKYNQSTNRITPI
EDYNIFNPEQLDVEQWVISAKAAGAKFAILTVTHETGFALFQSDVNPYSMKSLKFKEGKADLFKDFTDAC
RKHDIKPGVYLGIRWNSFFGVHDFVVDGEPNGAMQKKRQAYYNKMVEGMVKEICTNYGPLFEIWFDGGAS
TPEKGAPDVLPIVKKYQPDCLFYHNDQLAEARWGGSESGTVSYPCWSTFPYNFTGSGESAIPGISKNGFA
LLKGGDVNGNYWVPAMADAPLRGFNGRHEWFWEPGDEKSIYPLDELMKIYYQSVGRNATLIMGLTPDNRG
LMPKEDVQRLKEWGDEIQRRFDSPIAVTKGKGKTIELKLDKETEVNQFVIQENIALGHRVRAFSIQVHES
GKWITINKGTSIGNKYIYLSEKTIVTKKVRLLINESVSQPDIINFSAYHVEGK
