# Supplementary material for: Exploring the sequence-function space of microbial fucosidases
Source: Commun Chem. 2024 Jun 18;7:137. doi: 10.1038/s42004-024-01212-4 (PMC11189522; doi:10.1038/s42004-024-01212-4)
Supplement: Supplementary file 7 — Supplementary data 5 [file 42004_2024_1212_MOESM7_ESM.zip › supplementary file 4/cluster_14.fasta]

>A0A088F2U3 14|Sphingobacterium sp. ML3W.|PF01120
MINKNKILIMMLLSMGFSSLGQSKVHMPTSSTQASKHQLEQIKRKYGMFVHFGINTFHNEEWTDGSKPATSYNPTEIDAK
QWVATAKKSGMKYIILVAKHHEGFCLWDSKYTEYDVANSGNKTNVIAAVAKECEKQGIRLGLYYSLWDRKENGNVKDVKA
DFAYNKYMLDQINELIEMTQKHTKVVELWLDGGWEKENYRWPIQQIYSNVKARAPQCQVGVNWTIGSPKNVDQHPVLPDD
QQEYFPIRYFPSDFRLGDPYLPKTQDPKLFIHQGQVYYMPFETTVVLGKRWFYHTEDNTPRPVQELADLYTKATAQDNIL
ILNVGPNREGRVKDSDVEVLQKLKVNLGL
>A0A1D7QKF5 14|Pedobacter steynii.|PF01120
MFVFSSKSGIMRTSFLLFLALQFFLISASKAQNPSTLQLSQIKRGYGMFIHFGLNTFNETEWSDGKLPVSSYQPDQLDCD
QWVKTAKDAGFRYVILVTKHHDGFALWNSKYSDYDVASSAVKTDVVAEVAKACRKYGIELGLYYSLWDRHEPSHHNPDPD
AYVNFMKNQLTELLSNYGDICELWFDGGWAKKDEDWKLPEVYAHIKKLQPGCLVTVNHTIGKKEKITAIQSPQDMQPGDP
IRFWPVDFRTKDPNLARWDDPKLFSYQNENHYLILEHTLCLSDRWNWFQKKEQLPARGVDELEELFYWTTANNNIMILNV
PPDQHGRIREHERLRVLELAQRIGIRGGKKPLPSGYENLAFNLPIVASSTANDPKRTAEKANDYSLETWWAAGDSIASLE
MELNKKINRITIMEQPDMVNLKDGFSTIRNFHIKKFSVEIWNEGAWESVYKGTEIGACKIISLSKYVNAAKIRLNIIDSR
GIPAISHFAVSDTRSKGLRIINSGKL
>A0A1X9Z799 14|Sphingobacteriaceae bacterium GW460-11-11-14-LB5.|PF01120
MRKIRFKKAASYTSIGLSWFLILISCSLKAQSPSALQLSQIKRGYGMFMHFGLNTFNEVEWSDGKLPVSSYRPDQLDCDQ
WVKTAKEAGFRYVILVTKHHDGFALWDSQYTDYDVASSPVKTDVVAAVAKACKKYGIELGFYYSLWDRHEPAHNNPDPQV
YVNFMKNQLTELLTNYGKICEIWFDGGWAKKDADWHIPELYSHIRKLQPNCLITVNHTIGKPEKITAIQNPTDMQKGDPI
RWWPVDFRTKDPNLARWDDPKMFTRDGASHYLILEHTLCLSDRWNWFQKKEMLPARGVDELEELFYWTTANNNIMILNVP
PDQHGQIRAHERLRILALADRIGIRNGKNQLPGGYTNLAFNVPIEASNSSADKKNAPEKANDYSLETWWTAGDTTATLTM
DLKGPKKINRITLMEQPEMIDLKDGFSSIRKFHIQQYSIAVFNGEWQTIYTGERVEACKIINLPEYVNASKIRLNIISSK
GIPSISHFSVADRKSKGLRAISK
>A0A2D1U2I6 14|Pedobacter ginsengisoli.|PF01120
MKKHIIITFLMTLAFNCCIAQLLIPSTKPNSAQQAMIKRGYGMFIHFGINTFNNTEWSDGTLPLESYNPTNLDPDQWVLT
AKKAGFRYVLLVTKHHDGFCLWDSKYTTYDVASSPVKMDIVKAVSDACKKYGIQFAVYYSLWDRKEPSYKDKDPQKYIDY
MLNQLTELFTNYGSIGELWLDGGWDKKPSDWGIDQVYGLVKRYNPNCAVSVNHTIVNEEGKRNYTPPANMTVDNKFFFQY
FPSDFRLWDPELAAKSDKKQYLHNGKSYYLPFEHTICISKRLNWFEKSEPLPTRDLDELEELFYWSTDNDNCLVMNVPPD
QTGRIREYVANTAINLGKRLGLSLNKPLPRNGKFISVDKPVSANSVWDDKNNQYAGNAINDGKMNSRWAAKDTLAAIEME
LNPSESFNKISIFEYQDTKRLPDGFSQIRVPRIQKYSIDIMQNGQWQTIYLSDEPMGDCKVIRLPLSYNTGKLRLKVLKA
TAPPSIYELSVINMPAKI
>A0A2D1UCC6 14|Pedobacter ginsengisoli.|PF01120
MKKNILLTLVLLAIVKLSSAQEGITEPIPSLKPGKYQLEQINRKYGMFIHFGINTFHDQEWTDGTLPPTSYNPSSIDAEQ
WVKTARDAGMKYVILITKHHDGFCLWDSKYTTYDVSSSSNKTNVVEAVAKACKKYNVGLGLYYSLWDRHENAKTEDTTLD
KAYNDYMVKQINELIDITQKTKTKIVEFWFDGGWEKQNKRWPAAELYKAIKSREPQCQIGINWSIGAPENDDKHVVLPDQ
QKEGYPIRYFPSDFRLGDPYLPATPDPKIFSHNNERYYMPWESTICISSKWFYNTKDTTYKSVEKLLEDYKIATAQNNIL
ILNTPPNREGKIRQKDIELLMELKKAISKSK
>A0A4P8LL85 14|Bacteroides fragilis.|PF01120
MKHLTNICKAACGVCLGAALYACTSTAVQTGPLPTKGQQAMIDRKYGMFLHFGMNTYLNVEWSDGTAPASTYAPPADIAQ
KAAQWVKTAKEAGMRSIVLITKHHDGFCLWDSKYTDHDIANPGIKHKVDIVRAVSDACHEQGIAFSIYYSLWDRHEPSYK
DSDKYKYIGFMKNQLEELMTQYGTVHELWFDGGWDRKVEDWHLQEVYDYVKKMQPECQISTNWTIGKRPVDMQEGDSIIY
FPSDFRLWDPFLPVKDDPKIYTHSGKQYYLPFESTQTISVLGSWFNHPEDSTVRELDELEEIFYVATSNDNCLLLNIPPD
TNGEQSPKAVERIKELGKLLGIDSGKPFPKTLKRPQSITTDARAEASSTLKNDTLHYGANYAVDSDVTTSWISADSVGSI
TVTLDREASFSKFFIIESENSIRKFSVEAIKEGKEIQVYQSEVLPLTNSNSFMGYGIIEFTLPEVLTTRQFRIQIQQSDG
HPSIYSIRLK
>A0A4V1AH57 14|Flavobacterium nackdongense.|PF01120
MKKHIFFILFLSLSLNLWSQSQKKEMNALQISQIERGYGMFIHFGINTFNEIEWSKGNLPATSYNPTNLDCDQWIKTAKE
AGFRYVILITKHHDGFCLWDSKYTDYDVASSPVKTDIIAEVSKACKKYGIKLGLYYSLWDRNFKGYKSDEKYNLYMKNQL
TELMTNYGEICELWFDGGWDKKEASWDIPAVYKYVKEMQPNCLLTVNHCIGKPENRSSKKDPVDYQYGDPIRYFPIDFRI
KDPNFARWDDPKYYEFDKTLYYLPFEHTICLSDRWNWFQKKKAIAARPVDELEELVYWGTANNNIMIINVPPDQTGQIRT
NEKNRIFELADRLGIRGGKGKLPTGPINLTFKQKIVASSETAKFEAEKANDYSIETFWTANDSVADLEITFDNKVVFDRV
VLFEEPVMKDLGDNFSKIRTFKVQEYELLSYSNGAWDTFYTGDVIGATKIIKLPTEIKAEKIKLKILKSNGNPSISHFSV
SKESSRGVRKIVK
>A0A4V1ETQ5 14|Bacteroides fragilis.|PF01120
MKRFFLSSFLLMMLGISAYAQKLILPVPSDLPSKAQQKQIARKYGMFIHFGINTFHNEEWTDGSKPASSYAPVAIDAEQW
IRTARDAGMKYVILITKHHDGFCLWDSKYTDYDVAASGNKTDVVEAVAKACKKYKIGLGLYYSLWDRKMNRDVDDRSKDA
GYNEYMLRQLAELVDIARKHTPIVEFWFDGGWVKQNYRWPVMDIYQTIKSKEPECQIGINWSIGSPENADAHPVLPGDQR
AGYPIRYFPSDFRLGDPYLPADDDPKLFTHDGKDYYMPWESTVCISDRWFYHTTDTNFKSVDELAKLYRQCTRNDNILIL
NCPPGRDGKLRQEDITILNRLREKLNLSSVSK
>A0A5B8UG96 14|Flavisolibacter ginsenosidimutans.|PF01120
MRLKLNCQPVLILSALAIICMHSTAQILQPATSPNAAQKELMKRGYGMFIHFGVNTFTDVEWSDGTTPASAYNPTNLDPD
QWVRTAKEAGFRYGVLITKHHDGFCLWDSQFTDYDVAASPVKTDVVKAVADACKKYGLQFAIYYSLWDRHEPSFNDKNPQ
LYIDYMLHQLKELFTNYGPICELWLDGGWKRAPSDWGIDQIYKLVKRYNPKCAVSVNHTIVNEEGKRKFTLPSLMTEDNR
YYFQYFPSDFRLWDPKLITKFDKKQYQHEGQSYYLPFEHTICLSSRWNWFQKSAQLPVRALDELQELFYWCTDNDNSLVI
NVPPDKTGRIREYEALAVIELGKRLGLSAKGPLPKNGKFISLRKPAVASSEAVGKDAQFSASFVNDGSLDSRWMAADTLA
EITIDLDPAEEFNKVSIFEYEDTKNLPDGFSQLRTSRIKEYSIDILQGGQWQTIYLGTEPMGDCKVVNLPRNYKTAKLRF
KILKASAPPSLYELSVIKRL
>A0A6G7C4T0 14|Sphingobacterium sp. DR205.|PF01120
MKQQLLFCLTLCLMGAKVFAQTKAIVPTAADKPNRYQQEQIDRKYGMFIHFGMNTFHDQEWTDGSKPPGSYAPTAIDVKQ
WVSTAKAAGMKYIILVSKHHDGFCLWDSKYTSYDVASSANKTDVVAALAKECRNQGIRLGLYYSLWDRKQNGNVKDLTAD
KAYNTYMLNQLSELLNITQKYTDIVELWLDGGWEKENYRWPAQEIYTLVKSKAPQCQVGINWSIGTPENVDKHMVLPKDQ
QNLFPIRYFPSDFRLGDPYLPATPDPKLFTSQGNTYYMPFETTVVLGERWFYNTTDKKYKTLGELEQIYRTATAQDNILI
LNVGPDRAGRIRETDVDLLLKLKEKLKL
>A0A7G5E0Z5 14|Sphingobacterium multivorum.|PF01120
MRKKLLFSLALAVLGTNLCAQTKTIVPVPSIHPNAYQREQIDRKYGMFVHFGMNTFHDQEWTDGSKPASSYAPSAIEVKQ
WVSTAKEAGMKYMILVTKHHEGFCLWDSKYTDYDVASSSNATNVVQELAKECAKQGMRLGLYYSLWDRKQNPNVKDMSAD
AAYNQYMLNQLNELVDITKKYTDIVELWLDGGWEKENYRWPTQAIYNLIKKKVTGCQIGINWSIGSPENTDKHIVLPKDQ
QNYYPIRYFPSDFRLGDPYLPINPDPKLFIAQGNTYYMPFETTVVLGERWFYNTTDKKYKSLEELAGIYQTATAQDNILI
LNVGPNRMGRIKDSDVDILRKLKDKLKL
>A0A7L8ABV5 14|Polaribacter haliotis.|PF01120
MKNLFSVFLLILVVFSCTNSNKEILPIPSTKPNKAQLKQIERKYGMFIHFGINTFHDMEWTDGSKPTESYNPTEIDAEQW
IKTAKDAGMKYVILITKHHDGFCLWDSKYTEYDVANSGNKTNVIEAVAKACKKYDIGLGLYYSLWDRNKNGDVKDVSLDV
DYNKYTINQLNELMDITEKYTDIVEFWFDGGWVKENNRWPIKDIYQTIKSREPECQVGVNWTIGLPENPDHHPVLPADQK
EGFPIRYFPSDFRLGDPYLPAKNDPKVFTNEGKEYYMPWESTICISQRWFYNTKDTIFKPVDKLADLYKEATAQDNILIL
NCPPNREGKIREKDVELLLELKKEIKK
>A0A7L8AFZ8 14|Polaribacter haliotis.|PF00754,PF01120
MIKLKTLSFLLILTLFSCFKKEGKEIETNILSKTQIDQIERGYGMFIHFGVNTFNETEWSNGKLPASSYKPTDLDCDQWI
KIAKDAGFRYVILVTKHHDGFSLWDSKYTDYDVASSPVKTDVVAEVAKACKKYGIKLGLYYSLWDRHEPSYKNTEAYNGY
MKNQLTELMTNYGDICELWFDGGWDKKDDEWNLPEIYKYVKEMQPNCLITVNHTIGKPENHSAIRQPKNYTKGDPIRYFP
VDFRIKDPNLARWNDPKYYNRDGKEHYLAFEHTICISDRWNWFQKKNVLAARPLDELEELFYWGTSNDNIMIVNVPPDLT
GKIRTNEKLRILELADRLNIRGGTNKLPKGPENLIFNKKIIASSQVDKHNAEKAIDFSLETYWTANDSIANLEIDFEKEI
TFDRISLFEKAKMRSLGDGFSSIRDFNVQEYELQTYSNGKWDTFYKGEIIGACKIINLPVEITAEKIRLNILKSKENPSI
SHISIANNKTKGFRSVSL
>A0A8T8JRL9 14|Luteolibacter ambystomatis.|PF00754,PF01120,PF13385,PF13927
MYPKLTAILTAFTLSQPVLRANVAILADYPLGEPGSLGTNSRPLDLTGTYSYTGNNYGGTTPVATAGVSAPGSTHYLDTS
DTTRQEGFWGPVFSVPGSDNFAMGIYVRAAEDTAATRGSIFTSGPSNQNGVLKITLDGNGWSASAHNVAWIGTAGGTGFT
ANTWVHLALIRSGGVTTFYIDGAAQAGTWSGTPVFGQSHLGVDAGGTNAFDGHLDQARVVTFTAGESVANILAALTSAGA
PEPHILQQPASVVVQNGGTATFTAYASGHPTPTYQWFRNPGAVPVSGGATGTLTLANVTSADTGDYYVVATNTAGSDTSA
TATLAIGRAPTPSTLPDAVQQMQMDRKYGMFCHFGVNTFADQEWTDGTLPATTFNPTAVDADQWVLAAKAAGMRYLLLTT
KHHDGFCLWPSAYTTYDVASSSRPDLDVVKLVSDACQRHGLRFAVYYSLWDRNWNNGAMRATSLDLSPANSAAYVTYMKN
QLTELLTNYGPVAELWLDGGWVTPSEDWNIPAVYDLVKSLQPECQVSVNWTVGPEGSNVTPANQQPGDPLRYFPSDFRTA
DPFMPKFADPKTFTHSGNTYYLPFEATITIANGSHWFYHTGDETAKPLSSLENSFNTATAQGNLLVINCSPNRNGVLLPS
NVTALAQLAQRLGLEPDRPFPVNLARTATASASTEWPSGGHQAWKASDEDPNSRWAAADGDASPTLSFDFGQATTFDRIM
VNEYGEGDVYRCQSFDLQTSDDGSAWTTIHSGTTLGESIRIDLPAPVTSRWLRLRVNSASGAVSIWMFKVQNSARPDPEK
TSFRLWQEQNFTLGEIQSGIAGADTTPWGDGLPNFLKYALGIGNARHPHTGGSATTFGMFPGGGWKFQFHRARPDVTYTI
QSSSDLQNWQLYDQDPGSVGSPVEVFVPGGTGSLFLRLQAAEKP

>UCS93372.1 alpha-L-fucosidase [Echinicola marina]
MNKMNFVWQIIFGVILLLVAPFDMNAQILKPANEPNQAQKEMIKRGYGMFIHFGINTFADIEWSDGSIPV
EQYQPTDLDPDQWVRVARDAGFRYVSLITKHHDGFCLWDSKYTDYDVASSPVKMDVVKAVSEACEKYGLE
FAVYYSLWDRKEPTFKDENPQKYIDYMKNQLTELFTNYGTIAELWLDGGWRRDPKDCGLDQLYALVKGFN
PNCAFSVNHTILNEAGKRKFTLPSTMTEDNKYYFQYFPSDFRLWDPKLITRYDKKQYLHEGKSYYLPFEH
TICISSRWNWFQKSKHLPVRSLDELEELFYWSTDNDNCLVINVPPDQTGKIREYEANAVMKLGERLGIEK
DKPLPKNGEFISAKMPVSASSTLREKGKEYTASAVTDGSLDSRWSAADTLSFLEIQLDPENKFNKISIFE
YQDSEQLDDGFSNIRTNRIKEYNIQVLTDGKCKTIYVGSESMGDCKVIRFPVYYQGTKLKLNITKAQGLP
SINEINIIDMSASKKG

>UVP46465.1 alpha-L-fucosidase [Bacteroides fragilis]
MKNLFLVGLLSLAVVTAWGQNIKRLILPEPSVRPSKAQKEQINRKYGMFIHFGINTFHNEEWTDGSKPAS
SYAPTVVDADQWIKGARDAGMKYVILIAKHHDGFCLWDSDCTDYDVASSGNKTDVVEAVAKACKKYNIGL
GLYYSLWDRKVNADTKDRSKDAAYNDYMLKQLKELIAIAQKQTSVVEFWFDGGWEKENYRWPVMDIYQVI
KSEFPDCQIGINWSIGSKDNPNAHMITPDKQEEGLPIRYFPSDFRLGDPFLPTDNDPKLFTHDGKLYYMP
WESTVCISGRWFYHTEDNKYKSVDELERLYRQCTKNDNILILNCPPGRDGKLRSKDLEILKELKKRIM

>UVQ97497.1 alpha-L-fucosidase [Bacteroides caccae]
MRKIIFVLLYGILWGVLPLRAQKLVPAIKPNATQQAMQKRAYGMFIHFGINTFCQQEWSDGSIPALTYNP
TNLDCEQWVRVARDAGFRYVLLVTKHHDGFCLWDSPSTTYDVASSSNTTDIVAEVSKACRKYGLQFAVYY
SLWDRKEPSFHDKDKTKYIDFMCSQLTELLTNYGEVCELWLDGGWARSVKDWDLPRVYKLVKELQPYCAV
GVNHTIETKPGSRKNVLPDSMTIDNCYTFHYFPSDFRLWDPKIAHQNDAKQYLHNGQSYYLPFEHTVCLS
KAWNWFQKRELLPVRDLDELEELFYWCTSNGNTLVINIPPDESGRIREYEANAAIELGKRLGLKKGKPLP
KNGTCISMNQVAEATSVSGDDPHYAAGHAIDGGMQTRWAAAVNDTLSTLTVTLDKTKSFNKITIFEYCDS
HSGNDGFSNYRKNRIQGYQIEIIQKGKWIPIYVSDEPMGDCKVIRFPYNYYTSSIRLKVTRATAPPSIYE
FNIIYEQNKKR

>QQT54579.1 alpha-L-fucosidase [Sphingobacterium multivorum]
MKAYTLWALLVVMGCFSSTAQELLPATKPSKAQQLMIKRGYGMFVHFGVNTFTDMEWSDGSIPVEKYNPT
NLDPDQWVRVARDAGFRYVLLITKHHDGFCLWDSKYTDYDVASTAVKTDVVKAVADACKKYGLEFAIYYS
LWDRHAPVYKDTDPQKYIDYMKNQLTELFTNYGQICELWLDGGWDREPKDWGIDQLYKLVKSYNPNCAFS
VNHTIVNEEGKRKFTLPSVMTEDNKYYFHYFPSDFRLWDPQLITRYDKKQYLHQGKSYYLPFEHTICLSS
RWNWFQKSKELPVRNIDELEELFYWSTYNDNSLVINVPPDQTGQIREYEANAVIELGKRLGIQKNKSLPQ
NGEFISALRPASASSTLEEKGVRYEASAVTDGKLNSRWAAADTLATLEISLDPTKRFNKISIFEYQDTKE
LNDGFSNIRNNRIEEYCIQIWEGDQWKTIYLGTTSMEDCKVIRFPRYYQSTKMRLKVLKAKGLPSIYELN
VIDMPLTVS

>BDC07485.1 hypothetical protein GAIMETA21S03_33680 [Phocaeicola vulgatus]
MKKLLLLSLFLCSLEIAQAQPGISTAIPSEKPSKYQKDQIKRKYGMFIHFGINTFHDVEWSDGSFPVETY
APTEIDARQWVKTAKDAGMKYIILVAKHHEGFCLWDSKYTDYDVASSGNKTNVIEAVARECKKQGMKLGL
YYSLWDRKVNADVDNVESDREYNTYMLKQLDELMDITEKYTNIVEFWFDGSWVKPGYRWPVEGIYRTIKS
REPQCQIGINWTIGEDADPHNPNAPEKSYKIIPEEQKEGDPIRYFPSDFRLGDPLLPANPDPKVFSYNGK
RYYMPFESTVCLSKRWFYHTTDKEYKSIDELVKLYQRATAQDNILILNLPPNREGKMRQKDVDLLIELRK
HIRKL

>UBD85692.1 alpha-L-fucosidase [Phocaeicola vulgatus]
MKTILFFIMVNIISCLTAQELKPNNHYNLAQKELIKRGYGMFIHFGLNTFAELEWSDGSIPVDTYNPTNL
NCDQWVKVASEAGFRYVLLITKHHDGFCLWDSKYTDYDVMASPVKRDIVKEVSDACKKYGLQFAIYYSLW
DRHEKSYKSKNFNDYITYMSNQLKELLTNYGSICEVWFDGGWDKPVKDWQLPKIYSMIKKIQPKCAVGVN
HTISYPDDLRKSVLPDSMVIDNKYTFQYFPSDFRLWDPKIAHKLDKKRYLYQGESYYLPFEHTLCISKAW
TWFQKEKNLPVRSLDELEELFYWCTDNNNTLVINIPPDKTGNIREYEANAIMELAKRIGIKKDKPLPKNG
ELLSLNSEVVPSSVFQENIQLYGGKYATDGGMQTLWRAADTIATLTIMLPQKPFNKISIFEACEQHVAPD
GFTTERLNRIQEYNIEILENNQWKCIYVSDELMGDCKVIHFPKSYQTSKLRLNITRSIAPPAIYEINVIH
KDKCSLGY

>QRO24262.1 alpha-L-fucosidase [Phocaeicola coprophilus]
MKRLTHSGILMLGLCLGGMMQSCSTTDSNSTIQPTPGQQAMIDRKYGMFLHFGMNTYLNAEWSDGTAAAG
VYAPPADIAEQAAGWVRNAKKAGMRSIVLTTKHHDGFCLWDSKYTDHDIANPAIEHKVDIVKAVSDACQK
EGIAFSVYYSLWDRHEPCYQDEDKKVYIQYMKNQLQELMTGYGPVHELWFDGAWDRKTEDWHLQEVYDFV
KSMQPDCQISTNWTIGKRPVDMQEGDSIIYFPSDFRLWDPFLPVADDPKIYTHSGKQYYLPFESTQTISV
IGNWFSHPEDTTVRDVEELADIFYTATINDNCLLLNIPPDTQGKQNPKAIENILTLARQLGIENGKPFPK
ELKKPQSLITDATAEATSIYKNDTLHYGPSYAVDNDVSTSWMSADSLASMTVNLRKESKFQEIFLIIGEN
SITQLSIDKEDNGKWVPVYQSGVIPKQRGESFMGYGTISCKLDEPISAQCLQIRILQSNGKPSIYSVRLK

>QIL40371.1 crotonobetainyl-CoA--carnitine CoA-transferase [Pedobacter sp. HDW13]
MNKYQIVVSKAKQIGLLLGFILCCSTASAQLLEPATKPNEAQREMIKRGYGMFMHFGLNTFANLEWSDGT
IPVDTYHPTNLDPDQWVKTAKEAGFRYVVLVTKHHDGFCLWDSKYTTYDVASSPVKTDVVKAVADACKKY
GIKLGLYYSLWDRHEPTYKDKDPKVYVNYMLNQLTELFTNYGSICELWLDGGWDRQPGDWGVDQLYALVK
KYSPQCAISINHTIVNEEGKRKFTVPSNMTVDNKYYFQYFPSDFRLWDPRLVGKFDKKQYLHQGKSYYLP
FEHTLCLSSRWNWFQKTEDLPVRELDELEELFYWCTDNDNTLVINVPPDNTGRIKEYEALAVIELGKRLG
LSANKPLPKNGEFISLKSPVTASSVFADKENKYEAAAVTDGSLDSRWAAADTLAELTIELNPAKPFNKIS
VFEYQDTKQLPDNFSQLRLPRIQEYEVAILKDEKWQTIYLGTTPMGDCKVIRLPRNYQSNKLRFKVKKAS
APPSIYEISVINTGKG

>UBD73128.1 alpha-L-fucosidase [Parabacteroides goldsteinii]
MKYSFVTILFLALSLQLGYGQDLILPVPSNQPSSAQQKQIARKYGMFIHFGINTFHDQEWTDGSKPASSY
RPTAIDADQWIKTAKDAGMKYVILVAKHHEGFCLWDSKYTEYDVANSGNKTNVIEEVAKACKKYDIGLGL
YYSLWDRKVNADVKDKTLDAAYNEYMIKQLNELIDIVQPYTHIVEFWFDGGWEKEHERWPAREIYQTIKS
REPECQIGINWTIGLPENPDAHPVLPENQKEGYPIRYFPSDFRLGDPYLPADNDPKLFSHDGKLYYMPWE
STICISERWFYNTTDKKYKTVEELTGLYHQCTKNDNILILNCPPNREGKIRDADVTLLKELRKKIQM

>UVQ45998.1 alpha-L-fucosidase [Parabacteroides faecis]
MKSILLFITFLFIARCGYGQKIVPSNQPNQTQQKMVERGYGMFIHFGINTFGETEWSDGSIPVGKYNPTN
LDCDQWVRVARDAGFRYVLLTTKHHEGFCLWDSKYTDYDVASSPVKTDVVAEVSKACKKYGLEFAIYYSL
WDRKDPSYKEKDPEKYIDYMCNQLTELLTDYGPVCELWFDGGWDRKEKDWNLPRVYDLVKKLQPHCAVGV
NHTIVLKENERKFALPDSMIVDNKYFFQYFPSDFRLWDPKVAHKSDKKQYLHKGKSYYVPFEHTICISKY
WSWFGKRVPQPTRDLDELEELFYWCTDNGNTLVMNIPPDQTGRIREHEANAIINLGHRLGLSLNKPLPTN
GRFISMNAPAYTTSVYENDEDKYGASMAVDGGMQTRWAAADTLATLTIELDEKKSFNKISIFEYQDEQYA
SDGFSNIRTNRIQEYNISILQDGEWKMIYTDNESMGDCKVIRFPQSYHAAKIRLEITKAIAPPSIKEFNV
IDFE

>AOW08576.1 crotonobetainyl-CoA--carnitine CoA-transferase [Flavobacterium gilvum]
MKELKLLALMICAILFYPCQAQIQVPSTQPNLAQQEMMKRGYGMFMHFGLNTFNDVEWSDGTLPVSSYNP
TNLDPDQWVRVAKEAGFRYVLLITKHHDGFCLWDSKYTDYDVASSPVKTNVVKAVSDACKKYGIKFALYY
SLWDRHEPSYKDKDPQKYIDYMKNQLTELFTIDKSVCELWLDGGWDRKPQYWGIDQLYSLVKKMNPNCAV
SVNHTIVYEEGKRKFALPSDMTEDNKYFFQYFPSDFRLWDPKYITKFDKKQYLHEGKSYYLPFEHTICIS
KRYNWFQKSVQLPVRDLDEMEELFYWCTDNNNSLVMNIPPDQTGRIREYEANAAIALGKRLGLSLGKPLP
KNGQFISFNKPVTASSVWKDDKGKVYEGSAINDGKLDSHWTAADTLATVEMSLNEKESFNKISIFEAQDE
KNLPDNFSQIRIPRIQQYSIDILQNGSWVTIFLGDEPMGDCKVIRFPHPYKTSKLRFKVIKATALPSINE
ICVINVPEKK
