# Supplementary material for: Exploring the sequence-function space of microbial fucosidases
Source: Commun Chem. 2024 Jun 18;7:137. doi: 10.1038/s42004-024-01212-4 (PMC11189522; doi:10.1038/s42004-024-01212-4)
Supplement: Supplementary file 7 — Supplementary data 5 [file 42004_2024_1212_MOESM7_ESM.zip › supplementary file 4/cluster_15.fasta]

>A0A061A0D1 15|Streptomyces iranensis.|PF00754,PF01120,PF10633
MPTPRIPLRPIHIPAARAAGAARTARAARATRSRWRALCAAVVLALAIGLLAAPAQAEVQHPRQEWLRQSTAGLFLHWGM
FTHPQHRDCATWERDVTEGGWNADYWVDEARKLGASYIVLATFHSRLGYARPWPSKVPGSCATERDLLGELVAAAKAKGV
HIILYMTDDPQWHNESGTETLDSAAYSKYKGRQVDLTTRRGFGMYSYDLFLEVMDKYPDLSGFWIDNDNEYWEENGLYEK
IRERRPDWLLSNNNEDTPIMDTVSNEQKTGMTPAYDYPAAVTVPMPRLTEADYKLPTTGDWWYDGGDHEVDARLSTGRYI
TDAGSSIKSLMAETPMVNGELPPQQQEFNDFMGKWVEPIRESVYGVEGGGYMYGGMQPGFWNDGAHGVVTVGRGENGDRT
QYVHVVTRPRTDMVRLGDNGYTVRRVTDPRTGEAMRFSQSGGRLSILGIHDWDPYDTVFKVETDGRRPVHPQSGVGATAT
SARTGHPAADLADSDYETYWDSDGELPVSVTLDLGARKHATALAVNQREWSPTHARSSFGRPEDSARIKDYRVYASGDGK
RWTRVRSGTLPSARGVRTIDVGDRTARYLKLEVRSLWGGPQAPEFHNQLRIDEIQVAYGRSKTTRTALPLEAEARQNRPS
GAAHSVACGACSGGRRVDGLGGGPRDSVTYRDVRAPEQGDYRLQLDYTAAADSSLSVSVNGAAPVEVPVAADSPEVPAST
AVSVPLKAGANTVKVFSTARRGPGLDRIAVAPLPPVSYTPKTTLTVRPHGLQWVGPGQRSLTVTATLRLDDDEQLDNVSL
APRLPAGWTADGGPVTARSLRLGQTVRGTWTVTSPSGQDAGSADIPVTADYALLGRQKSVSDQVRVRPLPEGRIWAREAE
DSANQFGSTGMTGCEPCSGAEKVRNIGGSEQAAMVFPDVVVPDGGEHTLHLDYTVNGTRSFQVSVNGGPAAKVTVTDTGN
TTPRTTTLPVTLKPGANTIRISNDTESAPDLDRISVS
>A0A0K3B3W0 15|Kibdelosporangium sp. MJ126-NF4.|PF00754,PF01120,PF10633
MRRRRAEVMQRRIRTILLSVIVLALTLITPTAHAETEHPRQQWLRASTAGLFLHWGMFTAPRHLDCAEWERDVTGGGWTP
DYWVDEARKLGASYIVLATFHSRLGYARPWPSAIPGSCSTRRDLLGELVKAGKAKDVKVILYMTDDPQWHSEQGKQMLDS
AAYSAHKGQQVDLTTRRGFGMYSYDLFFEVMRNYADLGGFWIDNDNDYWEQNKLYEQIRQLRPSWLLSNNNEDTPIMDTV
SNEQKTGMTPSYDYPQAAWTPMPRLVEADYKLPTTGDWWYDGRDHPVDFRLSTGRYVTNAGSSMKSLMAETPMVNGKFPP
SQEKFNDFMAEWAPPIRDSLHGTEGGGYMYGGMQPGFWNDGAHGVITVKPGATTQYAHVVTRPTTDMLRIRDNGYWVTGV
TNVRTGERLRFNQAGGYLTVLGIREWDTYDTVFKIDTPLQTGYYKDVSATATSARDGFPASNLTDGSHESYWDANDRTPV
SVTLDLKQRRHATHLAVNQREWSPTYARVSFGRPEDSARIKDYTVSISDDGVRWRQVRAGAMPSARGTQFIDIGQQDTRY
IKLDVLNTWAGPQAPRYFGELQIDEIKVGHGYPLSPWARTPLEAEHASLGGVARWQICWACSGSTQVVGLGGGARNSVTY
KDVTVETDGDYKLQLDTTSAEATSLAVSVNGEASTDVALPADRADVPTDTSIPVTLKAGANTITLFSNSARGPGIDRIAV
SPLPPASYTPRTTMTVKPHGVQWVGGPGQQAIKVTGQLRLDVDDTITGVELKPTAPAGWSVQGSPATVQTLRLGQVLSGE
WTLTAPARVEAVTAPVTASFQVLGRAKQVVTNVDVKPRPADRVFMREAEDSRNEFGSTGLTGCGACSGGEKVRNIGGSPD
ALVRFDDVTVDSAGQYALYIDFTVNGPRSFFVSVNGGPSTEVKVDGIGNNTPYTTTLPVTLNAGANSVTFANDQSGAPDL
DRISLAKW
>A0A0K3BLZ0 15|Kibdelosporangium sp. MJ126-NF4.|PF00754,PF01120
MSRKGILAAMLLTLGLLTAPAASAEVQHPRQQWLRDSQAGLFLHWGMRTSPGYTSCGAWESAVTTGGWTPQYWVNEAKKL
HARYLVLASFHSRLGYATAWPSKVPGSCSTQRDFLGELAKAAAAAGLKVLVYMTDDPQWHKEGLSSGSWLNSAAYSEYKG
RKVDITTRDGFGEFSHDRIVEVMQRYPQAEYPALSGFWIDNDNAYWERNGLYEKIRRDRPDFLLSNNNEDTPIMDTISNE
QKTGMSPSYDYPQAVHTAAPRLIEACYKLPSGGAWWYSGSNSAVDYKLNIGRYVANAGSSVKSNMAETAMVDGRFPSNQE
AYNTFLNGYLEKIWESIDGTEGGGYLHGGLKPGFFNDGAHGVTTVKKNNPNLHYIHVLTKPSGTTLRVRDNGYKVIRVTD
LRGGAAVSFSQGGGSLTLTGVSTWDQYDTVFRVETAGRQGVLGGAVLSASASAGGHAASAAGDGNYLTYWDSDKTAPVSL
RFDLGSAQRVQYIGINQREDSVSYARSDTEQSARIRDYRVFVSNDGSNWGTSVKTGSLPSHRGVQFIDIPATTARHVRVE
VVNTHAASSDGTRYRRLRIDEAWIGSAHAG
>A0A193BXQ8 15|Amycolatopsis orientalis|PF00754,PF01120
MLRKTLAVLLAVVLLLAGLTPANAELNHPRQTWLRASTAGLFLHWGMRTSPGYTSCAAWEKAVTDGGWDAKYWIGEAKKL
HAQYVVLASFHSRLGYARAWPSTVPGSCSTTRDFLGELIAAGKAEGIKVINYMTDDPQWYNEGLGSGKSWLNSSAYSKYK
GKQVDLHTRDGFGEFGYDNFVEIMRRYPDLAGFWIDNDNAYWERNGLYERVRRDRPDYLLSNNNEDTPIMDTISNEQKTG
MTPAYDYPQAVYTAAPRLIEACFKLPSSGAWWYSGSNSAVDYKLTLGRYLTNKGSDVKALMAETAMVNGRFPSNQEAFND
FAAGFFGKIRESVEGTYGGGYDHGGFKPGFWNDGAHGVTTVSKTDPDKHYLHVLTKPSGSTLTLRDNGYKVKRVTDLRTG
AVVAHSQSGGRLTLSGISSWDQYDTVFKVETGGREGVYPASSYTMSASASGGGHPAQAAADGDYATYWDATSAEPVSLRF
DLGAPKRIQYLGINQREDSTTYPASNSARIKNYRVYVSADGKNWGSPVKTGSLPNHRGVQFIDLPVTTARHVRLEKVDGH
GVDRLRVDEAWIGSAYPAG
>A0A1B2HP67 15|Lentzea guizhouensis.|PF00754,PF01120,PF16990
MGLRSLCAAVVAALLAGLLQTTVSAAAAQEVRHPRQEWLRQSTAGLFLHWGMFTAPKHLDCAEWERDVTGGGWTPDYWID
EARKLGASYVVLATFHSRLGYARPWPSKVPGSCATQRDLLGELVEAGKAKGVEVVLYMTDDPQWHSEQGVQMLDSKAYSD
HRGEQVDLTTREGFGKYSYDLFFEVMEKYEDLAGFWIDNDNEYWERNRLYEQIRQLRPNWLLSNNNEDTPIMDTVSNEQK
TGMFPSYDYPAATFTPMPRLSEACYKLPNTGDWWYDGGSHAVDTRLNTGRYVANAGSSIKSLMAETPMVNGKMPAQQEAF
NNFMAGWVPPIRESVQGVEGAGYLYGGMQPGFWNDGAHGVITINPKTGRQYVHVVTKPRADFVRLRDNGYRVTGVKDLRT
GEQMRFSQSGGHLTIEGITSWDEYDTVFAVETAGQQGFYTGVRASATSSKAGFPAVNLTDGSHETYWDASAAQPVSVSLD
LGRRRQAAFLAVSQRESSPTHARVSFGRPEDSARIKDYQVTASDDGRTWWHVRTGALPSARGTRFIDIGRQEARFLKLTV
LGTWSGPQAPVHFKELKIDEIRVGHSYPRGLRAGALEAEHAARSGAARGESCAACSGGRQVTGLGGGESNAVTFRDVSVA
TAGNYRLQLDLTAATATSVSVSVNGAAPLSATVPEDRADVPAPTSLAVPLTAGRNTIKVFGTGRLGLDRVSVGGLPPASY
TPKTTLTVQPHGVQWAGPGQQSVKITARLRLDADDQVDDVSLVPTVPAGWTLTGNPATAPSMRLAGLLEGTWTATSPAGQ
DVGTVSLPVGASFRLLGADRGVSGAVPVRTRPADRLFVREAEDSANTFGSTGLSNCGACSGGEKVRNIGGSPDAAVTFPN
VVVPAAGSYRLFVRFTVNGPRSYFVTVNGGPPVEVEVDGLGNNTPYVTEIPVTLNAGANTIRFGNDNAGAPDLDQVAIG
>A0A1M5ZIN1 15|Streptomyces sp. 3214.6.|PF00295,PF00754,PF01120
MQQRTPWVAAVLLAFAVMLGLSDPPALAAEQPPHRAAEFDVRDYGAKGNGSANDTPAVDKAINAASAAGGGTVRFPAGDY
KSKNTIHLKSHVTLRLDKGATLQGSSADTYDKAESNPYDDYQDYGHSHFHDAMIYGDRLTDIGLVGEGVIDGLGNLITGN
PKSGEADKIISLTRCDGLRIGDGLTLRRGGHFAALVNGCENVTSDRLTIDTASDRDGWNIISTTNVTVTNANIKANDDAL
VFKSDYALGAKLPNGHVRVNDSYLSAKCCNALMFGSETCGDFSDYRFENIRIEGADKSGLGMVSMDGAKISDVHYRNITM
TGVHSPIMQKIGTRKRCGNSPGIGSISDITYDDITATGSSPSFSPTVWGENGHRISGVTFNKVNITVPGGNGTMSTAVPS
NDPNDYNPKAIGTRPAYGWYLHNADNVRFTDSSVKFAAGDGRPAVIADAASGIRFTRFTADKGGDSPFDVGFQNTTGACL
TDSHTTSGGALRVSGGQDCGTPASPLDLENPRQEFLRGSVGGLFLHWGERTAPAHTSCTAWENDVTSGGWTPDYWVQEAQ
KLHTQYLVLATFHSRLGYARPWPSKIPGSCSTRRDFVGELIKAAKAKGLKVILYMTDDPKWHAEGGHEWLDSAAYSAYQG
ENVDLTTRDGFGRFSYDNFFEVMDRYPDLGGFWIDNDNAYWESHDLYAQIQQKRPGYTLSNNNEDTPIMDMISNEQKTGM
SPAYDYPQAVYTAQPRLTEADFKLPSTGAWWYDGSDPAVDRMLTLGRLVTNAGSSVKALMAETAQVNGKFPSNQAAFNNF
ADSYLDPIWESLHGTEGGGYLHGGLKPGFWNDGAHGVTTVSRSNPDLQYVHVLTPPTTSTLRIRDNGYRVTSVTNLRTGA
AVDWTQSQGVLTLNGLSGWDPYDTVFKVTTTGRQGILSGVKVSASASASGHPAAAVGDGDYLTYWDSDKTLPVNLTFDLG
SAKKVQYVGLNQREDSVAYARSDTEQSARIKDYKVFLSNDGSTWGSAVKTGQVASRRGVQGIDLTAANARYVRLEIDSTW
AASTDSTRYKRLRVDEAWIGTSYVIGGRS
>A0A1U9ZZU5 15|Nonomuraea sp. ATCC 55076.|PF00754,PF01120
MKRTATLAVLALLAGLLTGAPARADLQHPRQAFLRGSVAGLFLHWGERTSPQHTSCTAWENDVTSGGWSPSYWVNEAKKL
HAQYIVLATFHSRLGYARPYPSKIPGSCATKRDFLGELIDAAGAQGLKVIHYMTDDPQWHAEGLSSGSWLDSGAFSRHVG
HDVDLTSRDGFGEFSYLQFFEQMERYPKLAGFWIDNDNAYWERNDLYAKIYQRRPDMTISNNNEDTPIMDMISNEQKTGM
TPSYDYPQAVYTALPRLIEADFKLPTGGPWWYGGSDQSVDRKLTLGRLITNAGSSIKALMAETPMVNGRFPAQQAAFNTF
AGTYLSAIWESLGGTEGGGYMYGGLKPGFWNDGAHGVTTIAKNDPNRHYVHVITPPSGSTLSLRDNGYRIASVTNLRTGA
PVSFTQANGTLTLKGISSWDPYDTVFKVVSSGRQGIHSGVTLSANSSTGGHPASAAGDGDYLTYWDSGAAEPARLTFDLG
SAKRVQYIAFNQREDSTVHPSSGSARISGYQVHVSNDGSSWGSAVKTGTVPNARGVQIIDLGAVTARYVRLSKTGHHGVA
RWRVDEAWVGGAYAGSLVTATTANGDPDLDHGEVRP
>A0A1U9ZZV0 15|Nonomuraea sp. ATCC 55076.|PF01120,PF10633,PF16990
MRLRAALVLALIAALLTAPPALAEVVHPRQQWLRDATAGLFLHWGMFTAPRHLDCAAWERDVTGGGWSAGYWVDEARKLG
ASYIVLATFHSRLGYARPWPSAIPGSCATERDLLGELVAAGKEKGVRVLLYMTDDPQWHAEQGVETLDSVAYSAYKGQRV
DLTTRAGFGMFSYDLFFEVMERYPDLAGFWIDNDNEYWEQHRLYEQIRERRPSWLLSNNNEDTPIMDTVSNEQKTGMTPP
YDYPQAAWTPMPRLTEADYKLPTTGDWWYDGGDHPVDVRLSTGRFITNAGSSMKSLMAETPMVNGRFPPQQEAFNAFMST
WVPPISESLRATEGGGYMYGGLQPGFWNDGAHGVITVRRDDPDIQYVHVVTRPSTDHVRLRDNGYRVRRVSDLRTGRPLR
FAQSGGHLTILGITAWDDYDTVFKVETAGRTGFLDGVTSTAPELVDGSFETFWDAGGRLPASVTLDLGRRERIAYLAVNQ
REWSPVYARESFGRPEDSARIKNYRVHVSDDGRHWGRPVRAAALPSARGVQIIDLGERHARYVKLEVLDTWAGPQAPRFH
RQLRIDEIAVARAYPLSRGSLPLEAEHQRRSGGARVERCAACSGSAQVTGLSGGTLTYRDVTAPAAGEYRLRIDHTAAAP
APLSISVNGAAPTEVRVPGDNPDVPAATSLPVTLKAGANTIALTGAAGVDRIAIAPMPAAPGPPRTTMTVDPSGLQWVGP
GRQTLNVSATLRLDDDEALDQVSLAPAAPAGWTVEGGPATAATLRLGQTLTGSWTITSPGEVSAADVPISASFRLLGRPG
TVTRQLRVRPRPADRVFMREAEDSRNRIGDAGITSCAACSGGQKVRNLGGGPDAYVLFEDVTVPAAGSYTLFVDFTVNGE
RSYVVTVNDGTPVEVKVSGTGNNTPYTTTIPVTLRAGANTVKLHNDAAAAPDLDRISLG
>A0A2Z5JLC6 15|Streptomyces atratus.|PF00754,PF01120
MNTGRRPRARVLLVVVLLLGALGLQAPARAELQNPRQDFLRSATAGLFLHWGERTAPAHTDCADWESDVTSGGWNPDYWV
TEAQKLHAQYLVLATFHSRLGYARPWPSGIPGSCSTERDFLGETIAAAKAKGLRTILYMTDDPKWHNEGGHEWLDSAAYS
AYKGSSVDLTTRDGFGQFSYDNFFEVMDRYPDLGGFWIDNDNAYWESHDLYAQIYRKRPHYTISNNNEDTPIMDMVSNEQ
KTGMTPSYDYPQAVYTAQPRLTEADFKLPSTGAWWYDGSDPAVDRKLTLGRLITNAGSSVKALMAETAQVNGVFPANQAA
FNTFADSFLDPIRESLHGVEGGGYMYGGLKPGFWNDGAHGVTTVNRAHPDLSYVHVLTPPSTSTLKIRDNGYRVKRVTNL
RTGARVRFGQSGGTLSLTGLGAWDPYDTVFKVTTAGRTGIIASSSYIMTAGASAPGHAAAAAADGSYLTYWDNDKSLPAR
LDYDLGSSGKVRYIGINQREDSVSYPRSDTEQSARIKDYSVYVSSDGADWGSPVKSGTLPSARGVAVIDIPATRSRHVRL
EVTSTYAASTDTSRHQRLRIDETWIGTAYPGGNATSAYGTGRVTVSDPGHLDRR
>A0A2Z5JRX9 15|Streptomyces atratus.|PF01120
MQCIAKRRDVRILDVCERVNRTTPTGTHQVRGPGAHGGRRRPGVLWAAVLSVLAGLALTATPAAQAQGAAPAAPESATAP
AYPPRQTMLRNATAGLFLHWGMLTAPKYDTCESWEKAVTDGGWTPDYWIEEAKKIKASYIVLATFHSRLGYARPWPSKIP
GSCSNERDILGELIDAAEAKGLKTILYMTDDPKWHDEQGFETLDSAAYSAYKGRDVDLTTRPGFGGFSYENFFEVMHNYP
KLAGFWIDNNNEYWLQNNLYEKIYETRPDMMLSNNNEDTPIMDMVSHEQKTGMTPTYDQPSAIWTPMPRLAESCYKVPDS
GSWWYDGKDRPVATDLNVDRYIANAGNSIRSLMDFTAMVDGRFPPQQEKFIDLMKDYLPPIWESLHGVDGGGFMYGGMQP
GAWNDGAYGYTSVSRAHPDTTQYIHVTTRPTTGAQVKIRDNGHRVKRITGLRTGKNIPFDQHDGTLTIRSVQDWDPYDTV
FKVETTSHRQGIYPTGTVTADDPALTDGDFTTYTDNKGRLPISFTLDLGEVRNAAFLGINQREWSPARNRETFGRKEDSA
RIKDYTTSASDDGVRWRQVKEGILESARGVRFIDLGEPGGPVLKTRYLKLDVADTWAEPTVTKFYKQPRIDEIQVGFMYP
KNHS
>A0A387HF76 15|Streptomyces hundungensis.|PF00754,PF01120
MLGALSLQAPARADLQNPRQDFLRASTSGLFLHWGERTAPAHTSCSAWESDVTAGGWTPDYWVDEARKLHAQYLVLATFH
SRLGYARPWPSKIPGSCSTKRDFLGELIAAAKAKGLKTILYMTDDPQWHADGGHEWLDSAGYSTYKKRTVDLTAREGFGE
FSYDNFFEVMNRYPDLGGFWIDNDNDYWLSHHLYEQIYQKCPACTLSNNNEDTPIMDMISNEQKTGMTPSYDYPQAIYTA
QPRLTEADFKLAATGAWWYDGSDPAVDKKLTLGRLITNAGSSVKALMAETAQVNGVFPSNQAAFNDFANGYLTEVWESLH
GVEGGGYLYGGLKPGLWNDGAHGVTTVSKTDPRLHYIHVITPPRTSTLQVRDNGYQVTAVTNLRTGAVISYRQAGGALTL
TGLSGWDPYDTVFKVTTRGRAGIIDPATYTMSASPSTDGHGAAAAADGDHLTYWDNAKTLPVRLDFALGTTRTVRYLGVN
QREDTVSYARSDTEQSARIKDYKVYVSGDGKHWGSAIASGTLPSARGVAFIDLPATSTSHVRLEVTSTYAASTDTTRYKR
LRIDEAWLGSAYVTKGLTGASASIAP
>A0A3S8VX78 15|Streptomyces sp. WAC 06738.|PF00754,PF01120,PF10633,PF16990
MNRHKRTSPTTSGTAVPAAARRARRRRRRAPLSRWRALLAALVLALAAGLLAAPATQAEIQHPRQEWLRDSTAGLFLHWG
MFTAPRHLDCEEWERDVTEGGWSAEYWVDEAEKLGASYIVLATFHSRLGYARPWPSEIPGSCATERDLLGELVAAGQEKD
VKIIMYMTDDPQWHNEQGVETLDSAAYSAHKGRDVDLTTRPGFGMYSYDLFFELMENYPGLAGFWIDNDNEYWEENRLYE
QIRERRPDWLLSNNNEDTPIMDTVSNEQKTGMTPSYDYPSAVTVPMPRLTEADYKLPTTGSWWYDGGDHEVDARLSTGRY
ITNAGASMKSLMAETPMVNGKMPPQQEEFNDFMGRWVEPVRESVYGVEGGGYMYGGMQPGFWNDGAHGVVTVGRGDDGTR
TQYVHVLTRPRTDFVRLRDNGYRATAVTDLRTGEEMRFSQSGGYLSILDIRDWDPYDTVFKVTTDGRQPYYDAAGVTATA
SSAGAGHPAADLTDGDYETYWDSDAKVPASVTLDLGARKPATALAVNQREWSPTHARTTFGRPEDSARIKDYRVYASDDG
KHFRQVRAGAMRSARGVQVVDIGDQRARYLKLEVRSLWGGPQAPEFFGRLRVDEIQVAHGRPAATRTALPLEAEARDNRL
QGGAREAGCDACSGARHVAGLGGGEGSSVTYRDVRAPADGDYRLQLDHTAGGDSSLSVSVNGAAPVGVSVAGSNAEVPES
TAVSVPLKAGANTVKVFSTDRRGPGLDRISVGPLPPASYRPKTTLTVRPHGLQWAGPGRRTADVTARLRLDDDEQLTSVR
LAPRLPAGWTAEGGPATASSLRLGQTLEASWTVTSPPGQDIGSADIPVAADFDVLGRGMSVSDEVSLRTLPADRAWMREA
EDSANDLGTTGITGCGPCSGDEKVRNIGGGPGASVVFPDVRVDEGGERTLYIDYTVNGTRTFQVSVNGGPPAEATVTDIG
NNTPRTTSLPVTLQPGTNTITIGNAADSAPDLDRLSLGTRGGTP
>A0A5B7V0A1 15|Streptomyces sp. YIM 121038.|PF01120
MYRRTLFGQLGQERAHSYALPYPSMPGGAAVFRTKRKVRPGEGRARGQGLAKLSLIRRAPGAGLLAVIHPMKTARAAANP
RPRRRGALPLWAAVLSLVGGLLFAGSASSTARPGDTLADPPRQQPLRDATAGLFLHWGMFTSPRHDDCAAWEKAVTDSGW
TPQYWVDEARKLGASYIVLATFHSRLGYARPWPSKIPGSCSTRRDFLGELIAAGAAKGVRTILYMTDDPKWHDEQGVETL
DSAAYSAHKGRDVDLTTRPGFGEFSYENFFEVMDGYPKLSGFWIDNDNEYWEQHELYEQIRERRPDLTLSNNNEDTPIMD
MVSHEQKTGMTPPYDQPSAIWTPMPRLTESCYKVPSTGAWWYDGQDRPVDTGLNVGRYVANAGTSIKSLMDLQAMVDGRF
PPQQRKFTDFMKDYLPPIRESLHGVDGGGYAHGGMQPGAWNDGAYGYVTVSRARPTTQYVHVTTRPTGGDRIELRDNGYR
VTEVTDLRTGERLPFGQRDGRLTIRSIDDWDAYDTVFKAETAPQRYGVYPTGSVKASQPQLTDGDFTTYTDNGGALPASF
TLDLGRVKKAAYLGVNQREWSPTHNRSTFGRPEDSARIKDYTVSASDDGEHWRRVAAGELESARGIRFVDLGDGLRTRYL
KLDVATTWSAPGAPNFYRRLKIDEIQVGHDHVRRR
>A0A5J6GLJ4 15|Streptomyces kanamyceticus.|PF00754,PF01120
MRAPRRRLPAILTTVFALLLGALALPTPAGADVVHPRQDFLRSSTSGLFLHWGQRTAPSHTSCDAWERDVTAGGWSADYW
VREAQKLHAQYLVLATFHSRLGYARPWPSKIPGSCATERDFLGELVAAAKAKGLKTILYMTDDPKWHDEGGHEWLDSAAY
SAHKGRDVDLRTRDGFGEFSYDQFFEVMDRYPDLGGFWIDNDNAYWEQHGLYRKIYEKRPHYTLSNNNEDTPIMDMVSNE
QKTGMSPAYDYPQAVYTAAPRLVEADFKLPSTGSWWYTGADPDVDRQLTLGRLVTNAGSSVKALMAETPMVDGRFPSKQE
EFNDFASGYLDRVGESLHGVEGGGYLYGGLQPGFWNDGAHGVTTIAKSDPDRHYLHVLTPPSTSTLKVHDNGYRVASVTN
LRTGKAISYRQSDGTLTLTGLRDWDPYDTVFKVTTAGRQGIIPATSYTMSASASASGHDAALAADGDHRTYWDSDRATPV
SLRFDLGAARRVRYLAVNQREDSVSYARSDTEQSARIRDYRVYVSADGTHWGSPVKTGTLPSRRGVAMIDVPATTARHVR
LEVLNTHAAPTDTDRYKRLRIDEAWIGDAYPSGAHTGGASSAQHRRQQVGAQ
>G0G5I6 15|Amycolatopsis mediterranei (strain S699)|PF00754,PF01120,PF10633,PF16990
MRIRLLACLAAAVALVASLVSPANAELYHPRQDWLRASTAGLFLHWGMFTAPRHTDCAAWEHDVTDGGWTPDYWIDEATK
LGASYVVLTTFHSRLGYARPWPSKIPGSCSTQRDFLGELIAAGHAKGVRVMLYMTDDPQWHNETGHESLDSAAYSAYKGH
PVDLTTRPGFGEYSYDLFDEVMDRYSDLAGFWIDNDNEYWEQHGLYEHIREKRPSWLLSNNNEDTPIMDTVSNEQKTGMT
PSYDYPQAVYTPMPRLTEADYKLPTNGDWWYSGGDQAVDVRLSTGRYITNAGSSIKSLMAETAMLNGKFPPQQEAFNNFM
ASWTQPIRESLEGTEGGGYMYGGLQPGFWNDGAHGVITVKPGARTQYVHVVTRPSTNLVRLRDNGYRVTGVADLRTGKPM
RFAQSGGYLSILDIQNWDTYDTVFKVDIAGQQYFYDKSTIKATASASADGHPAANLVDGSYLNYWDAGGQLPVSVTLDLG
RKRSTAYLAVHERESSPTYARESFGRAEDSARIKDYRVHASDDGKNWRTVRTGALPSNRGVQFIDVGEVHARYLKLEVLN
TWSGPQAKPFYRQLALDEIDVAYGYPDPRGEVPLEAESWRNGFEGKATPVWCEACSGTNAVTGLDRGAVVFRDVQATGPS
RLQLDTSGPGTLSVSVNGAAPIAVTAPGAIPVPLNAGANTIKVSGTADLDRIAVAPMPPESYTPKTTLTVQPAGVQWVSP
GQQSLRITASLRLDVDDPIDQVSLAPVVPAGWTVTGGPVTASALGLGQVLSGSWTVTAPAAQDVSIPVTASFRTLGRAKS
VSKPVLVKPRPADRVFMREAEDSANDIGDAGVTSCSPCSGGQKVRNIGPGAAVTFPGVTVPAAGPYTLYLDFTVNGDRSY
FVSVNGGAPAEVKVSGVGNNTPYTTSVPVTLTAGANTIRIGNDGAGAPDLDRISLG

>AGT82187.1 alpha-L-fucosidase [Amycolatopsis mediterranei RB]
MAAKFLRRALVACAATLAVSGLVAAPASADLQKPSQQWLRDSQAGLFLHWGMRTSPGYTSCSAWEKAITD
GGWDPAYWVTEAEKLHASYLVLASFHSRLGYSRAWPSKIPGSCSTKRDFLGELVAAAKARGLKVILYMTN
DAQWHDEGGHEWLDSAGYSKYKGKTVNLDSQDGFGQFSYDNFFEVMKNYPDLGGFWIDNDNAYWESHDLY
QQIYQQRPDYLLSNNNEDTPIMDTISNEQKTGMTPSYDYPQATYTAMPRLTEACFKLPDTGSWWYGGSNS
AVNKMLNIGRFITNSGSSIKSLMAETAMVNGKFPSNQEAFNNFAKTYLDAIWESLGGTEGAGYMYGGMQP
GFWNDGAHGVITIKGGNQYVHVLTKPSTSTLKIRDNGYRVRRVTNLRTGAAISFSQGGGSLTLSGLSGWD
SYDTVFKVETAGRTGTYDPATVTLKASASASGHGGQSASDGSYLTYFDNNKTLPVNLDYDLGAAKKVQYL
GLNQREDSVSYARSDTEQSARIKAYKVFVSSDGKDWGSAVKSGTLPSHRGVQFVDLSAVTARYVRLQVTS
TYAASSDSSRYKRLRIDETWVGSDYATAAG

>AJK58454.1 alpha-L-fucosidase [Amycolatopsis lurida NRRL 2430]
MVMRVRAHRTAWLAVVLALLASLLTTTAASAEVHHPRQKWLREATAGLFLHWGMFTAPRHTDCAAWERAV
TDGGWSADYWVDEARKLGASYIVLATFHSRLGYARPWPSAIPGSCSTRRDLLGELVKAGNAKGVRTILYM
TDDPQWHKETGVESLDSAAYSAYKGKQVDLTTRPGFGEYSYDLFHEVMDRYADLAGFWIDNDNDYWEKNR
LYEQIREKRPSWLLSNNNEDTPIMDTVSNEQKTGITPPYDYPQAAFTPMPRLTEADYKLPTNGGWWYDGT
DQAVDFRLSTGRYIANAGSSMKSLMAETPMVNGKFPPQQEAYNNFMASWVPPIKSSLQGKEGGGYLYGGM
QPGFWNDGAHGVITVEPGARTQYLHVVTRPRTDLLRLRDNGYKVTGVSDLRTGKSLRFSQSGGYLTIVDI
KDWDTYDTVFKVETAGQRHFLDSRTIKATASSSRAGHPASNLVDGNFENYWDADGKQPVSLTLDLGRRRT
ATYLAVNQREMSPTHARESFGRPEDSARIKDYRVYVSDDGRNWGKPIRTGAMPSARGVQFIDFGERQTRF
VKLEVLNTWSGPQAKPFYRQLAIDEIKVAYGYPSSVLGAQVPLEAESFHNDRDGRARLGQCSSCSGSFQV
TGLGGGSRNSVTYPKVTAAEAGSHRLQLDTMGGPATSVAVSVNGGIPVEAAIDAGTPGVVSSTAIPVELN
AGVNTVKVFSDASSGPGLDRIAFAPLPPSSYTPKTTLTVEPGGIQWLAPGRQSLQVTAKLRLDADDTIKQ
VSLAPVIPAGWTLQGAPASTASMRVGNELEASWTLLSPEGVTAADIPVTASFDLLGRVQSVSKPVRVSPR
PADRVFMREAEDSANDVGDAGVTNCGVCSGGQKVRNIGGDPSSFVRFDAVTMPETRRYTLYIDFTVNGPR
SYFVTVNGGTPIEVKVDGAGNNTRLTTSVPVELKAGANTIKLHNDHASAPDLDRLSLG

>UIX29735.1 discoidin domain-containing protein [Streptomyces sp. GQFP]
MPPPPTFRTRGAATMVLLVLAVVLGLTGPSTALPAPRQSVATSAVDKAVAASPRDLENPRQEFLRNSVGG
LFLHWGLRTAPAHTDCTAWENDVTNGGWTPDYWVREAQKLHTQYLVLASFHSRLGYARAWPSDIPGSCST
QRDFLGELITAAKSKGLKVILYMTDDPQWHAEGGHEWLDSAAYSAYKGTNVDLTTREGFGQYSYDNFFEV
MDRYPDLGGFWIDNDNAYWESHDLYRQIYEKRPHYTLSNNNEDTPIMDMVSNEQKTGMTPAYDYPQAVYT
AQPRLTEADFKLPSTGAWWYDGSDPAVDRKLTLGRLITNAGSSVKALMAETAQVNGKFPANQAAFNDFAE
SYLDPIWQSLHGTEGGGYMYGGLKPGFWNDGAHGVTTISRANPNRQYVHVLTPPTTSTLRIRDNGYRIAS
VTSLRTGAAISWSQSGGVLTLTGLGDWDPYDTVFKVTTAGRQGILTGVTTSASASTSGHAGSAAADGDHL
TYWDSDKTLPVDLTFDLCSVKRVRYIGLNQREDSVAYARSATEQSARIKDYKVYLSDDGSDWGSAVKTGQ
LPSHRGIQVIDLTAADTRYVRLEIDSTWAAATDTTRHQRLRIDEAWIGRAYATPTARAALDIGQAR

>UDM04482.1 alpha-L-fucosidase [Streptomyces sp. BH-MK-02]
MSSRPAPRPRHLWALWAALLALFSPLLLIPASAPAATATDTTATAQADPVPGMFNPRQTWLRNSTAGLFL
HWGMYTQPEHYDCDSWQKAVNDSGWNPDYWVKETQKIHGSYIVLATFHSRLGYARPWPSKIPGSCSTKRD
ILGELIKAAKAKGIKVILYMTDDPQWHDVMGPESFDSAAYSAYKGKDVDLTTRPGFGEFSYDNFFEVMRN
YPDLKGFWIDNDNEYWEQHHLYEQIREQRPDMLLSNNNEDTPIMDTVSNEQKTGMTPDYDMPAAYWTSMP
RLTESCYKVPSSGAWWYDGQDRPVDTALNIRRYVANAGTSYKSLMDLQAQVDGTFPPQQQAFTDYMSKYL
DPIWESLHGVEGGGYLYGGLRPGAWNDGAYGYTTVAKEDPTRQYIHVTTRPTGTESGSLSLRDNGTKVKR
ISDLRTGRRIAFDQHDGTVTLKDITTWDPYDTVFKVETERHRQGLYPSNTVRATATSAKDGHPATNLTDG
DLTRYWDSNAQVPVSLTLDLGGVKKARYLAVNQSEWSPTYNRESFGRKEDSARIKDYKVFVSDDGEHWGD
PVKTGVMESARSTRYIGLDTTARYIRLEVDSTWSAATVVPFYHQLRIDEIAVGHSYPVSHGRE

>AGP52975.1 alpha-L-fucosidase [Streptomyces rapamycinicus NRRL 5491]
MGRRSRRRPGAWLAAVLSAVVTLTLTGPTPARAEVTNPRQQWLRQSQAGLFLHWGMRTSPGYTSCSAWEK
AVTDGGWDAGYWVAEAKKLHASYLVLASFHSRLGYARAWPSAIPGSCSTKRDFLGELIDAASAQGLKVML
YMTDDPQWHAEGGHEWLDSAAYSAYKGHDVDLTTRDGFGEYSYDNFVEVLRKYPELSGFWIDNDNDYWLD
HGLYEKIRADRPGWLLSNNNEDTPIMDTVSNEQKTGMTPAYDYPQAIWTPQPRLTEACFKLPSSGAWWYS
GTDSAVDQGLTLGRLISDSGSSVKSLMAETAQVNGRFPSKQEAFNNYAKTYLDKIWGSLGGTEGGGYSYG
GLQPGTWNDGAHGVTTVSTADPDRHFVHVLTRPSGSTLTLRDNGYQATGVTDYRTGKKLSFRQSDGRITI
SGITDWDPYDTVLAVRTDGRQGIVPPGSLTASASVSANGHPASAVLDGDPRTYWDNDTTLPASVTLDLRS
AKSVRYLAVNQREWSVSYARSDTEQSARIRDYQVHVSDNGRDWGGPVASGTLPSARGVRFIDIPATTKRY
LRLTVNSTWAAATDTKHHRKLLLDEVRIGSAYPGSGRTTTDGGAPRIRTAR

>QUW84652.1 discoidin domain-containing protein [Streptomyces mirabilis]
MRKRSWSASVFLAFAVVLGLTHPEALAAPRTATAPTSTSTSAEAPHAAVFDVHAYGAKGDGSTNDTPAIN
KAVTAANAAGGGTVRFPAGQYKSKNTIHMKSDVTLQVDKGATIQGSSADTYDPPEANPNDAYQDYGHSHF
HNAMIYGDKLKNIGFVGEGVIDGLGNLITGNPKSGEADKILSLTRCDGLHLGDGLTLRRGGHFAALINGC
TNVTSDHLTIDTASDRDGWNIISTTNVTVTNADIKANDDALVFKSDYALGAKLPNGHVRVSDSYLSAVCC
NALMFGSETCGDFSDYQFAKIRIEGSDKSGLGMVSMDGAKISDVHYRDITMTGVHSPIMQKIGTRKRCGN
SPGVGSISNVTYDNITATGVSPSFSPTLWGESGHRINGVTFTNVNITVPGGNGTMSTAVPSNDPGDYNPK
AIGTRPAYGWYLHNADNVTFTDSSVKYAADDGRPAFIANAANGIRITRFTAQRGSNSPHDMGFQNVTGYC
LTDSHNTSGGTLRVSNSGSSENCGTAAKSTAVTTKAVQQPHTGVKPLDLENPRQAFLRGSVGGLFLHWGE
RTAPAHTSCTAWENDVTNGGWTPDYWVNEAQKLHTQYLVLATFHSRLGYARPWPSKIPGSCSTKRDFLGE
LITAAKAKGLKVVLYMTDDPQWHDEGGHEWLDSAAYSAYKGTDVDLTTRDGFGRFSYDNFFEVMDRYPDL
GGFWIDNDNAYWESHDLYAQIQQKRPNYTLSNNNEDTPIMDMISNEQKTGMNPSYDYPQAVYTAQPRLTE
ADFKLPSSGAWWYDGSNPSVDKMLTLGRLITNAGSSVKALMAETAQVNGKFPSNQEAFNNFANSYLGPIW
QSLHGTEGGGYMYGGLKPGFWNDGAHGVTTVSKTDPDLHYIHVLTPPSTGTLRIRDNGYRIASVTNLRTG
AAVPWSQSGGVLTLSGLANWDPYDTVFKVTTGGRQGIASGVTMSASASASGHGAAAAGDGDYLTYWDSNK
TLPVNLTFDLGSAKKVQYIGLNQREDSVAYARSDTEQSARIKDYKVFLSNDGATWGSAVKTGQLAGRRGI
QGIDLTAANARYVRLEVDSTWAASTDTTRYKRLRIDEAWIGTSYATPAATSRSTSPPSFGTYSDNGQSLR
PAMGWSSWSFVRRWPTEAKIKAQADALVASGLKDHGFVHINLDDFWQKCDANGFVVDSYGRWSVDTAKFP
SGIKALADYIHSKGLKFGFYVTPGIAKNAVTKNTPIEGTSHHAADIADTSKTEKNYNCKNMYYIDYGKPG
AQEFVNSWAKQFASWGVDYLKIDGVGSADIPDVQAWDKALRATGRPITFALSNNLPIADASTWKSLANSW
RTQGDVECYCGSGANGSGYPLTDWSHVSARFTSAANWQAYAGPGGWNDLDSLEIGNGDQVGLTADQRRSH
FTLWAMAGAPLLLGTDLTNLDSVDKPMLTNDRLIGVDQDGVAAKRIVSSGVKQVWSKKESDGQYVVALFN
TGTSGNSTVGVNWSQVGFTGSGDVTDLWSGSHKGTIADSYSATLRPGETRLIRVKPVSTAPKAAAASPGM
AVAPYEYLGWGSPQNPTSVMSATGVKWFTLAFVLSDGSCNPKWDGSRPLTGGNDQSKINAIRSAGGDVVV
SIGGWSGAKLGEKCSSASALAGAYQKVINAYGLKVIDIDIENTEWSNATVRQRVIDALKIVKANNSGLKT
IITFGTTTSGPDSTGVDMIKRGAASGLANDIWCIMPFDFGGGTTNMGTLTTQAMDGLKARVKSAYGYSDA
TAYAHIGLSSMNGKTDDSGELVRVADFKTMLAYAQQHHIGRLTYWSVNRDRACGSGSDGDSCSGVSQQPY
DYLKVFAQYTG

>UKY47732.1 discoidin domain-containing protein [Streptomyces inhibens]
MRAYAVVLAVLALLLGALALPGTAYADLQHPRQNFLRGSVSGLFLHWGERTAPQHTSCSGWEKDVTAGGW
SPDYWVKEAGKLHAQYLVLASFHSRLGYARSWPSKIPGSCHTRRDFLGELITAAKAKGLKVILYMTDDPQ
WHNDGGHEWLDSDGYSRYKGRNVDLTTRDGFGEFSYENFFEVMERYPELGGFWIDNDNDYWLDHHLYERI
YRLRPRYTLSNNNEDTSVMDMISNEQKTGMSPSYDYPQATYTAAPRLTEADFKLPSSGAWWYDGSDPAVD
RRLTLGRLITNAGSSIKALMAETAQVNGRFPAKQEAFNNFADGYLDGIWESLRGTEGGGYLHGGLAPGFW
NDDAHGVTTLSTTDPNRHYVHVITPPSTSTLRLRDNGYRVAEVTDLRTGARIPFTQSGGSLTLSGLGDWD
PYDTVFKVTTAGRQGILPATSYTMSASAAADGHPASAAGDGDHLTYWDNDRTLPVSLTYALGADRSVRYL
GINQREDSVSYARSDTEQSARIKEYRVYASEDGTHWGSPVKTGTLPSHRAVSFIDLPATTTTRYVRLEVR
STYAAASDATRYRRLRVDETWVGTRYAAPVSGGGR

>QCS04607.1 alpha-L-fucosidase [Streptomyces clavuligerus]
MKRSTGPLTRRGPRTGTPATRTGAAVVWAAVLALLGGVLLATPSAAGPRAPAATAAPSAARPAAEHAQGP
DRQRMLRDATAGLFLHWGMFTRPLHTDCRAWEKAVTDGGWDARYWVDEAKKLRASYIVLATFHSRLGYAR
PWPSRVPGSCATERDILGELITAARARGIEVILYMTDDPKWHSEQGFTTLDSAAYSAHKGRPVDLTTRPG
FGEYSYDLFFEVMEGYRELAGFWIDNDNEYWEQHGLYEQIRRLRPDMTLSNNNEDTPIMDMVSHEQKTGM
TPPYDQPSAIWTPMPRLTESCYKVPDTGAWWYDGQDRPVSTGLNVGRYIANAGTSIKSLMNLTAMVDGRF
PPQQQRFTDFMKGYLPPIWKSLSGVDGGGYMYGGMQPGAWNDGAYGYLTVSREDRTRSYVHVTTRPVRGN
AVRVRDNGHRVRRVTDLRTGERLAFDQRDGTLTIRGITRWDPYDTVFTVDTLPDREGVYPARSVRATATS
AKEGFPATALSDGDFTTYWDSAAQLPAGVTLDLGRTKKVRFLGLNQREWSPTYNRETFGRAEDSARIKDY
RVALSRNGTTWETVRTAVLESARGTRFIDLGERSARYVRLTVDTTWASASVPRFHRQLQIDEIQVGHGHP
RGGGR

>QUQ64639.1 alpha-L-fucosidase [Kutzneria sp. CA-103260]
MRRSWVRRLVAYGAAMLVAAGLVAVPTVAHAELQNPRQDFLRASQAGLFLHWGERTSPVHTDCTSWENDV
TSGGWSADYWVNEAKKLHAQYIVLATFHSKLGYTRPWPSAIPGSCHSKRDFLGELIAATKKAGMKTILYM
TNDPQWHNDGLPAGKDWLDSKAFSSYAGHNVDLTTTNGFGEFSYDNFMEVMDRYPDLGGFWIDNDSQYWL
DHNLYEQIRAKRPNYTLSNNNEDTPIMDMVSNEQKTGMTPSYDYPQAVWTAAPRLIEADYKLPDSGSWWY
TGTDSTVDTRLNVGRYIANSGSSIKSLMDETAMVNGKFPGHQLDYNNFLNSYLDQIWGSINGTEGGGYMY
GGLQPGFWNDGSQGVTTISKTNPDLQFIHVLTKPSGSTVKLRDNGYRVTKVTNFRTGAAVSFTQGNGYLT
LTGLSGWDPYDTVFQVDTNGRTGVYPASTYTMSATASASGHAASAAADGDYLTYWDNKKTLPVSLTYNLG
SAKRVQYIGINQREDSVSYARSSTEQSARIKAYKVYVSANGTDWGNPVTSGTLPSHRGVQFIDLPAGNSR
YVKLEVDSTWAASSDSTHYKLLRIDDSWIGSDYAGASTTPPAGNRYEAEAGTCQGTVDSNHAGYSGTGFC
NTTNATGSYAEWTGVHADAAGNATLKFHYANGTTTNRPAALTVNGTAAGSVSFAPTTNWDTWADATMTVP
VTSGANTIRLTSTDAGGTANLDYLELTQ
