# Supplementary material for: Exploring the sequence-function space of microbial fucosidases
Source: Commun Chem. 2024 Jun 18;7:137. doi: 10.1038/s42004-024-01212-4 (PMC11189522; doi:10.1038/s42004-024-01212-4)
Supplement: Supplementary file 7 — Supplementary data 5 [file 42004_2024_1212_MOESM7_ESM.zip › supplementary file 4/cluster_16.fasta]

>A0A1Y0GYV8 16|Armatimonadetes bacterium Uphvl-Ar1.|PF01120
MGTPPSQHPQDDYFQLINKFTVPDFSAQKLAQLAKSSGAKYITLTSRHHDGFSLYNTKGLSQLDITKTPTKRDIVREFTD
ACRAEGIVPCLYHTTLDWTDPRFKNDWKGYQQYLRESVELICSEYGPLGSVWFDGNWSKPDADWELDDLYRTVRKHQPET
LIINNTGIGEEGKLVHPEIDAVTFERGHATRPVITPGSKVYTGEMCMTSNYHWGSAGNDFNMISPPQSSSTSAEPVPPAQ
TSS
>A0A1Y0H873 16|Armatimonadetes bacterium Uphvl-Ar2.|PF01120
MAAAATPWAARVWSAQGVSMSSQDIPSPLPRVQQFESMAFGIFVHFGLYSLLKKGEWAMHLHNIPRDEYMKLMDEWAVPD
FDGRALARLAKEAGAKYITLTSRHHDGFSLYDSRGLCQWDVTKTPAGRDIIKDFTDGCRAEGIIPCLYHTTLDWSEPRFN
NDWKGYQQYLRDSVEIICSNYGELGAVWLDGNWSKRDADWELDALYSVIRKHQPETMIINNTGIGEEGKLVHNEIDAVTF
ERGRPEPIKREGMTKYVAGEMCHTSNFHWGNADRDLNMISPALVIEELVRSRGAGANLLMNLGPTRTGGIPEYERAMFHV
VGQWIEYHGGDKCPIYAGRPSGIHGTDDDFGFVIGDEAYLFVFDVTATADPRVSGTNARGTGPRLYKGVPAGFKSATWMD
DGSEAKFTPADDGVVLDVKGYPYGMNSVVRVVRMTR
>A0A2Z3K9L5 16|Lactobacillus helsingborgensis.|PF01120
MEIAPKLINFEKMGIGLFVHWGLYSRFAKGEWSQNILNITNYQNAFSEFNPIEDNIHNLVKLAKECGFKYIVLTAKHHDG
FYLFDTKGIHNFDSVHTPFGKDVIKIFTHECHEQGIAPFIYYATYDWHNKKYQADFNGYLKELRQLIGILCTNYGKIGGF
WFDGNWNKPNADWQDEQLYQEIRKLQPQAIITNNTGLGKQGISDGRKVDVLTFERGNPQVINHFQNNRYFAAETSLTLNR
HWGNAQNDLNYVSARHLIEQICHTRKVGANLLINVGPEFDGSLNIHCLSLLEIIKQWMAINKEAVYNTNNFEHKTYTAAG
NDNDFIKGNYLFVDNLGNVGNQNVVLGGEKMREIVFNNFPPQKIERIVWLDNGTNVAFKQLPEKSQLIVKADGFEYGTNL
VERVAKIY
>A0A3G3K594 16|Cohnella candidum.|PF01120
MPEAKPYIREFERLGFGMFIHWGLYSQMARGEWIMKLQGIPREEYRRLQNTFTADDFDARAIARLARRAGMKYIVLTARH
HEGFSLFDTKGLSDYDSVHSPAARDLIAEFAEGCRAEGIVPFFYHTTLDWYQENYKDDFDSYLRYLQQSVELLCTHYGKI
GGMWFDGNWDKPEADWREDELYGMIRRMQPEAIIVNNSGLHRQGGYGHPEIDSVTFEQGRPQPMDRKGKSKYVAAEMCQT
MGAFWGYSGSDFAFKSPKELIEHLCACRKVGANYLLNIGLTGTGSVAKLQEAMLETVGEWLRVFAPAVYATTPCGIAGHG
EDFGLAGEDGKLYFFVHRLSAAGDWNVTVPSGGVGPRTYTGVRKKIRSVRWLDNGEELAFVQDADKDLFSFQATGYPYGI
DYVVRVAVAVVEE
>A0A3G9K8P0 16|Parolsenella catena.|PF01120
MSEPLPRIKDYEDMGLGLFVHWGLYSQLSCGEWTEFIHERPREEYERLAETFTAEDFDAADLVAAAKEMGAGYITLTTKH
HEGFFLYDTCGLSTFDAPHSAAGRDLVREFVDACHAGGIKPFFYMATYDWHSPLYETDFDAYLEYLRASVEILCKNYGEV
GGFWFDGNWNKKDADWKLPELYGTIRKYQPNAIIINNTGLKNRGKIIDPEIDVTTYERRISGEVNHGPEDGKYVAGEVSV
TTNKHWGRAANDLDYKSPRELIETIANARRAGANALVNIGPTGTGAISALQREYLRLIGRWMAMAGASVHTARPSRALVA
NGGIRDFVLDDAEAGVSYVFVHDLAIVGNENVTLGGEGSNLRSFTGAVRPVSRISWLDDGAEVPFMQDCDRGTLTIDANG
FTYGCDWVVRIARIEYR
>A0A3Q8X8X3 16|Paenibacillus albus.|PF01120
MAMPIPSPRVAKFEKQAFGMFIHWGLYSQLGQGEWVQHLKKIPMDEYAVLKDTFTAAEFDARSMARTAKQAGMNYIVLTT
RHHDGFSLYDTRGLSDYDAPHSAAKRDLIAEFIQGCREEGITPFFYHTTLDWYQPSFKDDFDSYLEYLRASVEVLCTHYG
EIGGFWFDGNWSKPDADWKLDELYGTIRRLQPEAMIINNTGLDLRGEIGHPEVDSVTFEQGRPEPMKREGMSKYVSAEMC
QTINGHWGIGRHDFSNKSTGELISNLAACRKVGANYLLNIGPQAGGGISKLQEATLEVIGDWIRLHGNLIYDGKPSPIKG
QGNNFALETGDGNKYLFIHDLTIDGHANVTTAALGSGPRVFTNVTDPVASVRWLDNDEELSFTHDAESGLLCFNATGYPY
GDNLVVRVAVVS
>A0A518L6E9 16|Planctomycetes bacterium TBK1r.|PF01120
MSIRRRRFLQQTATGCAVAMAPAGLLVNSARVTAADDDAIPVPEPRIARFERMAYGMFIHWGLYSQLGRGEWVMHREKIP
KAEYRKLRDTFTAKAFDGRKLARTARVAGMKYITLTARHHDGFSLYDTRGLSEHDAMHTPAGRDLILDFVNGCRAEGITP
FLYHTTLDWWQESFETDFDAYLDYLKNSVEILCTEYGPIGGFWFDGNWSKKNADWKEGELYKTIRRHQPEAIIVNNTGLS
HRGALGHPEIDSVTFEQGRPTPRDHRGKPKYVAGEMCQTMNRHWGIGTNDFAYMGPPEIIENLCACRKVGANYLLNVGPT
AEGAIPDYEAATLRRSGDWVAIHAEAVYEGRPAGLQGEGDDFGLDANGPTYLFVHHLGTRGDANVAVGPTGAGPRTFTGI
KTRIDSAVWADNGEKLKFEQDLDAGTLTVRCTGFPYGTNTVVRLVRLS
>A0A6M8VT58 16|Planctomycetes bacterium.|PF01120
MNPRAPAAGADGPDPLPRVAAFERMAFGMFVHWGLYSQWGQGEWVKHMYGIGTDDYMQRMADFRAEDFSGRDLAQVAKRA
GMKYVTLTSRHHDGFSLYDTRGLSPYDVTHTPAKRDLIADFTEGCRAEGIVPMLYCTTLDWTDPRFDSDWDGYQQYLRDS
VELLCTRYGRIGGFWFDGNWSRKDADWQEDRLYGLIREHQPEAMIINNTGIGQGGALGHAEIDSTTFERGRPEPVDRTGW
PKHVAGEMCHTFNYHWGIATKDFNYLSPAHVIEEFCRCRRAGANLLMNVGPTASGRVPDYEAAALARVGDWISQIGTDAA
VRRACRGVRVGAGHHR
>A0A8G0AJP5 16|Lactobacillus panisapium.|PF01120
MNRKLTRIKKYEDLGIGLFIHWGLYSQLKVGEWTEYIHHRDKREYEQLINKFNAEEFDADYLVSNAKKMGAKYIVLTTKH
HEGFFLYDTKGLSKFDAIHSPAKRDIIKEFINACNKQKIKPFLYMATYDWHSDLYQNDFEGYLNYLLESVRILCTNYGPV
GGFWFDGDWNKKDANWKLDRLYGMIRKYQPNAIIVNNTGLQNRGKISNPEIDVVTYERKTPDQVNHGFGGKYVAGEASIT
MNQHWGFAKNDVNFKSTKEIVENIVHARGIGANILLNIGLTGTGEIPIMNQAIMEQVGKWVNMANESLYETRPKQELRAS
GNTKDVVLQNKSKNSIYLFIHDLKIVGNENVVLGGEGINLRSFSGIFKEIKKITWLDNGESVPFMQDKNKGILTIDAGGY
TYGTDWCVRVAKINF
>A0A8G0F4B6 16|Lactobacillus panisapium.|PF01120
MKIETKISNFEKMGIGLFVHWGLYSKFAKGEWSQNILNIPTYQAAFNEFNPKEENIRSLVRLAKKCGFKYIVLTAKHHDG
FYLFDTKNINNFDSVHTPFHKDVIKIFTDECHRQKIAPFIYYATYDWNNVKYRDDFNGYLAEMRQLIKLLCTNYGEIGGF
WFDGNWDKPHADWQEDLLYQEIRQLQPNAIITNNTGLEKQGVTEGREVDVLTFERGNPTAIKHVQNQRYLAAETSLTLNK
HWGNAQNDLNYLSGHQLIEQICRTRKVGANLLINVGPEFDGSLNIHCRSLIELVGQWMAINHEAIYHTNNYEHSTYSTIS
NDHDFIKGNYLFVDDLGNIGNSNVVLGGEQARELVFTNFAKQKIDHIAWLDNQKPLAFKQDQAANTLKIAADGFEYGTNL
VERVAKIYY

>AlfB_CAQ67877.1
MTEPLPRIQHYEDLGLGLFIHWGLYSQMAVGEWTELIHHRNQHDYEQLIKTFTAAQFDAK
KIAHAAKAVGAKYIVLTTKHHEGFFLYDTKGLSDFDVMHAPARRDLIAEFVAACREEDLL
PFFYMATYDWHTPLYDDDFPAYLTYLQKSVEVLCRNYGPVGGFWFDGNWNKKDADWHLPE
LYGMIRHYQPNAIIVNNTGLKNRGQVSDPEIDVVTYERRTPDEIYHGAPNEKYVAGEISI
TLNQHWGIAANDLNYKSPAEVIETVAHARHIGANILVNIGLTGTGAIPAAAQTYMHLLGR
WTAMAAPVLYKGRPVPVTSAHGTRDFVLHTSKHDFLCILDLQVVGNDNVVLGGEGVNPRS
FVGIGQPIQRIHWLDNDEVLSFTQDLDKKVLTVDATGYPYGSDWVVRIAQIDYE

>BDI33788.1 alpha-L-fucosidase [Capsulimonas corticalis]
MNTQLLIPTPEPRIARFETLAYGMFIHWGLYSQMGRGEWVQNFEQISVSEYAKLQDTFTARDFDARAIAK
LAREAGMKYITLTTRHHEGFSLYDTRGLNDFDAPHSPAGRDLVAEFVEGCRAEGIIPFFYHTTLDWRWDS
ANCSAEKFDEYLDYLNASVETLCANYGEIGGLWFDGNWSRPGADWKEDRMYATIRRHQPEAMIINNTGLD
ARGALGNPELDSTTFEQGLPTQPDRRGWPKYVSVEMCQTMNTHWGVGANDFDYLSPGKVIQNLSACRKAG
ANYLLNVGPTATGAIPEYETATLRRAGDWVKINGDSIYETKPTDIRCQGRDFVLRNGDKLYYFAHDLGRI
GDAHVTFEGGSAGPRALSNFSSPIKSAKWMDSGEDLSWAQNTETKIAALNCTGYPYGSNLVVRVAEIELG

>UPU33000.1 alpha-L-fucosidase [Pediococcus acidilactici]
MMVEDKILNFEKMGLGLFIHWGLYAHFAEGEWAQNILEVPNYSQAFTHFNPDPKKIRQWVTLAKQNGFKY
IVLTAKHHDGFCLFDTKGISEFDSMHTPFKADVIKIFVDECHRQGIAPFLYFATYDWHNPKYTADFPGYL
AELRQLIRLLATNYGEIGGFWFDGNWDKPNADWQTDQLYSEIRQLQPQAMITNNTGLEQQGVNQGEAVDV
LTFERGNPQNIKHEQHGRYFAAETSMTLNRHWGNAENDLDYVAARQLIEQICQSRKVGANLLINIGPQFD
GSIDLPSQALLELVGKWMRVNGTAITATANETHPTYIAENNDKNFIKGDYLFVTGLQNIGNHNVVLGGEQ
AQEIIFQGQMPQRKIKRIVWLDNGQSVDFQQSSDELKILADSFRYGTHLVVRVAQITFVD

>UVI31247.1 alpha-L-fucosidase [Paenibacillus sp. PHS-Z3]
MTHNNIPIPEPRIAHFEQLGFGMFIHWGLYSQLGQGEWIQHLGSIPMPEYVKLQDTFTAADFDAKEIARI
AKKSGMNYITITTRHHDGFSLYDTRGLNEYDAPHSPAGRDLIAEFVTACREEDLLPMLYHTTLDWHEESF
KNDFDAYLEYLYKSVEILCTHYGKIGGLWFDGNWSKPDADWKLDELYSMIRRLQPDALIINNTGLDQRGA
TGHPEIDSVTYEQGRPEPMNREGMPKYVAAEMCETINDHWGIGSIDFAYKSVPYLIESLCACRKVGANYL
LNVGPTATGRIVPIQQHLLETVGEWIALHNKPVYEGKPSDVKGEGSNFVLETLDGKLYAFIYNLKISGHD
NVTVGGGGAGDKTFTGLSRKISSIRWLDNGEKLQFKQDESAGSFTFNATGYPYGINLVVRVAEIEAESI

>UTC06805.1 alpha-L-fucosidase [Latilactobacillus curvatus]
MMEIIERINAFEKLGLGLFVHWGLYAKESRGEWSQNILALPDYQAAFHEFNPDNANLKQLVTQAVENGFK
YIVLTAKHHEGFYLFDTKGHSNFDSQHTPYGGDAIQVFVQACHQAGIKPFLYFATYDWHDELYQHDFKAY
LAKMRQMIELLCTNYGEIGGFWFDDNWDKPDADWEETALYQLIREKQPNALIINNTGLEEQGAIRNPLID
VLTFERGNPQSINHQGPQKYLAAETSMTVNKHWGVAKNDINYVSPKQLIDQICNSRKVGANLLINTGLEF
DGAIPAFSQSLLKIVGQWMSVYGEAIYATNHYENQTYLASGETTDFIKGNYLFVYGLGNIGNSNVVLGGE
KARKIVFNQYPQRVTSITWLDNQALFEFEQALDGTLTIYANAFQYGTHLIDRVATITVED

>AWM73949.1 alpha-L-fucosidase [Lactobacillus apis]
MVEALTRIKQYEDLGLGLFIHWGLYSQLEVGEWTEYIHHRDKAEYEHLINNFSAKDFDAEQIVLSAKKMG
AKYIVLTTKHHEGFFLYDTQGLSEFDAMHSPAHRDLIREFIDACHKYNVQPFLYMATYDWHNELYETDFN
KYLDYLLKSVEILCKNYGSIGGFWFDGDWNKKEANWKLDRLYGTIRKYQPNAIIVNNTGLKNRGKISNPE
IDVVTYERKTPDQVNHGFQDKYVAGEASVTMNKHWGYARDDLNFKSTKELIENIVHARGIGANILLNIGL
TGTGQIPLMNQAVMEQIGKWTKMAGQSIYTSRPSSAIKASGNDKDIALIDKNTLYLFLHDLEIVGDDNVV
LGGEGINLRSFSGIFKQIEKITWLDDQKELPFMQDVDRGTLTVDIGGYTYGTDWCVRIAKVSFK

>VEF36686.1 putative alpha-L-fucosidase [Lactobacillus paragasseri]
MYKAKRIENYENMGLGLFIHWGLYSLLSQGEWTEFIHNIPKDKYELLTKKFVADKFNPKKIVKAAKQMGC
NYIILTTKHHEGFFLYDTRGLSNFDAPHSAAKRDLIKEFVDACHDEDIKPFFYMATYDWHNPDYVQDFDK
YLEYLRKSVEILSKNYGEFGGFWFDGNWNKKDANWKLDELYGTIRKYQPNAMIINNTGLKNRGKVSNAEI
DAVTYERGLPNTVNHGNHNEKYVAGEISVTLNQHWGNAGMDLDYKSPKEIIETIVHGKKIGANTVVNIGL
KADGSIKPIDKDYMSLIGKWTSLYHKAFYNGVHNALPSASNSKDFAIRVGKYYYFFVHDLKIKGNSNVVL
GGEGINPKTFTSINHQINKLVWMDNDEALKYIQDNKSGILTFDATGYRYGSDYVVRVAKGISDDT

>QUS95503.1 alpha-L-fucosidase [Lacticaseibacillus rhamnosus]
MSEPLPRIKRYEDLGLGLFIHWGLYSQLAVGEWTEFIHHRSRSEYEKLIATFTANQFDAEAIAHAAKMMG
AKYIVLTTKHHEGFFLYDTKGLSSFDVMHSPANRDLIAEFVAACRKEGLLPFFYVATYDWHSPLYEENFP
AYLDYLKASVEVLCRHYGPVGGFWFDGNWNKKEADWQLPALYGMIRKYQPDAIIVNNTGLKNRGKVSDPE
IDVVTYERRTPDEIYHGAPNAKYVAGEISMTLNQHWGIATNDLNYKSPAEVIETVAHARHIGANILVNIG
LTGQGAIPASAKTYMALLGRWTTMAAPALYRGRPTAIVSGQGARDFVLHADAHDYLCVFDLKVVGNDNVV
LGGEGVNPRSFVGIDRPIESVYWLDNEEYLSFTQDLHKRVLTVDATGYPYGSDWVVRIAQIDYKSENRTV
KSD
