# Supplementary material for: Exploring the sequence-function space of microbial fucosidases
Source: Commun Chem. 2024 Jun 18;7:137. doi: 10.1038/s42004-024-01212-4 (PMC11189522; doi:10.1038/s42004-024-01212-4)
Supplement: Supplementary file 7 — Supplementary data 5 [file 42004_2024_1212_MOESM7_ESM.zip › supplementary file 4/cluster_17.fasta]

>A0A193BRY0 17|Amycolatopsis orientalis|PF01120,PF07691
MRRQPLRALVALVIATTALGVTPAAAEAAPPPTGPGTDYAYDDPFTADRTRWWREDRFGQFIHFGAYSQLQGKYQRPDGT
VCQDAEWIQRNCQIPRAEYEQIAAKFNPAGFDANAIAQTAKDAGQKYVVITSKHHEGYAMWPTKVNKFNLRDHSSFDKNR
DILAELKRATAARDVKLGFYYSIWDWHDPDFPDPATFPKYKERMYAQLKELVDNYHPAVLWFDGEWSADRPNNPWTEKDG
EELEAYVRGLDPSIVVNNRVGKRRVVDGDTGTPEQEIPDKPVDGQLWESCMTLNGSWGYTDWDHNWKSPADLTRKLLSIA
GRSGNFLLNVGPDRNGRVPQESVDRLKQMGQWLRTAKQSSAVYGASAPGLVAEPGWGVVSRRGDKLYASVFDWPASGGSL
TLDALAPFRVRDARVLGSGQRVKVEQSSGSVKLTPSGGRTNDIATVIELSVDPLPQAPVGRGTGLTAEYWPNMDFTGTPA
VRRVEPGVNHNWKFTGSPDAKIPAEAFSSRWSGQVTARDTGKYTFTTVSDDTVRLWVDGKLLIDNMTPHGPSVDKATIDL
VAGKSYAIRLEQTERGGEASMKLLWSSPNTPQQVIPARQLHPAG
>A0A1D7VPS4 17|Streptomyces lydicus.|PF01120,PF07691
MHSRPKPFRAPVVLAAPVALLLAAGGPVAAAHPPAPATRPPARTAAGPGTNHATDDPFTAARTSWWRQDRFGMFIHFGAY
SNLEGEYTRPDGTVCRNAEWIERECGIPAAEYEKQAATFDPSAFDAEAIVRAAKDAGQRYLVITAKHHDGYAMWPTKQNT
WNLRDHSAFDPHRDILAELKKAADAAGIKLGFYYSIWDWHDPDFADPATFPRYKQRMYGQLKELIDNYDPALLWFDGEWD
AERPANRWSRRDGADLQAYLHGLNPRLIVNNRVGKREVVDGDFGTPEQEIPAEPVDGQLWESCMTLNDHWGFARYDTHWK
SPATVVRNLLDVASRGGNYLLNVGPDKYGRIPQPSVDRLRETGRWLAAHGQGDAVYGAGYTGLVAAPPWGTVSRRGDVLY
AAVTSWPAAGTPLHLTARAPFDITSARVAGSSQRVRVARSGDGFDLTPSGAATGPLASVLRLTIEPPAAAPAGDGTGLTA
RSWANDSFSGPPAAVTVDPTVNKSYRFDGSPDAGIPADHFSTRWTGSVQPRFDEPYTFTTVSDDTVRLWIDDRLVIDSTT
PHGPKVDKGTVVLKAGHRHRIRIDYTERTGEAYLKLLWSSPSQAQEIVPRSRLHAD
>A0A2K9EZN5 17|Streptomyces sp. CMB-StM0423.|PF01120,PF07691
MHTPRPRTTRRVAALPLLVAAALAAAALPAGAAATPAAAAPAAAPPASGSGTDHAVDDPFTSERTSWFRQDRFGMFIHFG
AYSNLEGEYTRPDGTVCRDAEWIKRQCNIPDEEYEKQAATFNPADFDAEAVVGAAKDAGMRYIVITSKHHDGYAMWPTKV
NSWNLRDHSAFDKRRDIMAELKKAAKKAGIKLGFYYSIWDWHDPDFADPATFPQYEKRMYAQLKELVDNYDPALLWFDGE
WATDRPHNPWTAQDGERLETYLRGLDPDLVVNNRVGKRRVTDGDYGTPEQEIPGAPVDGQLWESCMTLNGHWGYARYDEN
WKSSASLVRNLLSTASRSGNYLLNVGPDARGRVPEPSVQRLGEMGDWLRTAGQGNAVYGAGFGGLVEQPDWGFVSRKGDK
LYAAVTTWPAAGGSLHLKARTDIEVTGARVLGSDQQVTVTEAGDGYDLTPAGSATNDAATVIELTADPGPTAAPGGGTGL
KQEVYDNPALTGTPKVTRTDADINHSWKYTGSPAKNIPADGFSVRWTGSVEPRRSETYTLTTVSDDNVRVWLDGKLVIDN
WTPHNTSVDKAQVDLEAGTRHSLKVEYAEQTGDAHMKLLWSSPGQDQQIIPQQQLYPN
>A0A2Z3V227 17|Streptosporangium sp. 'caverna'.|PF01120,PF07691
MRSTSLRAALSLLVALTATSIMPPSPASAAPGDNYVSDDALSSSRTRWFDEARFGMFIHFGTYAMYKGQYNACREVEWIK
RQCNIPWSEYEAKAATFNPASFDANAIVQLAKQAGQKYIVITAKHHDGFAMWPTAVNRWNLRDHSGFSRDLLRELKTAAT
ANGIKLGFYYSIWDWHDPDFVGDFPAYVTKMKAQLQELVTGYDPAVLWFDGEWTETNPVNPWSAQNGEDLERFVHGISPQ
VVINNRVGKRRAVDGDFGTPEQALAGSPPSIQLQESCMTINNTWGYAAWDTNFKSPTTMVRDLATLTSNGANLLLNIGPT
DTGAVTAGQADGLRGIGTWMAVNGAAITGAGHTGLVGQPSWGRVTRKGNKLYLIVNSWAGTLHLSRRSPFTVTGARVLGS
TSPVSVRAAGDGYDFLPGGGTTNAIATVIEADITTPAPTAAGTGSGLRAEFWNNTTFTGTPAVTRTDPTVNYAWRFGGSP
APSIGVDNFSGRWTGSIEPRYSERYTFTTASDDTVRLWIDGQPVIDNTTPHTAAVDQGSVTLVAGRRYDIRLEQTERGSE
AFMKLAWASPGTPAQIVPQSQLYPTVGTIQRFNDNVATYSTGWATSSARGFGDYNDDVRYTTTNGASFTYAFNGTGIDYL
SERNSDQGLVDIYLDDVLRATVDTTSGARLTQQVIHSVRGLSRGTHTLRGVKRSGTYMLVDRFDVTP
>A0A5B7V1I4 17|Streptomyces sp. YIM 121038.|PF01120,PF07691
MRRRVTTLALLLTAAALPLSALTPAQGAPRHQRAAGPGTDHAADDPFTADRTDWFRQDRFGMFIHFGAYSQLEGEYARPD
GTVCRNAEWIKRQCKIPTAEYEQRARSFDPADFDAGAVVKAAKDAGMKYIVITSKHHEGYAMWPTKVNSWNLRDHSSFDK
KRDILAELKRAADAAGIKLGFYYSIWDWHDPDFPDPATFPKYEKRMYAQLKELIDSYDPALLWFDGEWDTDEPHNPWTAR
DGERLEAYLRGLNPDLVINNRVGKRRVVDGDYGTPEQEIPDAPVDGQLWESCMTLNDHWGFARYDQNWKSGGTLVRNLLA
TTSRSGNYLLNVGPDARGRIPRQSVDRLKEMGTWLRTAGQGEAVFGARYGGLVEEPDWGTVSRKGDTLYAAVTRWPGAGR
PLHLRARTDFTVTSARVLGSSQQVTVAKSGDGYDLTPSGAATNPTATVIELRTDPGRASRPGDGKGLKQEVFDNAELSGT
PKVTRTDPTVNHSWKYTGSPHPSVPADRFGVRWTGSVEPRRSETYTLTTVSDDVVRVWIDGKLVIDSWSPHEPKVDKARV
RLEAGRRHAVRVDYAEQTGEAHMKLLWSSPNQPQEVIPSTQLRTR
>A0A5P9PCY9 17|Amycolatopsis sp. YIM 10.|PF01120,PF07691
MIRRPWRGALLALVAAATFAGTPPAVAQAAGPGTNYAYDDPFTADRTQWWRDARFGMFIHFGVYSHLEGEYTRPDGSVCR
DAEWIQRQCAIPPAEYAQFAQQFNPAEFDADAIARTAKEAGQKYIVITSKHHDGYALWPTEVNDWNLRDHSSFDKQRDIM
AELKAATEKYGIELGFYYSIWDWHDPDFPDPATFPKYRERMYAQLEELVDNYQPKVLWFDGEWSTDRPNNPWTAQDGEAL
EAHVRGLDPEIVVNNRVGKRRLADGDTGTPEQTIPAEPVDGQLWESCMTINGSWGYARWDDRWKSTKDLTGNLVSIAGRS
GNYLLNVGPDAKGRIPQQSVDALRGMGSWLNQHRQGQAVYGAHTPGVVAEPDWGAVSRQGDTLYASVYDWPGAGQSLNLN
ALSPFEVRSARVLGSGQRVDAVRDGDTVKLTPSGAPTNDIATVIAIGIAPPKAAPEGNGTGLTASYWANRNGSGTPTITR
VEPQLNYNWKYTGSPDKTILSSGYAARWTGFIEPRHSENHTLSTLSSNTVRLWVDDKLVLDNWIDHGPVIDKVTLPLTAG
HRHKIRMEVKKETDEGIAKLFWSSPNTPQQIIPKSQLHPA
>A0A5R9M196 17|Streptomyces sp. So13.3.|PF01120,PF07691
MSRSARTLHLALAFVVALVTAISLTGGPATAAATPTAAPATAGPGTNYAYDDPFTSARTQWWRDDHFGMFIHYGAYSQLQ
GTYTRPDGSACRDAEWIERDCAIPKAQYEDIAAQFNPASFDANAIVKLAKDAGQRYIVQTAKHHEGYAMWPTKVNTWNLR
DHSSFSKSRDILAEMKAAADSQGIKFGLYYSIWDWHNPNFTADFPQYKKDMYAQLKELVDNYHPAVLWFDGEWATDNPTN
PWSTADGEALQTYLHGLDPNLVINNRVDKRRVVDGDYGTPEQEIPPAPVGGQLWESCMTLNDHWGYAGYDTNWKSATTLT
RNVVDIASRGGNYLLNIGPDKTGAVPSGAVDRLRSMGSWLSANGQGAAVYGAGAARNVATPAWGAVASAPGNKLEASVYT
WPGAGKPLHLKATAPLTITGARVLGSSQQVTVKAAGDGYDITPSGAAVNATATVIELTYAPPQPANGTGTGLTAQYWDNT
SFSGAPKVTRTDRTINFAWRYLGSPDPAVPTDNFAARWTGSVQPRYSETYTFLTVSDDTVQVWVDGKQIISNTTPHDAAV
NTGTVTLQAGKKHSIRIDFTERTGEAAMKLLWYAPDEAQRIVPAGQLYPS
>A0A7H1B3U2 17|Streptomyces xanthii.|PF01120,PF07691
MRIQRSIAGLAVLLAATLTATAAGPVSAAPSEAPAASGATAAGPGTDYAHDDPFTSERTDWWRQDRFGMFIHFGAYSNWE
GEYPRADGTVCRDAEWIQRSCKIPTDAYEKKAATFDPADFDAKAVVKTAKDAGMKYIVITSKHHEGYAMWPTKVNSWNLR
DHSSFDKNRDILAELKKAADDAGIKLGFYYSIWDWHDPDFPDPATFPKYEKRMYAQLKELVDSYDPALLWFDGEWDTEDP
HNPWTARDGERLEAYLHDLDPDLVVNNRVGKRRVVDGDYGTPEQTIPDAPVDGQLWESCMTLNGHWGYARYDQNWKSPGS
LVRNLLATSSRSGNYLLNVGPDSRGGIPRQSVDRLKQMGDWLRADGQGEAVYGARYGGLVDEPAWGSVSRKGDVLYAAVT
DWPAAGQPLHLKARTDFKIAHARVLGSDQEVTVTRSGDGYDLTPSGGPTNDIATVVRLTVDTGPETPTSTGHGLKQEIFD
NATLSGDPKITRVDPTVNHAWKYAGSPDPSIPADTFSVRWSGHLTAPRTENYTLTTVSDDTARVWIDGKLVVDASDPHGP
RVDKGTVRLTAGTRHAIRIDYTENTGEAHMKLLWSSPDQEQEIVPARRLTAD
>A0A7H8IGW7 17|Streptomyces sp. NA02950.|PF01120,PF07691
MRMPGRARRFLRSPSPRPRRALSVLLGLVLATILTGPGLAGPAPAVAAPAAPTARAAAGPGTDYATDDPFTADRTAWWRQ
DRFGMFLHFGAYSQLEGEYTRTDGSVCRNAEWIQRSCSIPRREYEDIAQGFNPAAFDAKAVVKAAKDAGQRYIVITSKHH
DGYAMWPTRHNGWNLRDHSSFDKRRDILAELKSAADDAGIKLGFYYSIWDWHDPDFAGPATFPAYEKRMYAQLKELIDGY
HPDLLWFDGEWDTDNPVNRWSPRDGERLEAYLRGLDPGLVINNRVGKRRVVDGDYGTPEQEIPGAPVDGQLWESCMTLND
HWGYAKYDQNWKSPATLTRDLLDIAGRGGNYLLNVGPDRLGRVPQPSVDRLRAIGDWLRTDGQGRAVYGAGAPGLVAEPS
WGAVSRRGNTLYASVTSWPAAGRSLHLSARTPFRVTGARVLGGGQRITVTEAGDGFDLTPAGGAPDPTASVIALSVKPPA
SVPPGAGKGLRAEIYANDTFTGQPAVTRTDPTVNHAWKFAGSPDPAVPVDHFGVRWTGFLEPRHSETYTLTTVSDDTARV
WIDGRLVIDSTTPHEPRVDKATVALRAGHRHTIRIDYTERTGEAHMKLLWSSPDQSQRIVPSSQLFTP
>A0A7H8JNQ8 17|Streptomyces sp. NA04227.|PF01120,PF07691
MSLGDPHVREPRTRRTPRFRKAVVPLLGAALLATVAPAVQAAPASVSAPSAAARAEAPATGPGTNYATDDPFTSSRTSWY
RQDKFGMFIHFGAYSNLEGEYTRPDGSVCRNAEWIMRQCAIPKDAYEKQAAGFNPAQFDAKAVVKAAKAAGQRYIVITTK
HHDGYAMWPTKQNTWNLRDHSAFDKNRDILAELKRESDAAGIKLGFYYSIWDWHDPDFADPATFPQYKKRMYAQLKELVE
GYDPALFWFDGEWDADNPRNRWSRRDGAELETYLRGLDPDLVINNRVGKRGVVEGDFGTPEQEIPGETVPGQLWESCMTI
NNSWGYAKHDENWKSPTTLIRHLNDIAGRGGNFLLNIGPDRLGRIPQPSVDRLAAMGDWLRSAGQGESVYGSEAADQVVE
PSWGSVSRKGDKLYAAVHEWPAAGKSLHLTGRTPLEVTKARVLGSEDAVRVTASGDGIDLTPSGSAPDASSSVIELSLKP
TPAAGEDKGTGLRAESFANETFSGPPAVTSTDATVNESYRFDGSPAASIPADHFSTRWTGRLEPRYSEEYTLTTVSDDTA
RVWIDGKLVIDAGTPHGPRVDQGKVTLKAGQKHTIKVEHTEGGGEAHMKLIWSSPHQSQQVVPATRLYTP
>A0A7L5T3B0 17|Streptomyces sp. Rer75.|PF01120,PF07691
MRVSPRALSLSGLSRGLSLLLGLFLALTLTGPSAAAAPSAAAPEADRAAEPGPGTDYAADDPFTSARTSWWRQDRFGMFI
HFGAYSQLEGEYTRPDGTVCRDAEWIKRNCQIPMSDYEDMAQGFNPSSFDAKVVVKAAKDAGQRYIVITSKHHDGYAMWP
TQQNTWNLRDHSSFDKKRDILAELKTAADRAGIKLGFYYSIWDWHDPDFADPATFPQYRKRMYAQLKELIDGYDPALLWF
DGEWDADDPTNTWSPKDGEQLEAYLRGLDPDLVINNRVGKRRVVDGDYGTPEQEIPDAQVDGQLWESCMTLNGHWGFAKY
DENWKSPRTLARNLLDIAGRGGNYLLNVGPDKLGRIPQPSVDRLREIGSWLGTSGQGRAVYGAGSAGLVAEPGWGAVSRS
GNTLYASVTSWPAAGQPLHLTARAPFQVTGARVLGSDQKVAVTAAGDGFDLNPSGGPVNDVASVIKLTVEPSGASVPPGR
GTGLRQEVFANDTFTGPPVITRTDRTVNHAWRNAGSPDARVPADRFSVRWTGSLVPRHSQTYTLTTVPDDTVRVWIDGKL
LIDDTTPHTAQVDKATVDLRAGQRHAIKIEYTEQTGEAHMKLLWSSPDQPQQIVPRTQLHTS
>A0A8T8QA55 17|Amycolatopsis sp. CA-230715.|PF01120,PF07691
MTFRRSAVRCLLGMVAVATLLGGVPATAAPPPPPGPGTNFAPDDPFTAARTQWWRDDRFGMFIHFGAYSNLQGKYQRPDG
SVCQGAEWIQRSCEIPKAEYEKQAATFNPSGFDADAIARTAKDAGQKYVVLTAKHHEGYAMWPTKVNDWNLRDHSSFDKN
RDILAELAKATRKQDVALGFYYSIWDWHDPDFANPATFPRYKERMYAQLKELVDNYHPKVLWFDGEWSTDKPNNPWSERD
GQELEAYVRSLDPGIVINNRVGKRRVVDGDTGTPEQEIPDKPVAGQLWESCMTINGSWGFAEWDHDWKSASELTRNLTSI
ASRSGNYLLNVGPDRTGRIPKESVDRLHQVGSWLRTAGQGKAVYGAGAPGIVAEPGWGVVSRKGNRLYASVYQWPSAGNS
LDLKALSPFRVTGARVLGSGQRVGVAQDAGGVHLTPSGKPANDIATVLELDIAIPPLAKPGHGDGLTARFWPNSTFTGEP
TVTRVDRGVNYNWKFDGSPAASIPAENFSSRWTGAVVPRESGPITFTTVSDDTVRLWIDGKLVIDNSTPHGPAVDTGTVP
LVAGKKYAITLEQKENGGEASMKLLWSGPNTPQQIVPASQLYAHG
>QNF53971.1 alpha-L-fucosidase [Streptomyces sp. KY2]
MQRRRRGRARALGTLLGAGLVAVCLPALPGGPGAAARTAAVAGAQGAVSGPGTDHAVDDPFTAERTSWWR
QDRFGMFIHFGAYSQLEGEYTRPDGSVCRDAEWIMRECAVPKEEYEKQAARFDPSAFDAEAVVRAAKNAG
QRYIVITSKHHDGYAMWPTKVNSWNLRDHSAFDEHRDIMRELKTAADKAGIKLGFYYSIWDWHDPDFAGP
DAFPRYKKRMYAQLKELVDEYDPALLWFDGEWDADNPVNRWSARDGAELESYVKSLKPGLLVNNRVGKRR
VVDGDFGTPEQEIPDGPVDGQPWESCMTLNGHWGYARYDHDWKPAAELVRNLLASAGRSGNYLLNIGPDS
KGRVPAESLRRLRDVGSWMRAHGQGRAVRGAGYSGLVESPGWGEVTRGRRGQLYAAVTDWPEEGKPLHLK
ARTDFEITGARVLGSGQKVAVSRSGDGFDLMPSGGPVDEKATVVELRVSVPRGRAGSGSGLKARFWDNDS
FRGAPAATRTDASVNHAWRFDGSPSPSVPADHFSARWTGSVQPRWSDTYTFTTVSDDTARVWIDGRLVVD
ASDPHGPRVDTGTVRLRAGKRHRIRVDYRELSGEAHMKLLWSSPHQQQEIVPRSQLYGK

>UNM12773.1 alpha-L-fucosidase [Streptomyces formicae]
MRWVDACRAQLSPHHHWSRHACHACPACPACPARTRSLRPVRSLSLLLGAVLLAVTAPAVTAGPASAAGP
GTNHATDDPFTSSRTAWFRDAKFGMFIHFGAYSQYEGEYTRPDGTVCRNAEWIKRSCAIPTAAYETAARQ
FNPSAFDAQAIVSAAKNAGQKYIVITSKHHDGYAMWPTKQNTWNLRDHSSFSPDRDILAELKTAADAQGI
KLGFYYSIWDWHDPDFPNADTFPKYRTRMYAQLKELIDNYDPALLWFDGEWDTDNPVNRWSRQDGAELET
YLRGLDPGLVINNRVGKRRVVDGDYGTPEQTIPGAPVDGQLWESCMTLNNSWGYAKHDTDWKTATTVVQN
LLDISGRSGNYLLNVGPDKLGRVPAASLDRLDDVGRWLSTAGQGSAVYGTGGATGLVADPAWGAVARKGH
AKLYASVFTPSWPAAGQALHLTAKVPFTVNSARVLNSSGTVTVTKAGDGFDLKPSGGPVDGAASVIELSI
TPPSPTAPGSGTGLKAESFANTSFSGTPAATTTDPTVNKAYRFDGSPAAGIPADNFATRWTGFVQPRYSE
PLTFTTLSDDTVRLWVDGQLVIDNTTPHVPQVNKATVTGLQAGQKYAIRVEHTEQTGEAHMKLFWSSPSM
EQVIVPRTQLSPS

>UQT55418.1 alpha-L-fucosidase [Streptomyces durmitorensis]
MRTQLSRTRRRVAGIALLLASALAATAVPAAVAAPTEPPAAAAPKAERPAPTGPGTDHATDDPFTADRTN
WFRQDRFGMFIHFGAYSNLEGEYKKADGSLCRDAEWIQRQCDIPKAEYEKQAATFNPADFDAKAVVKAAK
DAGMRYIVITSKHHDGYAMWPTKVNDWNLRDHSSFDKKRDILAELKKASDDAGIKLGFYYSIWDWHDPDF
PDPATFPQYEKRMRAQLKELVDNYDPALLWFDGEWDTDKPNNPWTAKDGEKLEAYLRDLDPDLIINNRVG
KRRVVDGDYGTPEQEIPGAPVDGQLWESCMTLNGHWGFARYDTDWKSSSTLVKNLLSTTSRSGNYLLNVG
PDARGRVPQPSVDRLKQMGDWLRTSGQGDAVFGARYGGLVDEPSWGSVSRKGDKLYAAVTQWPASGAALH
LKARTDFKVTSARVLGSDQKVTVTKSGDGFDVKPSGAATNDTATVVELKVDPGPTARPGKGKGLKQEIFD
NADLSGTPKITRTDATLNHAWKYEGSPAASIPSDKFSVRWTGTLEPRRSETYTLTTVSDDMARVWIDGKL
VIDSWTPHEPKIDKSQVALTAGKRHSIKVEYAEQTGEAHMKLLWSSPGQEQQIVPAAQLYAR

>QCS10438.1 alpha-L-fucosidase (plasmid) [Streptomyces clavuligerus]
MHSRTALSLLLGAALLIVGCPSAQADPAPPPPPPPVSASAPGSGQGTNYAVDDPFTSARTAWWRQDRFGM
FIHFGAYSQLEGEYTRPDGTVCRDAEWIKRSCAVPMPEYERIARDFNPSAFDAEAVVKAAKDAGQRYIVI
TSKHHDGYAMWPTRQNTWNLRDHSSFDSRRDILAELKRAADAAGVKLGFYYSIWDWHDPDFPDPATFPRY
KQRMYAQLKELIDNYDPALLWFDGQWDAVNPVNRWSPQDGAELQKYLRGLDPGLIINNRVGKKRVVDGDY
GTPEQTIPAAPVEGQPWESCMTLNGHWGYAKYDTAWKPTGTLVRNLLDIAGRGGDYLLNVGPDRLGRIPG
PSVDRLREMGDWLSGHGRGRAVHGAGHTGLVADPDWGAVSRRGNSLYASVTSWPSTGTPLHLRVLAPFQV
KSATVLGSTQSVAVRRAGDGLDLTPSGGPVGTVATVIKLDIAPPAPAPVVGTGRGLKAEIWANENFAGPP
VLARVDPTVNESYRFDGSPAPQIPADNFATRWTGYLQPRHSGPHTLTTVSDDSVRVWIDGQLLIDDSVPH
DPRTGRATVTLTAGHRHAITVEHTERTGEAHMKLLWSSPYESQRVIPATQLHTP

>QUH00767.1 alpha-L-fucosidase [Saccharopolyspora erythraea]
MAIAARRLWRLLLAVGGTVALTAGVPAQAETAPPGPGTNFAVDDVFTSARTQWWRDARFGMFIHHGAYSQ
LEGEYTRPDGTVCRNAEWIQRECAIPKDEYERIAAKFNPAEFDADAIAATAKAAGQQYVVMTAKHHEGYA
MWPTEVNDYNLRDHSAFDPERDILAELEDATEREGVKLGFYYSIWDWHDPDAHDPATFPRYKQRMFAQLR
ELVENYHPAVLWFDGEWDTDNPFNPWTARDGEELEAFVRGLDPDIVINNRVGKRRVTDGDTGTPEQEIPA
EEVRGQLWESCMTLNDHWGFARYDQNWKSPADLTRNLAAIAGRGGNYLLNVGPDSAGRVPPESVDRLRQV
GEWLRTNGSAVRGAGVPGVVAEPAWGAVSRTGDELHASVFQWPGAGNSLELKATAPFEVTGARVLGSDQR
VDAVRDGDTVRITPSGDPVGDAATVVELDIRPRQPTPEPRGTGLTARFWDNPDFAGEPVVTRTDPGVDYN
WKYSGSPDAAVPSEGFSARWTGTVEPRFSEDYEITTVSDDTVRLWIDDRLVIDGTTPHEGAVDSAKVRLE
AGRRHAIRLEQTERGGEAAMKLLWSSPNTSQRIIPAGQLFPPG
