# Supplementary material for: Exploring the sequence-function space of microbial fucosidases
Source: Commun Chem. 2024 Jun 18;7:137. doi: 10.1038/s42004-024-01212-4 (PMC11189522; doi:10.1038/s42004-024-01212-4)
Supplement: Supplementary file 7 — Supplementary data 5 [file 42004_2024_1212_MOESM7_ESM.zip › supplementary file 4/cluster_18.fasta]

>A0A068B783 18|uncultured bacterium.|PF01120
MKKTNTWFDSARFGMFVHWGHCSQHGCELSWPLVGGVAALPEAKRLSVAEYHSTAATFNPQGYDPKEWARLAKRVGMQYA
IFTSKHHDGYAMYHTAENDFSIGHSPYGKDIVRSFLDAMRAEGLRVGIYFSLIDWHHPDYPAFTDADRPYRWGQWRRSSP
EAWVRYQQFMFGQIRELLTEYGKIDIIWFDGGWERTPDEWKATELEAMIRSLQPEILINDRLPGAGDYDTPEQFVPPQLP
ARAWEACMTINESWGYNPDDKQFKSGRQLVHTLCEIAARGGNLLLNVGPMADGKLPSELLERLAVIEGWMARNAESIIGT
APGLEPWQFYGPSTRRDDRIYLHLLMRPYDTVSVRGLPIRRVRSVRALGADRELAFTTRAPIIESLFGADPVGEITITVP
EDVVDPYATVLAIDVA
>A0A0M4LS50 18|Arthrobacter sp. ERGS1:01.|PF01120
MAPLSPQAREHTDSWFKGAGLGMFIHFDHASQQGLEASWPIVGSVEGLEFNETVLVDDYHRSAATFDPAQWDPEELAAQA
AAAGMGYAVFTTRHHSGWSAWPSKASDRTIASSPYGRRGGDLVREFVDAFRAAGVRVGLYYSLSDWGHRQYPAFTDAMRP
YLHADYPRPSAGDWAAYRQYLKDQLTELLTWYGPIDLLWFDGEWERSREEWDSAGLEAHIRTLAPNVVINDRLIGSGDYR
TPEQFIPPQPLDEPWECSMTMCDTWSHVPSDTNYKSLHEIVRTLAEVTAKGGNLLLNVGPRADGSLAPEQAALLRGLADW
MDRNGEAVTGVEPGLEPWQYYGPSTAAGHNVYLFALAEPVEAVTVRNINVRRVKGVRQLGSETELPFSYRTAMEDRYLDD
PEGELTIDVSTLEDAGVIRVFVLELT
>A0A126Z373 18|Frondihabitans sp. PAMC 28766.|PF01120
MTGSVRDGVDLADWFTGAGLGVFVHWDHASQQGIEISWPIVGESIIPGRDRPEDEVTVEQYHSSAATFDPTRWNPAAVAR
LIRASGARYVVFTARHHSGYAMYHTRFSDFSVEHSPYGRDITREFVDAARAEGLRIGVYYSLPDWHHVDYPAFTDADRPY
PAEHQPQFDPQDATQRHRRPSPEAWARYVTYLRDQLTELLTDYGRVDLLWFDGEWERTADEWHTRELRQLIKSLQPDVII
NDRLTDAGDYATPEQGLPSTPPAGPWELCMTMSDAWAYRPTDTAYKSSRTLVEMLIETTSRGGNLLVNVGPRGDGSIPEP
ETVRLKEIGSWIAGHGESVIGVEPDLAIEFSGPVTRRPETIYLHLVARPVEAFTVRGVPVGRVRGVRLLGAETSLGFTAD
RNVHEFVADEKARIGELRIEAPEPTGALVDVVAIELEPV
>A0A1H2LX28 18|Jiangella alkaliphila.|PF01120
MPDPISSIVREPARIPGGEWFTGAGLGIFVHWDHASQQGIEISWPLVGRSIIPGVDVPEDPVTVEQYQSSAPMFDPRQWD
ASTLAKLAKNAGATYVVFTTRHHAGYSMFHTKHSDFGVEHGPFGRDIVREYVDAVRAEGLRVGFYYSLSDWHHPDYPAFA
DTDRPYPAEHWPAAGRPENAGLPVATDRHRRSSPEQWARYLDYLRGQLTELLTNYGTIDLLWFDGEWERSPEEWDSAGLR
ALIKSLQPDVVINERLPEQGDYKTPEQAFPLTAPEGPWELCLTIGQMWGYRPGDTKNKSARSLAVSLVEVVSRGGNLLLN
VGPRGDGSLVEAQAERLGQLGDWLATHSEAVVGTAPATGVDFYGPTTARDGVVYLHLVNRPVEEIVVRGLPVRRVTGVRL
VGTGAALPYEVAFEVHEVSGDDTAEPLGEIRIAAPEPTGALVDVVAVEFE
>A0A2H2XM61 18|Calothrix sp. NIES-4071.|PF01120
MSENIDNWFNTARFGMFVHWGHSSQLGCELSWPLAGGVFSLPFCNNIKVDEYHQSAKTFNPQKYNPQEWARLAKRLGMQY
AILTAKHHDGFAMFDTQASDFSIRNSPYQKDIVKEFIEAMRSEGIRIGLYFSLIDWHHPDYPAFTEADKPYNLLKHRQPT
TEQWHKFTDFMFAQVRELLTNYGKIDIIWFDGSWERTPQQWRAAELNDMIRALQPDILINDRLPGFGDFTTPEQFIPPQP
LDTMWETCMTINESWGYNSVDTNFKSSRQIIHTLSEVAGRGGNLLLNVAPMGDGQIQPEFLERLAAVETWMQAHAESIIG
TKPGLEPWQFYGSSTRRENLIYLHLLWKPYETISVRGVPIKKIKSVYNLKDKTPLEYTTRCAIMESFNPNPMGELTIIVP
ESVIDSYATVIVIHITED
>A0A5J6SYF5 18|Tepidiforma bonchosmolovskayae.|PF01120
MADWFATARFGMFIHWGHASQQGVELSWPMAGGNAALPTGAMTVAEYQASAATFDPRNRDFPALARLAKRCGMQYAVFTA
KHHDGYAMFHTKTSEFGVAHSPVGADLVREYVEAFRAEGLRIGLYFSLCDWHHPGYPALTDEDRPYRFGRGRQPTPEGWA
RFLADMFEQVRELLTNYGPIDLLWFDGGWERTPEQWRAKELEALIRRLQPGILLNDRLPGAGDFATPEQFVPPQPPAGPW
ETCMTLNESWGYVPSDTRWKTPRQVVHTLCEVAGRGGNLLLNVSPRGDGTLPPEQTAILEEVAGWMARHGEAITGTEPGL
EPWQFYGPATKRGNVTYLHLLMRPYDRVTVRGVPIDHVRRAWNVATGRELATSGRCAIVDRLLGRDPLGELTIEVPGEEL
DPLATVLAVEWE
>A0A7G5ILH1 18|Sandaracinobacter sp. M6.|PF01120
MRRTADWFEAARFGLFVHWGPWARAGWEASWPLVGGAPTLPLCQDVPAATYHANAEGWQPDPEAPERWVAAAKAAGMTYA
ILGSRHHDGYALWPSRAGGAYSHGVGRTAPGTDIVRAFVDACRRHGLKTGLYYSLPDWHHPSYPPFTDADRPYRFGFYPP
ATAGQWADYRAYVRAQLTELLSDYGRIDILWFDGAWERTPAQWDVDGLERLIRELQPDILINDRLPGKGDYATPEQFVPP
EPPAEPWETCLTMNMSWGFNSSDDRYKSATSLVHTLCEVASRGGNLLLNVGPDGAGDVPAPQAERLAAMGRWVALHGEAI
FATEPGLRPWQFYGPTTRRDRVLYCHLLMQPVAPVSVRGVRVRHLKRVTALGSGHDLPFEVRIPVIDELLGVDGAGEVLI
EVPDAARDAVATVLRLEFDEPVAASAG
>A0A7G6YC12 18|Leifsonia shinshuensis.|PF01120
MTPTLTAAPDSFVRTDLVQLPGGEWFTGAGFGLFVHWDHASQQGIEISWPLVGRSIIPGSDAVEDTVTVEQYQSTAATFD
PVEWDAVALARLAKRAGARYVVFTARHHAGYSMFHTAHSEFGIEHSPFGRDITREFVEAIRAEGIRVGIYYSLPDWGHPD
YPAFTMDDRPYPLEHWPAAADAANAGTPVADDRHRRPSPEQWARYQDYLRGQLTELLTDYGTIDLLWFDGEWERSEEEWD
SAGLRALIKSLQPDVVINDRLLGQGDYKTPEQGFPVVAPEGPWELCLTIGQMWAWRPGDTKSKSTVSLLTTLIEVASRGG
NLLLNIGPKGDGSLNGSQVRTLEEIGAWMDAHSESVVGVSPTTGVDFYGPSTARQGTLYLHLVMRPIEQVIVRGIPVGRV
RSVRLLATGEELPFEVNVEVHEQAEQSGEALGELHIPAPAASGAPIDVLAIDFEPLAG
>A0A8T9YJU0 18|Microbacterium sp. SSW1-36.|PF01120
MTPADFRRPTTRIPGGEWFSGAGFGIFVHWDQASQQGIEISWPLVGRSIIPGVDAVDDAVTVAEYQATAPTFDPQNWDAA
DLARRAKAAGATYVVFTARHHAGYNMFFTEQSDFGVEHGPFGRDITREFVDAVRAEGLKVGIYYSLPDWNHPDYPAFRDE
DLPYKLEHWPAAGMPEFADTPDATDRHRRSSPEEWSRYLEYVRAQLTELLTNYGTIDLLWFDGDWERSAAEWTAPGLRRL
IKELQPDVVINDRLPGQGDYRTPEQGFPLTVPTGPWELCLTIGDHWAWRTHPDNEKSARSLLVTLIDVVERGGNLLLNVG
PGPDGTLPEVENERLQEFADWMHAHAESVIGVEPTQGIDFHGPTTAREGRLYLHLTAIPVDEIIVRGLPVRRITRVHRLA
DGLELQHDASFEVHEASTAGDDSGELRIVAPASPSGALIDVIAIDFSTE
>B2JAB4 18|Nostoc punctiforme (strain ATCC 29133 / PCC 73102)|PF01120
MMNNWFDTARLGMFIHWGHSSQQGCELSWPLVGGVFSLPFCKDIPVERYHYTANTFNPQQYNPQEWAHLAKSLGMKYAIL
TAKHHNGFALFHTQESDFSIASAPYKKDIVREYIEAMRSVGLRIGLYFSLSDWHHPDYPAFTEAAKPYRFDQLPQPTAQQ
WERYIQFMFNQIRELLTNYGQIDIIWFDGSWERTPEQWQAQNLAKMIRDLQPNILINDRLPNCGDFETPEQFIPPHPPDH
PWETCLTINESWGYNSDDHCFKSSRQLIHTLCEVAGKGGNLLLNVSPMGNGQIPPEQLERLKDIADWMESHSESILDTTP
GLEPWQFYGPSTRKGVRASRAGGDRIYLHLLMKPYETISVRGIPIKRVKSVFVLADSTALTYTSRCAIIDSILNPNPLGE
LTIDIPESVINPYVTVICIDIDS
>B7KFE4 18|Gloeothece citriformis (strain PCC 7424)|PF01120
MNWFESARLGMFIHWGHSSSRGWELSWPLVGGVFSLPYCQDVAIAEYHQNASNFKPTDYNPRLWASLAKRLGVEYVILTT
KHHDGFSLFPTTTSDFCYGGGNSQQDLVKQFVEAMREAGLRVGFYFSLIDWHHPDYPAFTEADKPYRFDKIPQPTPQQWE
RFSEVMFEQIRELLTLYGRIDIIWFDGSWERTPSQWRSSELAQMIRQLQPDILINDRLPGQGDFATPEQFIPPKPPDGLW
EVCLTINDSWGYNKADNNYKDARTLVHKLCEIAAKGGKLLLNVSPMGNGQIPPPQQECLESVAEWMSRYGESIIDTQPGL
LPWQFYGPSTRKDNFYYLHLLMKPYETVSVRGIPIKQIESVKVVGSDRPLSYSGRCSIIDELTQNPQPLGELTITVPESA
IDPLATVLVIQLAQA
>D7CBT9 18|Streptomyces bingchenggensis (strain BCW-1)|PF01120
MTIPDWFGEAAFGLFVHWDHASQQGVEIGWPLVGHSILPGRTEPEADITVAQYQSTAATFDPHRWDPRAVARLARAAGAR
YVVFTVRHHAGYSMYHTEHSDFSIAASPYGRDITREFFDALRAEGLRVGVYYSLLDWNHPDYPAFTDADRPYPHDRYRRP
SPERWARYIDYVKGQLTELLTRYGTIDLLWFDGEWERTAEEWHAAELRELIKSLQPEVIINDRLPGRGDYATPEQGMPRR
PPGGPWELCLTMSDSWAYRPDDLDYKSPRLLAGYLSEVVSRGGNFLLNIGPRGDGSLVPTEVATLKRLGAWLASHGESLF
GAGPASERLDFHGPATQHDDTIYLHLLLQPQDLLVVRNVPIGSVAGVRMLGTEQPLEYSVNEEVHKANGAEDEPLGELFI
TVPPPTGALIDVIAIELSNSRKDESRAGL
>K9TS38 18|Oscillatoria acuminata PCC 6304.|PF01120
MRTFENEPMTLGNNWFDTARLGLFVHWGHSSQSGYELSWPLVGGVFSLPYCQNVTVDEYHRTAQTFNPIQYNPQSWARLA
KRLGMQYVILTAKHHDGFSLFHTQQSDFSIANAPYEKDIVREFLEAMRAEGLRVGLYFSLIDWHHPDYPAFTEADKPYQF
GKFRQPTSSQWERYLEFMFGQIRELLTDYGQIDLLWFDGGWERSPEQWRPQALQEMIRSLQPDLLINDRLPGFGDFDTCE
QFIPPQPPERTWEACLTLNESWGYNPTDSQFKSPRQLIHTLCEIAGKGGNLLLNVSPMGNGQIQSEQMKLLQEIEEWLTV
HHQSIVGTTAGLEPWQFYGPSTQRGNRFYLFLLMKPYDSVTVRAIPIKRIQGVSVMGEGQPLKYSTRCAIVDSLLNPEPL
GELTIQVPEQFINPYATVIAVDVMP
>Mfuc6_AIC77303.1
MKKTNTWFDSARFGMFVHWGHCSQHGCELSWPLVGGVAALPEAKRLSVAEYHSTAATFNP
QGYDPKEWARLAKRVGMQYAIFTSKHHDGYAMYHTAENDFSIGHSPYGKDIVRSFLDAMR
AEGLRVGIYFSLIDWHHPDYPAFTDADRPYRWGQWRRSSPEAWVRYQQFMFGQIRELLTE
YGKIDIIWFDGGWERTPDEWKATELEAMIRSLQPEILINDRLPGAGDYDTPEQFVPPQLP
ARAWEACMTINESWGYNPDDKQFKSGRQLVHTLCEIAARGGNLLLNVGPMADGKLPSELL
ERLAVIEGWMARNAESIIGTAPGLEPWQFYGPSTRRDDRIYLHLLMRPYDTVSVRGLPIR
RVRSVRALGADRELAFTTRAPIIESLFGADPVGEITITVPEDVVDPYATVLAIDVA

>UNM12786.1 alpha-L-fucosidase [Streptomyces formicae]
MSTPSTPSATWFDELGLGLFLHWGHASTRGWELSWQMTGGVHLQEPPLEAVSCREYFANAATFRPERFDP
AAWAELAWRAGARYVVFTAKHHDGFAMYDTKLSDYSVARTWGRDVTAEVVDAFRARGFRIGLYFSYVDWH
HEDYPRLTDDAVAKPYRVGVYRKGTPEQWANFRAFMLGQLDELLTSYGDLDIVWLDGEFEHSADEWGFGE
IRELIRARQPRALVNDRCVGHGDFTTPEQQLPIMAPDGPWEACLTMNTTWGHVPSDDTWKTPTAILHTLV
EAASMGGNLLLNVGPTGEGEFPPRAVERLEALAGWMERHAESIHGTEAGLELWQFHGPSTRRALPGGATR
LYLHLTMRPYEQITVRGVPVNRVRGVTVLGTGDPLVWTAHARLRDVHTASPDPTGELHIEIPSELLDGLC
TVVAVDLAPAPAPAPAPASASASASA
