# Supplementary material for: Exploring the sequence-function space of microbial fucosidases
Source: Commun Chem. 2024 Jun 18;7:137. doi: 10.1038/s42004-024-01212-4 (PMC11189522; doi:10.1038/s42004-024-01212-4)
Supplement: Supplementary file 7 — Supplementary data 5 [file 42004_2024_1212_MOESM7_ESM.zip › supplementary file 4/cluster_19.fasta]

>A0A141GNE2 19|uncultured firmicutes bacterium contig_31.|PF01120
MDKKKPREMTGAELQSMLKSNIHFKSLGGIRCPELNVSPEDMKWWRDAKIGMFVHWGLYSILGRGEWVRFNEKIPKEEYE
ALAWEFNPKDFKMTEWTDLARAFGAKYMVMVTKHHDGFALWDSPGSYEGFTSYNTASKRDFVAEYVQACREAGLRVGLYY
SPMDWRFPGYFDPEGLPENAALMKKQCYAQVEELCSKYGKIDILWYDGAWLAHKGSDTTAAWFWEPEKLNKIAKSYNPKM
LCNPRSGWEGDFYCDEGSHEIVGNIIPVPWEKCMCICSGTSWGWLPDDPVSDFDWLIRMMVNVVCRDGNWLVNIGPDRNG
KLAPEIVNRIHEVGDWLRTYGESIYNTRGGPIQPVDNVYGTTSAGDTIYLHILDRNKFSGQKILIEPYEVESVMTFDGVP
CEYSIADRHLSIRLPENLPRDEKSLADTILKIKVKGQIKQKEYERIYFTGK
>A0A1H1ZPZ3 19|Mucilaginibacter mallensis.|PF01120
MFQIKPVRFKLIIAIFISLSISLHTQAQQMGKEELKSMEKSNSAFKGGINGVSQPGLNLPPEKMQWWQNAKFGMFIHWGL
YAIPASGEWTMFNKKISPEEYAKLADQFKPRSFNADRWAAIAKAAGMKYMVMVAKHHDGFAMWNSPSSYHHFNSMETAAH
TDFIAQYTAACRKAGLGVGIYYSPMDWRFPGYFDPKGLPENAALMKQQAYGQVEELMKNYGKIDILWYDGGWLAHKGTDA
DAAWFWEPLKLNAMVRKYQPDIVINPRSGMFGDFQVNEGGAEVKGPILDFPWEKCLSLNGTGWGFTKAQNLMSVKSILQM
LVNVVDRGGNMLLNVGPDPDGIIPPAHVAILTNVGKWLDKNGKSIYGTRAGPFEPVDSLYGSTHKDNKIYIHLINSSKVT
TELHLPKYDRQIRSCRILKGQNLKFSQDKNGIDISIDSKELDPAVTTIVLTCAD
>A0A248JPY3 19|Nitrospirillum amazonense CBAmc.|PF01120
MRIRRFLALSLFCGGILAGAEAAADVTLPPPPFGLSDVRVGPVADQRVTWWRQARLGMFIHFGVYSVLGHGEWAMFSEHI
PRNDYAKLADDFHPDPAAPAEWAKVARQSGMKYMVLTARHHDGFSLFASRANDFNVASHNNGQDVVKSYTDAARREGLRV
GLYYSPLDWRFPGYFMPDLYLDSAEAMRDQYHREVEQLATDYGKIDLLWYDGGGEQWLGFGGLEFDGAKWGSRDRGKPYT
GRFSWRDEEVDQRLHQLQPDILVNDRTSVPGDWRTRENPVNLGGFDDVQPWELCITLAGTWGYQPGARPRSLDELVRLLV
QTATRDGNLLVNVGPAPDGHIPPDQIARLGELGAWLQKYGRAIYGTRGGPFLPTATMGSTRVDSTVFLHLLGGEGDHLPT
IITVPEFPGGPALLRARLVGTGDSLTVHKGKGGTDIGIPPGALRNGVAIVELSYDGPVMGLAPRPL
>A0A2Z2K9Y2 19|Paenibacillus donghaensis.|PF01120
MKSLREMKNNYYPVEVPALGKDEIQWFRDSKFGMFIHWGLYAILGRGEWVMFNERISTSEYANLAASFHAEEFDPKHWAR
TAKSAGMKYMVLTARHHDGFSLFDTGASDFNSVNAAAGRDLVAEYVKACRDEGLKVGLYYSPMDWRFPGYFFPEMYLDSA
LAMKEQCWTQIRELMTNYGKIDMLWYDGEWLAHGGIKWGADGWTREKDFLEDELHFKVNYFWESEKLNAMVRELQPGIMI
NNRSGWEGDFEVRERKIGSIRTDKPWDSCDCLTQSWGYIPNAPMLTLKACIHHLIHTVTRDGNYLLNVGPTAAGEIEERQ
IDLLHQVGNWIDLYAHTIYGTRGGPFQPSEWGGATYSGHSIYLHITSWPDKQLILPKWKQPIIEWRGHNVNVINVVETDN
EIVVSVPNDQKDEIDTIVELQFRDPIEWEGISAVEDGIYGLADGLS
>A0A6S6QRJ2 19|Anaerocolumna cellulosilytica.|PF01120
MDKKQPREMTGAELKSMLKSSINFKSLGGLKSPELKLSPEDLTWWRDAKIGMFFHWGLYSILGRGEWARFNEQIPKDEYE
ALAEEFNPKDFSMKELTGLAKDFGAKYMVMVTRHHDGFALWDSPGSYEGFTSYNTGSKRDFVKEYTEACREDGLKVGVYY
SPMDWRFPGYFDPEGLPDNALLMKKQCYDQVRELCSNYGQIDIMWYDGGWLAHKGSDTSSAWFWEPIKLNKIVREYNPKT
IINPRSGWEGDFYCDEGSHEIKGGIIPVPWEKNMCVCSGSSWGWMAEDPVSDFDWLIQMMVNVVCRDGNWLVNVAPDKNG
KLSEEVTSRIREIGQWLAKNGESIYSTRGGPMEPVDGVYGTTYRENNIYLHVLDRQAFAKLSLPGITHKILSCETLDGVS
CFFTQNTNQVKIELPNLPEAPDYIIKLTLDAKVEKNEDSQIYFTGKE
>A0A7M2RJ17 19|Blautia liquoris.|PF01120
MGNNMPREMTGAELKSMLKSSINLKSLGGVKSPGLKLSKEDIQWWRDAKIGMFVHWGLYSILGRGEWAYFNEQIPKEEYE
SLADEFNPKDFKMTELTGLAKDLGAKYMIMVTKHHDGFSLWDSPSCYEGFTSYNTASKRDFVKEYVDACREAGLRVGLYY
SPMDWRFPGYFDPEGKSENARLMKQQCYGQVEELCSRYGPIDIMWYDGAWLAHKGSDTSSAWFWEPVKLNKIVRKYNPKT
MINPRSGWEGDFYCDEGSHEMKGNIIPVPWEKNMCICSGSSWGWMENDPVSSFEWLIKMLVDVVCRDGNLLLNVGPDKNG
KLSKEVTDRVREIGDWLRKYGESIYGTRGGPIQPSDNVYGTTYKNDTIYLHVLDTQKFMDVTLPSISENIIACTTFNGEK
CEYRQNKEGIKIRLPKERENEVDTILKLKLDKEHQQPKEQEIYFTGKE
>A0A8T9V4I1 19|Muricauda sp. SCSIO 64092.|PF01120
MNKTKFLAMAMWIVLLMPLYKVKAQELSGDELKSMEKYQNAKGKNGIVVPALKLSKEQMKWWQDAKFGMFIHWGLYAIEG
RGEWAMHNYKIPAKKYAKLADKFNPRFFDADTWAHVAKKAGMKYMVLTARHHDGFALWNSPSSYRNFSSYETAAKRDFIK
EYTDACRKAGLGVGIYYSPMDWRFPGYFKPRELSENAALMKKQCYGQVEELMKNYGKIDILWYDGGWLAHRGSDADAAWF
WEPDKLNKMVRKYQPNAVVSPRSGWEGDFQCNEGSKKISGSIIDTPWEKCLNLNQQSWGYSPKQNLMSLKEIIVMLVNTV
DRGGNMLLNVGPDAQGVIPETHIARLKEVGNWLKKYGESIYDTRPGPFEPVNDRYGSVQKDDKIYVHLLDLKDTLQLPPL
EKRIVSCKQMGGKPLKFTQDENGITIWLDKLRPDPAVSTLALETR
>C1F2W5 19|Acidobacterium capsulatum (strain ATCC 51196 / DSM 11244 / BCRC 80197 / JCM7670 / NBRC 15755 / NCIMB 13165 / 161)|PF01120
MDRRDFCLRLGAMSGLGMLPAGVRALGMPGQTAPGSVAGSAPGAAQASLGEKTSAVEHGRLQWWREARFGMMIHWGLYAI
PGRGEWVQFAEQIPVRQYATLAQQFNPTDFHAEAWASLARDAGMKYTVLTARHHDGFALFDDPDNPFTSVSTAARRDLID
EYARAVRRAGLHVGLYYSPLDWRFPGFFFPDLQLENAEQMRAQYHRQIEILATKYGEIDVLWFDGGESDWLSFGHDMSST
AFPKRKGDYHGQFSWRGDEVNAMLRSKQPQVIVNNRAAGIPPDYHSREWTVGSFDNTSPWECAFPLAGYWGYSGDTEPMA
LKDAIQLLVNVVGRDGNLLMNIGPRADGTIVPSHEQRLREMGQWVQKYGESIYGTRGGPFMPGKYGVSTHKANRIYVHVL
DAAMSRIALPPIPGKVVRSTCLTGEAVRFTQNAASLDLILTRNSANQTDAIVVLDLDRHAHEIPVTQVG
>E8RTM3 19|Asticcacaulis excentricus (strain ATCC 15261 / DSM 4724 / KCTC 12464 /NCIMB 9791 / VKM B-1370 / CB 48)|PF01120
MRMGRRHFLTSGACAMAAPAAAVATTQTDEQKSAAKLSNADPALAPELLLPEKDLAWWRDAKFGIFVHWGLYAIPGRGEW
HMFNDKVPPGEYRKLAEQFDPQAYDPDQWAALAKQAGARYMVMTARHHDGFALWDSPSSFQHFDAMHAKAHRDLIRPYVN
AVRRAGLKVGLYYSPLDWRFPGYFHPRELPENARLLKMQTYDQVGELMKNYGKIDVLWWDGGWLAHKGTDADAAWFWEPA
KLNGMVRKYQPKILINPRSGWIGDFDTEEGHGTISGPIRARPWEKTFALGSAWGYTPDNYAMPWQKVVPFIVNAAVRNGN
ALINVGPDPQGRIPPAQAETLKGVGQWMGKYGYTIQETRPGPLQPRDGVFGTTFRKNKVFVHIFSWPEDTLTLSGFPKTV
QTAVNVTGGKVVWSQTDGTLTLQVAAGSRGDPLTVIELTCA
>G8TM04 19|Niastella koreensis (strain DSM 17620 / KACC 11465 / NBRC 106392 /GR20-10)|PF01120
MKRSLLILSLIIITHHSFAQVVVDSSLLLPEKDMQWWKDSKFGLFIHFGLYSVLGQGEWAMFYKRMDTSEYGKLKDSFTV
SKFSGKSWVAIAKQAGCRYMVVTSRHHDGFSLFNTSVGNYNSLNSPVKKDLIKEYVDAAHEAGMKAGIYYSPLDWRYPGF
FFPDLYYSNALEMKKQTYTQVHELLSNYGKIDILWYDGGEDNWLGFAGLMWDGGKGWYTRGFNKPYTGKFSWEPVKLNSM
VRELQPKIVINPRSGWMGDFNTQEVTLRGRESRPWELCTNLSQTAWGWTPEAANRMMSLDSCIRLLVSVVCQDGNLLLNV
GPKPDGEIEPAQVQRLKEIGDFLSRNGESIYGTKGGVWDATWGGTTFTDNAIYVHVLQVPADGKINLPAALKKIASAKYL
GTNVKVNFKQRDNEIVLNGIVNKENKTDVIVKLNLQ

>E1_10180
MEPKKAPREMTGAELNSMLKSSINFKSLGGMRCEELNLTEEDMQWWRDAKIGMFVHWGLY
SILGRGEWVRHNEQIPWEEYTALADQFCPEAFDMHEWTDLAKEFGAKYMVMVTRHHDGFA
LWNSPGSYQNFTSWNTASHRDFVKEYTDCAREAGLRVGLYYSPMDWRFPGYFDPKGEEDP
ANADNALLMKKQCYDQVRELVSNYGKIDILWYDGGWLAHKGSDTSSSWFWEPVKLNKMAR
EYNPKMIMNPRSGWEGNFYCDEGSHEITGKIIPVPWEKNMCVCSGCSWGWMADDPVSDFD
WLIHMLVDVVTRDGNLLLNVGPDKNGHIRPDVAERMRQIGAWLRENGDTIYKTRGGPIEP
VDHVYGTTYRENEIFLHILDTEAFRNEVLPSIPYEITSCTYKGEALCFTQDEAQIQIQLP
ENLEKEADTIIRIRLKECVREKEQMEIHFTGKE

>ASU30035.1 glycoside hydrolase family 29 [Blautia pseudococcoides]
MADKLPREMTGAELKSMLKSSINLKSLGGVKCPELKLAPEDLQWWRDAKVGMFVHWGLYSILGRGEWARF
NEQIPKEEYEALADAFIPRDFSMTEWTDLAKDFGAKYMVMVTRHHDGFALWDSPASYEGFTSYERGAKRD
FVKEYTEAARAAGLKVGLYYSPMDWRFPGYFDPEGLPENAQLMKEQCYGQVEELCSKYGPVDIMWYDGGW
LAHKGSDTSSAWFWEPVKLNKLVRRYNPKTLLNPRSGYEGDFYCDEGSHEITGKILPVPWEKNMCVCSGC
SWGWMADDPVSSFERLIKMLVDVICRDGNWLLNVGPDRNGKLSDEVKNRMREIGAWLAKFGEAVYGTRGG
PIEPLDGVYGTTSKGNKIYLHVLDTAACSKSRIMFEGYKIEKAALFHGEKVPFEQKEKAFFLDLSSVKNP
ETDTIVVLTLDREVERKENSEIHFTGK

>QEM16132.1 alpha-L-fucosidase [Mucilaginibacter gossypii]
MFNRKTTIKAACLLLTLLSHSFMVKSQQMSDAERKSMEKGKVYPALKGAGQGVSGPGSNLPPEKMQWWED
QKFGMFIHWGLYAIPATGEWTMFNQKIPAEEYARLADQFNPKHFSATEWAKVAKEAGMKYMVMVSRHHDG
FALWNSPSSYRHFDSWETAAHRDFVKEYTDACRKAGLYVGIYYSPLDWRFPGYFDPKGLPDNAALLKKQT
YGQVEELMKNYGKIDILWYDGGWLAHKGTDADAAWFWEPLKLNAMVRSYNPDVVINPRSGMVGDFQTDEG
GADVKGPIIPFPWEKCLNLNETSWGYNKAQRLMPLKKIINMLVNTVDRGGNMLLNVGPDPDGVIPPAHVD
RLREVGQWLAKNGESIYQTRPGPFQPVDDFYGATSRGDKIYIHVLKMPAGDTVIKLPPVKQTITRCRVLH
GKKVKFHQDSTGISLDLATVKLDSVVTTLELKTKGS

>UGQ48595.1 alpha-L-fucosidase [Massilia sp. DM-R-R2A-13]
MTKKRIPHLLSAVLLGLLTALPLRPAVAQGAESGQEARIKWWRDARFGMFIHWGLYAIPGRGEWMMWNEQ
VPVSEYAKLAGQFKPASFTPDAWAELAKEAGMKYMVFTARHHDGFAMFDDGANPFSSVKTAAKRDFVAGY
VKAARKAGMGVGLYYSPMDWRFPGYFFPDMYRDSAVAMREQYHRQMKKLLSNYGKIDILWFDGGETDWLN
FGADWGMATWTKRTEGQHYKGGFDWEHGKVHAMMRRLQPQIVINGRADMAEDFHAREGDAALGGFDNRHP
WELCTTIAGAWGYQPNMQPKPLKHYIQLLANAAGRDGNLLLNVGPRPDGQVDPAQAERLREIGRWLGKYG
ESIYETRGGPFLPGEYGASTHRGNTVYVHVLKWQGEKLVLPAIPAKVLSAATLAGGKADVAQSADGIELS
VPSGSRDDIDTIIALQLDSPAAGIEPVGK

>BDF47949.1 alpha-L-fucosidase [Lachnospiraceae bacterium]
MEKKIPREMTGAELKSMLKSSINFKSLGGVKVPGLKLGPEDMQWWRDAKIGMFVHWGLYSLLGRGEWVRF
NEQIPEKEYEALAEEFNPQDFSTDEWARMAAEMGAKYMVMVTRHHDGFALWDSPGSFGQFTTAQTGSGRD
FVAEYTESCRKAGLKVGYYYSPMDWRFPGYFDPEGLPENAALMKKQCYDQVEELVTRYGSPDILWYDGGW
LAHKGSDTSSAWFWEPGKLNAMVRSRSPKTVINPRSGWEGDFYCDEGSHEIQGGIIPVPWEKNMCICSGS
SWGWMAEDPVSDFDWLIRMLVNVVCRDGNLLLNIGPDKNGKVSEEIHSRIRQIGGWLGRYGESIYGTRGG
PFEPVDNVYGTTFRDNRIYLHILDTGAFAGRLLPDPGVGVRRCTLCGEEKELFFEQGENGLRLRLPEEIQ
ADSREPDRIVVIELDGKVPRNEENVIYFTGKE
