# Supplementary material for: Exploring the sequence-function space of microbial fucosidases
Source: Commun Chem. 2024 Jun 18;7:137. doi: 10.1038/s42004-024-01212-4 (PMC11189522; doi:10.1038/s42004-024-01212-4)
Supplement: Supplementary file 7 — Supplementary data 5 [file 42004_2024_1212_MOESM7_ESM.zip › supplementary file 4/cluster_2.fasta]

>A0A068NPX3 2|Fimbriimonas ginsengisoli Gsoil 348.|PF01120
MPERFEASWESLSGYSIPDWYRDGKFGIFLHWGVYSVPAFGNEWYPRNMYRPGTPEFEHHVNTYGTQERFGYKDFIPGLT
FANYDPAAYARLFSEAGARFVVPVAEHHDGFAMYDSVLSDWCASKMGPKRDVLGELAEATRAEGMVFGLSSHRAEHWWFF
DGGRTFPSDVTDPAFDGLYGPAEPAAADWHDMTAGSPDEAFLEDWLARTCEAVDRYRPQLVWFDWWIGNHAFEPYLRRFA
AHYYNRGLEWGMGVAINYKYEAFPEGTAVFDVERGQLAGIRPELWQNDTSISKNSWGYIEGQEYKTATSLIGDLVDVVSK
NGALLLNIGPKADGTIHDEEQRILREIGAWLKVNGEAIYGTRPWHTFGEGPTEVGEGAFTDTNRSSFVAGDIRFTTKGDI
LYAIAFSPESEILVASLAGANVSSVSLVGADVPIPFRMTPSGLAVTLLPGLSREPAVVLRLSLTL
>A0A068NRM8 2|Fimbriimonas ginsengisoli Gsoil 348.|PF01120,PF16757,PF18099
MNPASSQDLPVAKGAFAPTMNSLTRYRYPTWFRDAKFGIWAHWGPQSVPMDGDWYARGMYEQGSGHNQYHLAHYGHPSEF
GYKDVIPLWKAEKWDPARLMKLYKAAGAKYFVSMGSHHDNFFLWNSKLHRWNATQMGPHRDVVGTWQREAKKNGLRFGVS
EHLGASFTWFQASHGSDKTGPKAGVPYDGADPQYADLYHEKAEPGDTGWYSTNPKWQKEWYSEIKELVDNYHPDLLYSDG
AIPFGNEVGLSMVAHFYNQSAASHGGQVEAVYNCKQDSGGRWVQDLERGVMGKVNPYPWQTDTSIGDWFYNRHWQYRPIS
WVVDTLVDVVSKNGNLLLNVVQRPDGTLDPEVERMLGQLGAWTAIHKEAIYGSRPWSVYGEGDVTARGGSFNENMVYSSR
DIRFTTQGRTLYAFSLDYPRDGKVLIRSLAATGDPTQNGIGSVKLLGYSGKVRWSQDRNGLLVTVPTTGPSPITACLKIT
GRNLKPVPLPKVVRKVSAGANGVLDLNATLAELHGDGLQVESKGGKPNVGYWFTADESVSWVVKVPAPGAYAVKASIATV
NDGARFYVKTGGQSLTGTAPNTGAWDRFVDVDLGTLTFDRAGEFTVTMHPQDAATWKAINLRSVVLQPVEK
>A0A089L950 2|Paenibacillus borealis.|PF01120
MNTTEYLHLIGETIKNGPYKDDWDSLSAYQVPQWYRQAKFGIFIHWGLYSVPAFSNEWYSRNMYIQGTKEYEHHLAVYGN
HKDFGYKDFIPLFTAQQFNPDEWAALFKASGARYVIPVAEHHDGFQMYKSAVSHYNTYEMGPGRDILGELKAAFGKLDLE
LGVSSHRAEHWFFMSHGKEFDSDIHEPLERGDFYWPSMPEPDHHDLYGSPPSEEYLEDWLIRCCELVDQYQPKVFYFDWW
IENAVFKPYLKKFAAYYYNRAAQRGTTAAINYKHDAFMFGTAIPDVERGQFAELKPFFWQTDTAAARNSWCYTENNDYKP
AGEIICNLVDIVSKNGNLLLNVGPRADGSFADEDKEILAAIGGWLGTNGEAIYESSFWRTFGEGPTRIEEGQFTDGSAKV
FTPEDIRFTVKGNCLYATVLVFPVDGVVRIKSLREKSPYFEGIIQRMSVLGFDEQPAWERDGEALTIRTTAVASALPVVF
KLELA
>A0A097EJ31 2|Sphingomonas taxi.|PF01120
MSVDRRSFLAGSAALGLAQAAPGIAAAAPPHAALRPAKVAPPPRFTADWGSLAAGYSAPDWFRDAKFGIWAHWAAPSVPG
IGDDWYARNMYLQGHPTYDHHLKTYGHPADIGFMQIQNRWRAEHWDPAELLDLYKGAGARYFMALANHHDNLDCFASTHQ
PWNSTRVGPKKDIVGIWAKLARERGLRFAVSNHSAHAWHWNQPAYGYDPVGPRRGQRYDAATLTRAQGRGAWWDGLDPQQ
LYTGASMAMLDGIGSLAEAGAWHAATDGLWNEGVPPDPDYVRRWTLRCRELIDRYEPDMLYFDNHDLPLQQAGLDITAYF
YNRNMARHGGRLEGVVTAKETPPQRRMGLVDVVERGQKSFIDPYPWQTETCLGNWFYGAQYERENLYKTPAKVLHTLCDV
VSKNGNMMLSVPIKGDGTIDARERQIVGEIGAWMRINGAAIYATRPWRIHGEGPGGAGAGSFSEGGRDTGYTARDIRYVT
RGKALHALVLGWPADGVARLTLLGRDNPVGRGEVRRVSLPGNGAPLPFTRTGDALEVRLPAAARHAIGLALIVEGPGLVD
>A0A097EJL1 2|Sphingomonas taxi.|PF01120
MAGISKRELLGASLGAGLAAGPFARAVAAAPLPAIAPGRFQPTVDSLSAYQTPDWFRDAKFGIWAHWGPQAVPRRGDWYA
RFMYVPGHPHYAHHLATYGHPSEFGYKDIIPLWTADKFDPEALMDRYAAAGAKYFVSMGVHHDNFDLWKSRHHRWNAVAM
GPKRDIVGDWQKAATRRKLRFGVSEHLGASHNWWYPSHLYDQFWPKLGVDYDGADPRFADLYHKPHDEPYTNKPGSWYTN
DPAYHALWFARIRDLVDSYQPDLLYSDGGLPFGATGRSLVAHLYNSSIARHGKLDAVYTCKDQGSGDFYKGACVQDVERG
VLAGINPLAWQTDTSNGDWFDNVDDKFKTPPQVIAMLADIVSKNGNMLLNVALHADGSLPPQSETLLAELAAWMAVNAEA
IHGTRPWTIYGEGPTEAVAGSFKEDGSYVAQDIRFTTKRGRLYAITLGEPAGATAIKALAQGNPHDPRRIRRVRLLGHGG
AIRFEQTGQALVIERPDRLPTRHASVFEISFA
>A0A0A7K6Y3 2|Cellulophaga baltica 18.|PF01120,PF16757
MKKGIVFSSIIALITISCTSQKTLADAEIGTQKYTADWESLQQYEVPEWYKDLKFGIYFHWGPYAVPAYENEWYSRWMYV
DGHLINKHHKATYGALDTFGYKDFIPMFKAEKFDAEVWADLFVKAGAQFAGPIAEHADGFAMWDSQLTKWDAKDMGPKID
VVGAMEKAIKSRGLKFITTYHRHWLYAWYPTWDENTDASNPLYEGLYGPKVPEGTFVMANKPTRPLPSAAFNQEWLDRLT
ELTTKYDPDIVWFDNKMDIIGEKYRKQFLADFYNRGLKKGKEVVVTYKFEDLAVGSAVLDLERSRMSEKKEFTWLTDDSI
DWKAWSNIQNPEYKSTNRLIDFLVDVVSKNGAVLLNITPTAAGEIPSQVQERLLQMGEWLAVNGEAIYGTRPWKIYGEGP
AEVVEGHLSEHKNPDNTAEDIRFTTNDDILYATVLDWPEKEVFIKSLGSQEQKIKSIHLLGSQEVINWKQSETALIIQPS
KSKIGDFAFVYKIEFFK
>A0A0E3YUF3 2|Verrucomicrobia bacterium IMCC26134.|PF01120
MSILLPLALLAAPLPDLPPIPVIPAPLPVDSVPLLDSASAPEVKLDLPIAPGPFEPTWASIEKNYPGTPAWLREAKFGIW
VHFGPQAAGESGDWYARHVYKPDHLARRNFARTYGPPDEVGYKEVLRDWNPVKLDPAALAALYKEAGARFLFVQGVHHDN
YDLWDSRYQPWNSTRLGPKRDFVGEWALACRANGLRFGVTFHHEYTWWWWQTAFMADREGPRAGIPYDGHLTLADGVGKW
WEGLDPRLLYGIDLREYAGVSKAALSPWTPPPAGLFGRHADYANWYATWWALRMMDVVAKYDPDFIYTDGTGTQPFSGDH
TGTGLKADAMQRVIADFYNRALTRRGQVDTFSIVKFRPATNGTVNTEEFGIPAAIKTDQPWIAEAPVGDWFYAPGFFYDS
SIVIRYIIESAARDGAAAVCISPRPDGSLDEGTRTLLQGVGEWMRRNGDAIYGSKAWSIPGEGQIVKGKLKMLPGGKLGR
AHAEITFGPQDFRFTVGKDGALYATCLTVPASGTELRINSLSSSAARLGHPVKSVTLLGHDGPSLVWRQTPEALVITCPD
TTPFRTALVFRID
>A0A0P0CY72 2|Rufibacter tibetensis.|PF01120,PF16757
MHWASYSCAQKAVKTFTHTQNKQGASTTYQPSWKSLERHDEVPEWVRDAKFGIYAHWGVYAVPAYNNEHYIQHMHNEADY
AKLGTHKRHLAVYGPLSEFGYHDFIPEFKGEKFSAEEWADLFVKGGARFAGPVAEHHDGFAMWDSEVTPFNAKDMGPKRD
IVGELEKAIRKRGLKFFTSLHHELNYTNVKVKPTWEAADPKYAKLYGSPMPEKEWQQMWLDKCLEVVNKYHPDMIYHDAW
LEQVDEEKIRTYLAHYFNEAASRNQEVTVTSKGGDIPYNVGMEDHENSNPEQISKSPFLSDYSIGEGFSFSWGYTEGMGI
RTAKDIVHKLVEIVSNNGQMLLNLSPKADGTIPEDQRQVVTKIGMWLWTFGEAIYETRPFRVSGEKTEGGKRVHYTQKGK
DVYIIFLDWPGGEGEMTTQKDMPVSLKQLTAGNLNGKVKAVTLLGLKKLENIPFNATSQGLTITIPAKTRVPSEIAHVFK
VEIE
>A0A0P0D0E7 2|Algibacter alginicilyticus.|PF01120
MNFLFVNIKFLSTFSKLIIYFLMFFTVNQYIIAQETRNFTWDELAEQYECPEWFRDAKFGIWFHWGPQAVPEQGGGWYAR
HMYMKDVGKQKFGKMANPYHLQTYGHPSEFGFKDVINEWKAENFDAEDLINFSKENGAKYIVALANHHDHFDLFDSSYHP
WNSVNVGPKKDIIGEFENATRNAGLKFGVTSHDDRFLNWWKPAFGSDKEGKYVGVPYDARLTKADGKGKWWEGLDPKDLY
GPAPEDRTPEIIEDIKKNWLKRHIELVDKYKPDLLYNDGFNFTYGDYGKEVTRKLYNNSLSENGKIDAVMLLKRKAKGTV
NEVESGGSNTLREYPWQSEITFTDWFYKKDRHLTHNARTILEMLIEAVSKNGNLLLSMELNPDGTIPHEIKKSVVIVGDW
LKINGEAIYGTRPWKVFGDGKSVRGEEVETVEGELRNATENQKHGEHFNQRTTATPAFANDEVRFTTKGDDFYIIVMNPK
GGEFVIPSFAKSSEVNPGILKDLSQLYDGRKVSFKQTNNGLTINMLTVNGDSYPVVLKAEFKK
>A0A120MZA2 2|Mucilaginibacter gotjawali.|PF01120,PF16757
MKRRTVIKGLATGLSSLYLSRVYAGNYFSSTSNPGLAPGPFQPNWESLSKYKVPDWFRDAKFGIWAHWGPQCQPERGDWY
GRGMYQEGSDQYKFHCEKYGHPSKFGFKDVIHEWKAENWDPEGLVELYKKAGAQYFVALANHHDNFDLYDSKYQKWNSTR
IGPGKDLIGGWAKAAKKNGLPFGVSVHASHAWRWYETAQRSDKTGTYAGIPYDGKMTAADGKGKWWDGYDPQELYEQNHP
LSLNSLDDNSIGEQWDWSHGANQPSKAYCEKFYKRTIDLIEKYEPELLYFDDTALPLWPVSDAGLRIASHFYNSSIKRHG
DLRAVLTGKILDEKQRKCMVWDIERGQSNQIEPLPWQTDTCIGGWHYDRRIFEQHGYKSGKTVVHTLADVVSKNGNLLLN
IPVRGDGTIDADERAVVDEITGWIQVNKECIFGSRPWKVFGEGPAMESSAQLSAQGFNEGKGKPFGAEDVRFTINGNTLY
AIVLGWPGEKDAVIKSLATQSAQLSGRKIDGVTLLGYNGKLEWSQTQEGLKVKMPAEQPCKHAIVLKINGAIS
>A0A127VE79 2|Pedobacter cryoconitis.|PF01120
MKRRTLLRFLAAGLPGLYLAHAANAAMLRGISSALSPELPNGFFEPDWNSLSNYKTPDWFRDAKFGMWAHWGPQCQPEAG
DWYARNMYMEGSSQYKFHLKKYGHPSKFGFKDVINTWKAEKWDPQGIVDLYHKTGAKYFMALANHHDNFDLYDSSFQKNW
NSTKIGPKKDIVKGWSDAARKRGMHFGVSVHAAHTWSWWETARRSDKSGAYAGIPYDGKVNENQGKGEWWDGLDPQELYA
QNHPLSENSSDNGMIHKQWDWGNGVSLPDKKYIEKFYKRTIELIDKYGPDMVYFDDSQLPLWPIDDAGLKIAAHFYNKSI
KEKGRLDAVITGKILDPDQRKAMVWDIERGQSNGIEPLPWQTDTCIGDWHYNKEVYDNKRYKTARSVIHTLIDVVSKNGN
LMLNIPLKGDGTMDDIELGIVEEIGKWMRENGESIYSTRPWKIFGEGPAQAAAAALSAQGFNEGKGKPFNMEDVRFVTKG
DLLFATIMSDVKQPSILIKSLSTGNPYYPKRINRVELVATKMPLKFTQDEQGLKVFFADVGSLPSFAVPLKISSL
>A0A160MYL8 2|Dyella thiooxydans.|PF01120,PF16757
MPLFRHAICRHEPRRAVFTGCALAACLLTPLLARAAPPPGDPDAPTAGVLTPAQMDQAWQRATARYAPERRALLARVAQG
DAAGPFRPDWMSLAHYQAPAWFGAAKFGIFIHWGVYAVPAFANEWYPRNMYDGTAREHAHQVDTYGPLAQHGYKDFIAGF
QAQHWDPAAWAKLFRQAGARYVVEVAEHSDGFAMYDSRLSRWTAAKMGPKRDVVAELERAVRAEGLRFGLSSHRAEHDWF
FDRGRRISSDVNDPAYADFYGPAVPHFVQDGDLDLQQDWTDVSPTYVDDWLARTTELEAYYQPDLVYLDWWVGHPAFRDA
LARFAAYYYNRGSQRGGVVLNYKLHAMPSGSGVQDVERGQLGAIQPAPWQTDTTISNSSWGYVEHDTYRSATAIIQLLAD
VVSKNGNLLLDIGPKPDGSIVPQEKAVLLNIGQWLATNGAAIYDSQPWRVFGEGPTATAAGAFKEKLATSYTAADFRFTR
NHDTVYAIELAWPDDGSVVIHSITPDDRVQDVRLLGSSAPVRWQSTAQGLVLHPGARPAGSAAFVFAIRTAKDTP
>A0A160N181 2|Dyella thiooxydans.|PF01120
MVRLNRRNFLGASIGSIAAALSSGMPVRATGRPERGDLDTPAPVPGRFEPTVESLKAYQTPEWFRDAKFGIWAHWGPQAV
PRQGDWYARFMYVPGHPHYDHHVKNYGHPSVVGYKDIIPLWTADKFDPDALMAKYAAAGAKYFVSMGVHHDNFDLWDSRH
HRWNAAAMGPRRDIVGAWKAAATRRGLRFGVSEHLGASYCWWYPNHLYDQFWPKLGIDYDGADPRYEDLYHDNRDQPFRN
TPGSWYTSNADYHRTWYRRIRDLVDHYQPDLLYSDGGLPFGAIGRSLVADLYNSSIARSGKLDAVYNCKDSGSGEFHKEW
AVQDVERGVLKGINPLPWQTDTSNGDWFFNENDRYKTADEVVTMLADIVSKNGNLLLNVVLHADGSLPPESEQLLAELTT
WMAVNAEAIHGTRPWKIDGEGPTEAAAGMFKEQVAYTARDIRFTTKGDRLFAITLGEPEGSVAIASLASGNPYSGRPVRH
VRLLGHHGAIAFRQTGQALLVDVPATLPTRHASVFEITFA
>A0A193C069 2|Amycolatopsis orientalis|PF01120,PF14200
MSLSSSRFTRRRVLALSGFTAAAGLLRAGTVWATEGPSSYTPTWPSVDQHPPAPEWFQDAKFGIYFHWGVFSVPAFGNEW
YPRNMYIGGSNENRHHIATYGDPSAWPYHNFINGARDKAGNWVQFAPRLKSAGGDFDPGEWAQLFADAGAKFAGPVAEHH
DGYSMWNSAVNEWNSVRTGPKLDLVGLHAAAIRAKGLKFVVSLHHAYNFTGFYDRVPAQSDPGLRKLYGQLGRAPENQLW
FEKLKEVIDGYQPDIVWQDFNLPQVDEAQRLNFLAYYFNRAVAWNKDVVSTYKDGLNNRGSVFDFERGGPAGIQQPFWLT
DDSISSSSWCYTVGIGYYSLNAMLHSLLDRVSKNGNMLLNIAPMADGTIPGGQRAILLGIGDYLKRFGESVYATRAWTAY
GEGPTQMGGGSFVQPREGTNRDIRFTRSKDNTVLYATVMGWPGSTLSITTLDSGRIDLGSLASVRLLGSTAGTYVDLPTR
NQNGSGLHIAMPSAAAPFAAPAYVVKLTFAGQIPALGAAPVPTGWSRITNAATGLALDSGGNVASGSRLKQWNWDGSANL
QWQLVPLGGEWYRIVNRTNGMVADSWGNSANGAACQQAAWNGGANQQWRLNGVGGGRHQVINRGTGTALDSLGDSTAGSG
VAMWAPNSSANNHWAIAAV
>A0A1A8ZHW4 2|Micromonospora auratinigra.|PF01120,PF14200
MSPSPFHLSRRGLLAAVGLTGAATVAGLSHVRLALATAGPSSYTASWSSVDQHPPAAEWFQDAKFGIYYHWGAFSVPAYA
SEWYPRNMYNAGSNENNHHKSVYGDPSVWPYHNFINGARDKAGNFVQFAPKLTSAGGNWDPTEWAQLFADAGARFAGPVA
EHHDGFSMWNSSVNEWNSVARGPRLDLLRLQADAIRGRGLKLWVSLHHAYHFTGYYQWAPAQSDNSLRKLYGQLDATAEY
QLWYDKLREVIDGYQPDIVWQDFNLSKIPESYRLNFLSYYYNRAVAWNKDVVATYKDGFDNRGEVYDYERGGPAGIQTPY
WLTDDSVSSSSWCYTQGIGYYSTRSLVHALIDRVSKNGTMVLNIAPMADGTIPTGQRTILAGFGDHLRRFGEAVYATRAW
SVFGEGPTQMGGGSFQTPREGTAQDIRFTRSKDNTVLYATVLGWPGSTLHITTLGANQINLSTLTSARLLGSTAGSYTDL
ARSQDGSGLHLTMPSSTAPFGALAYVVKLTFSGQIPALGAGPVPTGYVKIKNVTSGLVLDSGGSVGSGSVVKQWSDVSST
NLQWQLVDAGGGYYRIVNRTNGMVVDSWGNTANGASALQAPWNGGNNQQWRLVSLGNGRYQLVNRGTGTALDGMGSTTAG
STACLWAPNTNTNNQWTITAL
>A0A1B1FZ72 2|Flammeovirga sp. MY04.|PF01120,PF16757
MRRILFFALLPFILGACTQKANDTTEKKKHFEPNWESLSQYECPEWFRNAKFGIYTHWGVYSASMAEGNSDWYGRNMYND
WHPNYKFHLKTYGDHKEFGYKDLIPQLTGEKFDADEWAELFQNAGAQFAGPAGEHADGFSMWDSKVNPWNSTKMGPKIDV
VAEMKKAVKKRGMKYVVSMHHSWLWGWYPTWDENTDCANPEFAGLYGPKIPESSRLLKIGEEKGSYPMPSPEFEKIWLEK
VKEVVDGYSPDLLWFDNRVRILSEDIRKEMVAYVHNHSAENNVERVFTFKRPDFPLGVGTVDLERERMPDIYPDPWLTDT
SISKASWSWTSDLKCYPTNRLIDDLVDIVSKNGCLLLNVAPHPDGSIPQAQKDRLLEMGAWLKVNGEAIYDSRPWLIYGE
GPTKTKSGHLADTKFDGFGEEDIRFTTKGDQLYAIALGWPESGELPIKSLGLMAYNSKVKDIEMLGHEGKLKWERTEGAL
KVKLPKDKPCEHAYVFKISFSGNKES
>A0A1B1FZH2 2|Flammeovirga sp. MY04.|PF01120,PF16757
MKNVLIIIAAFFIVGCSVQRDNKQSNKEVFTADWESLQQYEVPTWFQDAKLGIFIHWGAYSVPAYGSEWYPRLMYMDSVE
WTPDGEAKKIGATAINKYHESHFGTLDKFGYKDFIPMFKGENFDAQEWVQLFQDAGAKYIVPVAEHHDGFAMYKSKHTRW
NSVDMGPQKDILGELTTEARKKDIKIGASSHYAFNWNYFTYKKGFDTMDPEYSDLYSKPHDHYAPASQEFLSHWWDRTVD
IIDAYQPDILWFDFYIDREEFMPYHPKLAAYYYNKGIEWKKDVVLQTKNFKKVTFPEGTHVLDIERGKMSDINPKVWQTD
TSIGKNSWGYVSNWETKDANTIIDDLVDIVSKNGCLLLNVGPKADGTIPDDQKAILLEIGQWLKVNGEAIYGSRPWKIYG
DGPTQVATGHHTEGKNKDLTADDFRFTTKNGKLYAISMDWARNGKVKIPHLQKGSEYLTASIKDIKLLGVEEDLKWSQNE
DYLEVMLPSEKPCEHAFVFEIAFDKTNNPL
>A0A1B1Y5I1 2|Wenyingzhuangia fucanilytica.|PF01120,PF16757
MLIRKKLYALATVSLLIFACGSKKNQKTTENKSENIQVFKANWESIKENYKDPAWFNQKKFGVFIHWGAYSVPAYGSEWY
PRNMYMDTAQFTAELKLQKTGPSDVYTHHKKTWGNQKDFGYKDFIPMFKGEKFNAAEWIDLFKKAGAKYVVPVADHHDGF
AMYKSNTTRWNAVNMGPKRDILGELMKEGRSKGMIMGASSHYAFNWSFYNKKDHFDTTDPNYADLYSKKGKDINEPVSKE
FKELWWARTKDLIDNYQPDILWFDFMLDTPEWREYRPKLAAYYYNKGIEWGKEVVLQDKNFYEQAFPEGTVIYDLERGKL
PGIRKLPWQTDTSIGKNSWSYVSNWESRTANSLIDDLIDIVSKNGNLLLNVGPKSDGTIPEDQKQILLQMGEWLDMNGEA
IYDTKYWKTFGEGPTEVEKGHHSEGKNKDFTGQDIRFTQKGNKIYAIMMAWPKNNNVLIKSVKYSEDKISKVKMLGSNAV
LKWSQNNNGLSVEMPSQKPGDFAFVLELTK
>A0A1B1YHD2 2|Thermoclostridium stercorarium subsp. leptospartum DSM 9219.|PF01120,PF16757
MDRKKYLEEIENVIQKGPFKDSWDSLFDFTPPKWFNNAKFGIFIHWGVYSVPAFGNEWYPRNMYIQGSEEFKHHVETYGE
HRKFGYKDFIPMFRAEKFNADEWAELFKKAGARYVVPVAEHHDGFQMYKSELSHFNAFEMGPKRDVLGELKEAFEKQGLI
FGASSHRVEHWFFMSHGKEFDSDIKEPLKCGDFYWPAMPEPDHHDLFSEPAPSQEFLEDWLLRTCEIVDRYRPRLVYFDW
WIQHSAVKPYLKKFAAYYYNRAHEWGIDVAITYKHEAFMFGSAIVDVERGQFSEQKPYYWQTDTSVARNSWCYTKNNVYK
TANEIICDLVDIVSKNGCLLLNIGPKADGTIPDEDRKILLEIGDWLRTNGEAIYRSKVWRTYGEGPTQVQEGQFTDKNAK
TFTHEDIRFTVNGSCIYATVLSWPENGVVKIKSLADRDASRLPHFHGIIKDISVLGFDEKPVWERTPEALTITTKAVKSD
KPVVFKIQVD
>A0A1B2DDZ3 2|Paenibacillus sp. BIHB4019.|PF01120,PF16757
MNKQEYLNQIAATIAQGPYRDDWQSLGAFEVPAWYKQAKFGIFIHWGVYAVPAFGSEWYPRNMYIQGSKEYEHHIATYGE
HKNFGYKDFIPLFKAEKFNADEWADLFQRSGAKYVMPVAEHHDGFQMYKSAISRFNAYEMGPKRDLLNEMKIAFEQKNLT
FTVSSHRAEHWFFLSHGKEFESDLHEPLECGDLYWPSMPEPDHHNLYESPPTDEYLEDWLIRCCELIDNYEPKILYFDWW
IQHASFKPYLKKLAAYYYNKSAQLGFEGIINYKHDAYMLGSAVPDVERGQFAELKPYYWQTDTAVARNSWSYTPNNDYKS
PLELIQDLVDIVSKNGNLLLNVGPKADGTIPQEDQDILLAIGGWLETNGEAIYDTSYWRTYGEGPTKVVEGQFTDGKSKI
FTPQDIRFTVKGSCLYATVLVYPEDGEVKITSLKEKSHDFQGIIQQVEVLGFEEQPVWERTAEALVVKTNDVRSPYPVVL
KITVD
>A0A1D8ATN2 2|Lacunisphaera limnophila.|PF01120
MKTAVRLLRVLLPALIPAAALASIPSDAVPTVIVSTAREPVAAGPFAPTWDSLRGYEAPAWFRDAKFGIWAHWGPQCEPG
MGDWYARHLYFENGPAWGPNVTAFHRETYGHPSQAGFKEVIHRWQAENWDPDKLVALYKRAGAEYFFALANHHDNLDLWD
SKYQPWNSVRVGPKKDLIAGWAKAARAQGLKFGVSIHAAHAWSWYEPAQGADTQGPLAGVPYDGKLTAADGKGTWWDGLD
PQDLYEQRHAPAPDFLKPLAIHERWDWGNGITAPDLAYCEKFYNRTMDLINRVEPDLVYFDDTALPLWPVSDAGLKIAAH
YYNQSAARHGGRAEVVIFGKVLTPDQKRALVWDVERGAPNAIQALPWQTCTCIGSWHYEKRLAEENRYKSASTVIQMLAD
IVSKNGNLLLNIPLRGDGTPDDQSLAVVEGIAAWMEVNRSAIFGTRPWQLFGEGPAAAGAELTGQGFNEGKGKPYTADDV
RFTQSPDGRTLYVIGLVRPTQPVAVPALGTAAGRLDRAIAGVVLLGSAVPVKWTQTAAALVLDAGAPAGPATPVVFKVSL
R
>A0A1D8AUN5 2|Lacunisphaera limnophila.|PF01120,PF01261,PF16757
MPACRALFRLLSLVSLLPATAVSLPGAPGPQRTFEPTWSSLHAYEAPAWFRDAKFGIFMHWGVQSLPAAANDGWYARHLY
LQEGAPWGNAYAHHLKTYGHPSQFGFKDMIPLWKAERWDPDALVKFYKEIGARYIVPVAVHHDNFDLYDSKFQPWNSVNL
GPKRDILRGWKDAADRHGLRFGASSHSDRSWDWFHVAHGADTHGPLKGVPYDGNLTKADGTGRWWEGLDPADLYGPPHAG
GFTNPPHPDDAKPDQAYKDKWFARTQQLIDDYQPDLLYFDSPMPLGEHGLRLAASLYNRTAAPVLTIKSWGPGTVPDEGA
VVLDIEKGQSDRLRYFAWQTDTSLNNNWFIDEKPMELTDEVVVHNLVDIVSKNGNLLLNVALRADGTLPDDQRAALTSVG
TWLAQNGEAIYGTRPWKLFGEGPTIVAGGHFQQQTQPFTSADIRFTTKGDTLYAILLGWPADQRVRLKSLTAARRITLLG
SSAALTWENSTEGVTVRLPAEAPGRFAYVLRIEGPESLFASTNLLAWCIVPYDSQKRTPAERIAMLQRLGFTQYVWDWRP
EHLKDLPEEIKRSRAAGVNLRAIWLWIDGTQDQVGALGASNRAVFDAVAQAHLPVEFWVGFHDNYFAGLDDEARLLKARA
MVAHLRDRAAETGGTVALYNHGGWFGEPENQLKILAAVGDDSVGLVYNFHHAHDQLDRYADILHRLVPHLRAVNLNGMRP
EGPKILPLGQGTREGEMLRQLQAAGYVGPLGILGHVEDVDVEGVLRANLDGLRTLTKQP
>A0A1D9P0W2 2|Butyrivibrio hungatei.|PF01120
MSYTADWESLSKYTVPQWYSSSRFGIFIHFGIYSVPAFGNEWYSRNMYIKGSKEYEHHIKTYGPHKDFGYKDFIPMFKAE
KFNADEWIDLFVKAGAKYVVPVAEHHDGFQMYKSKLSKWNAYEMGPKVDYLGELKKSAEKRGMHFGASSHRIEHWFFMSK
GREFESDINDSITKDSLYYPAMKEPEDHYNLYAEPTPTAEFMQDWLDRTKEIIDQYHPEVLYFDWWIQEACLKPYLREMA
AYYYNEMEKIGKVGVINYKHDAFPFGVAVPDVERGQLATAQPFVWQTDTAIGRRSWCYIEDNDYKGPEEIICNLCDAVAK
NGNMLLNVGPKSDGTISEEDKKTLLGIGEWLSKNGEAIYDSKPFRFAEEGPTKAAGGQFTDKKKIEYTPEDFRFTVAKGN
IYVTALKCSESGEYVVRSLGIEKEAASSNGFSGIIKNISVLADGSSVAFERKEDGLHMKTDFRSDMPVVFKLEML
>A0A1G7PZL7 2|Terriglobus roseus.|PF01120,PF16757
MLSHLSRRRFLQGSAATVAAARAASMWPQSAMRIASGPFQPTWDSLKAHYKTPDWFRDAKFGIWAHWSAQCVPEQGDWYA
RKMYMQGDPIYDWHVKHYGHPTKFGFMEIDNLWKAEKWQPEQMMQLYQAAGAKYFFALANHHDNFDNYASTYHPWNSTRI
GPKRDIIGTWEKVARAHGMKFGVSNHSSHAWHWFQVAYGYDAVGPLANQRYDAATLTKADGKGKWWEGYDPQALYAGRTD
LAMPDGVNTIAAQNAWHKDHDGKWHEEDPPQNPHFSELWFLRCKELFDKYNPDLVYFDDEELPFGDKGLSVTAHLYNTSV
ARHGSQQAVVFAKKPGPNHMGGFTLDIERSRSTEILAEPWQTDTCIGDWHYKRSLFEQHKYKTADTVIALLIDVISKNGN
LLLSVPVRGDGSLDEDEHAFLQQLASWVPVHGEAIYGTRPWKVFGEGPPEPIEKNFSEKTRPHTAEDIRFTEKGNVIYAF
VLAWPTDGKVRIKSMKRGGEHTPASIHRVEMLPKAAPLKWTQTADALEVTMPSDKPNPYAYVLRITT
>A0A1H1RQN9 2|Actinopolymorpha singaporensis.|PF01120
MSTDTPAAPFAATFDSLRQFECPDWFRDAKLGIWSHWGAQSVPMYGDWYARNMYIEGHDQYRHHLRTYGHPSKVGYKDIV
TRWKAENFDPEGLMDLYVSAGAKYFVGQATHHDNFFNYDSRIHRWNSVQMGPKKDITRLWKDAADARGLKFGLTEHHGAA
FSWSNTNKGSDRSGPYAGIPYDGNDEAYQELYLPNREHYDPEHPGKLDIANWYTGNKRWHQHWLEVMKEIIDLYQPELLY
SDGPVPFGEKNGYDIGLQAIAYLYNASAARNGGVNQAVYNQKDRRQELYSVGVMDIERSQEPDIKPEPWQTDTSVGDWFY
NVRDVYKTAGHVVELLVDIVSKNGNLLLNIPQRPDGTLDDECTHILTSMGRWIDVCGEGIYGTRPFRVSGEGGSAVRIEG
FREDAVEWTSADLRFTRKCDTLYAFQMRWPEDGRTVIHSLRPDDRARSVRLLGGGQVPFEQAGGVLVAQLPERRPVDEVN
CLAIEFDHLAE
>A0A1H1X5M6 2|Mucilaginibacter mallensis.|PF01120,PF16757
MKRRTLIKGLATGLSSIYLSKLYGSSLLQTHSHSGITAGPFEPTWKSLAQYQVPDWFRDAKFGIWAHWGPQCQPERGDWY
ARGMYEEGSDQYNYHIQKYGHPSKFGFKDVINDWKAENWDPGELVDLYKRAGAKYFMALANHHDNFDLYDSKYQQWNSTK
IGPKKDLIGGWAKAAKQHDLPFGVTVHASHPWTWYEVAQRADKSGPYAGIPYDGKLNKADGAGKWWNGYDPQELYAQNHA
LSQDSLDDNSMGGHWAWGNGASVPDKAYCDKFFNRTIELIDKYGPELIYFDDNVLPLWPISDVGLKLAAHMYNTSIKKHG
KLQAALFGKILDEQQRKCMIWDIERGQSNQIEPLPWQTDTCIGGWHYDRRLFDNKGYKNAKTVIHTLVDVVSKNGNLLLN
IPVRGDGTIDSEERAVVEEVVAWMQINSEAIYGTRPWKVFGEGPAMESVAPISAQGFNEGKGKPLGAEDFRFTTKGKTLY
AIMMGWPKDNSALIKKLVASDLIGKISDVKLLGNDKLSFEQTAAGLKVNLPEQSPGKDAFVLKIEGAI
>A0A1H1XLN2 2|Friedmanniella luteola.|PF01120,PF16757
MDDQQELERVAAVIAAGPFDDTWESLAGYEPPRWFVDGKFGIFIHWGVYAVPAFGNEWYARNMYRQGTPEFEHHRTTYGP
HDEFGYKDFVDDLTAADFDPAAWAQLFRQAGAQFVVPVAEHHDGFQMYASDRSRWTAVQRGPKRDVLGELAEATRRQSLV
FGASSHRAEHWWFMNGGTHVPSDVLDPETADFYGPAQPQTMQPNDQFLLDWFLRTIELVDRYQPQVLWFDWWIEQPSFEP
WLRKVAAYYYNSAARWGRGVVIQYKYAAFRPGTAVFDIERGALDGIHPRVWQNDTSVSRNSWSWIEDHDYKGAPELITEL
VDVVAKNGVLLLNIGPKPDGTIAETEQELLRSIGVWLGVHGEAVYGTRPWTIAAEGPSEQRSGYFTDSSSPSYTAADLRF
TSRDGVEGEFVYATALAWPDDDRLLVRSWGRDAGLLTCEVAAVTVLGHDGDVVWSRDPDGLRVRLPDRRPSAVGATVRAE
LAPRVPTPRQTGFHL
>A0A1L6JFN8 2|Sphingomonas koreensis.|PF01120
MKWLGAAAIALAGTAPGLAQRAEQWPMETPRGAVAAQLAKVKQGVGAGPFKSDWDSLRAYRTPEWFRDAKFGIFIHWGVY
SVPGFANEWYSRNMYVPGNKAYEHHRKTYGPQDKFGYKDFIPLFRAEKFDPAAWVKLFADAGARYVVPVAEHCDGFAMYA
SDFTRWDSSEMGPKRDVTGEIAKAARAQGMHFGLSSHRAEHWWWYHKGRSFPSDVADPKNRGLYGPAAPTGLPADNPDAW
PDSSQLQNWMPPSREFLDDWMARTSELIDKYRPELIYFDWWTSAPLYEPLMRDTAAYYYNRSAAWRQPGIIAYKGSQFAE
GSAMFDMERGKSDALKLTPWQSDTSISIHSWGYAQNDSYRTPKSLIADLIDIVSKNGNLLLNVGPRADGTIPDEIASVLA
GMGAWLKVNGEAIYGTRPFHYFGEGPTSSGQVRVGGQVEESSKKGFVPADIRFTTKGDTLYVMGLERPADGAVLVKTLYA
GTPYLPAPIRHIELLGGGKIDWKQTARGLEIRLPADASGGMPYALRVRVK
>A0A1M6UF66 2|Reichenbachiella agariperforans.|PF01120,PF16757
MKRNNWIYSLIIFGLCACTANPEKKESQVMEEKPYTADWSSLQQHQTPEWFLDAKFGIYFHWGPYSVPAYQTEWYSHWMY
VEDHPVRKHHEETYGSLDEFGYKDFIPMFTASQFDADEWAELFKKSGAQFAGPVAEHADGFAMWDSQLTEWDAVDMGPKR
DIVGEMEKAIRKQGMKFVATYHRHWMYAWYPTWDTSVDAGDTQFEGLYGPKVPEGTFVMADKPTNPLPDDAFNQEWLDRL
DELMDKYQPDMIWFDNKMDIIGEEYRQQFLANYYNKAEEWGQEVVCTYKFTDMAKGSAVLDLERARMSEKKDFPWLTDDS
IDWKAWSHIANPKYKSTNRLIDFLVDVVSKNGAVLLNIPPTADGVIEQEVRDRLLEMGEWLSVNGEAIYGTRPWKIYGEG
PQEIVEGHLSENKNPDAVAQDIRFTTKGDALYAIALDWPESGKLMIRSLGTDQELLDETISQVELLGYKGKIKWVHSAEG
LEITLPEEPVGQHAFALKIAQ
>A0A1S6FI21 2|Sphingomonas sp. LM7.|PF01120,PF16757
MGFTRRQALGSFAGVAAASGIAAPASAEIAPDWSSLIGAFRVPDWFRDAKFGIWAHWSAQCVPEFGDWYGRKMYVQGDPF
YAHHLKTYGHPADRGFLEIENAWKAENWDPEHLVKLYKGAGARYFMALANHHDNLDAYDSKYHAWNTLRVGPKRDIVGTW
EKIARRHGLRFAVSNHSAHAWHWWQTAYGYDAEGPRAGERYDAFKLTKADGAGTWWDGLDPQELYTGPAMVPPDGIETAQ
AMRDWHDVHSGRWMEFAPPENPHHVAKWLLRQQDLVEKYRPDMVYFDDYALPFGNVGLEALAHYYRQSIARDGKVEVVAT
AKQLTPYQRTALVDDVERGFSDRLREEPWQTCTCIGDWHYNRARYEQKSYMPAAKVIQRLCDIVSKNGNLLLSIPMRGDG
TIDSEEEKILAGITRWMQRNGDAAIFGSRPWRVFGEGPTKVGGAMHNEGRVTFTAEDVRFTTRKGALYAALLEWPDKPVT
IVALGKSGLPDAAIERVSLVGGGRVKFERSDAGLTVMLPRGGPEDFVPVLRIDGRGLV
>A0A1U9ZZM3 2|Nonomuraea sp. ATCC 55076.|PF01120,PF14200,PF16757
MSRPPRRFSRRHLLAATGLTTAASLLRVDSARAAAPSSYSPTWASVDQHPPAPEWFQDAKFGIYFHWGVFSVPAFANEWY
PRNMYFSGSAENNHHRDVYGDPSTWPYHNFINGARDRAGNWVQFAPKLKSAGGTFDPAEWAQLFADAGARFAGPVAEHHD
GYSMWNSRVNEWNSVATGPRLDLLRLHADAIRAKGLKLLVSLHHAYNFTGFYERVPAQSTNSLKKLYGQLGAAAENQLWF
DKLKEVIDGYQPDIIWQDFNLGRIDESRRLDFLAYYYNQAIAWNREVVATYKDGFNNRGEVFDYERGGPAGLQSPYWLTD
DSISSSSWCYTVGIGYYSLEAMLHALIDRVSKNGNMLLNIAPMADGTIPAGQRTLLLGMGDYLRRFGESIYNTRAWAAFG
EGPTQMGGGSFVTPRPGTNRDIRFTRSKDNRVLYATVLGWPGGTLDIATLGSNRINLSSLTSVQLLGSTAGQYIDLPGRR
QDGSGLHITMPAATAPFGAPAYVVKLTFAGQIPALGSAPVPTSWVRITNVATGLVLDSGGNVASGSALKQWNYDGSTNLQ
WQLVDLGGGWYRIVNRTNGMVADSWGNSANGAPARQTSWNGGDNQQWRLNGVGDGRYQIINRGTGTALDSGGVTTVGSQV
KLWSPDSSTNLQWTITAV
>A0A1X9Z5M9 2|Sphingobacteriaceae bacterium GW460-11-11-14-LB5.|PF01120
MKQKIKFYLTLCLLLIQAAVFAQQKNWEELRKDYQFPKWYTEARLGIWVHWGAQSQPAEGGGWYARHMYQQNVGRETWGA
NAYPYHLKTYGHPSEKGFKDVIHEWKADKLNTDELLKYFKSIGARYFVALANHHDHFDNFASTYQPWNSVNVGPKKDLIG
MFQKSAVKYGMPFGVSSHDDRFLDWWKTAFGADTSGAKKGVKYDGWMTKADGKGKWWEGLDPADLYGLPPEKRTPEWIKS
VKETYVKRTEELVSKYNVDLLWFDGYGFPYKEYGKEVCTYFFNQSLQKHGKVTAVVAGKFSNEPSTVKDIERGGATEILP
YPWQGTMTFESWFYKTDRPIRQNARTVIETLVDMNSKNGNLLLNVELKPDGTIPPDHKVILDTLGMWVNTNSEAIYASKP
WKIYGDNLNGGKQQKNISEADLEANKKHESEDFNERTITSPAYPHNEVRFTTKGNDLYVFVLNPVGGDITIPSLGTNAIR
KIKNIRLFGDASAIKFTQTSDQLVLQIPAKTKLPYTQVYKLTGVL
>A0A1Y0MTW4 2|Polaribacter sp. SA4-12.|PF01120,PF16757
MKNKSLLVIVILAIIINTTSAQEKFKPNWESLVKYETPEWFQDVKFGIFIHWGPTTVPAYGSSEWYGYHMWNEGQVDALG
NPANEPSGDYKYHSENFGKPEDFGYTKFIPMFKAEKFDAKEWVDLFVEAGAKYVVPVGEHCDGFAMYDSKVTRWKSTTMG
PKKDIVGSIFKEAKKHGLKVGMSSHFAYGWHWWTYKDKFESMNPDLEDFYGKKHDRWEPASKEFVKHWYKRSMDMMTQYK
PDLFWFDLGFSEPAYEEYRKKFIANYYNQGLKEKQEVVLNYKNIKWKPVKDGAAVLDIESGKLDRIRQEPWQTDMSLGGW
RWGYTNDYQMRKASAYINDLIDIVSKNGCLLLNVAPNKHGVIPEDQQAILKEIGAWLKVNGEGIYKTRPFTVFGQGPTNA
VMKLHGNMHDKGFTPNDVRYTKNGQTVYAFIMKQEKGRTSFSFDALGFEDRVLNDAIKEVSIMGYNGKIKWIQKKDELVV
EIPTDLKVNNAIGFKIELVPAPSDILKTK
>A0A1Y0N1I5 2|Polaribacter sp. SA4-12.|PF01120,PF16757
MKITFHKLAILLLFTSLLACKETKPEKVEIKAVTYEENWESLEQYKIPQWMKDVKFGIFIHWGPNSVAELHTDWYPRWMY
LDDGIINPQTGEVINKKPHPAFAYHKEKFGDQKDFGYKDLIPKFKMEKFNPEEWVSLFKEAGAQYVVPVAEHHDGFALYE
SSITKWNAVNMGPKRDVFKDLTDEIKKQGLISGASSHLAFNYNFFNQKEYFDTGNPKYADLYAPPHQMGDSVNADWLAKT
WWPRTKEIIDKYQPDILWFDFYLDRPEFAPYHKKLAAYYYNSGKKRGKEVVLQTKNYKYESYPAGTHMLDLERSKLDSIR
TEYWQTDTSIGKNSWYYAENWIPKQPGELIADLVDIVSKNGCLLLNIGPKYDGTIPEDQQKTLLEIGKWLKVNGEAIYGS
KYWKTFGEGPTKTNLGHLSEDKNEKFTAEDIRFTQKDGNIYAIALVPPTNANIIINYLNTSNISIKSIELLGYKGEIKFK
QTDNKLIIEKPKDASLNYSWVFKIN
>A0A1Y0N221 2|Polaribacter sp. SA4-12.|PF01120,PF16757
MNKLKKTLIIITSLISCQFILGQDKYEANWESLSQYECPEWFRDAKFGIYTHWGVYSVPKDESDWYGTYMYKEGHPNNKT
HKENYGDPKEFGYKDLVPLFKAPKFDADEWADLFVEAGARFAGPAGEHADGFSMWDSKVNEWNSVDKGPKRDIVAEMEKA
IRKRGLKYVVSLHHSWLWGWFPTWDESTDCADPNNASLYGEKVPETAWQVGEGQNYYQVNPMPSAAFEKVWLEKVKEVVD
GYSPDLLWFDNRVQILSEKVRKEMMAYAYNAADKKEQEFVLTFKRPDFPLGTGTVDLERNRMPKIYPEPWLTDNSISKQK
WIWHKDLKCYPTNNLVDDLVDIVSKNGNLLLNVAPHPNGTIPDDQKQRLREMGKWLKLNGEAIYESRPWLIYGEGPTEIK
TGHLADMKFDGFGDEDIRFTTRNGQLYAIALGWPESGILSIKSLSSTSYNDKIEKIELIGSESKITFKQTVAALEIQLPK
NKPCKHAFVFRIN
>A0A1Y0N2C0 2|Polaribacter sp. SA4-12.|PF01120,PF16757
MKIKLNYFLAAIILLVLSSCGGKQNNKLAKNETVKAEKVFKPNWESIKKNYKDPEWFNNQKFGIFIHWGAYAVPAYGSEW
YPRNMYLDKNRLSATLKVEKAGATREYLHHKKTFGDQKEFGYKDFIPMFKAENFNAAKWIALFKKAGAKYVVPVADHHDG
FAMYKSNTTRWNAYDMGPKRDILGELFKEGRKEGMIMGASSHYAFNWSFYNKEKYFDTTDPKNSDLYSKKGTDPTQPVSE
EFKELWWNRTKDLIDNYQPDILWFDFMLDMPAFEAYRPKLAAYYYNKGIEWNKEVVLQDKNFSHEAFPEGTVIYDLERGK
LPGIRKLPWQTDTSIGKNSWCHIADWQSKTANQLIDDLIDIVSKNGNLLLNVGPKADGTIPEDQEKILLQMGDWLAINGD
AIYDTKYWRTFGEGPTEVAKGHHSEGKNKAFTGQDIRFTQKEGKVFAIMMEWPKTNSVVIKSIQEKTDKITSVKMLGSKE
KLKWSQTTEGLKVEMPSNKPCDFAYVLQIDM
>A0A1Y1CDN1 2|Labilibaculum antarcticum.|PF01120,PF16757
MNKYIAILLVSIITGCNLKSKQAEEVKPKYTADWESLKQFEVPEWYKDVKFGIYFHWGPYSVPAHETEWYSMRMYQKDSP
IRKYHEDTYGDLKEFGYKDFIPMFTAEKFNADEWAKLFKDAGAQFAGPVAEHADGFAMWDSELTKWDAKDMGPKRDIVGE
MAKAVRKQNMKFIATYHRHWLYAWYPTWDENTDAGDPQYEGLYGPYVPEGSFVMATGDYPNPPKEAFNQEWLDRLNELMD
KYEPDIIWFDNKMDIIGEEYRKQFLANYYNNGEKWGKEVVCTYKFHDMAEGSAVLDLERSRMSEKKDFTWLTDDSIDWKA
WCDISDPKYKSTNRLIDFLVDVVSKNGAVLLNVTPRANGEIPEGVKTRLLEMGDWFNVNKEAIYGTRTWKAYGEGPQEIV
EGHLSEDKNADAVAEDIRFTSKDGNLYAIALAWPGEKMLVRSFAKSKGLLDSEIKNVSMLGSSETLTWKMTDAGLLVDLP
AERPCDHAFSLKIELK
>A0A1Y1CDR5 2|Labilibaculum antarcticum.|PF01120
MKQFRLIYFIVGVLILASCSRSQKVTGENQKYEANWESLKQHKAAPEWFADAKLGMYFHWGPYSVPAYGSAWYPANMYVK
GSDVNKFHEKNFGPIEEFGYEDFIPMFTAEHFDPEEWADLFQMTGAKFAGPVAEHHDGFAMWDSEVNPWNAADMGPKRDI
LGELFASLKKRNIKTLATFHHARNGQRNANNPEYWDRNGFNSHYPYNPDLPTATTDPKLRKLFGNWENIEDFNQYWLDQV
EEVVDKYNPDMLWYDSWLNMIPEDKINEMLAYHFNNGLKHNKEVVVCSKHQDIPLEIGIDDLEQGGRRDIYPLPWMTDIT
LSNSHWMYVEGEKYKDAALVVRNMIDVWSKNGTVLLNISPRADGVINQEQRDILKDIGAWMKIYGEAVYGTRPFKIFGYG
NANATDASHDGQSAKVKYTASDVRYTLAKDKKSMYVFFLGVPEAGKTIKMRAIGGFHRNLPPSPIKNIKLMGADIDIEWK
LTPQTLLLTMPEVEYNPIATVLKLELE
>A0A1Y1CDS9 2|Labilibaculum antarcticum.|PF01120
MKKLAISMLLAGTLFVSCVNSKESTMVNSEPFEENWNSLAKYQTPDWFRDAKLGIFIHWGPYSVPAYGSEWYPRWMYMDS
VQWNPNGEQVSHEGNEFYTHHVETYGKPGEFGYKDFIPMFKAEKFNATEWIDLFKKAGAKYVVPVAEHHDGFAMYKSNYT
RWNSVDMGPKRDVLAEISKATKDAGLYFGASSHFAFNWNYYTHKKGFDTSDPQYSDLYSRDHEHYAPADQEFLDLWWNRT
QDIINNYQPDILWFDFVLDHDEFVPYHAKLAAYYYNKGIDWKKDVVLQTKNFKHETFPEGTNVLDIERGKSADIRKFPWQ
TDTSIGTNSWCYTTDWNSKDANTLIDDLIDIVSKNGNMLLNVGPKADGTIPADQANILLEMGAWLSKNGEAIYGTRPWTI
FGEGPTEVKTGHHTEGKNKDLTAADFRFTQKEGKIYVIAMDIAENGEYLVKSFANGNELCKGKIKSVRILGSKNACDWEV
DNSGLSIKVNGDGKANYACAFEIEIE
>A0A1Y1CGQ6 2|Labilibaculum antarcticum.|PF01120,PF16757
MKHIKIALLIALISFVKISTAQEKYTPDWENLKKHKAVPEWFADAKLGIYFHWGVYSVPAKGGEWYARWMYVPDRENIWG
SEIYEEHRATYGENFDYHDFIPMWKAPKFDAKEWVDLFEGMGAKFIGSIAEHHDGFSLWDSKVNEWNSANMGPHINVVKA
IAEETNKRGLKFMATFHHGFHNMFYPKPENSYLRPVSKYNLVYDNCEVPQDEKYRKLYCNMDYDEANDLWLGKLNEVINE
FCPDYIWMDFGQRFIKESHRKQFLANYFNKAAEENKEVVVNTKGDFFPTELAVVNVERATMEDITPEVWITDFILGSSWC
YDKTKRTAIKPKIAIRMLAEVVSKNGVMLLSAGPMADGTIPEEQVKAMQGIGAWMKLYGEAIYNTRPFVAFGEGTTELKR
DPEDAWNEYGAIKQGLSKLNAEDVRYTKKGNTVYAIQLGWNDKTPERTLATFSGKAKDLKIKSVSVLGSSETIKWKKTKA
GLQVQQPNKKPAEADAALVYKIILK
>A0A1Y1CLF2 2|Labilibaculum antarcticum.|PF01120,PF16757
MKINHFRIIAFILIAMNTVGSAKAQKPKKFEKNWESLEKIDQVPEWFQDAKFGIYAHWGPVSNAFEGTDPKKFYAGWHGM
KMYEDGVKVPTASGKPSSNFIHHSEHFGDPAEFGYKQLIEKFNPSGFDAKKWADLFALSGAKFAGPVAMHHDNFAMWDAK
STRWNSMNYGGIDPSAELKKEIEAHGMKFMASFHHAFTWKYFAPAHKYGGISPDDYDLYTNPHELDSDTPDDRFYKEWWA
KLKEYIDVYQPDLIWFDWWLENMTEDCRQEFLAYYHNKGLEWNKDVAVCYKESTFPASTAIKDYERGRPNQPVDQMWLTD
TSPGAWFYRPGAIFKTPNELIDILVDIVSKNGCMLLNVPPNPDGTIPQVMVDLLTDMGKWLKINGDAIYGTRVWTVFGEG
PTRLPEGGHKVEKIEIVYTNTDIRFTKKSDKEFYAIVMDKPVGETVIKTLSTQIGVLNSKIEKIELLGSDEKIEWERNER
GLVIKAPKVFPSDYASSYKITLEGYTENSIGGDTEAHVE
>A0A1Y1CNZ4 2|Labilibaculum antarcticum.|PF01120,PF16757
MRKITLFLSLALFLTMGCSESNKKVEKYTADWESIQNYEIPAWFEDAKFGIFIHWGAYSVPAYDNEWYPRHMYQDSMLWH
QTDPSLSKKGTNPVYTHHTETYGHPSIFGYKDFIPMFKAEKFDAKQWIDLFKKAGAKYVVPVAEHHDGFAMYNSHVTRWN
AAVMGPKRDIIKELKLATANAGLKFGVSSHFAFNWDYYNHEERFDTSNPELADLYGPAHKRYAPVSEEFMDLWWRRTTDI
IDSYNPDILWFDFYWDRPEFASYHSKLAAYYYNMGLENKKEVVLQSKNMGYESFPEGTNVLDIERGKRSDISKDAWQTDT
SIGKNSWCYTNTWESKTSNSLLDDLIDIVSKNGTMLLNVGPKADGTIPQDQKDVLLGIGDWLATNGEAIYDTRPWKIFGE
GPTKASEGHHSEGNNEALTSKDIRFTTKGDVLYATALGYAENGTFVIKSLATNNENETRPVQSVEFISAKNKIDWKQTEN
GLEINVNGENQDGAAFVFKVKF
>A0A1Z1FGX4 2|Croceicoccus marinus.|PF01120
MRGFPISRRSALAGMAAIPAATLPGVARAGAIPSNWSALAGAYRVPDWFRDAKFGIWAHWSAQCVPEQGDWYGRLMYLQG
HPMYEHHVKTYGHPSETGFMEIENRWKAEAWDPEYLVRRYKAAGARYFMSLGAHHDNLDCFDSSHHAWNTLRVGPKRDIV
GTWERIVRGEGLRFGVSNHISHAWHWWQTAYGYDPEGPLAGVRYDAWRLRKEDGRGTWWEGLDPQELYTGATMAPPPGIT
SIEAMNAWHDTHSGRWMEFAPPGNLAFVAKWLLRSNEIVDRYRPDIIYMDDYGLPFGPVGVEALAHYYSRALERGGDIDV
VLTAKVLSAFQREALVEDVERGWSDRLRDQPWQTCTCIGDWHYNRSRFLNKSYVPAKQVIQRLCDVVAKNGNLLLSIPMR
GDGTIDAEEEKILDGITAWMALNGEASIHGSRPWRIYGDGPTQVQAGMHTEGDTFFTPQDVRFTVKDGALHVAVLEWPDS
PVRITALGEGQLPSARIERARLNDGRDVRFRRSGDALELTIPPARDGDMIPVVRLDGRGLI
>A0A223I0K7 2|Thermoanaerobacterium thermosaccharolyticum|PF01120,PF16757
MFKLDVVKWRHLERMRDNRSDVLKKKEMRQKIDEVISKGPFTDTWKSLLNYKIPQWYENAKFGIFIHWGVYSVPAFGNEW
YPRNMYQQGTPEFKHHIKTYGSQNRFGYKDFILMFKAEKFDPKAWVDLFEKSGARYVIPVAEHHDGFQMYDSALSRWNAA
NMGPKKDIIGELAKAVRERGMVFGLSSHRAEHWWFFDGGLEFDSDVRDPYYMDFYGPAKASPKDLGSIDDNPPDEEFLEN
WLHRACELVDKYQPQIVWFDWWIQNLAFKPYLKKFSAYYYNRAAEWNKEVVINYKNSAFEEGTAVLDVERGQFSDIQQRF
WQTDTSLSKNSWGYINNHDYKESNDIICALVDIVSKNGSLLLNIGPKPDGTIPEPEQRILMEIGRWLKVNGEAIYGTRPW
KVYGEGPTKVVEGAFTDTHGSMFVCDDIRFTIKEDTLYAIILKWPENGRVTIKSLGRKSPFALPSINKVELVGCDIPLQW
NCREQALIIDVTGCKPTKYPATFRIK
>A0A223NXM0 2|Mucilaginibacter xinganensis.|PF01120,PF16757
MKRRTLIKGMATGLSSLYLSKSYAGRLLNAPYADGQFQPTWDSLTQYQVPDWFRDAKFGMWAHWGPQCQPEYGDWYARGM
YQEGSSQYNYHVQKYGHPSKFGFKDVINDWKAENWDPGELIGLYKKAGAKYFMALANHHDNFDLYKSKYQTWNSTRMGPK
KDLIDGWAKAAKYHGLRFGVSVHAAHAWSWMETAQRADKKGPLTGVSYDGKITKADGAGKWWHGEDPQELYAQNHPLSEN
SLDDGMIHRQWNWGNGVAVPSKAYCEKFYNRTIDLIDKYGPDLVYFDDTALPLWPASNAGLRIAAHMYNASIKKHGKLDA
VIFGKILDEQQRKCMVWDIERGQSNQIESQPWQTDTCIGGWHYDRRIYDTNGYKSANTVIHTLIDVVSKNGNLMLNIPVR
GDGTIDEKERAVVEEIAAWMQVNSESIYGTRPWTTFGEGPAIDSAAPLSAQGFNEGKGKPFASSDIRFTTKEKILYAAML
GWPANRTTLIKKLAADAGVGKIEVVSLLGQNGKLEFEQSREGLKLQLPEVPPCKTAFVFRIEGAIA
>A0A248JNS1 2|Nitrospirillum amazonense CBAmc.|PF01120,PF16757
MCEAGPLGDEGPLMTQEDHRPMTRPSIRWRRPWRAIGLLAMICLPAPALAQGVSPTAAALTPAQMDAAWRQGSAKAAHER
EVLLRKVAAGDAAGPFRPDWESLRTWRVPEWYADAKFGIFIHWGVYSVPAFGSEWYSRRMYIQGSKEYQHHLAVYGTPDK
FGYKDFIPLFKAEKYDPRAWAALFRASGARYVVPVAEHHDGFAMYATRLSDWSALRMGPKRDLIGDLVRAVRAQGLHLGL
SSHRAEHDWFFGEGRKIPSDVNDPRYADLYGPAEARLTAEDTGDTQLTGDFTYVSQAWLDDWTARTAELVEDYHPDLIYF
DWWISHPAFRATLPKFLAYYYNTQGRRGASAVVNYKEGALAAGSGVADVERGLMPDIQPRVWQTCTSLGDYSWGYIEGEQ
YKSPERIIHLLADIVSKNGNLLLNIGPRADGTIPQEAQDRLLAIGAWLKTNGEAIYGTRPWRQFGEGPARMASGSFKEGQ
TDRPFGPEDFRFTTKGDILYAIELGWPEGGEATIHALPAGVAVKVVTLLDGGAGQALSFHQDEDGLHLAVPKRAPGDYAF
VYRIER
>A0A248JUD2 2|Nitrospirillum amazonense CBAmc.|PF01120,PF16757
MSTAPVAARARADAGPFQPTWDSLAAGYQAPAWFRDAKFGIWAHWGPQCAPEFGDWYARRMYMQGDPSYEHHVKTYGHPT
QFGFMELINRWKAERWDPEELTKLYKAAGAKYLVSMACHHDNFDNFDSRHHAWNATRVGPGKDIVGGWAAAARKHGLRFG
VSNHASHAWHWYQTAYGYDATGPHAGQRYDAFRLTKADGAGKWWQGLDPQNLYTGRNMVIPDGITDLAAMNAWHESHDGI
WNESVPPNRAFAETWLKRCQDLMDRYQPDLVYFDDTGLPLGDYGLRATAHYYNQSVARKGAVDVVVNCKELTDLQRRAVV
ADIERGFADHIVAEPWQTDTCLGDWHYSRPLYERKGYLSAHQVVQRLVDVVSKNGCLLLNVPVRSDGTIDELERGILEEL
VGWMAVNSEGIFDSRPWKTYGEGPTEVAAGKFNEAKLRPFTAEDIRFTVKGDTLYAYAQEWPAGKSLTIRTLTPAAHPVQ
RIDLLGGGALEFKQTDDGVSVTLPDQRPTFTPAFRIR
>A0A248K2J6 2|Nitrospirillum amazonense CBAmc.|PF01120,PF16757
MIRRSSRLTGGRLIRACLLATALSVPVGAALAANQPSAPATAPTADTLSPAQIDLRWEKRGAKHVSDVAAELRQVEQGDG
QGPFRPDWASLKNYQVPQWYADAKFGVFIHWGLYSVPAFGSEWYSRLMYTKGTKEYDHHIKTFGSQDKFGYKDFIPLFKA
EKYDPRAWAALFRAAGAQYVVPVAEHHDGFALYDTKLSDWSAVRMGPKRDLIGDLARAVRAQGLHLGLSSHRAEHDWFFD
EGRKIPSDVNDPRYADFYGPAQLRVKEKGSDDADVFGDFTPVSQAWLSDWLARSAELVDLYHPDLIYFDWWIGHPAFRGT
LPKFLAYYYNSQAKLGGSAIVNYKIGAFPEGAGVLDIERGQLPGIQPRVWQTCTSISNDSWGYVENDTYKSPQALIHLLA
DVVSKNGNLLLNIGPRADGSIPQGAQDTLMAMGGWLTVNGEAIYGTRPWRQFGEGPTEVASGSFQETKTKPYTAQDFRFT
TKGAALYAIELGWPAEGEAVIHSLKVEDKVKAVTLLGVGGGTLTFRQDADGLHLTLPQRPAGAIAAYVYRIEMQ
>A0A261GDG2 2|Bifidobacterium eulemuris.|PF01120
MIDLKHVDAVIAAGPYEPTWESLSRVTVPDWFPDAKFGIFTHWGLYTVPEFRNEWYSRNMYIQGYPEFEHHVATYGPQKE
FGYKDFIPMFTAEAFDADEWLDVFQASGAKYYFPVAEHHDGFQMYASELSHWNAAEMGPKRDIIGELREATLRHGMHFAT
SNHRAEHWWFMGHGQEFDSDVKEPMKRGDFYWPAHPEPDNQDLFSLPRPDEEYLDDWLLRVCELVDKYRPEMVYFDWWIQ
HESFKPYIKRFAAYYYNRGVEWGVPVIVCYKDDCMAFGAGLADVERGGYAAPTPFVWQTDTAIARNSWCYTNSLEYKGLA
ELIVTLVDTVSKNGNLLLNVGPRADGSIAAHDRELLEGIGTWLADNGEGIYGARPWRVSGEGPTQAGSGSFADQEATEWT
AADWRFTARNGDIYAFCLNPAGARELAITSFFAYHDGKRAQFHGIVTDVEQLGAGKVPWERTNEALVVTPAERAGVDAQV
PVGFRISIA
>A0A286IIG2 2|Cytophagales bacterium TFI 002.|PF01120,PF16757
MKTTISLALLFALSFSTIAQKKYEKNWDSITSQYECPEWFKDAKLGIFIHWGVYAVPAYGSEWYPRNMYQDGEVLGGHGE
VLSKKSSPIYDYHLEKYGKLSEFGYKDFIPDFKAEKFDAASWVKLFKDAGAKYVVPVAEHHDAFAMYNSSYTIWNSVDMG
PKRDILKELRAETLKQDLKFGASSHLAFNWDFFKKKPEFGNMTPKYELLYGPNHEAGAPPTEEFRKYWWNRTKEIIDNYE
PDILWFDFAFDRAEYAPQHLELASYYYNKGIEWNKGVVLQGKNHKYESFPRGAYTLDVERSKLAAIRDEPWQTDTSVGKN
SWGYVTNWISKEPNTLVDDLVDIVSKNGCLLLNVGPKADGTIPQDQQDVLLALGGWLKVNGEAIYGSRPFKIYGEGPTQI
FEGHISEAKNKDLGSEDIRYTVNKGQLYATLMAWPESGKAVIKTLAKKNELVEKVKSVSLIGYTGDLKFKQTKLGLEITL
PAQQVGEFAHVFKIN
>A0A290Q4E2 2|Nibricoccus aquaticus.|PF01120
MLASVLVVTVPMEAESLSSDATPEHIVSTRVEPVAAGAFAPTWKSLEGYEVPEWFRDAKFGMWAHWGPQCVPEAGDWYAR
FMYVQGHRQNKFHVERYGHPSVFGFKDVIHAWKAEKWEPEKLVAFYKRVGARYFFAMANHHDNLDLWASRHHAWNSVRVG
PQKDLIAGWAAAARAQGLPFGVSVHAAHAWSWYEVAQGADKTGDKAGVPYDGKLTLADGKGTWWEGLDPQELYAQAHAPS
PGFEAAESIHRRWHWDNGVTRTDLAYCQNFYDRTVDLINQAKPDLLYFDDTALPLWPVSDAGLKIAAHFYNATHARRGAG
DAGVIFGKILNDEQRKALVWDIERGVPATTLPYAWQTDTCLGGWHYNRSVYEKDRYKSARTVIHMLADIVSKNGNLLLNV
PVRGDGAIDEKEVAILEEIAAWMAVNGEAIYATRPWKVFGEGPASVGVELTAQGFNEGKGKPFTAADLRYTASKDGRTVY
VIVMGVPTEPLRLAALGKAAGGSGVADVRLLGGGGTVTWEQSEDALVIGPVEGTPVAEAAIVFKVAL
>A0A290QNM9 2|Nibricoccus aquaticus.|PF01120,PF16757
MQLSRRDTLKLLAASAPLLASARSLAQAADHATLPAIAPGPFKGTRESLRAYEVPEWFADAKFGIWAHWGPQSAPEYGDW
YARNIYIDKTDQYKHHVATYGHPSKFGYKDILPTWNGKNFDPDHLLGLYKEAGAKYFMALGVHCDNFDLWDSKHQPHWNS
TKIGPKKDIVRLLHDATRKHGLRFGVSDHLWPSPKWMSVCRGADTAGDLKGVPYDGIDKALTDLYPEYPYPDRKLDWDET
NLTEAWKKHYFARIKDLFDQFEPDIVYCDGHIPFEEYGLGLVAHLYNLSVRKNGGKVDTVYTSKRIEDTEQNECVLDFER
AVPDKIWPRPWQICTCVGGWHYDRRKLGSDPKNLYKTPKRVIDMLVDTVSRNGCLLLNFPLRNDGTLDDQELAILAEITA
WMKTNNEGIYATRPWKIFGDGPRSKIQNDPKVKYNEALRQDFDEQDVRYTKKGDDLFAFVTGVPDREAVIPSLALSKDHV
SGKVQRVSLLGHGDPLAFTHDNSGLRITLPETKPSRHVLAFKINGLA
>A0A291H093 2|Brachybacterium ginsengisoli.|PF01120
MTAPHGLPRLDPDSLPPAVDVSDNTAALAEVDAVIEQGPFSADWDSLRDYEVPRWYADAKFGIFLHWGVYSVPAFSSEWY
SRTMYLEGSREHAHHLETYGPHSEFGYKDFIPSFTMEDYDPAAWAALFRRAGAQFVVPVAEHHDGFAMYQSDRTRWNAAQ
MGPRRDVMGELLAASDDASITRGASSHRAEHWFFMNGGARFDSDVLDPAYQDFYGPAQREETAPNERHLEDWLLRTVEII
DRYRPQVLWFDWWIEQPAFEPSLRRLAAYYYNRAAEWGREVVINYKWEAFAEGSAVYDIERGTMGGIRPVPWQNDTSVSR
SSWCWVEGHEYKSLGELIIELADTVSKNGNLLLNIGPKPDGTIASEEQEMLESIGAWLTENGQSIFGTRPWIVAEEGPTR
SQAGSFVDGAEVHHTAADFRFTTRHDVTGDYVYAIALAHPEDGVLRIRSFGTGLRLLPQEIRSVSLLGGGEPLGVERTEN
ALEVTVGPAADSPIGPVVKIHLEPEVVPERTDHLHG
>A0A2D1U321 2|Pedobacter ginsengisoli.|PF01120,PF16757
MKRRTLVKGLATAIPSLLLSKAIALPAYFLDPEGSKEYIKVPFSPTWDSLKNYKVPEWYKDAKFGIWAHWGPQCEPERGD
WYARGMYEEGSDQYKYHVEKYGHPSKFGFKDVINKWKAENWDPDHLVGLYKKAGAEYFVALANHHDNFDLYNSKYQEWNS
VKMGPKKDIIGGWAKAAKKHNIHFGVSVHAAHAWSWFETSQRSDKKGPMAGIPYDGKITKADGKGKWWDGEDPQSLYAQN
HPLSEDSENNGAIHRQWNWGNGVAKPTDAYIEKFYQRTIDLIDKYEPELVYFDDTALPLWPISDAGLRIAAHLYNRSIKK
NGALKAVLNGKILDEEQRKCMVWDIERGQSNEIEPYTWQTDTCIGSWHYDRRIFDNHHYKSSKTVIHTLADVVSKNGNLL
LSIPVRGDGTIDADELKVVEEIGQWMKVNKECIYGTRPWKIYGEGPATENMAPLTAQGFNEGKGKPFVAQDIRFTTKGAV
LYAIPMGWPENGKITIKSLAKGNASLYPSKIKSMELLGVGPITDFKQDETGLTVTLPAKQPALSYAFALKITN
>A0A2D1UBV8 2|Pedobacter ginsengisoli.|PF01120,PF16757
MKIKKNKLFSFIVVLGLVASSSIHAQQIHINPGPFKPTNESLKEYKYPQWFRDAKFGIWSHWGPQAVPRQGDWYARNMYI
QGSSQNKYHTATYGPPSKFGYKDIIRLWKAEKWNPEKLMALYKKAGAKYFVSMGSHHDNFFLWNSKIHKWNSVNMGPHKD
VVGLWQKAARNQGLKFGVSEHLAASYTWFQTAHKADTSGAYKGIPYDGNDAQYADLYHTLAAPGDDAWLTTNDQWKKTWY
NNIEELVNTYHPDLLYSDSKLPFDETGRSMLANFYNGNMAHNSGKLTAVYNCKEPSEGKWAQDVERGVLDSISPYPWQTD
TSIGDWYYRTGQKYRSATEIIQMLIDIVSKNGNLLINVVQTPEGDLEQDVITILEELATWMPANGEGIYGTRPWKTYGEG
PSTIKANQTPGHFGGLSDTYTYKETDIRFTSKDNDLYAFCMDVPTGNIQIKSLGKQSKLNNKKIHAVKLLGSNEKLKWEQ
QDDALIIYKPLNSPAWRVLTFKIELK
>A0A2D3D866 2|Bifidobacterium choerinum.|PF01120
MLDACAFDATIAAGPFDASWTSLAAHTNPAWFADAKFGISTHWGLYTVPGYRNEWYSRNMYIEGYPEFEHHRAVYGDQRV
FGYKDFIPMFTAPAFDADAWCALFARAGARYVMPVSEHHDGFQMYRSRLSHWNAAEMGPRRDVLGELRAAAIAHGLHFTT
SNHRAEHWWFMGHGRCFDSDVLEPMRRGDFYWPAMTPEPNEFDIDARPAPTAEFLDDWLARNVEIIDRYAPELLYFDWWV
QHRAFRPYLASFAAYYYDHMAALGLDAAICYKYDALAWGAGIVDVERGGFADATPFVWQTDTAIARNSWCHTDSLDYKTL
PELLVSLIDAVSKNGNLLLNVGPCADGSIAEHDRALLEGIGDWLAANGDGIYGSRPWHISGEGPTVLPSGMFADQKPTAW
TADDWRFTAKGGDLYCYCLNPSGADELVCRTFAAFDGEHRPAFNGVISGVDLLGDGPTPYERRADGLHLPISERRRRPAG
EMAVPLGFRLRLG
>A0A2H5BBL5 2|Kitasatospora sp. MMS16-BH015.|PF01120,PF14200
MAINRRVFLSSAAGIVAAATANLTLGTARAIAAPSSYSPTWASVDQHPPAPEWFQDAKFGIYFHWGAFSVPAYGSEWYPR
NMYIGGSDVNSHHIATYGDPSVWPYNNFLGGARDKAGNWVQFAPKLASQGGSFDPDAWAQLFVDAGARFAGPVAEHHDGF
SMWNSTVNEWNSVQRGPKLNLLQIFRDAIRGKGLKLLVAMHHAYNFNGYYDHVPAQPTASLQKLFGQLGSTAENQLWYDK
LKEVVDLAQPDILWEDFDLNKVDETQRLNFLSYYYNQALGWGKEVVATYKDGYDNKGEVFDYERGGPGDLTSPYWLTDDS
ISSSSWCYTQGIGYYSTQQMLHALIDRISKNGNMLLNIAPMADGTIPQGQQDVLLGIGDHLKRFGESLYSTRAWTVYGEG
PTKMGGGSFTTPVAGTNKDFRFTRSKDGTVLYATVLGWPGSSTTVGTLASDRIDLGTLSSVQLLNPTAGTYTSLPAPTQA
GDGLHLTLPSSSAPFNALAYVLKFTFSGQIPVLRPGGTGVVTAYGDVSYAGAAAGLVLGSYTAAQLQSAGLAARSISSLR
VPAGYQLIGYSGDNFTGTAWTFSADNSDLRATGNNDAITSLKVAFNPATYFRISNVTDGLALDSGGNVASGSNLKQWSWD
GSSNLQWQAVDLGNGYYKLVNRTNGMVADGWGSTANGAPAQQAAWNGGNNQQWQITNRGSGLYSIANRTTGLVLDGGGQV
ASGSVTKQWGWNGSANLQWSFIAQ
>A0A2K9NJU1 2|Niveispirillum cyanobacteriorum.|PF01120,PF16757
MKLTRRQLLGTIPAAGLAALPAEAHGESLFQPSWDSLAAGYHTPDWFRDAKLGLWAHWGPQCVPEAGDWYGRFMYMQGHR
MYDHHLKTYGHPSDTGFMEIIGRWKAERWDPRNLMGRYQSAGARYFVAMAQHHDNFDNFDSRWHTWNSTRVGPKRDIVGI
WEKLARQAGLRFGISNHGAHAWHWFQTAYGYDPEGPRAGIRYDAHRLTRADGKGTWWDGLDPQDLYGGPMMVPPAGLSTI
KAMDDWHDAHTGQWLETPPPGNPAFVKSWYLRALDAIEKYRPDLVYFDNYGLPFGQVGLDVTARYYNLSRQWHGGRMEVV
VNGKRLTDDRQRKAIVEDHERSFVDEIRSDPWQTCTCIGQWHYDRGLYERDGYKSVTQVVQSLTDIVSKNGNLLLSVPLR
GDGSLDDLEIRFLDGLAAWTASNGEAIFGTRPWRRFGEGPTRFAKDEAKQEPFTAADLRFTTKAGALYVLAMAWPADGRL
IVASLAGDNQGVVERAELLGRDGTPLPFRQTAAGLEITLPDRPNTTPMLALRLNGRGLV
>A0A2K9PKV8 2|Flavivirga eckloniae.|PF01120,PF16757
MKINKVVIVFGIVAILMGCKDISKNATQESKKETAPLKFEENWESLSKIEIQPEWFKDAKLGIYFHWGVYSVPAFDSEWY
PRWMYYPDRGEKWGGEVFAHHQKTYGGVDKFNYHDFIPMFKAEQFDADNWASLFKDAGAKFAGPVAQHHDGFAMWGSKVN
PWNSKDMGPKKDITKELFQALGKKNIKTIATFHHSRLGQKYAKDSTNWAGNGPDVGVDSNYPYHPDYITSTTDPKLRKLY
GNMEIDEFNQYWLDQIKEVVDDYAPDIIWFDSWLDRIPENYRQQMVAHHFNTAVNRNQEPLVIHKQKDLPLSVSILDVEQ
GGKTEISEDYWMTDITINLDGAWSHVDDRDYKEPSLVIRNMIDVWSKKGIVLLNISPTAAGVIDQAQRDILKAIGKWIER
HEEAVYETRVHATYGYGNANTGKGNHGGQSIVVEYSKNDIRFTTSKDGNTVYTYILGLPEANSDIQLEHVFDSNKTATIK
NVSIVGSNAQLKWLRNDETLTITTPQSSDMNEIATVIKLEFK
>A0A2K9PLV1 2|Flavivirga eckloniae.|PF01120,PF16757
MIRLKGRIYIVLVLSIALTIASCNNNKAKTDSKKVIFEPTWESLATHNTEPEWFKDSKFGIYFHWGLFTVPEYYDEKYPR
WMYFEKLPVKGWGGPVRPYHNETYGGIENFNYHDFIPMFKAEKFNAAAWVDLFELSGAKFAGPVAQHHDGFAMWDSEVNP
FNAKDKGPHKDITGELFEELKNRNIKTIATFHHARNLARHAKDTTQWADKCTAPMMSNNSYYPYHPQLITSTKDPELKYL
YGNLSEQEFNDYWLNQVNEVVDKYAPDMIWFDSWLHLIPENHRKKMVAHHFNSGINRGQEPVVFYKQQDLPNNIGLLDIE
QGGKKGISEQYWLTDITITKWGWSYTDKLECKSAEMLIRNMIDVWSKKGVVLLNVSPRASGAIPNEQQDVLKSIGSWIKK
HKEAVYGTRTHTTYGYGIAASEDNVHGGQSATMKYTKDDIRFTTSKDKKTLYIYILGLPDEKMNIEIRHVIDNSKNQSIK
NVALVGSKTEIKWSIDGDNLTVTTPEASEMDEIATVFKVAFK
>A0A2K9PME3 2|Flavivirga eckloniae.|PF01120,PF16757
MNKNIIVLLLLTVICFNCKSKKEEEVKEDTVFKYEENWESLKEYSIPQWMKDVKFGIFIHWGPNSVAKLHTDWYPRWMYL
DSGIVNPQTGEVINDKPHPAVAYHKKTFGDQKDFGYKDLIPMFTMEKFNPKEWVDIFKKSGAQYVVPVAEHHDGFALYES
SITPYNAVDMGPKRDIFKALTNEIKKQGLISGASSHLAFNWNYYNQQDYFDTGDPKYADLYAPPHKMGDSVSTKWLADVW
WPRTKEIIDLYQPDILWFDFYLDRPEFVPYHKKLAAYYYNSGVARGKDVVLQTKNYKFESYPKGTHMLDLERSKLDSIRN
EYWQTDTSIGKNSWYYAENWIPKSAEELVADLVDIVSKNGCLLLNIGPKYDGTIPEDQQKTLLDMGKWLKVNGEAIYGAT
YWEVYGEGPTRTNLGHLSESKNKKFTQQDIRFTTKGDALYATVLVPPTEEVQIKYLKTSKIKVKSIELLGYEGEIKFEQN
DEGLKIALPKEENLEYAWVFKINK
>A0A2K9PMY1 2|Flavivirga eckloniae.|PF01120,PF16757
MFIIKSGRFITTIASLVLLIACTQKKDTAVISENLENTSKYDPTWESLAKHQAVPEWLQDAKLGIYFHWGVYTVPAHHSE
WYPFYMYREGHHHGPDVAKWHREKYGKDFNYHDFVPMFKAEKFDAKDWAKLFKASGAKFSGPVAQHHDGFAMWDSKVNPW
NTVAKGPKKDITGLLAKEIKANGMKLITTFHHARNLQRNADNPEKWRAYDSHFAYHPDFATSSTDTVISKLYGNMSAKAF
NTYWYAQLKEVIDQYSPDIIWFDSWLNAIPEQYRKEFAAYYLNEAKKKNQDVAIVIKQYDLPHNMAMLDIEQGGKRDLSE
SPWMTDVTISRGSWSYTDNLKYKDAALVLRNMIDVWSKNGTVLLNVSPTKEGIIPKEQRDVLLEIGGWMSKYGEAVYNTR
PFIKYGFGTSKAGAGHFGGQSATVQYSADDVRFTMSKDKKALYMFFLGAPEKGRVLDLKSFGLHRYPTPSPIKNITVLGT
NTPVKFEQTENELLLTIPDTDMNEIATIFKMELE
>A0A2K9PNC8 2|Flavivirga eckloniae.|PF01120
MRKNIFITLFCLSIILSACKTNEEETVSKTETTYEPNWESLSKHNQSPEWLADAKLGIYFHWGVYSVPAYGSEWYPFQMY
RNTNTSKHHIKTYGPLSEFGYHDFVPMFKGEAFDPEEWAELFKNTGARFAGPSAQHHDGFAMWDSKVNPWNSADKGPKQD
ITGKLEKSIKSRGMKFITTFHHARNLQRHNGDPKEWDTYNSHFAYGPDFPTSSTDSILSKLYGNIPEKEFNQYWFDQLKE
VIDQYSPDIIWFDSWLKLIPQEHRKKFAAYYLNEAKKKKQEAVIVYKQQDIPSSVGVLDIEQGGKKDLSESVWLTDVTLS
TGSWSYTDGQTYKPAELVVRNMIDVWSKNGIVLLNISPKANGVINQEQRSILAKIGEWMKKHEEAIYETRPFGVYGFGKA
KSEDGHFGGQSATIEYTKDDGRFLKSKDGKYLYLFMLGKPEVGSIIDIGVLARHTFYPEQGVKKVTVLGSNVEAKWHFAK
RNFILTVPDATMDDIATVFKFELN
>A0A2K9PPD7 2|Flavivirga eckloniae.|PF01120,PF16757
MKALVSLMLLFVINQAFAQNEYKPDWESLATHKAAPEWFQDAKLGIYFHWGPYSVPAFDNEWYPRNMFMKGNKVYNHHLA
TYGDPKEFGYDKFVPMFKAEKFNPEEWAELFYNAGARFAGPVAMHSDGFAMWHSKVSPWNVKDKGPQRDIMGEIFSELKK
RKIKTIATFHHARYGQRNADTPENWGTEDWRSGYNSHYPYHPDLPTSSTDPELSLLYGNFESMDDFHDFWLNTVNEVVDG
YSPDIIWYDAWLNMIPEKYRQEMAANFFNSGIKNNKEVVICHKQNDMPMSLSVLDFEQGGRRETHPMPWMTDITLSHGSW
CYTEGLEYKDAALVLRNMVDVWSKNGIVLLNISPRADGVIPDEQKKVLLEIGQWLETYGESVYETRPYFVHGYGNANTGD
GSHGGQSAKIKYTKDDVRFTISKDGKNLYVSFLGKPKQGERIRINPLGIHQYHPTSPIKRVTLLGSDTEVKWEATTSTFY
ITMPNVEMNDLVTVFKFELE
>A0A2K9PTZ6 2|Flavivirga eckloniae.|PF01120
MKAALIAFFLIVTCISHAQETSEQVDKNRYEANWESLKKHKTPDWYIDGKFGIYFHWGVYSVPAFGTEWYPRHMYIDNKE
GWGKEVRPHHLEKYGADFDYHEFIPSFTAEHFDAKEWAALFKASGASWAGPVAEHCDNFSMWDSKINPWNASKMGPKRDI
VGALEKAIKGEGLKFTTTFHHSWNWAWYDTWSGNIDVSTPELRQFYGEEVLPGTFNKMSSGSMGNGAETGKIEEKYKPSK
KFISTWRTKIDEVVDTYKPDMLWFDSRLFIIPEKERQEMVAHYYNKSLEWNKPVVLNYKNKDLAEGAGVIDLERGRFDEK
TAFYWLTDDSWDWSGWNYKENHDYKSADRILDGLVDIVSKNGCLLLNIGPKADGTIPEEVKKGLLELGGWLKIHGEAIYK
TRPFVTYGEGKTKLKKNHWGGVNDRGITYTANDFRFTTRDGYLYILQLGMPKPNKEFRLKSFAKNGLASDVKIESLELLG
SVKNTKWHQNSKGLYLTSPEVNPNKMVLVYKAKISN
>A0A2K9PU02 2|Flavivirga eckloniae.|PF01120,PF16757
MRRIKTASLFLLVLFLSCKEKPVNDKVEKSEASVAFEADWKSLEKVNPTPDWFQDAKFGIYAHWGPVSGAFEGTDPEKYY
AGWHGMKMYEDGTKVETKNGKPTSNFLHHKEKYGDPAEFGYKHIIEQFKPTKFNAKEWAELFKKSGAKFAGPVAMHHDNF
AMWNSKATRWNSMNYGGIDPSAELKKEIEERGMKFLGSFHHAFTWKYFAPAHKYGGVDKSDYDLYTNPHDLDSTEPDKDF
YDQWWAKLKEFIDVYQPDVIWFDWWLENMTEESRQKFLAYYYNKGLEWGKDVVVCYKETTFPEKVAVRDYERGRPNQPKE
QLWLTDTSPGAWFYRPGAIFKTSNDIVDILVDIVSKNGSMLLNVPPNPDGSIPQEMKDLLVDIGAWLDVNGEAIYGTRPW
TVFGEGPTRLAEGGHKVEKHKIEYTNKDIRFTKKSEKEFFAIVLDKPEGEIVIKSLSTALGILNSKIETIKLLGSDEKIE
WTRGDRGLVIKTPKNLENKEAYVFKVQIEGYKENDIGGDTAAHED
>A0A2K9PUV3 2|Flavivirga eckloniae.|PF01120,PF16757
MKFRRLFITAIFLLLIFNGNSQKKNDPYGKDWDELTQHKIPDWFRDAKFGIYAHLGVYCVPAYESEWYPRYMYTKGHKVQ
KYHEEKYGKLSEFGYHDFIPMFKLENFNAKEWAKLYKRAGAKFAGPVAEHHDGFSMWDSKVNRWNAKDMGPKRDVVGELT
KAIRKEGMKVITSFHHGFNLESYYATVEGTHTANPEYGDLYGKFENEEEGYDRWLAKLEEVIDKYKPDQIWFDWGLRVVP
LEYRRKFASYYYSKEKEWDKELIITRKLDQLPDGVGVLDYEGGSARDLTPYLWQTDQSTGGHIWSWRDGIHIRSARSVLH
ELITVVSKNGVLLLNICPAADGSIPGGQKEMLYEIGDWLKVNGEAIYGTRPWRVRGEGPDLFGRYGYYMFHATARQKSKM
NVHFTQKDGNLYAICLNWPGEGFTFDKIQVKKHSEKSKVTLLGHGNVDYTVDGEDLTINPFSSIKEKDMPFKHAYVLKLE
GFDLEAEPFSKLEVLHLNANNATTTGRIIVRKGNKKKDGSYERNRLYKWDNARDKAFWLVNVKVPGKYIVRGELATRFRA
ARMVLDNGEDTLKFSTIPSQNYGEGFLKDYGVINFSKTGIQKVELRLEDLNDFPGIQAFWQLELAPLD
>A0A2K9PW14 2|Flavivirga eckloniae.|PF01120,PF16757
MKINRIALVLGIIAVLMGCKNVSKNDELESKEETTLLKFEENWESLSKIEREPEWFKDSKLGIYFHWGVYSVPAFDGEWY
PRWMYFPNRGNEWGWEVYPHHEKTYGSVKEFNYHDFIPMFKAEEFDANEWATLFDDAGAKFAGPVAQHHDGFAMWGSKVN
PWNVKEMGPKRDITGELFKALGKKNMKTIATFHHARVGQRYAKDSTNWLGKGPNISKNSHYPYHPDYITSTTDPKLRKLY
GNLEAEEFNQYWLDQIKEVVDGYAPDIIWFDSWLDIIPENYKQQMVAHHFNTATNRNQEPLAIHKQKDLPESVSLLDMEQ
GGKTEISEDYWMTDITISDGSWCYTKDQVYKEPSLIIRNMIDVWSKKGIVLLNVSPTATGVINKEQRDILKTIGEWIDLH
EEAVYKTRVHSIYGYGIANFEEGHFGGQSATTKYNENDFRFTTSKDGNTIYIYALGLPKANSDIQIKHVFDSNKEASVKN
ISVLGSNTQLKWSRHDETITITTPESSDMNELATVFKLEFK
>A0A2N5CVT4 2|Caulobacter flavus.|PF01120
MSSPMPFTRRALLGATAGLAASPALAASRGPFKASWESLAAGYKTPDWFRDAKLGIWSHWGPQCVPEYGDWYGRQMYQQG
NPFYEHHVKTYGHPTQFGFMEFIPRWNAEAWDPEALMKTYVAAGAKFFMSMANHHDNLDLFDSRHHAWNSTRVGPKRDIV
GTWEKVARRHGLKFAVSNHAAHAWHWWQTAYGYDAEGPLKGQRYDAFRLRKADGKGKWWEGLDPQELYTGPNMVIPDGMN
SIAQANAWHDKNDGEWLETPPPNNPAFVRNWLLRQNDLVDRYKPDMVYFDNYALPLGQAGLEATAHFYNNAVRQTGRTDV
VVTGKKLTAFQRKAIVEDVERGFSDRLRDEPWQTDTCIGNWHYDRGLYERNGYKTAKDVIQRLTDVVSKNGTLMLSIPQR
GDGSIDDKEAQVLADMAGWIGVNGEAIYSTRPWRIYGVGPTRLVEGMQNEGDAKPFEARDIRFTTKAGALYALPLVEPGR
EMVIESLAVGAPHAAGEVRKVSLLGGDPLSFVRDGKGLKITLPERRPAFTPVVKIEGPGLA
>A0A2R2W704 2|Frondihabitans sp. 762G35.|PF01120
MTPFDTQNHRDYLSLIEEVIAQGPHDDAWETLGTEAPQWYQDGKFGIFIHWGPYAVPAFGSEWYPRHMYQKDEPTFQHHR
ETYGDQASFGYKDFIPEFRAENFDPDAWARLFRRAGAQFVVPVAEHHDGFPMYDCSFTRWKATEMGPKRDVVGELATAVR
AQSMVMGASSHRAEHWFFFNGGATFDSDVTDPAYLDFYGPAQREESQPSNEFLEDWLVRTCELVDKYRPQLIWFDWWIEQ
PAFAPYLRKFLAFYYNRSVEWDRPVAVNYKFDAFPEGTAVFDIERGQLSATRADFWQTDTSVSKNSWSYVDDHDYKGAND
LIADLVDIVSKNGALLLNVGPKADGTIPQPEVELLETIGAWLSTNGEAIYGSRPWAIPGEGPTRVVEGAFTDTARQPFTT
RDIRFTTGRGDLFATVLAPVGDTLTITSLGTASGLFPREIHRVDVLGAGEAAFTRDDSGLTVEIPEAVRGTLAVVRIRPA
VVVPEVHRIGLTADHHLD
>A0A2S0VLV6 2|Saccharobesus litoralis.|PF01120,PF16757
MKAKRLILSAISAAVLLGCGKDTNQPTQETKIAETKTLAVGSNKNVYTEDWKSLAQVNERPDWFLDAKLGIYTHWGPVST
GNIDMVPGVGWYGLNLYMDEVYNWKTGEKRLRNGKTFPSTTFKHHSKAHGHPSEFGYKDLIKKFDPSAFDAEQWADLFAK
SGAKFAGPVAMHHDNFAMWDSEVTRWNVKDFTGIDVTQELKSAIEKRDMKFLTSFHHSFTWVYYANAYKFDATEETSDLY
TDQHELTDFKPTKRFHDEWYAKLKEVVDKYEPDVVWFDWWVEELDESYRKKFLAYYYNKGQEWGKDVVVSYKNTSFPSST
GIYDYERGRPNKLKDQFWMTDTSPGAWFFRQNAKFVTPNEIVDILIDIVSKNGLMLLNVPPNPDGSIPQEMQDMLIQMGE
WLAINGEGIYETRPWKAFGEGPTRIRGGGHKIEKQKIAYQEQDIRFTKKGNDTLFAFVMDKPSQDIVIKTLSSDLSLLDA
KIEKIEMLGSNEPVEWSIQSSGLVIKQPQSVPSDFAVGYKISLEHEKEWGIGGEDDPT
>A0A2S0VNR5 2|Saccharobesus litoralis.|PF01120
MTKQHTNTKGMSVRLLKKNKLAVCMALAITALGCSSTQQGLDNKQTQNSKPIHYQPNWQSLSQHEAAPEWFQDAKLGIYF
HWGPYSVPAFGTAWYSGNMYRKGSSMNRHHEKTYGPVEEFGYEDFIPMFKAEHFDPAEWAQLFKDSGAKFAGPVAQHHDG
FAMWDSQVNPWNAKDMGPKRDILGELFSELKQRDLKTIATFHHARNGQRNKHKLEKGMKDFNSHYPWYQGSPTTTNDPKL
RKLFGNFETLDEFNQYWLEQVDEVVYKYSPDIIWFDSWMNMVPESYRKQMAANFFNHAQKTGQEVVTVHKHNDMPTSLSV
LDFEQGGRRDLHPEPWMTDITLSQTRWMYVEGHPYKDPALVVRNMIDVWSKNGVVLLNVSPRADGVINQQQRDALKVIGD
WLKTHGEAVYGTRPFDTFGYGTAGSKSSTHDGQSAKIEYTAKDARFTVSKDGKAMYVHFLGKPKPGSKVKIKALGRHRYA
PRSAVQKVTMLGSDVDVKWQDDTYSFNIVMPERDLNEIATVFKLHLE
>A0A2S0VR32 2|Saccharobesus litoralis.|PF01120,PF16757
MNKLNLTPLKLSIGLSLSLSVAGLIAGCSHLAPNTDAHATSGQQTTKVYLPTWQSTKTHKTPNWFLDAKFGIYFHWGPYS
VPAHKTEWYSIWMYREGHPIRKYHEETYGSLDKFGYKDFIPMFTAEHFDPQEWAELFAKSGAKFAGPVSEHADGFAMWDS
EITPWNAKDMGPKRDVVGEMAKAIRDQDMKFIATFHHQWKYAWYPTWDENTDASNPKYEKLYGPKVPKGTFVLANKPTNP
LPDKAFNDDWLDRVKEVVDKYEPDLVYFDNKMDIISEQHRLDMLSYVYNAGVKQNRDVMVTYKGEDLAKGSAVLDLERSR
MSEKKDFPWMTDDSIDWNSWTHIANPNYKTTNRLIDFLVDVVSKNGAVLLNITPTAQGVIPQQVRTRLLEMGEWLEQNGE
AIYGTRTWHTYGEGPAKVVEGHLSEFKNKDNTEKDIRFTTKDGDLYAIVLDWPTEPVTIKALAKGKHKVSSVSLLGSDEK
ISWNQDADGLTIQVPKYQPGKHAFAFKLDI
>A0A2S0VXF7 2|Saccharobesus litoralis.|PF01120,PF16757
MKVLNKQPSLKSVSTSLTTLALVIGLTACNADKASNATTGVATKQAADVTTTEQKGDFYKEDWDSLAEVNHIPEWFQDAK
LGLYTHWGPTATANIGLKWPAGWYGLNMYMDQSYDWKTGEPILDKNGQPKTHYVFEQHVKNHGHPSQFGYKDIIKKFNPN
KFDAAEWAELFKRSGAKFAGPVAIHHDNFAMWDSEVTRWNVKDFTGIDVTGELKREIEARDMKFITSFHHAFTWVYYANA
YKFDATQETSDLYTDQHELTDFKPTKRFHDNWFAILKEVIDKYQPDVIWFDWWVEELDEEYRKKFVAYYYNQAKKWGKDV
VINYKNTSFPSSVGVLDYERGRPNKQKDEFWMTDTSPGAWYYYENAKFVEPNEIVDIIIDIVSKNGLMLLNVPPNPDGSI
PVEMQELMINMGDWLAVNGEGIYGTRPWTVFGEGPTRIRRGGHKIEKQRIKYTDKDIRFTKKGDDTVYAFVMDVPKNDIV
IQTLNTNLAVLSSSIRSIELLGSNEPVKWQRTVNGLEIEKPNDIPNQLALTYKINLYDEAEIGIGGEDPGAAIDGE
>A0A2S0VXV0 2|Saccharobesus litoralis.|PF01120,PF16757
MNASESNTAQSTSHAEKLKQIEEFANQGPFKADWQSLTQYKIPDWYQDAKFGIFIHWGAYSVPAHNGEWYPRHMYQKDRA
EMKYHQEKWGSIEEFGYKDFIPMFKAEKFNADEWLNIIEDSGARYIVPVAEHHDGFSMYDNSYSRWDSVEMGPKRDVIAE
LKAATAKKPDIHFGLSSHRAENWWFFDGGREVPSDVQDEAFRDLYGPAVNRKSSENGLTPPSKAFMDDWLLRTVEIVDKY
EPELIWFDWWIASKPFHDHVKQFASYYYNKGLNWENMPALNYKEHEHMRSFLPGSAVLDIERGGMTDIHPYFWQTDTSVS
KSSWGYVTNHRYRDANSLVDDLIDIVSKNGSLLLNIGPKPDGTIPQKEVELLAEIGSWLKLNGEAIYNTRPWEAYGEGET
YVPDGKHSNDAEKNRKDFNSSDIRFTRNGDTVYATILAWPGNNKEITIRSFTDKRYPHKIAKISMIGHEGELNFKQTKNG
LKVTLPSQSPSKYAQVLKIER
>A0A2S1LFT0 2|Flavobacterium faecale.|PF01120,PF16757
MKNTVLGLVTIALVSCNAQQKTTQNKVTNKKIEYKADWKSLEQHKTPEWFLDAKFGIYCHWGPYSVPEYKNEWYSHWMYI
NKDNPEAKNGKESEYYTHHVNTYGPLDKFGYKDFISMFKAEKFDAAAWADLFEKSGAKFSGPVSEHADGFAMWDSDLTKW
DAKEMGPKRDIMGELSKEIRKRGMKFIATFHRQWLYAWYPTWDETTDASDPRYAGLYGPKVKKGDFLFPDNPNRKKLGAA
SYYPLADEQFNKEWLARLKEITNKYNPDMVWFDNKMDIIGEDYRKEFLEYYYNHAEKKNQEVVSTYKFHDFAEGTAVLDL
ERARMSEKKDFPWLTDDSIDWKSWSHISDPNYKSTNRLLDFLIDVVSKNGAVLLNITPKANGEIPEPVKERLLQMGDWLK
TNGEAIYGTRTFDIYGEGDAEVKEGHLSEDKNADNTAKDIRFTRKGEVVYATVLDWPAENQLVIHSFKKGSPYLTKGIES
IEFLANKKKMKFTVENDGLHIQLPKEKVGDYAFAFKITPKK
>A0A2S1LFT9 2|Flavobacterium faecale.|PF01120,PF16757
MKKNNIKLICLFAAASFGTVQAQNKSKQKTEKFKPTWESVSTVKAVPDWFQDAKFGIYAHWGPVSAAFEGSDPNQYYGGW
HGMVMYQDGKIVPTKSGNPSTNYVHHTSKYGNVKEFGYKYIIEQFKPTGFDAAKWAELFKKSGAKFAGPVAMHHDNFAMW
DSKATRWNSMNYGGIDPSAALKKEIEARGMKFMASFHHAFTWKYFAPAHAHGGIDPKDYDLYTSPHSLESNTPDDRFYKE
WWAKLKEYIDVYQPDLIWFDWWLENMTEESRLKFLSYYYNKGIEWNKEVGVAYKESTFTLDTAIKDYERGRPNQPKNPTW
LTDTSPGAWFYRPNAQFKSPNELVDVLVDIVSKNGVMLLNVPPDPNGTIPPVMENLLTDMGQWLEVNGDAIYGTRPWIIF
GEGPNRLPEGGHKVEEKNKIEYSNKDIRFTKKSDKEFYAIVLDKPVGKIVIKSLSTQIGVLNSKIENITLLGSDEKIKWV
RNEEGLVITAPKSYPSDYAHSFKIKMEGYQENNIGGAVDAHKD
>A0A2S1LFZ3 2|Flavobacterium faecale.|PF01120,PF16757
MYKKALVFCLALSLNIGAQNKPQTIKKKYDDSWESIRAGYKVPEWFKDAKFGIFLHWGPYAVPAYSSEKFPKGIYDQKWN
KGGMNPYSYHREHYGDPSKFGYKDFIPMFKAEKFDAEEWIALFKKSGARYVVPVGEHHDGYAMYNSKVTRWNVVETGPKK
DVMKMLADACRTQGLKFGMSSHFAYNRLYYYKNDPTWDTNDPRYFDLYGEPVEPGAAPTKQYLNLWWNRTTDMIDNYKPD
LLWFDYGLDDAGFAPVHKKILSYYYNKGEEWNKEVVFQDKNMKYPSFPEDLIVLDLERGRMDNINKYPWQTDTSIGKISW
GYIDNEEYKTADYLLDELIDIVSKNGCLLLNIGPKADGTIPDPAKKILATMGEWLSVNDEVIFNTRPWKIYGEGPTKVDK
GNHTEKNNKDAGFEDIRFTTNGDVLYATALGWSKDGVFNIKSLATNNEYEKRKVESVTFVSGKNKLDWNQSASGLKITVK
GNKPCEEAFAFKIKFKK
>A0A2S1LG80 2|Flavobacterium faecale.|PF01120,PF16757
MKQKIKSTIVALIATVTLTNAQEKFKPEWESLKKHKVAPEWFADAKLGVYFHWGVYTIPENGNEWYGRFMYEYDRKKSWG
KEIYEYHTKTYGRKKQYHDFIPEFKGEKFNAKMWVDMFENMGAKFIGSIAEHHDGFSMWGSKVNPWNAKDMGPKIDVVKE
MSIEVKKRDLKFMTTFHHGFHMMFYPKKENSVLRPASQHIAAYDKLEFPQGGKFDILYGNMPYKAECDIWLGKLNEVIDT
YCPDYIWMDFGQGFVQEDYRQQFLANYFNKAAELKKEVVVNTKGDFFPTDIAVVNVERATMEDITPFVWVTDFQIGSSWG
FDKSKRVAINPQKAIRILAEVVSKNGVMILAAAPMADGTMPEEQVQAMAGIGSWLKLYGEAIYKTRPFVEFGQGPTKLKR
NPNDDWNAYGSIKEGLQNLNAKDIRYTKIGNTVYAIQLGWPGASNAITLETFAGKAKDLNIKSVSVLGSKEKINWKKTAQ
GLEVTSPKNKPAEGDAAIVYKINLK
>A0A2S1LGB4 2|Flavobacterium faecale.|PF01120,PF16757
MKKRTLTQWALVLFLSASLSGQAQTAIAPGPFKATDESLEKYQFPEWFRDAKFGIWSHWGPQAVPRQGDWYAKKMYQEGS
PDYKYHLEHYGHPSKFGYKDIIGLWKAEKFNPEQLMALYKKAGAKYFVSMGTHHDNFFLWDSKLHDWNSVKMGPKKDIVK
LWQDAAKKEGLKFGVSEHLGASYTWWQTNKGADKKGPMAGIPYDGNDPKYVDLYHKKLAPDDKEWMTTDPESQQEWLARI
NELVNTYKPDLLYSDSKLPFGDVGRAMIANFYNTNLEANNGKLEAIYNCKEDSKGKWVEDMERGVMDEISPYPWQTDTSI
GDWYYKTGQEYKTATYTLQMLCDIVSKNGNLLINIVQTPEGDIEGDLLKALDEIGTWIATNGEGIYGTRPWKVFGERPVK
AVTVKTAKFNEKNIKYAEDDIRFTTKGENILYAFCLEQPTKDVRIKSLGINSKLNDKKIANISILGSKEKLKWKVEKDAL
VISKPTQLPNWRVIGIKIEFKQ
>A0A2S1LGM4 2|Flavobacterium faecale.|PF01120,PF16757
MNLKKLNLMIPIAAVLLVASCKSTQTGSSNVAVTGKPKYEANWESIKANYKDPAWFNKAKFGIFIHWGAYSVPEYGSEWY
PRNMYMDSIKFSAQLKPDLKGPAKEYFHHKEVWGDQKKFGYKDFIPMFKGEKFNAKEWIDLFKKSGAKYVIPVAEHHDGF
AMYKSTVTRWNAVDMGPKRDILGELFKAGREEGMIMGASSHFAFNWSYYNKKDKFDTTDPQFSDLYSKKGKDINQPPTAE
FKDLWWRRTKEIIDVYKPDILWFDFMLDIPEFADQRPKLAAYYYNKGIEWGKEVVLQDKNFSHEAFPEGTVVYDLERGKL
PGIRKLPWQTDTSIGKNSWSYVSNWESKTANEIVDDLVDIISKNGCLLLNVGPKSDGTIPQDQKDILLQIGGWLDMNGEA
VYDTHYWKTFGEGPTEVKKGHHSEGNNEGLSSKDIRFTEKDNKLYAIVLDWPADGYVNIETLAKNATYAKDLKIKNISVL
GSKEKIQWEQTDKGLKVKMPSVKPGDFAYTIAITH
>A0A2Z4GBF8 2|Arcticibacterium luteifluviistationis.|PF01120,PF16757
MKKITLTLLLVAGFLSAFSQERYREDWDQIATKYEIPEWFKDAKFGIFIHWGVYSVPAYGSEWYARNMYIDENSSTSYHG
NKGKQGPSDVYLHHVKTYGHPSEFGYKDFIPQFKAELFDAGEWLDIFEKSGAKYIVPVAEHHDAFAMYNSSYTIWNSVDM
GPKRDIVGELQKETAKRGMKFGVSSHLAFNQDFFTKKPELGNTAPKFEQLYGPVMKSSNEAPTEEFKDMWMKRTTELIDN
YQPDILWFDFGWDRPEYAPEHLKLTSYYYNKGLDWNKEVVLQGKNHKFESLRRGSFLFDMERSKSAKIRDFFWQTDTSIG
KNSWGYVSNWESKETNTLIDDLVDIVSKNGSMLLNVGPKSDGTIPYDQQKVLLEMGDWLKVNGEAIYGSRPFSIYGEGPT
KIVEGHLSEGNNKDLGSEDIRYTMQGEQLYAFLMEWPKSNEILIKTLAKGNPNYTAKINTITMMGSDETIKFKQTKAGLK
VILPSYRPCNFAYGLKIN
>A0A2Z4IEU1 2|Echinicola strongylocentroti.|PF01120,PF16757
MKKIIPLLILSLTLACQSKNQNNLSKEGTQMEMYEENWESLKNYEIPQWMKDAKFGIFIHWGPNSVAERYTDWYPRWMYL
DSGIVNPQTNKVVNNNAHPAVAYHREKFGDQKDFGFKDMIPLWTMENFDPKTWVNLFKQSGAQYVIPVAEHHDGFALYES
TITPYNAVDMGPKRDVLKELTDEIKKQGLICGVSSHLAFNYNYYNQQPYFDTGNPRYADLYGPPHTMGDSVSTEWLADVW
WPRTKEIIDNYQPDILWFDFYLDRAEFAPYHKKLATYYYNSGIERNKSVVLQTKNLHYKSYPEGTHMLDLERSKMDSLRR
DYWQTDTSIGKNSWYYSKNWIPKDAGSLIADLMDIVSKNGCLLLNIGPRKDGIIPEDQKKTLLEIGQWLEINGEAVYGST
YWEVYGEGPTRTATGHLSENKNKGFTQEDIRFTTNEDALYATVLVPPTEDVQIKYLTNSKIDISSIQLLGYDGNIEFEQS
AGGTSIKLPKDTDLKHALVFKIIKAKPQTNNLSAH
>A0A2Z4IF36 2|Echinicola strongylocentroti.|PF01120,PF16757
MTVLVGCKSSQQEEKKYQPEWSSLQKHPVPEWFEDAKFGIYFHWGPYSVPAHKTEWYSHHMYIEGNPIRKYHEQTYGPLD
EFGYKDFIPMFTAENFDAGAWAKLFKKAGAQFAGPVAEHADGFAMWDSKLTTWDAMDMGPHRDIVGEMEKAIREEEMKFI
ITYHRHWLYSWFPTWDTQVDAGNPKWEGLYGPKVPKGTFVMANTPTDPLPDDAFNQEWLDRLDELMDNYQPDMIWFDNKM
DIIGEEYRKQFLANYYNKALEWDREVVCTYKSEDMAEGSAVLDLERSRMSEKKDFPWLTDDSIDWEAWSYIANPRYKSAN
RIVDFLVDVVSKNGSLLLNIPPTPDGKIPEAVESRLLELGEWLSVNGEAIYGTRPWKIYGEGPQEITEGHLSEHKNPPAT
SKDIRFTTKDNHLYITVLGWPSDSLAVRSLGKAEGYLDQQISSIQLLGDNQQLSWQRTDEALMIQLPNAKHGNYAHAFKV
TFKQ
>A0A2Z4IFJ1 2|Echinicola strongylocentroti.|PF01120,PF16757
MKKRTSMILSALAVAWSMGGSGCASDGKEQKASEEPRFEENWDSLKQYEVPEWFKDAKLGIFIHWGPYAVPAYGSEWYPR
LMYMDSVVWNPKGEIVSEKPSEIYDYHVENWGELDEFGYKDFIPMFTAENFDAKEWIDLFKKAGAKYIVPVAEHHDGFAM
YQSSHTKWDAVEMGPKQDILGELVKEGREQGLKVGASSHFAFNWDYFNKTGDASDQTFSDLYGRSHSPYVPADEQFLELW
WKRTKEIIDNYQPDVLWFDFVLDREEYRPYHPKLAAYYYNKGLDWGKEVVLQNKNFDDFESYPPGTNVLDLERGKMSDIH
EYPWQTDTSIGANSWGYVSNWISKTPNTIVDDLIDIVSKNGCLLLNVGPKADGTIPEDQKEVLLAIGKWLDQNGEAIYGT
THWKTFGEGPTEVATGHHTEGKNKDLTGKDFRFTQKDGNIYAIAMDWPDSGKAEIESFRAGSDLLDQEIKEVTLLGHDGQ
LTWKQGEEHLLIDLPDNKPGDFAYVFKIKLN
>A0A2Z5FTF0 2|Acidisarcina polymorpha.|PF01120,PF16757
MLSAAAAAAIAPRIMRAQTITPGRFTDERASLEAYTIPDWFTDAKFGIWSHWGPQSAVGDGDWYARNMYMEGSAQYAYHV
KRFGPQSKVGYKDLIPLYTADRWDPEHLMDLYQKAGAKYFFSMGVHHDNFDLWNSKYQPRWNAVTMGPKKDVVGMWAAAA
RKRGLRFGVSEHLSNSFDWLAPSHLADTKGPYAGVPYDGQNPAYADLYHDYSSMPADFAKTAEAMGRIAPDWWKLQYFNR
VKDLVDQHQPDLLYTDGGIPFEQYGVGTVAELYNVGPLTPHGAPGTVYFSKTKTDCVDGHSCVVDHERNVLGSIDPVPWQ
TDTCIGEWHYKVGAKYKTPKKVIDMLVDIVSKNGNLLLNFPLPANGELDPEEMQVLEGITAWMQVNGEGIYATRPWRIYG
EGPSTKVVVKPSGKEFDPNEGKKPDLVAEDIRFTTKGETLYAFIMGWPAAECNIASLALGGPQQPRKAVDVRLIGTEEPL
KFVHDATGLRVSFPQNKPATADIGVTLRVRFV
>A0A2Z5G889 2|Acidisarcina polymorpha.|PF01120,PF16757
MTRKLLAHFRAATIALAFAMIALTSTSAQTAPTAGTDPVVLDQQWMAGNSKYDGQRKKVLEEVDRVSHDGPYRPDYESLD
KYAAPEWYKDAKFGIFIHWGVYSVPAYGSEWYPREMYIPGSDIFKHQVATYGPQTQFGYKDFIPMFKAEKFDPAAWAHLF
KESGAKYVVPVFEHHDGFAMYDSGLSDWTAAKMGPHRDTGGELAKAVRAEGLHLGASSHRVEHNFFLGMGRTFPSDVNDP
KYAGFYGPAHAWIENMDHTPLMNDFTYLSDAYGNDWLARSAEIVQKYHPDIMYFDWWIGQPGLRHQLTTFAAYYYNASLK
YGDHVGVINYKDYAMDSHAAVLDIERGQLGDIRPLYWQTDTSVSNKSWGYIEHDTFKSPEFIVHQLVDIVSKNGNLLMNI
GPRSDGTIPEEVQQVLLSVGSWLKVNGDAIYGTRAWTTYGEGPTKVVEGSFNDTAAGNFTAEDFRFTTKGDTLYAIELGW
PSDGDAVIHTLHPVTGRKPIEAVSLLGSTDPVSFQQKADGLHIKVPAQAPGKFAYAYQITFAK
>A0A2Z5G9C1 2|Acidisarcina polymorpha.|PF01120,PF16757
MKRRGFLTGGMSMIALSRMARALEGSPFFRGQIPDGPYLPFWESLKSYRCPDWFRDAKFGIWAHWSPQCVPEQGDWYARN
MYIQGMPQYEYHVKNYGHPSQFGYKDICNLWRAERWDPEALIKLYKRAGAEYLVALATHHDNFDCWNSKYQPWNSINIGP
KRDIVGGWAKVARSNGLRFGVSYHGTPHRVWDEFLPVRYKSDTTGPLAGVPYDGMQTSADGKGKWWDGMDPQMINGKPHA
KNTPCPEFVQQFLLRVQDVIDHYNPDILNFDDGARFDFDAGGPGAPDLKVWLGIPDLAPQIIAYYYNKNVQSHGGRLEGV
VDLKEVPEPVWGTLTRDFEMSLADKLQKEPWQTEACIGSWHYDRKLFENHAYKKASLMIPLMVDIVSKNGNLLLNIPLPG
NGEPDSDELAFLGELADWQDVNSEAIKGTRPWKIAGEGPSIEAKALPSYQLERLKFDHADIRFTTKGEVLYAIALGWPSD
GKIFIKSLAQNSPNYPGQVRSVQLLGSKSELKWTRGASGLQIELPASPPCKNAFSFRILPA
>A0A2Z5KCU3 2|Streptomyces sp. Go-475.|PF01120,PF14200
MSTSPLSRRSLLKAATLAGGAVAFGLPQALWPTTASAYSVPSKLDWWYQARFGMFIHFGSYSYLGDGEWAFSDKGWTKAD
WQNHVTKPFNPTSFNAAQIAELAKNAGMKYLVITAKHHEGYAMWDSDVAGFKDVTGTKQYNLHDYNNFQPDLLAQLRTEC
LNRGIKFGLYYSIMDWNHPSQTCTPSNYSTSMASATARADYINDMKGHLQELLTRYDPAILWFDGDWCDWWSKSDGQALY
DWLIARKSSLIINERVRRDLGLGDYAVAEFGIPDAPMDRPWEACATMNWAWGYNDEAVHYRSVTTLIQEMVTIVSRDGNY
LLNIGPKGDGSVTAESVDRLNGMASWMAVHADSVHGTSGSPFATEPSWGRITKKNGKLFAHVFTWPTDGTLQIPAVHNTI
DRVYLMNNPSTSLSYTVSGGTINVSVPAGAPNAHDSVVCVEVAGMPAVLANGVYRLVCARSGKGLDNSNTTAEGSQVIQW
TQHSGPQQQWTVTNMDHGYYKLVSVHSGKALDDNDSTTLGTTIVQRADNGSHRQQWAVTALGNGEFRLVNRHSGLALDNA
NTTDEGRPVLQWTPGTGTPQRWAAIRTS
>A0A345WL46 2|Sphingomonas sp. FARSPH.|PF01120,PF16757
MTMDRRSFLHGAAAAGSASLLGGAALGAETPAFQPSWESLVAGYRAPDWFRDAKFGIWAHWSAQCVPEAGDWYARDMYLQ
GSRACRHHVEHYGHPSKIGFMEMYPRWTAARWDPARLLDLYIRAGARYFMALANHHDNFDSYASSYHPWNSTRIGPRRDI
VGEWGKLARARGLRFAVSNHSAHAWHWLQPAYGYDPEGPLAGRRYDAAWLTRAQGRGKWWQGLDPQQLYTGPTMPMPDGL
HSIAAATEWHEKNDRVWTEAPPAKNPAFVRSWLQRCRELIDVYRPDMVYFDNFSLPLGQAGLDITAHFYNQSMRWHGRNE
AVVTAKGTPANRRGGIVDDVERGVHDDIQAYPFQTDTCIGNWHYDRDLYDRDGYKTPAKIIHTLCDVAAKNGNLMLSVPL
RGDGTIDEKEEAIIEAIAAWMGRNGAAIYGTRPWHLSGEGPTRAAAGDFNEGGKDSPYTPRDIRYVRRGAAVHAFVLGWP
NDGVARLTALARQGRVQRVTLPGDAAPLSFRQTADAVEVTLPPARRDPIGVALIVQGDGLVRG
>A0A348B561 2|Sulfodiicoccus acidiphilus.|PF01120
MKDPSEVVRSLRTLGVEWPSGPFRPSWSSLSKYEVPSWFTQAKFGVFVHWGPYSVPAFGSEWYPRNMYLAQRPEYRHHLE
NYGQHSKFGYKDFFPHFRGEKFDPHRWVSTFLRAGARYVVLVAEHHDGYSMWDSSLNPWNSKRTGPGRDVVGELASAARS
AGLTFGVSYHRAEHWWYFEGGRRFESDVRDPDCASLYGPAMPRETSPDDNFLTDWLLRALELVDKYRPSLFYFDWWIENP
AFEPYLLTFASYYYNSAHQWGSQVVINYKHNAFKEGTAVLDVERGRLGSIRHLPWQTDTSIDRKSWGYVRDSSYVDSGSV
IADLVDAVSKNGNLLLNVGPDSEGVIPEGEVNVLQDVGDWLGINGEAIYDSRPWKVHGEGPTRIREGEFTEGDVQYTGRD
LRFTARGDVLYVVVMGEPGASVRVKSLSTDVQLIDDVEEVSLLGSGQVSWGRDESGLTVSSSSGPLSVVKVKSGRAVFR
>A0A385BLV3 2|Mariniflexile sp. TRM1-10.|PF01120,PF16757
MKNIISICFIALISLLSCSQKKKEPLQVKKEIIYEENWESLSKYDEAAEWFKDAKFGIYAHWGVMSVPAYANDWYARNMH
IEGSDEYKHHVAIYGEPSKFGYHDFVPMFKAEKFDAHAWAALFEKSGAKFAGIVAQHHDGWSNWASKINPWNALDMGPKR
DVYGELSEAIHKKNMKLVASFHMARNLQIFKEQPEKWLNDTSYFPYNPKMPTSSEDPLLAKMYGNIPKEKFYNDWIGQLK
EVIDNYSPDLIYFDSQTQKIPESYRKAFTAYYFNDAVAKNKQVVFTHKEGEFPKSVSLEDFEKGRMNKITKDYWLTDETV
SVGSWSYTDNLGLKTPSEIIHVLADVVSKNGALMLNVSPMANGIIPQNQQDILLEIGAWLKINGEAIYGSRPWFVFGEGP
TKQEKSGMFLDKITYTPQDVRYTKNGNTIYAIILGWPGNNAPITLTAFTKSVLEENIPKAQQISILGFNGVVPFTQNSEG
LHFKTPNEKINDHAFVIKIETNN
>A0A385BUN4 2|Mariniflexile sp. TRM1-10.|PF01120
MKNITLIVFIVSMFSYAQSTRETMETGPFEPNWESLKQYEVPKWFRDAKFGIWAHWGPQCQPEAGDWYARSIYNQDQSQY
TYHLQNYGHPSEFGFKDVINEWKAENWNPEKLVALYKRAGAKYFFAMGNHHDNLDMWDSKHQEWNSVDIGPKKNILAGWA
EAAKKNDLPFGVSIHSAHAWRWYESAQMTDETGTYAGIPYDGKLTKKDGEGKWWEGLDPQNLYVQNHLLSQDSKNINSIH
NQWGWENGATPPSEEYCLNFYNRTVDMINKFNPDLLYFDDTALPLWPVSKVGLDIAAHYYNSNMKLHNGKLEAVLFGKIL
TDEQKECMVWDVERGAPDDIQEKPWQSCTCIGGWHYDRGVYNKNAYKSPKKVMQMLVDIVSKNGNLLLNIPVRGDGSIDE
KELKVVEGITQWMDINSECIYETRPWHIYGEGPKAESANPINAQGFNEGKGVPYSSKDIRFTKKGDILYAVIMECPENNE
EVIIKSLATDSPYYNEELDEVEILGGKMESFKFNKDGLSIKLSNTQHLISPIVLKIF
>A0A385SR25 2|Chryseolinea soli.|PF01120,PF16757
MKIVSTVFFVSACIGFCQVAFSQTPGQTPASPAKQAGVGGKFEPTWQSLKEYQVPEWFRNAKFGIWAHWGPQCQPEQGDW
YARLMYDEGSEQYKWHVANYGHPSKAGFKEVVNDWKAQNWDPEKLVALYKRAGAQYFFAMANHHDNLDLWDSKYQSWNTV
RVGPKKDIVAGWARAAKNNNLPFGLSVHASHAWSWLETSQRSDKSGPLAGVPYDGRLTKSDGKGTWWEGLDPQELYAQDH
ALSEGSDNITSLFKQWEWGNGAATPSPEYCNKFYNRVVDLIDQFNPDLLYFDDSVLPLYPVSDVGLKIAAHYYNHNQATH
QGKLEGVLFGKVLNEEQKKCIVWDVERGAPENIQPLAWQTCTCIGDWHYKRSIYEKGEYKSAKDVIHMLVDIVSKNGNLL
LNIPVRGDGTIDEKEIAVLEDIASWMKVNSESIFDTRPWEIFGEGPSTEAANPVKAQGFNEGKVKYTANDIRFNKKGNIL
YATVLGRPVDNINIRSLGKGKAKIKNIEMLGSTGKLSWKQNPDNLVIEKPKAASSDIAVVYKIYLQ
>A0A385ZZA4 2|Streptomyces griseorubiginosus.|PF00754,PF01120,PF14200
MPSGRISRRTLLGAAGAAVAASALPVLPGASRLLPQAAAADMQTNLSNLVNMRFGMFNHFNMGTFTNEEWASPNQDPTRF
APTAVNCDQWAAAAVAAQMKYGVLTTKHHDGFCLWPTAYNKYNVAYSSYKQDIVKQYVDAFRARNLKVGLYFSIWDRTRP
VQAYGGHVTDTTQAIQPGDLTYILGQITELLTNYGTIDMFITDGYAWQMGQQAVPYQRIREHVKSLQPDIVMIDHGGLSV
PFLGDAIYFEEPLGITSPTGNTYASLQGQTISNGWFWHPSTPTESLLSQQSILSHLGDLEPKYTSFILNCPPNRNGVLDN
NIVQRLTDVGNAWGGPNSGRAPLPTQMLRVEHPVTPVAAYATAFHTGEGPMNAIDGFSDKGVETCWSTWSLSLPQSITID
LGGVWSNISSLEYLPKQWNRSNSTDGDITACTISTSTDGVTFTQAATASWTGDRTTKIVEWPARNAAFVRIQVTAATGGY
ANIGNLRIGGRTATPAQVSPLFPGDGTVYRLVARHSGKAADVSGGKTANNTPVIQWPWQNHSNQKWTIVAADNGYYKIRN
VNSGTLMEIGGLSRANGGTADIWSDATAPQQHWAITPTGDGYYLLTNRFSGLSLNVDSGSTADGAAVNQWSYTSLAQQQW
QIIPS
>A0A386HR09 2|Arachidicoccus soli.|PF01120,PF16757
MERRKALKYLGGLAPAIILSKHLKAIDLLNNSNLNRLKFEPTWESLSQYRVPDWFRDAKFGMWAHWGPQCQPEAGDWYAR
NMYEEGTRQYKLHLEKYGHPSVSGFKEVIQDWKAQNWNPGELVALYKKTGAKYFMGMANHHDNMDLFDSSYQRWNSVKLG
PKKDIIGGWAKAARANGLPFGVSVHAAHAWLFYETAQRSDKEGAYKGIPYDGKLTKQEGTGKWWEGLDPQALYAQDHPLS
KNSATNNSTSKQWNWGNGACVPDAAYCEKFLKRHIELIDKYEPDLMYFDDTALPLWPISDVGLKVAAHLYNKNLKKHKQL
EAVVFGKILDEQQRKCMVWDIERGQANKIQPLPWQTDTCIGSWHYDRAIYDRHGYKSAKTVIQMLVDIVSKNGNLLLNIP
VRGDGTIDEQEQAIVEEIGDWMRLNSESIYATRPWKQFGEGPALENVTALKAQGFNEGKGKPFVSQDIRFAQKGDILYAT
VMAWPENGTVLIKSLSRNNYKEISSVKLLSKDQQLKHQQTEDGLVINFPNEKPLMDYAHALKIV
>A0A386HRV5 2|Arachidicoccus soli.|PF01120,PF16757
MNILEWQARNKYKIRTVTISNYIMMLLRKLNILIVGLLFCLISFGQNANNAAMDIAALASNFSRASAEISPIKFSQFQIN
LTNYLCEKKQPEIVKQRDLTVLNANSKEDGATFEDSNSGFRYRHGKLKDGDVYVFYNNSDQKQASTCRILGNGLVQVWNP
KNGVIVPVGGTYIGKGFAKIPLDLAAFETRIVVLGPLPIKFLPVYYQTHQHPRLVDYLPDNSVNAIPKGKFRPNWPSLVK
NYEVPEWFKDAKFGIFIHWGLYAIPAFHNEWYASHMYSSKPIADWHNAHFGRQDTFGYKDFIPLFKADKFNPQQWAALFK
ASGAKYVIPTAEHHDGFKMYASDLTVWDAKDMGPHRDLVGELAKAVRQQGLIFGVSDHEIENWSFMFPQLKEPNDLFDPK
NAGFYGPPQPPDSIETQPFLNQWLAEAEELVDKYHPKLFYFDNGVDSARLDSMKQKFGAYYYNHAANWKYGAAILTKYYA
YPDAAGVHEYEKQVRSPKTLQKNFWQTDDVISNFSWGYVSDMKYRSVGSILHQLIDNVSKNGALLLNISPRGDGSIPEEQ
QQILLAIGQWLKVNGEAIYGSRPWTEFGEGISADTTVNLGRYKYTGTDFRFTTKKDTLFAIAMSWPGKIAIIKSLQEGLF
DGKKITQIKLLGYNKSLDFENTENGLEIQLPADKPNPYDYVFRITTSKNKN
>A0A3A9V5F9 2|Aquimarina sp. AD10.|PF01120
MKIRLLLTSLFLSILLLSCKQSNPKEIITNEDSKPKIAERYTADWQSLKKHNAAPEWFQDAKFGIYFHWGVYSVPAFGNE
WYPNKMYKPGTKEFEHHKKTYGDQSVFGYHHFIPKFTAENFDADQWADLFKKSGAKFAGPVAQHHDGFAMWDSKVNPWNA
KNKGPKKDITGELAKALRKKEMKLITTFHHARNLQRNITNPNRLDAFDSHYFYNPKYHTGTKDPELGKLYGLISPKEFEQ
YWYDQIVEVVDQYQPDIIWFDTWFNSIDQQKVKEMCSYYFNNAKTNDQEVVIAYKQSDLPKEIGVKDIEQGGRRELGELP
WMTDITLSNNSWCYVSGQTYKTADLVLRNMIDVVSKNGVVLLNISPKADGTIPLEQRKVLEELGDWFSKYGEAIYNTRPY
SIFGFGTATAEAGEFGGQSATVAYTSDDVRLTQSKDGKTVYMMLLGKPQAGKKINYHMLSPHRYYPNSDVKKITLLGTNI
PVEFHSDDYRQFEITIPKAPMDELSTVFKIELE
>A0A3A9VAB4 2|Aquimarina sp. BL5.|PF01120,PF16757
MKAVTEKLMFLLFFTSLFACKDSKVVKDATEVKKELITYQENWESLEQYKIPQWIKDRKFGIFIHWGPNSVAELHTDWYP
QWMYLDKGSLNHQTGERINDKPHPAFAYHKKKFGDHKDVGYKDLIPLWIMENFNAKDWVDLFKKSGAQYVVPVAEHHDSY
ALYESSITKYNAVNMGPKKDVFKELTDEIKKQGLVCGASSHLAYNWSFYNQQDYFDTGDPEYSDLYAPLHEPGTPVSEEW
LATIWWPRTKEIIDNYEPDILWFDFFLDRPEFAPYHKKLAAYYYNSGLKRGKEVVLQTKNHKYPSYPEGTHMLDLERSKL
DDIRKEYWQTDTSIGKNSWYYSENWIPKSSGELIADLVDIVSKNGCLLLNIGPRKDGIIPEDQKKTLLDIGKWLEINGEA
IYGSQYWEVYGEGPTKTELGHLSESKNKSFTKEDIRFTTKDNTLYAFALIPSEDEVKIKYLNSSNIDITSIELLGYDGDI
TFEQTSDVLTIELPKSTGLEHTLVFKII
>A0A3A9VFZ3 2|Aquimarina sp. AD10.|PF01120,PF16757
MKTNHIRVLFFFLVIISTMGYVHSQETKKYQESWESVNTVTATPNWFQDAKFGIYAHWGPVSSAFVGADPNQYYGGWHGM
LMYQNGKLTKGEKTKPTSNYIHHKKKYGDPKKYGYKHIIEQFKPTAFDAKKWADVFALSGAKFAGPVAMHHDNFAMWDSK
ATRWNSMNYGGIDPSANLKKEIEAKGMKFMGSFHHAFTWKYFAPAHAYGGIKSEDYDLYTDPHELDSDIPSDRFYKEWWA
KLKEFIDVYQPDLIWFDWWLENMTEESRLKFLAYYYNKGLEWNKEVAVCYKESTFTEENAIKDYERGRPNQPKKATWLTD
TSPGQWFYRPNAKFKTPNELIDILVDIVSKNGVMLLNVPPNPDGSIPEKMSDLLKDMGAWLEINGEAIYKTRPWTIFGEG
PTRLSEGGHKVEKIKISYTSTDIRFTKRSDKEIFAIVLDTPESDILIKSLTTQIGLLNSKIEKIQLLGSTEEIKWERNEQ
GLLIKKPKSFPTSYAHSFKITLEGYTENNIGGTVDAHKD
>A0A3A9VGA5 2|Aquimarina sp. BL5.|PF01120,PF16757
MPNKNIYFLFIISLLLLACNSKNEKNEKKIAENIVKDSVQVYQPNWESIKKNYKDPVWFNNQKFGIFIHWGVYAVPAYGS
EWYPRNMYMDKNRLSATLRIEKEGATREYKHHKKVYGDQKTFGYKDFVPMFKAEKFNASEWIDLFKKAGAKYVVPVADHH
DGFAMYKSNTTPWNSYNMGPKRDVLGELFKAGRAKGMIMGASSHYAFNWSFYNKEDYFDTTNPEFADLYSKKGKDPKEPV
SNEFKEQWWNRTKDLIDNYKPDILWFDFMLDMPAFEAYRPKLAAYYYNKGIEWNKEVVLQDKNFSHEAFPEGTVIYDLER
GKLPGIRELPWQTDTSIGKNSWCHISDWESKTANQLVDDLVDIVSKNGNLLLNVGPKADGTIPKDQKEILLQIGEWLDIN
GEAIYDTKYWRVFGEGPTEVAKGHHSEKNNKELTGQDIRFTQKNGKLYAIMMAWPEDDKVLIKSINKTDNKVSHVKMLGS
GEKLKWSQNENGLSVEMPSKKPCDFAFTLEITM
>A0A3A9VH87 2|Aquimarina sp. AD10.|PF01120,PF16757
MKKLIYILFTIGLVACQSKNNAKVETKTEDQTAKEEKFEFKENWESLSNYEIPQWMKDIKFGIFIHWGPNSVAELHTDWY
PRWMYLDNGIMNPQTGEITKNKPHPAVAYHKENFGDQKTFGYKDIIPMWTMENFNAEDWVNLFKKSGAQYVVPVAEHHDG
YALYESSITKYNSVNMGPKKDVFKELTDEIKRQGLISGASSHLAFNWNFYNQQEYFDTGNPEFSDIYAPPHKPDEPASAE
WLANFWWPRTKEIIDKYQPDILWFDFFLDRPEFAPYHKKLAAYYYNSGLKRGKKVVLQTKNYKYESYPIGTHMLDLERSK
LDSIRPEYWQTDTSIGKNSWYYAKNWIPKSSGELIADLVDIVSKNGCLLLNIGPRKDGIIPGDQQKTLLEIGKWLDLNGE
AIYGSKHWKTYGEGPTKTELGHLSESKNKNFTQEDIRFTTNKGNLYAFILIPPTENIKIRTLNTSNINIESIQLLGYKGK
IAFTQTSKHLEIQFPKGTNLEHTWVFKIKPQEKL
>A0A3A9VKQ2 2|Aquimarina sp. AD10.|PF01120,PF16757
MIIGTFVLITCNSKNVNSKKTIFEPTWESLAKHDTEPEWFKDSKFGIYFHWGLFTVPEYYDEKYPRWMYFEKLPEKGWGG
PVRKYHNETYGGVEKFNYHDFIPMFKAEKFNAAVWAELFELSGAKFAGPVAQHHDGFAMWDSDVNPFNVMDKGPKKDITG
ELFQELKKRKIKTIATFHHARNLARHANDTSQWADKCDKPMMSNDSYYPYHPNLITSTKDAELKYLYGNISEQEFNDYWL
NQVNEVVENYAPDMIWFDSWLHLIPENYRKKMVAHHFNTGVNRGQKPIVFYKQQDLPDNVGLLDIEQGGKKGMSKQYWLT
DITITKWGWSYTNKLKCKKPDILIRNMIDVWSKKGVVLLNLSPRANGTIPNEQQEVLKSIGKWMNKHKEAVYETRTHTTY
GYGVVTVKDNVHGGQSATIKYTKDDVRFTTSKDKKTIYIFTLGMPEAKTNLEINNVIDISKNQPIKRVSIIGSKSTLDWS
VNDDKLIVKTPETTEMDEIATVFKLEFL
>A0A3A9VLH4 2|Aquimarina sp. AD10.|PF01120,PF16757
MTCKKQLFLLVCIMVILAACGPEKNKDKAQESRIKTSVDTIPAKYEPNWESIKSKYKDPEWFNDQKFGIFIHWGAYSVPA
YGSEWYPRQMYMDSANFSASLEHYSKGATKEFKHHKEKWGDHKKFGYKDFIPMFKGEKFDAKEWISLFKKAGAKYVIPVA
DHHDGFAMYKSNTTRWNAADMGPKRDVLGELFKEGRDNGMIMGTSSHFAFNWSFFNKKDHFDTVDPEYADLYSSKGKDLN
EPVSEKFKERWWLRIKDIIDNYQPEILWLDFYVDIPDFKEYRPKLAAYYYNKGLEWNKEVVLQDKNFSHEAFPEGTVIYD
LERGKLPGIRKLPWQTDTSIGKNSWSHVTNWESKTANQLIDDLVDIVSKNGNLLLNVGPKSDGTIPQDQKDILLEIGTWL
ETNGDAIYNTKYWKTFGEGPTGVEKGHHSEKNNKEFTGQDIRFTHKDNKLYAILMAWPENNVVNIKSLSKNAEHAKSITI
KDIKLLGSEDAKLVWSQDDTALKVNLPGKKVGNHAHVLEINL
>A0A3A9W2H4 2|Aquimarina sp. AD10.|PF01120,PF16757
MKLYCYCFAFFILFSFFDDIYAQTHKKYEPNWESLGQYECPEWFKDAKLGIFIHWGVYSVPEYGNEWYGYHMYRKKKTNH
ITGKESKETNPTYVHHKKTYGDPKTFGYKDFIPMFKAKKFNPDDWISLFKQAGAKYIVPVGEHCDGFAMYNASHTRWNSL
QMGPKRDVLGELAIAARKKGLKVGSSSHLAFGYKWWKYEKDYDTTDPEYQDLYIKPHDYLAAPTKEFLDLFYRRSMDMIE
KYKLDLMWFDFGFCAPEYEENRLKILSEYYNLADQWNKGVVLNYKKIGWEPIPDGAAVLDLERGKLDRIRDLPWQTDTSI
GRNSWSYVKDWQTKPAGELIDEFVDIVSKNGNLLLNVGPKSDGTIPEDQKQVLLEIGQWLNVNGEAIYASRPWILYGEGT
NRSKTGDHTEYNTKAMTEKDIRFTTKENAIYAFVMDWPTSDILIKSFSTTLTSIADQIEKVSLLGSTEDILWKRDETGLM
ITLPKTKPSSKYAFAFKIKLKEAPDGIYKGVKN
>A0A3A9W8Y2 2|Aquimarina sp. BL5.|PF01120,PF16757
MKINTLKSFVLLSMVMLSSCVDDKSKTENESQEKYQKNWKSLAKVNQVPDWFKDAKFGIYTHWGPVSTVYEGIDPEKYYG
GWHGMLMYQDGKIVPTKKGSPTSNFIHHKNKYGDPKLFGYKHVIEQFKPSEFDAKKWAELFEKSGAKFAGPVAMHHDNFA
MWDSKATRWNSMNYGGIDPSASLKKEIEARNMKFMGSFHHAFTWKYFAPAHAHGNIDEVDYDLYTSPHALDSDTPDERFY
KEWWAKLKEYIDVYQPDLIWFDWWLENMTEESRQEFLAYYYNKAEEWGKEVAVAYKETTFPIDTAIKDYERGRPNQPKNP
TWLTDTSPGAWFYRPNAQFKSPNELVDILVDIVAKNGIMLLNVPPDPNGDIPQEMRDLLLDIGQWLTINGNAIYGTRPWT
IFGEGPTRLSEGGHKVEKEKIKYTNNDIRFTKKTEKEFYAIVMDTPKDSIVIKSFSTKLGVLNSKIQNIQLLGSDERVAW
ERNEEGLVIQAPKEYPSKYAHAFKIVLEGYMENDIGGNVEAHKD
>A0A3A9WA70 2|Aquimarina sp. BL5.|PF01120,PF16757
MKSIKKLLLLCLVSIAFFSCKDTKKESQKEIKEVKENPKYSADWESLMNHKTPEWFLDAKFGIYCHWGPYSVPEFESEWY
AHWMYVNKDNPEAKDGKASSFYEHHVKTYGPLKEFGYKDFIPMFKAEKFDAAEWADLFKKAGAKFAGPVSEHADGFAMWD
SDLTEWDAKDMGPKRDVMGELSKEIRKRDMKFIATYHRQWLFGWYPTWDETTDASDPKYAGLYGPKLKKGDNQMPRSMKE
IDKGIDRYYPLADKKFNDEWLARLKEIITKYDPDLVWFDNKMDVVSEDIRKEFLAHYYNTADKSGKDVVATYKFYDFKPG
TAVLDLERSRMKEKKDFPWLTDDSIDWNSWSHISNPRYKSTNRLIDFLVDVVSKNGAVLLNITPRADGTIPEPVKERLLE
MGQWLKVNGEAIYGTRTFEIYGEGDAKVVEGHLSERKNADNTAKDIRFTTKGNILYATVLDWPADGKLNIRALKANSDVY
NSEIASIQMLGSEGDLKFSRNEEHLSITLPNKVGDHAFSFRITPKE
>A0A3B7MMB2 2|Paraflavitalea soli.|PF01120,PF16757
MKHVISLITGILFVQSLLAQESYPSPIRPGNEAVAPGKFEPTWQSLQQYTIPAWFRNAKFGIWAHWGPQCQPEQGDWYGR
FMYDEGSEQYTWHVKHYGHPSKAGFKEVIHDWKAEHWDPEKLVALYKRTGAQYFFAMANHHDNLDLWNSKYQEWNTLRVG
PRKDIIKGWAQAAKKYKLPFGLSVHGSHAWTWFETAQRSDKKGPFAGIPYDGKLTKADGKGTWWEGLDPQGLYAQQHNLS
AGSENITSLWSQWNWDNGASIPSQEYCEKFYNRTIDLINQYNPDLLYFDDTGLPLYPVSDAGLKIAAHYYNHNMATHNGQ
LNAVLFGKVLTEEQKKCMVWDVERGAPDKMQDKAWQTCTCIGDWHYSRPTYERNGYKSAKTVIHTLIDIVSKNGNLLLNI
PIRGDGTIDEKEMAILEGIAGWMEINKESIFDTRPWKTYGEGPVAETANPVNGPGFNEEKIKFSAKDIRYNQKGKVLYAT
VLGTPEEKVVLKALGKTKGNGIVKRIEVLGNKEKISWKQDADSLSIQNPKLVPNDLAIVFKIYL
>A0A3B7MUE1 2|Paraflavitalea soli.|PF01120,PF16757
MNRRTLVKQLGLSLPAYLLSKQAGASFFEGLGEQYAKGPFKATWDSLQGYQVPEWYRNAKFGIWAHWGPQCEAEYGDWYA
RGMYEEGSAQYNYHVKKYGHPSKFGFKDVIHQWKADQWDPEQLVALYKRVGAKYFFALANHHDNLDLWDSKYQAWNSVRV
GPKKDLIAGWAKAAKKQGLPFGVSVHASHAWTWYEVAQRADKKGPMAGIPYDGKLTKADGKGTWWEGLDPQGLYAQNHPL
SENAQNNGAIHRQWNWGNGVAVPTKAYCDLFLKRTLELIDKYEPELLYFDDTVLPFHSLNDVGLQIAAHHYNRSIKRNKG
KLHAVLNGKILDEVQRKCMVWDIERGQSNSIEPFAWQTDTCIGGWHYDMRVYDNKQYKSAKTVVQTLVDIVSKNGNLLLN
IPVRGNGTIDDQETAILEEIASWMKVNAECIFDTRPWKVFGEGPAMEGAASLSAQGFNEGKGKPFTAADLRFTAKGDVLY
AILYGWPENRQVRIKSLSEGNALRPTAINKVEMAGGGALRFQRNSEGLEIVLPEDKPDLSYAVVLKIT
>A0A3G2JP49 2|Streptomyces dangxiongensis.|PF01120,PF14200
MSSAPLSRRSLIKAAALAGGTVAFGLPQALWPTTAEAYSVSPKLDWWYQARFGMFIHFGSYSYYGKGEWEFSQNHWSKAD
WQNNVSKRFNPSTFNAAQIAELAKNAGMKYLVITSKHHEGYAMWDSDIAGFTDTTGTKQYNLHDYSNFQPDLLAQLKTEC
TNRGIRFGLYYSIMDWNHPSQTCVPERWTADISPTARTGYINDMKGQLQELLDRYDPAVLWFDGDWCDWWAKSDGQDLYN
WLMQRKPGLVVNERVKRDENLGDFACPEQTVPDGPMDRPWETCATMNGQWGYTDWAENLYRPVKDIIREMVTVISRDGNY
LLNIGPKGDGSVTAGSVTVLNGLASWMATHGDSIHGTSGSPFATEPSWGKITKKNGKLFAHVFNWPTGGTLQIPAVYNTI
NRVYLMNNPGTSLNYWAGGGQINVQVPATAPDANDSVVCVEVNGMPAVLANGVYRLVCAQSGKALDNANVGNEGSPVIQW
TVNGGTPQQWTVTDLGHGYYKLVCVRSGKALDDNNSTSDSAVMVQRTDDGSRQQQWAVTALGDGAFRLVNRHSGKALDNS
NNAADNTQLIQWTPNGGAPQRWGMTKVG
>A0A3Q9C5N4 2|Streptomyces aquilus.|PF01120,PF14200
MTSSPLPLSRRRLLAAAGASAAVGLLRFAPEAAATDGPQSYTASWSSVDQHPPAPAWFQDAKFGIYYHWGVFSVPAFGNE
WYPRNMYVGGSAENNHHKATYGDPAAWPYHNFIDGARDKAGNFVQFAPKLVSQGGKWDPDAWARLFKAAGARFAGPVAEH
HDGFSMWNSRANPWNSVQHGPKLDLVGLHAQAIRGQGLKFMASLHHAYHFNGFYDHVPNQSDPTLRILYGQQGSAAENKL
WYDKLVEVIDGYQPDLVWQDFDLNLVQESYRLQFLAHYYNQAVAWNKDVVATYKDGLNNKGEVFDFERGGPAGLLTPYWL
TDDSISSSSWCYTVGIGYYSTQALLHSLIDRVSKGGNMLLNIAPMADGTIPSGQQSILLAMGDWLGRFGEAVYSTRSWSS
YGEGPTKMGGGSFSGPVAGKAQDIRFTRSRDNKVLYATALGWQGGTLTITTLNSNQINLSSLTGAQLLGNTAGSYINLPA
PTQDASGLHLTMPSSNPPFSALAYTVKLTFSGEIPVLGPPGGSTTWVRIANVTSGLVLDSGGNVASGSNLKQWNYDGSTN
LQWQLIDLGNGYYRLINRTNGMAADSWGNAANGAPARQEAWNGGNNQQWSLNSLGDNRYQIVNRGTGTALDGAGNTTAGS
TTVLWTPNSSTNNAWTITAV
>A0A3S9HSI2 2|Streptomyces aquilus.|PF01120,PF14200,PF16757
MSSAHLSRRSLIKAAALAGGVVAFGLPQALWAAPAQAYTVPSKMDWWYQARFGMFIHFGSYSYLGHGEWAFSAENWSKSA
YQTQVSQKFNPTAFNAAAIAQLAADAGMKYLVITAKHHEGFAMWNSDVPSFTDTTGTKLYNLHDYAGVQGDLLAALKTEC
EARGVKFGLYYSILDWNHPSQTIRSGGVTTMASQAARTSYIADMKAQLQELLDRYDPALLWFDGDWFGEPSSPTLQDWWL
KSDGVDLYNWLIARKPQLVVNERVKRDLGLGDYAVAEFGVPAAPLERQWERCDTMNGAWGYNGGQENSYRPVKDFVQELV
TCVSRDGNFLLNIGPKGDGSVTAGSVTVLQGLASWMATYGDSVHGATASPYGTDPTWGTATKKDGKLYAHVFAWPAGGVL
QIPALTNTISRVYLMNNPSSSLSYTVSGDQISVSVPSGAPDPNDSVVCVEVSGVPTSVGAGRVTAFKDVDYAAAGAVLTL
GSYTSSQLTAAGVGPSSISSLRVPRGYRVTGYSGDNFTGTSWNFTADTPDLRTTGNNDAIVSLKVTFNPATYFRLVNVTD
GLALDSGGNVASGSNLKQWTPVDSTNLQWQAIDLGTGYYRLVNRTNGMVADGWGSTDNGSPARQAAWNGGPNQQWQITDR
GNGRYSIANRSTGLVLDGGGQVASGSVTKQWTWTTSTNLLWTLQPVS
>A0A3S9HTA7 2|Streptomyces aquilus.|PF01120,PF14200,PF16757
MPSSFNRRHFLAGATGVAAAAVAGGIFGSGTAQAAPSTYTPDWNSVDQHPPAPEWFQDAKFGIYFHWGVFSVPAYDNEWY
PRNMYQSGSNANQHHIATYGQPAAWPYHNFINGAQDLAGNFVKFAPKLKSAGGKFDPDEWAQLFVDAGAKFAGPVAEHHD
GFSMWNSQVNEWNSVNKGPGLDLLQLFTTAIRAKNLKLLVAMHHAYNFTGFYQYAPAQTDASLKKLYGQLGATAENQLWY
DKLKEVIDRAQPDILWQDFNLSAVDEAQRLKFLSYYYNQANSWGREVVATYKDGFNGKGEVFDYERGGPADLTTPYWLTD
DSISSSSWCYTQGIGYYSIPQMLHSFIDRVSKNGNMLLNIAPMADGTIPQAQKDILLGIGDHLKRFGESIYATRAWTEYG
EGPTKMGGGSFTTPHAGTAQDIRFTRNKAGNVLYATVLGWPGSSLTIKTLSSDRINLSSLSSVKLLGTTAGTYIDLPAPA
QSSSGLTVTLPSSAPYSANAYVLKLTFSGTIPALQPLGGAVAFADVNYTGTSAVLPLGDYTTAGLTSAGLGAGSISSLRP
APGYQVIGYSGDNFSGTAWTFTAANPDLRVTGNNDQIASLRVQFNPATYFRLTNATNGLALDSGGNVASGSNLKQWTWDG
STNLQWRAEALDGGYYRLVNRTNGMVADGWGATANGDPARQAAWNGGSNQQWKIVARGGNRYSIANRTTGLVLDGGGDVA
SGSVTKQWTYDGSSNLLWVFTAQ
>A0A3S9P767 2|Flammeovirga pectinis.|PF01120,PF16757
MRNSVTLLLFVLLASCTVQKDKKMVNKISFDDNWESLQQYQEPEWFKDAKFGIFVHWGVYAVPANSSEWYPRFMYMDSVV
WNPDGEVSKIGATQANKYHLKTYGTLDKFGYKDFIPMFKGENFNAKEWVQLFKQSGAKYIIPVADHHDGFAMYNSKHTRW
NAVNMGPKKDILGELTKEARANKMKIGASTHFAFNWNYYTYKEGFDTVDPNFSDLYSRPHPHYAPADQEFLAHWWDRTKD
IIDNYKPDLLYFDFYSDKEEFTSYHPKIASYLYNKGIEWKRDVVLQSKNYKKITFPEGTHILDIERGKMADISPRSWQTC
TSIGTNSWGYVKNWKSKDANTLIDDLVDIVSKNGNMLLNVGPKADGTIPADQVAILNEIGDWLSINGKAIYGSRPWKIFG
DGPTEVATGHHSEDSNTTLTANDFRFTTNNGRLYTIAMDWPRSGELNIQALKLGSEYTLAEIKEVTLLGHDTPLTWTQGK
DDLNVVLPKEKPCDYAFVLEVKFKNEKHLM
>A0A448L3Y2 2|Prevotella oris.|PF01120,PF16757
MKRTSLLVTALALPFALAAQNSYNSAQEAAKAVTVKVDTSREPIQKGKYKPTWESLSDYECPTWFRDAKFGIWAHWGPQC
QPEYGDWFARRMYEQSSDAYTFSKEARNPQKDFGFKDWIHEWKAENWNPEKLVKLYQECGAKYFFALANHHDNFDLWDSK
YQPWNATSIGPKKNLIAGWATACRKLGLPLGLSVHAAHAWTWYETSRGADKTGTFKGQPYDGRLTKADGKGTWWDGLDPQ
DLYEQRHELSKNSGEWDWDPAQVTVPDQAYCNRFYNRTMDLINKYAPSVVYFDDTVLPLYPFSDAGLQLTAHLYNKSMAE
NNGRNKMVVTGKVLKDWHKKAIVWDVERGAPDRIQPLPWQTCTCIGSWHYDKRRFYDGTYKTAKEVIQTLVDVVSKNGNL
LLSIPVRADGTIDSLEYQVVREIGAWLNVNGESIYGTRPWYQFGEGPSAEAVNPIEEQGFNEGKVKYTSADIRYVTKGKT
IYATTLDVPQAGATVKLKALLKTHSVTLLGYGKLAFKSSKQGLSITLPHALPNTIALVMKIE
>A0A449BF97 2|Haploplasma axanthum|PF01120
MYKKISEIEKVINEGPFKDTWESLQKKNIPSWFKNSKFGIFIHWGLYSVPAFNNEWYSRNMYIEGMEEFKHHIETYGAHK
GFGYKDFIPMFKADKFDPSHWAKIIKKSGAKYVFPVAEHHDGFQMYKSDISKWNSYEMGPKKDILGELKNAFNNENLIFC
TSTHRAEHWFFMSHGKKFESDIPQESRKGDFYWPSFEEKGAYDFQSEPKPSKEFLEDWLERTVEIIDKYDPKILYFDWWI
QHEAFKPYLKKVAAYYYNNAFKNNKDVIIAYKHDAFVYGSGIVEIERGRFKELKHFPWQTETAIANNSWCYTNNLDYKTE
NDVLTLLIDVVSKNGNLLLNIGPKGDGSIPQYEEKMLENIGKWLEKNGEAIYESIPYLIFGEGSTIEIEGKFSEKKIEYK
NDDFRFTANNGAVYVFVLNPRDTKRFNVKTLRKATEKTEGIFSSIKKVVLLETQKEVSFKHNEEFLTIELDKSYDNYPIV
FKVEME
>A0A455T671 2|Thermogemmatispora argillosa.|PF01120,PF16757
MQPQQRYEQQEALNEIDRLARIGPFAPDWQALRAYRVPAWYAGARFGIFIHWGLYAVPAYDNEWYPRNMYLPDTPAYRHH
LATYGPPDRFGYKDFVPHFRAERFDPSAWAALCQEAGARFVVPVAEHHDGFAMYRCSFSRWNAVDMGPQRDVIGELAEAV
RARGLTFGLSSHRAEHWWFFNGGRAIPSDVQDPQYADLYGPARPEDEPPDAAFLADWLARLYELVERYRPALIYFDWWIS
RPAFRPYLARFAAYYYNRAAQWGQEVVITYKEGAFDEGCAVEDIERGRRPTISPRIWQADTSVARNSWGYTTAQDYKPFG
TLLDDLIDTVSKNGVFLLNIGPRADGSIPEPEADLLRRLGRWLAINGEAIYDSQPWHLHGEGPTASAAGAFSESQQAAFT
DRDLRFTRRGQTLYVLLPVWPQQGRITIQALAAGSPHYPQSIGAVHLLGAGDASLPWTRDDRGLHVTLPSAPPGERGGAL
KILPAS
>A0A494SKL5 2|Enterococcus casseliflavus|PF01120,PF16757
MITVETIQQVAHQGPFFPNWQSLGAFVLPEWFRKAKFGVFIHWGLYSVPAFHNEWYSRNMYIKGHPEYDHHIETYGPQKN
FGYKDFIPMFTADKFDANEWIRLIKQAGANYLFPVAEHHDGFQMYKSELSEWNASVMGPKKDILGELKEAAEEQGLHFCT
SSHRAEHWFFMGHGKDFDSDIKEPLAKGDFYWPAMPEPDHESLFSEPYPSKEFLDDWLLRTCELVDNYQPELLYFDWWIQ
HEAFKEHLQLFAAYYYNRGAEWGKQVGICYKHDAMMFGSGIVEIERGKFAEPQPFYWQTDTAIARNSWCYTTTLDYKTTR
EILQDLIEVVSKNGNLLLNIGPKGDGSIPEKDQAILKEIGAWLDVNGEAIYEAKPWRKAGEGPTTVVSGQFQEAQATTYT
SQDFRFTVQGDALYAIGMASPENGHARIQALAQSKDQNLPEFHGIIQTVTILGHEEQPIDWQVTDEGLQLTFEPIETDQP
IVYKITMK
>A0A494VVQ3 2|Mucilaginibacter celer.|PF01120,PF16757
MISKVKKIVALGLVLSTNTLMLYGQNLPVNKGPFNPSDSSFKQYQYPAWFRDAKFGIWAHWGPQAVPRQGDWYARNMYIQ
GSEQNKYHVAHYGHPSKFGYKDIIPFWKAEKWDPEKLMALYKRAGAKYFVSMGTHHDNFFLWNSALHRWNAVQMGPHKDV
VGIWQKEAKKNGLKFGVSEHLGASFTWYQPAHNADTSGDYKGVPYDGNDPQYADLYHSKAKPDDRAWYTTNPEWQRTWYK
AVKELVDNYHPDLLYSDGWFPFGDIGRDMLANFYNGNIAYNNGRLNAVYNCKQASNGMWVQDIERGVQDSISPYPWQTDT
SIGDWFYRTGQTYKSGTDIIQMLVDIVSKNGNLLINIVQTPEGDLEPDMLNTLDEIGKWTAANGEGIYGSRPWKIFGERP
QNVATVKTSAFNEDRVKYTGEDIRFTCNGNKLYAFLLDKPTGDIRIKSLGKSSALNKQKITSIKLLGSKEKIRWQQEDDA
LIIKKPVNLPDWKVTGIKIDLAD
>A0A494VW36 2|Mucilaginibacter celer.|PF01120,PF16757
MNRRTLIKGGLTAVSSIYLSKLFARTAVQHDASGLSAHFQPTWNSLSNYQVPDWFRDAKFGIWAHWGPQCQPEYGDWYAR
GMYEEGSDQYKYHCKKYGHPSKFGFKDVINEWKADQWDPNELVSLYKKAGAKYFVALANHHDNFDLYPNPYQRWNSTRIG
PKKDLLKGWAEAARVNELPFGVSVHASHAWSWYEVAQQADKDGPLKGIPYDGNTTASEGKGKWWDGFNPQDLYSQRHPLS
AKGKDNNNQWAWADGAYPPSKEYCDRFYKRIKTIIDNYQPDLMYYDDTVLPLWPVSNVGLQLAADLYNASINKYGKLNAV
LNGKILDEQQRKCMVWDIERGQSNEIEPLPWQTDTCIGNWHYDKRVYDENKYKSAKTVVHTLADVVSKNGNLLLSVPVRG
NGSIDEKERAIVEGIAAWMQVNGEAIYGTRPWMKFGEGPASEGAAPLAAQGFNEGKGKAFAAADIRFTTKQGELYAIVMG
KPDNNVLIKSLANKNAISAVSLLGYESKIDFKANQDGLAITVPERLPEQPAYVFRISGAIS
>A0A494VZ58 2|Mucilaginibacter celer.|PF01120,PF16757
MKRRNLLKGIAAAIPAFYLQKAFGGIESLTANHIHIAADGPFKPDWESLKQYQVPDWFRDAKFGLWAHWGPQCQPERGDW
YARGMYQEGSDQYKYHIEKYGDPSKFGFKDVINEWKAENWQPDELLGLYKQAGAKYFMALANHHDGFDLYNSTYQSWNST
RLGPKKDLVGGWAKAAKAQGIPFGVTVHAAHTWSWMEVAQRADKTGPMAGIAYDGKLTKADGKGKWWDGYDPQELYAQNH
SLSEDSLNNNAIHRQWAWGNGVAMPDKAYCDKFLNRTIELIDKYGPDLIYFDDTVLPLWLVSDAGLKIAAHMYNVSIKKH
GKLQAALFGKILDEQQRKCMIWDIERGQSNQIEPEPWQTDTCIGAWHYDRRIFDDKGYKTAKTVIHTLADVVSKNGNLLL
NIPLRGDGSIDAEERKVVEGIAAWMQVNSEAIYATRPWTVFGEGPAIESAAPLSAQGFNEGKGKPFTADDFRFTKKQNML
YAIALGWPGEKGSMIKALASSSAQLGARKITGVSMVGYPGKLNWQQTAEGLKIQTPAVKPDDIAVVYKIEGAIG
>A0A4P6DV69 2|Bifidobacterium pullorum subsp. gallinarum.|PF01120
MAHDLALIDRVIAEGPYEPDWASLSGNRPPAWFADAKFGIFTHWGLYTVPEYRNEWYSRNMYIQGYPEFDHHRETYGPQS
EFGYKDFIPMFTAERFDADEWADLFAKSGARYYFPVAEHHDGFQMYGSTLSHWNAVEMGPKRDVIGELRAAAINHGLHFA
VSNHRAEHWWFMGHGREFDSDVTDPMARGDFYWPAMPEPDNQDLHSTPYPSEEYLNDWLVRVCELVDAYRPELLYFDWWI
QHEAFKPYIKRFAAYYYNRGVQWGIPVSICYKDDGMAWGAGIVDVERGGFADPKPYIWQTDTAIARNSWCYTSTLDYKTL
PELVGTLVDNVSKNGNLLLNVGPRADGSIDARDRELLEGIGTWMADNAEGIYGTRPWKLAQEGPTRQTEGAFGDQSAWTW
TSQDFRFTAKDGAVYAYCLNPEGANTLTIKAFAAYHDGERAPFHGIVVGVEQLGAGPVPYERTADGLVITPAARGGDPAL
LIGFKITIL
>A0A4P6FIP1 2|Sphingosinicella sp. BN140058.|PF01120
MLSRRDLLRSGAATAMLAPSIGSASPPITADWQALAAAYRTPDWFRDAKFGIWSHWGPQCVPEFGDWYGRQMYIQGNRFY
DHHLRTYGHPSKIGFIDLIGKWRAEAWQPEALMALYRKAGARYFMSMANHHDNLDNFDSAHHAWNSLRVGPKRDIVGTWA
RIAREAGMRFAVSNHSSHAWHWWQTAYGYDAEGPMKGVRYDAFRLRKADGRGTFWEGLDPQELYTGPAFAPPGGIDSIAD
MNAWHDARDGQWMEHAPAQNPAFVAKWLLRQQDLVAKYRPDMVYFDDYRLPFGQTGIDAAADYYNRSLDWHGKIDVVLTA
KRLSPFQRHAIVEDVERGFMADIQPLPWQTDTCIGSWHYDRPLYERKGYMSAKSVVQRLCDVVSKNGNLMLSIPQRGDGS
IDEEEERILGDLAGWFALNGDAIYGTRPWRSFGEGPTKPPVGMQNEGEAKPFTAEDVRFTVGRGVLNAFFLDWPEGDRAI
ASLGGRALPEAVIERVETMDGRPLTFRREADALRLTIPEHRPGDFVPGIRVYGRGLT
>A0A4P6LXP6 2|Blautia producta.|PF01120
MGIKVKEWKELTDYRTPEWMRKAKFGIYTHWGVYSVPAFGPNVSWYPYKMYQEGTDQFAYHCKHFGHPSKTGYKDLIPMF
TGEKFDAAEWAELFKRAGAKFAGPVAEHHDGFSMWDSRVNEWNAAAMGPKRDVVGELEKAVREQGMYFMTAFHHAENWKF
YPHWVKEYDTSDPRYAGLYGEAHNMDWGSDKRYIPEPIRWSNTMDGAIDRQWMAQDLPSAAFHEKWFIKLKEVIDAYRPD
YIWFDFGLAFINDFYQRKFLTYYRDMAEKNGQETAVSYKWNHLPVGTGLIDLEQGRFAEATYHDWITDTTVDAGEAWGYM
QDAEYKSAKSLIHYLLDNVSKNGYLLLNVGPKPDGTIPEEARKILLEMGEWLEENGEAVYDTTPWRTAEEGPTKMTGSGA
FCEMDEVEYTPRDIRYTMRDEYIYASALGKIGDETALHHILPMVYKEEIESITVLGDGRPLTWTAKDDVLLIDTANVRKN
NIATVLKIKRKNIYG
>A0A4P6PAJ2 2|Verrucomicrobia bacterium S94.|PF01120,PF16757
MRKIPVTWLMISSVSALFAGEKYEPTWESLVNYEAPEWYEDAKLGFWVHWGVYSVPAFMGDHAGEWYGRWMYVHEGQSTR
HDQGLATARHHRETYGDPGTFGYKDFIPMFKAEHFDPDEWADLFVMGGARFFTMMGAHHDCFLLWDSKLSKWTAAKMGPK
RDLVGEIEKAVRKKGLKFGVSNHTAFNVQFFQWNHINGYDAKDPANRDLYGEPVILEKGLEHARVKPEEQTENKGRWAWF
ARTRDKVRPSPRDVQRWIDRTKELADLYRPDLYYFDWGHRLEEYEPGRREFGAHYYNQAIEWGKGEYGAPGVVLNYKSRW
YKPGSAVRDYERGGMDKIGDMVWQTDDCVYDDHNWSYVPGVAIKPTNTIVDQLMDIISKRGVLMLSFAPKADGTFPEDQK
KMMRELGDWLNINGEAVYGTRPYEVYGEVGDQWYEKDVHGRIKMEATKEDIRFTRNKENNILYATLLKWPGEHVLIETLA
GADLSGVESVMLLGKQRKLDWTATEQGMSVSLPPRPDYGFAYPIRITFRDRIVSPKNR
>A0A4P6PAU4 2|Verrucomicrobia bacterium S94.|PF01120,PF16757
MKTALIGLTLFCSCSAFSADWKPEWENLKRHKAVPQWFADAKLGVYFHWGVYSVPAWGTEWYPRWMYVPDRPDNLWGGDV
YEYHRRTYGADVHYHDYIDKWTGENFNAAEWVDMFENMGAKFIGSIAEHHDGVSLWDSQTNEWNSVKMGPGIDVVKAIAD
ETYKRNLKFMATFHHGFHMMFYPKIKGKWPRPNYDDYYYDEVDVPQDPKYAKLYGNMSYDDANDLWLGKLNEVIEAHCPD
YIWMDFGQRYVKESHRKQFLANYFNKADEVGKEVVVNTKGDFFPTELAVVNVERATMQDITPEVWITDFILGSSWCFNRE
KRTAIKPAEAIRVLADVVSKNGVMLLSAGPMADGTIPEEQVKAMEGIGAWMKLYGEAIYGTRPFHMFGHGPTVLKRDEKD
AWNEYGKIKDGIWDLMEDDIRYTTKGKTVYAIQLGWPGKNREILLEGFKDPVLRMRVKSVSVLGSRQRIKWKKSSKGLRV
RSPKEKPAEADSALVYKIELR
>A0A4P6PC06 2|Verrucomicrobia bacterium S94.|PF01120,PF16757
MKRVLFGVMAASAGLTVAAEYKAEWSDLNRYPQAEWISKAKFGLYWHWNYNSIAGFNGWYGRNMYNGPDGYVFKYHKEKH
GDPAAFGYKDFAPLFTAEKFSAKQWVDDAERIGAKFIVGMAVHHDGFDLYDSSYTPWNSVDKPPHIDVIGELAKEARKKG
FKFGATSHLAWNWTYFSSFMYPDKYDAKKAPELYNIHDPEKGPSEAWVKEWYARTTELIDKYKLDFLWFDFGTMDKGFSD
QYTAKLTAHYYNKSVEWGKTVALATKVGFENRKSQVHDVEHGKFGYIRYPQWMSDSTLNKGWFYMGAEEDPKQITGEFWL
YQLIDIVSKNGTLLLNIGPKADGSWKEEWKQELFRMGDWLKLNGEAVYGTKPWHRYGEGPTHDGDAEHYNLGRNLTKDDV
RFTRKENALYATVCGWRGEPINIRSLGRKELPGLEISTISMLGSPDRIKWELKDDALSVSFPEKPPCEYAYVFKIEGKGL
FPERAPEYLPVHVEPPKEKVAALRISLPGDHQQLSVAEVVAVGRSDWAKINRVPEAEITMSSCETDPMLAADLNMNGHPN
MHSVARSETETDPWMLVTLPEPMNILDLEILGGMEHWDEFAKEGKIEALDAAGKVIHSWRVKECLEEQKAETEYLGLSG
>A0A4P6PDU2 2|Verrucomicrobia bacterium S94.|PF01120,PF16757
MMKRVFLFSVLCVIGAAADSFRYEPDWDSIRSRYQVPEWFRDAKFGIFIHWGPYAVPAYMSEKYAPGMYDPNWNKGGMNA
FRHHQETYGDPSEFGYKDFIPMFKAEKFDAKAWARLFKKAGARYVVPVAEHHDGFAMYASKHTRWNVKDMGPKKDTMRLL
ADAVRAEGMKFGASSHFALNRIYYKTTDPHWDTNDPQYADLYWYPRDKDSKPDQDFLDLWWKRTTDIIDNYQPDLLWFDY
GLDKPGWEPVHKKILAYYYNKGLEWNKGVVFQDKNMKYHCFPEDVIVLDIERGRMSDIYKYPWQTDTSVGKISWGYIENE
EYKTADYLLDELIDIVSKNGCLLLNIGPKADGTIPKEAEEILLSMGEWMDVNGEALFNTRPWKIYGEGPTKVNKGHHSEK
NNEEAGYKDIRFTTKGDVLYATALGWPKNGKFLIKSLAKNNPHESRRIKSVQFVSGKNHLRWKQTRKGLELNVHGKKPCE
AAYVFKVEFM
>A0A4P6PEN8 2|Verrucomicrobia bacterium S94.|PF01120,PF16757
MKLFFLSVSMVTVALGAAVPYKADWEDLDRYPQAEWLNEAKFGMYWCWNPASVPGFDGWYARNMYAAPDGHVYKHHVKTY
GDPSEFGYKDFVKRFSGEGFSAAQWVGDAERVGVRFIVGMSAHHCGFDMYDSSYTRWNSVDQNPHIDVMGELEKEARRRG
MKFGVTSHLAWNWTYFSSFMYPDRFDAAAAPDLYNLHDPEKGPSRQWVDEWYNRIVELIDKYNIDFLWFDFGTGHKAFHE
HNKKLTAYYYNKSVQEGKTVALATKSGFGNRESQVYDVEHGKFGHIRYPMWMADCTFNRGWFNLGDESKEPQERISGAYW
TYQLIDIVSKNGTLLLSIGPEADGSWPERWRKELFRMGDWLKINGEAIYGTKPWHRYGEGPIHDGTAEHYDLGRNLTADD
IRFTRKGDALYAMVCGWHEGAVQIESLGLTEIPGLQVESVSLIGSEEKILWKQKKNALEIVFPEKKPCEFAYVFKVKGKG
LFPERPTEYIRLELPTTERRVSRIRVTVPGRNKQLALAELIAVGKTQTGWAKVNLAAEGSVRASSEIAGFEAKRAFDKNY
NGHPGLASVYKSEIENNPWIEVTLPHPARLTAIEIFGALDGGQTLWNEGVAEYFDAAGQSLGKHLLNGRADFRSEKDDYI
GVPGN
>A0A4P6PEW8 2|Verrucomicrobia bacterium S94.|PF01120,PF16757
MVKKFAVVFFGLAVLSASAGKYGPSWESLAKHEAAPEWFQDAKLGIYFHWGPYSVPAFGSAWYPGEMYRVGSWVNKHHTK
TYGPIDEFGYEDFIPMFTAEHFDPAEWADLFKAAGARFAGPVAEHHDGFAMWASKVNPWNAGDMGPKRDVLGELFTELRK
RDMKTIATFHHARNGQRNRDNLKDRERGFNSHYPYDPDLPTATTDPKLRMLFGNFETIEEFNQYWIDQLVEVIDGYSPDI
IWFDSWMNMIPEKYRMEYAAYYFNHAEKTGQEVVTCHKHNDMPMSFSVLDFEQGGRREIHPMPWMTDITLGESRWSYVEG
HKYKDAALVVRNMIDVWSKNGIVLLNVSPRADGVINEQQRAVLKKIGEWLAVYGEAVYGTRPFDTYGTGTAKSKDSSHDG
QSAKVQYTAEDIRFTVSKDDKTMYIFFLGRPEPGAEVKIKALGRHRYAPHSAIRRVTLMGTDTEVKWDDDTYYLKFFLPE
VEMDEIATVLRLELE
>A0A4P6PG63 2|Verrucomicrobia bacterium S94.|PF01120,PF16757
MRLWISTVLLGAGLAAQVEAGMSYEATFESLDRHETPEWFKDAKFGIYTHWTPTTVGNEIAGVGWYPFYMYADVTINRYP
PMMGHPAETNEGPHWAYTEHVKRFGEPKDFGWKDLLKTFQPKSFDAAEWADLFEEAGARFAGPVAIHHDGYAMWNSSVTR
WNAQTQAGFDPSKELEREIRKRGMKFIASFHHSHTWRYFIPSYRHDGTDPEYVDLYFEPHRYGDPLSPRFKKWWRGLLDE
YIEKYDPDMIWMDMGTRDIPNDLMYPFLADYYNHGEKSGKEVATTVKSYSPYLPGAIVDYEKGRVKDLEPKPWLTDDTVA
PGWFHSSRPGVKTANDIIDILADIVSKNGCLLLNVGPTSDGVIPESEKEILRTVGAWLKVNGEAIYDTRPWHTAGEGPTE
IEKSGGFLKKVHYTAEDIRYTQSKDHKTVYAIVLDRPEGQILMKSVTASDGVAGVSLLGSGVDIEWKQTAAGLSVRMPED
VAEAHAYVFKLNR
>A0A4P6PGU6 2|Verrucomicrobia bacterium S94.|PF01120,PF16757
MKNDQRFKPDWESLSAYQCPEWFHDAKFGIYTHWGVYSATRAPGNTDWYGCGMYEEGHPNNVFHRETYGPVDQFGYKDFV
PRFTGEHFNADAWADLFAEAGAQFAGPVGEHADGFSMWDSSVNPWNAAKKGPCRDVVAEMERAVRNRGMKFLVSMHHSWL
WGWFPTWLENTDCADPVNASLYGPRLPKTARHIEGIQTKSCDPMPSPEFEQVWLEKVKEVVEGYSPDLLWFDNRVEILSE
NIRQKMLAHYYNHAAERNREVVMTFKRPDFPLGVGTVDLERARMPEIYPEPWLTDTSISRTSWSWALDLECYDENRLIGD
LVDIVSKNGCLLLNLAPHPDGTIPEEQQQRLKNMGRWLKLNGEAIYRTRPWIIYGEGPSKAREGHLADMAFDGYTDRDIR
YTTRGGQLYAIALGWPESGVLPIRSLGSHHYNGRISEIELIGHEGPLKWGQEGEGLEIILPEYKPCEYAYVFRIYR
>A0A4P6PKV2 2|Verrucomicrobia bacterium S94.|PF01120,PF16757
MNKACIAFAAAALLAGCASENTEKYEPNWESLAKHEAAPEWLKDAKLGIYFHWGPYSVPAYGNEWYPRWMHFENRKEYRH
HVETYGKPSEFGYHDFVPMFTAEHFDAAEWAELFRKAGARFAGPVAEHHDGFSMWDSEITPWNAADKGPKQDILGKLFAE
LEKRDMKTIATFHHARNLQRYSDKPGEKGFGNSHYPWIEGQPPTSDDPELRLLYGNVPEEEWNETIWLGKLKEVIDNYQP
DIIWFDSWLDRIPEIYRQRFAAYYLNEAEKWNKDVAIIRKQNDLPLTFSINDHEKSREPKALKELWMTDDTISTGSWCYT
QDLKIKPLSTVIHAVIDTVAKNGVVLLNISPKADGTIPQDQRDVLLGLGAWLAKNGEAIYSTRPWINAAEGPTTEPEGGF
AARKEFMALKYTEKDIRYTASKDGKTVYAIIMGVPEAGSEVLLKTFAEQKMTVKNVTVLDGGAVEWKMTENGLSISAAET
DDAAAMVYKVEL
>A0A4P7QTU0 2|Sphingobium sp. PAMC28499.|PF01120
MQDFGRRSFLAGAAALGLANAARAASPMGTAKGPVQASWPSLVDNYRYPDWFRDAKLGMWSHWGPQSVPAQGDWYGRFMY
MQGHPMYEHHLKTYGHPSVAGMKDIQNLWTADKWDPDALMAKYQKAGAKYFMALACHHDNLDCYDSRYHAWNSLRVGPKK
DIVGIWEKAARKAGLKFGVSNHAAHAWHWYQPAYGYDPVGPQKGVRYDAFRLRKEDGKGQWWDGLDPRELYTGGHAVLPD
GIDTIEAMDKWHDANNGQWIETGPKDDPAYVTRWLLRQTDLVAKYKPDMVYMDDHELPFGPVGLEAAADYYNRSIEWHGK
IDVVMTGKQLKPYARFGIVQDVERGYTDHIWDEPWQTDTCIGDWFYNIARLTDKSYKSAEQVIQRLADVVSKNGNLMLSI
PQPGDGSIDSEAEKILDAMAGWMVHGGEAIFGSRPWKRYGEGPTQAIVGMQNEEKAKPFTAQDIRFTTNKGALYALFLGK
PAGSTTIRSLARSQGTGTIERVTLLGGGQLAFRQDGAGLHFTMPHGIDFVPTVRIDGRGLV
>A0A4P7VQB1 2|Muribaculum gordoncarteri.|PF01120,PF16757
MNYRKCLLAALLIPAAVLSQNYEVPVSEAQEPMMKGKYDATWESLSQYEVPEWFRDAKFGIWAHWGPQCVEGSGDWMARS
MYIEGSNEYKHHVANYGHPSEVGFKDILPLFKAEKWDPDYLVGLYKKIGAKYFFALGNHHDNFDLWDSQYQEWNSKAIGP
KRDLLAEWAEACRKHGLKFGVSLHADHAWSWYEPSRRYDRNGDKAGVPYDGRMTKEDGKGKWWEGLDPQNLYAQNHPDSY
GSWSDGMIHRQWAWGNGVAVPTVEYCTNFYNRTLDVINRYNPDLLYFDVTGVPFYPISDAGLKIAAHFYNHNSATHPKDF
SAVMFGKILNDTQKEALVWDVERGAPNNIPEKPWQTCSCIGGWHYNTDIYKNNWYKSAASVVKLLVDVVSKNGNLLLSIP
LRADGTFDEKEEEIINGIGDWMAVNSECIYSTRPWHIFGEGPIAESDIAINAQGFNEGSYTVATSKEIRFTQTPKHLYAI
ALAWPDDNIVHIKALADGSEYHKGRIKSVELLGYGKVKFTRTTDGLAVNLPADAKRSVAPVLRIKK
>A0A4P8GWB3 2|Arthrobacter sp. 24S4-2.|PF01120
MTLPLINPDDLPYQVDVSDNTAALAGVKQVIDAGPYDSTWESLQRYRAPLWYHDGKFGIFLHWGVFSVPAFGDEWYSRSM
YLEGTKAFEHHVETYGPQNAFGYKDFIPSFTMDKFQPDDWAALFKEAGAQFVVPVAEHHDGFALYDTGRSRWSVTNMGPR
QDILRKLGDAVDRAWMVLGASSHRAEHWFFMNGGSRFDSDVRDPAYADLYGPAQREEIAPNERFLEDWLLRCVEIVDKYR
PQIFYFDWWIESAAFEPYLRRFAAYYYNRAAEWGREVVINFKWNAFAKGSAVYDIERGTMGGIREDVWQNDTSVSRTSWS
WVEGHDYKDAQELIAELADTVSKNGVLLLNVGPKADGTIPEEERRLLQAIGEWLTRNGEAIYGSRPWIIPGEGPTVVTVG
SFVDSSSPEYTAADVRFTTRTDVTGDYVYGTLLAHPQDGIARIRSFGSGAGLLTRGIREVRVLGSAEDVAWQRSAESLEV
TLPAQSQTAAGPVVRLYLEDEARPPRHDFLHG
>A0A4P8SVD0 2|Curtobacterium sp. SGAir0471.|PF01120
MTERAVSGRPTPLDPGSLPEPVDVSDNSAALRAVHEVVAAGPFDATWESLAAYEPPRWYEDAKFGVFLHWGVYSVPAFGN
EWYSREMYRQGTDAHEHHRATYGEHRDFGYKDFIPSFTMEHFDPAGWAALFRRAGAQFVVPVAEHHDGFAMYDTDRSRWS
AARMGPQHDVFGELSRAVDEAWMVRGASSHRAEHWFFMNGGARFDSDVLDPRWSDFYGPAQREETAPNERFLEDWLLRTV
EVIDRYRPQVLWFDWWIEQPAFAPVLRTLAAYYYNRAAEWGREVVINYKWGAFAPGTAVYDIERGAVAGVEPTVWQNDTS
VSRTSWCWVEGHEYKSVRELVAELVDVVAKRGVLLLNVGPKPDGTIPDEEQRLLEGIGHWLGLHGEAIYGTRPWTVPSEG
PTVVASGSFVDGAAPAYTAEDVRYTMRHDVTGDALYAVLLAQPDDGVARLRALASTSALLTRTISDVAVLGSGTVTRWDR
TPDALEVAVDGSTTEHSGPVLRIRFAPEPDQPRQDFLHQ
>A0A4P8XM47 2|Paenibacillus algicola.|PF01120
MIMINIQQIDKVINQGPFQDNWESLSSNSIPQWYKDAKFGVFIHWGVYSVPAYGNEWYAREMYLKDSANRENKQVVSIFD
HHLQTYGPQHEFGYKDFIPLFKAEKFDPMAWAALFSKAGARYVMPVAEHHDGFQMYNSKLSPWNAVQMGPQRDVIGELKN
AVEAKDMNFAVSSHRAENWWFFDGGMAFQSDVQDDNYRGLYGPAQPRDPEWTIHGEGPDEAFLTDWLLRTCELVDLYQPS
IVWFDWWIMNVRFKPYLKKFAAYYYNRAAQWGSEVAINYKLDAFMHGTAVFDIERGQLNDIRPQLWQTDTSVARNSWSYS
VNNQYKDPADIVCDLIDIVSKNGCLLLNVGPKADGTIPEEDESILLAIGEWLAVNGEGIFDTTHWKIYGEGPTQSGEEMH
TEGNRSPYTEKDIRFTFKGGTLYAYVLKLPSHGEVVISSLSLDSRHFRSVIKNVAVLGQGGVAWQLSEDGLVIDTSNIPP
TPYPVGFAITMD
>A0A4U7JKX9 2|Ruminiclostridium herbifermentans.|PF01120,PF16757
MYKYLKIIDDVIEKGYYKDDWVSLMDFEVPAWFKKAKFGIFIHWGIYSVPEYSNEWYSRNMYTEGMPAFQHHIETYGRQA
DFGYKDFIPMFTAKKFNPKEWARLLKESGAKYVFPVAEHHDGFQMYKSSISHFNSYEMGPKRDVLGELKEALEQEGLVFC
TSSHRAEHWFFMGNGKKFDSDVKEPLKRGDFYWPAMPEPDFQDLLSEPYPNEEFLQDWLVRTCEIIDEYKPKILYFDWWI
QHVAFEPYLRKLVAYYYNRGLEWGEKVAVCYKHDALMFGSGIVELERGKFANPKPFYWQTDTAVARNSWCYTDSLDYKTS
VEIICDLIDVVSKNGNMLLNIGPRADGSIPKTDAQILKEIGEWLKVNGEAIYNTKVWRKSSEGPTKEIEGQFSDNEAKKY
TREDIRFTVSGKCIYAAVLNYPEDGKVIIKSLAESVNQNIPEFHGIINSVSILGFDEKPIWKRNTQGLSIETKTVKSDYP
VVFKIQIK
>A0A4U9VWL6 2|Sphingobacterium thalpophilum.|PF01120,PF16757
MTTMCKKIFDMLLLITAFAYPAAAHAQQQRHEQAQQGKFQPTWESLAQYEAPEWFRNAKFGIWAHWGPQCQPEQGDWYAR
GMYDEGSWQYNAHVQRYGHPSVFGFKDIIHTWKAEKWNPERLVALYKKAGAQYFFAMGNHHDNFDLWHSKYQKWNSVNMG
PKRDILAAWSKAAKKNKLPFGVSIHSSHAWTWYETSQRADKSGPFQGIPYDGHMTKEDGKGKWWEGYDPQELYRQNHSLS
QGSEDVKSLWAQWDWHNGASLPTQDYIDNFYDRTVDMINSYQPDLLYFDDTTLPLWPISNVGLDIAAHFYNSNAKKNNGK
LGAVLFGKILSEPQKECLVWDVERGVPDKVQEKAWQTCTCLGSWHYNRSDYENNNYKSSKTVIHMLIDIVSKNGNLLLNV
PIKGDGSIDEKEEQVLHEIGEWMQVNKEGIFDTRPWKIFGEGPSAEESKPLNAAGFNEDKEKMYSSRDIRFVQKNNSIYA
HIMAWPQDGAISIRSLGRKNKAIEPIVVQSVALLGYDKKLTFQQSDEYLSVKLPAIKPNQISLVLKIN
>A0A4U9W8M0 2|Sphingobacterium thalpophilum.|PF01120,PF16757
MATGESPAHGHPYLKYMMMNRRSAIKLIGTAIPTLFLSRFTSAYTYLGKVPFDPNWRSLERYSVPRWFRDAKFGIWAHWG
PQCQPEYGDWYARGMYQEGSDQYLYHVKKYGHPSVFGFKDVIHEWKAEKWDPEALMDLYQAAGAQYFMALANHHDNLDLF
HSSHHRWNSVNVGPKKDIVRGWEQAAKKRGLKFGVSVHAAHAWTWYETAQRADKQGNYAGVAYDGKLRKEDGKGKWWAGY
DPQELYAQDHAPSLDSTDDHTIHRQWHWDVASGVSIPTDAYCTNFKARTLELMDNYRPDMVYFDDTVLPLWPISNVGLEI
AAQYYNKSMQANKGKVEVVINGKILDEQQRKCLVWDIERGQSNSIEPQPWQTCTCIGSWHYDRRIYDNNSYKSAKTVIHM
LIDVVSKNGNLLLSVPLRGDGSIDDKAKAVVQSIGDWMSRYSEAILGSRPWHIFGEGPALEDAPALNVQGFNEGKGKALT
GEDLRFTTKGNILYVFIMGRPEKNLLTIKSLGKGAPNTKAVRTVQALGYTHRLTYRQLTDVLEIELPDGLIQNEIATVLK
IS
>A0A4V0ZGW9 2|Verrucomicrobia bacterium S94.|PF01120,PF16757
MTKKKNGVFALMLVGALISAESKEGAGSMTEKYTPDWSFLKKHKAAPEWFQDAKLGVYFHWGLYSIPASGGEWYPRWMYT
PGINDRGQWVYDYHQKNYGPDFQYHDFIPLWKAERFDAAEWVDLFEETGAKYVGALAEHHDGFSLWDSEVNPWNSADMGP
RVDILGAIQKEAQKRNLKFMATFHHGFHMMYYPKPENSYPRPESNYNMPENPDFTYPKGGDFDKLYGNMSMEDANEYWLA
KLKEVVDQYCPDYMWFDFGQKFIGEEQRKEFLAYYFNEAERRGQESMVNTKGTFFPTDLAIVNIERATFPDITEFVWASD
FKLGPNWSFNQSKRTAVDSGQLIRILAEIVSKNGTMILNVSPMADGTLPAEQVDSMRKIGAWLKRNGEAIYATRPFVVFG
EGVTEIKPDMEFEWNTRNMIRTGLWDLNAGDVRFTRKGNTVYAIQLGWPGAHTRLLMTSFAEEAEDLVVRDVSVLGSDEP
IRWKRTAEGLEVFAPKEKPAEADAAMVYRIELK
>A0A4V0ZH61 2|Verrucomicrobia bacterium S94.|PF01120,PF16757
MRVFVGLALAGLALTAGAEKFEPTWDSLRQYECPEWFQDAKFGIYAHWGVYSVPGAPGNSDWYGRNMYKAGHPNRRFHEE
HYGPLDEFGYKDFVPMFTGEKFDADEWAELMVEAGARFGGPAGEHADGFSMWASKVNPWNAVDMGPKRDVVGELEKAVRK
RGLKYVVSLHHSWLWGWFPTWQKGTDCADPANASLYGPKVPETAQQLKKAKGRSNGALPLPYPEWEQVWLEKVKEVVEGY
SPDLLWFDNRVRILSENIRQEMLAFAYNKADAREQEFVLTFKRPDFPLGVGTVDLERSRMPEIYPEPWLTDTSISPGTWS
WSRDIEYYSTDRLIHDLVDIVSKNGCLLLNIAPHPDGSIPAEQRRILREMGAWLKLNGEAIYESRPWIYYGEGPTETKVG
HLADRHFDGFTEQDIRFTERDGQLYAIAFGWPASGTLSIETFGRAFYNTEIKGVELIGHRGGLKWERKTFSLDIRLPKRK
PCEHAFVFRIMR
>A0A4V1C6T0 2|Magnaporthe oryzae|PF01120,PF16757
MRVSFSTAASFLLNSAVFAQTYQPTWPSTDQHNASPEWFRDAKFGVYWHWGAFTVPQFGSEWYGRNVYLPDTSERRHHTT
TYGAPPEVWGYENFITGRNDAQGNFVQFKPVIASDGGSFDPEAWMAVIKASGAKFAGPVGEHHDGFSMWKSEVNEWNSVA
LGPKIDLLKLFAGLVRGNGLKLVVALHQAFNHNGFFEDAPQQTYPSLQKLFGQLPKNVSDQLWFDKAREVIDHVQPDMIW
NDFSLDSPGYCQNPKFPCNIEESQRLKYLAYYFNAGERWGKEVVTSYKHFDQGFRTTSAVADWERGGPAELERPYWLTDD
AISATSWSYTEGISYYNSTQMIHSMLDRVSKNGNMLLNVSPTAAGVMPAEQQQVLRDIGTYLARYGESIYSTRAWDIYGE
GPTKAGGGSFTGPMMGNSNDLRFTRNKDGNVLYVSVLGWPSSGQVPIKALGSDRLVDVSGLRSVQLMGDNAGDFIDVTAF
SQAADALVITLPQQPAQSPAYVLKLTFAGKIPVVQQALGASVFASPDATGAGVSLAKGNFTQMWVADAGLKLSDVRFLRV
SEGASVTLYAEDNQTGASTKLGAGDHQLEAGSVGSLAVGDA
>A0A4Y1VLL4 2|Bacteroides uniformis.|PF01120,PF16757
MKAIITSLAVATIACLSACNNSEYKPNIETTASPIGTDIFKPDSASIAQNYRIPKWFEDAKFGIFIHWGVYSVPAYGSEW
YSRWMYKEGHPINKYHVETYGPLTEFGYKDFIPMFKAENFNPQEWAELFKESGAQYVVPVAEHHDGFAMYNSTFNKWNSV
DMGPKRDVIGELKKAIIAEGLHFGLSSHRCENAWFYEYGMDTPSDVQDMSISLYGERLHQPEGKGMTPYYGKYEGSNEKS
RREFLLHTYELIDQYQPELIWFDWTVGKYPFQPTFYKFMAYYYNNALDWGKEVVVNTKFGYGDNIQVFDIERGKSDRIRK
HSWQTDTSIGKKSWSYCPDEENKTPDHIIDDFVDIVSKNGNLLLNVGPKVDGTITDEQKNVLKEIGKWLKVNGEAIYCSR
PWVTPGEGENKGTAGYMTDNEKTEYTAQDIRFTTRDNKVYAISLAWDDEVLIKSFAKDYIENVEIKSVSMLGSEEKLEFK
LTDIGLKVKFPKQKPTEYAHVLRIELNGTVIAKPVTDKTVDKLVSTIRIMNHGDKTVEVDLVSTAGNDSKTRTVTLNSAA
LTEETFIHNIDTEKTKKYVLKADNNIVYKN
>A0A514BV75 2|Lysobacter alkalisoli.|PF01120,PF16757
MKLSRRSFLQSAAAVASLPFWGTKASALAPTFAPTWDSLVEGYRTPDWFRDAKFGIWAHWGAQCVPEMGDWYARRMYIQG
NWQYDHHVETYGHPTKSGFMEIQNRWKAENWDPDALLDLYVKAGARYFVAMANHHDNLDAYDSKYHGWNTLRVGPKKDLI
GIWAKAARERGLRFGVSNHGAHAWHWFQSAYGYDPEGPYAGQRYDAYTLTKADGRGKWWQGLDPQQLYTGRNIVMPDGLR
TIRAVEAWHEKNTFYWDEKPPLQNPAFTRQWYLRCRDLIDSYRPDLVYMDNHGLPLGQVGLDITAHYYNASMAWNGGKLE
AVVNAKELPTEWRPGVVEDVERGFRENIEPLPWQTCTCLGDWHYARSLFDNHQYKSAATIVHRLCDIVSKNGNLLLSVPM
RGDGTIDADEQKILEDIAAWMARNGEAIYGTRPWRSFGEGPTRVGSGMFSEGSSKPLTAEDIRFTTKGGVLYAIALGWPR
DGVMRIHTLAEESALAPGAIERVEMLGSTESLPFERNRRGLEVRLPEGLAGSMAVALKIRGNGLV
>A0A514C0U3 2|Brevundimonas sp. M20.|PF01120,PF16757
MSSTRRNLLKAGLAASALPVAGCATTGGAAGSGPFRPTWDSLISGYSTPDWFRDAKLGLWAHWGPQCVPEFGDWYGRQMY
IQGNPFYEHHLRHYGHPSETGFLNIIGQWKADAWQPEELLDLFQAAGARYVVAMAQHHDNLDLFDSKHHAWNSTRVGPGK
DIVGTWERLVRQRGLRFGVSNHGAHAWHWWQTAYGYDAEGPRAGRRYDAATLTRADGAGKWWYGLDPQELYTGPTFAPPN
GISSIAEMNAWHDERDGQWIETPPENNPAFTRSWVARQRDLVDRYKPDLVYFDNYGLPLGQHGLDATAYLYNASLEWRGE
LPVVNGKRLEPRQRRGIVETVERGFNDALMPEPWQTDTCIGDWHYNRSRFEHHSYVPAKSVVQRLCDVVSKNGNLLLSIP
MRGDGSIDADERAILGDLAAWVRVNGEAIFESRPWRMYGEGPTAVAAGMHGEGGARPWTSGDIRFTTRAGILYALALDWP
EDGKVRIRALGRQALEGRAVERVELVGGGALPFSQTAEGLVIDLPSDRPVAFVPAFRIRGAGLV
>A0A516PXW8 2|Microlunatus elymi.|PF01120
MIMISYQPSWESLRQHQIPDWFTDAKFGIWAHWGAQSVARSGDWYARHLYGLQPHLEDWEVRRPKRQSAYHREHYGPPTE
FGYKDLVNLWKAEHFDADSLIDFYADNGARYFVSMASHCDNVDLWDSDQHPWNTTRVGPGRNIVAEWAKAARRRDLPFGL
SFHQNWTWRWLNVATGNDPETGEPFDGRLTAADGVGTWWEGLDPIRLYGPIRSGHGPAPVEVAEDFYRRLWDAVSKYEPE
LVYLDDSRMPFDRGSTVETAPPSQLGLKFLSDYYRRVPAGIAAIKDVPDEDRTAVLLDSERRQRAEIETIGWQLDTSDGE
WFDCADDTGLFRPRKNAPEVLRMLIDVVSKNGSLLLNVPQLADGTLDEHARRLVTEIGDWLRTNGEGIYGSRPWLRHGEG
PNVLESASRDEKDIDTYTAEDYRFTQVGEQVYAFGMARPSAGVAVITSLGTDRGLLTRRISSVTLLGHGRLGCSQDADAL
RIKLPEQHAADLYALRISTS
>A0A517NBU4 2|Rubripirellula lacrimiformis.|PF01120,PF16757
MSLMRSIAVASALMLAGSAIAQAADPATLPNPKVAPSVAKIETAIAQGPFQPDWKSLGKYEIPQWYKDAKFGIFIHWGAY
SVPAHGSEWYPRQMYIKDQRRGVNFFDYHVKTYGPQKTFGYKDFIPEFKAEKFDAAQWAKLFKDTGARYVIPVAEHHDGF
PMYDCAFTRWDASEMGPKRDVIAELSTAVRAEGMKFGVSSHRAFNWMFYVRDESFDNADPSLADLYGRPLPFLFDEDAAD
YQKKFPPQDQQFKDDWLARSCELVDKYKPDVFWFDFGITPKQDATYETNSYADHLKKFAAYYYNQSSEWNDGLGIINYKF
NAFPEDAAVLDKERSKMAEIRKPFWQTDTAVSSSSWGYTKNQKYKTPDRLVDDLVDIVSKNGCLLLNVGPRPDGTIPEED
QAILKAIGGWLDINGEAIYDTSYWTTFGEGPTSVSTGHVSEAKDKPFTAQDLRFTTRDDVLYVTGLAWPDNHRVKVASLA
KGSKLYTDDVKSVTLLGSDETVTWTQDTDGLNVKLPKTRPSEFAYVLKITK
>A0A517TG02 2|Planctomycetes bacterium MalM25.|PF01120
MLGLRLGHSPFPSLWSCNMPRLIRLLLLVSLLTPGVKALGQGPEYTADWESLSRHEAAPEWFADSKLGIYFHWGVYTVPA
FGSEWYPHWMHVEDSWVYKHHLEKYGSHQKVGYHDFVPQFTGEHFDGDEWAELFQRAGARFAGPVAQHHDGFAMWDSEVN
PWNAADMGPKTDITGELTAGLRKRGMKLITTFHHARHHQRHAGEKIDPKHPPHDSHYAWNEDFATTSDDPLLKKLYGNMS
EEEFNAYWFDQIKEVVDQYDPDIIWFDSWLNVIPEHLREEMCAYYLNHAAAKGQEGVIAYKQVDLPSSVGVLDIEQGGKK
DLSPSVWMTDVTISDGSWCYTDAMGVKSADLVLRNMIDVWSKNGVVLLNVSPKSDGSIPERQRKVLREIGDWLAKYGEAV
YDTRPFDIYGFGNAKAGDGHFGGQSATVKYSADDIRFTVSKDGKTMYLFYLGKPEAGKRFSYGKLSPHHYPPHGEVKRVT
ILGTDHEVEHEMDTHAWHVTLPDVPMNEIATVLKIELE
>A0A517TKF1 2|Planctomycetes bacterium MalM25.|PF01120,PF16757
MRKLSHAFMALLAAACCTVVSAKEPLTTAGPYAATGESLQQWETPAWFRDAKFGIFIHWGPYAVPAYGSEWYPRRMYQEH
RTTPKGVVSKKPDPLFKHHREAWGDQGEFGYKDFVPNFHAENWKPEEWIDLFKRSGAKYVVPVAEHHDGFAMYGSSHTPW
NSVEKGPKRDIIGDLGEACRAGGLRFGVSSHYAWNWRYYTYRDDFDTSDPANAALYGRAHDPDAPADAEFLAHWLARTAE
IIDKYQPEVLWFDFGLNYPEFTDVRTQLAAYYYNRGLQNDQEVVLQYKNMNWNPFPEGSGLLDIERGKFDKINGLPWQTD
TSVSSRSWGYIEDDAFKSSADLVDNLIDIVSKNGCMLLNVGPRPDGTIPQAAQDVLLEMGAWLDVYGEAIYGTRPWKEFG
EGPTSNASGHHSEKNYKDLTPEDFRFTQKDGVVYAIGMAWPDSGEASVRSLGAGAGLLDGAIASVELVGSDAPLEWDQGN
DALTVKLPAGHQDEPAYALRIKTKESP
>A0A517TKN7 2|Planctomycetes bacterium MalM25.|PF01120,PF16757
MPSINRLALLLTTLLVSPGFAQRYEADWESISSYQVPEWYQDAKFGIWPHWGIYSVPAKRGDGFPAEWYGRGMHAVEKGP
DIRPKKGQPETIMNDFYDSRGLEQAKHHRETYGPPEEFGYHRFADLWKAEKFDADEWAQLAVDSGAKFFCMMAQHHDSFS
LYDSEHTEWDSVDKGPKRDLCREVKKAVYKKGLKFGVSNHMAWNATFFRFYHANYKHLPDRERLADLYSEGVVDDAYIDR
WWKRTTESVDKLQPDLYYFDWGWDRGRLADEGYHQKFAAYYYNRAVEQGKGVHGAPGVVLCTKDHDDPPNCVTRDIERGR
MGSIQKNVWQTDTSISIHSWGYAANDEYHSLDYLIETLVDVVSKNGVLMLNFGPRADGTIAPEYRDRLLGMGAWLQINGE
AVYATRPFSIHRDGLDRGAFKVRYTRSKDNTTLYATTFEWPGERLTLKSLNHDAVDADRIGSIRLLGVESDLEWSQDHEG
LHIRLPERPAYGSAYPVRLRFKGPLPSPTK
>A0A517TKQ6 2|Planctomycetes bacterium MalM25.|PF01120,PF16757
MNILRLLLVAFALQIGLAAWAEGPYEPNWESLRKHKPAPEWFRDVKYGVYFHWGVYSVPAYGNEWYPNHMHHKSGGGRKH
VYDHHVATYGDPSEYGYDKFVPQFKAEHFDAEEWVDLFAKSGAKFVGPVAEHHDGFAMWDSEITPWNSADRGPKKDIVGE
ITEAARKRGMKTIATFHHARNNLWKNEKGKWTGHYEQAHRHFPEVLEDKERAILYGYLPREEFLDMWFVKLKEVIDGYDP
DIIWFDSWLHEIPDDVKMKFLAYYFNHAEETGQEVLVTYKQKDLPQDVGVLDLEKGGMGELTEFTWLTDDTISLGSWCYT
ENLRIKSTDIVLHSLIDIVSKNGQLVLNVSPKADGSIPQVQRDVLLELGEWLGKYGEAIYETRPFTTYGHGPTVAGKGHF
GGIATDKSYTAEDIRYTKNGDTVYAILLGTPTAGAETLLKGFAGSEASIKSVSLLGSDAKIDWRKTDDGLAVTAPGECPD
EMANVYRIETE
>A0A517TNX3 2|Planctomycetes bacterium MalM25.|PF01120,PF16757
MRRVTRSFLLLTACLAVLCQTAFGEEFRYEADWDSIRSRYQCPEWFRDAKFGVFVFWGPAAVPQVGNDKYGKWMYVKGYQ
PAGVHVWKYHAAHFGPQSEFGYKDFFPRFTMENYDPEAWVELFKESGARYIVPVAEMHDGYAMYASKHTRWNVVDTGPKR
DVMRPLVDEAREQGLKVGLSSHYAWNREYYPKTDPAWDTNDPEFRDLYGEDVDPKAPPTQEFLDQWWNRTTDLVDQYEPD
ILWFDFGLDKPGFAPVHKKILAYYYNKGLEWDKEVVFQDKNMRFESFPEDLIVLDIERGRMSDINPNPWQTDTAVGKVSW
TYVVNENYKSPDRLIDEMVDIVSKNGCYLLSVGPKADGTIGPDEQRILRAFGEWLRTNGEAIYETRPWKVYGEGPMKVDT
GHHTEYDDTAASAADVRFTTKDGVLYAMPLAWPADGVFRIESLAAGNPHDPRPIASVELVSGENAITWRQADDALVIEAQ
GEAPCEAAFVFRVRFGE
>A0A517VUP2 2|Gimesia aquarii.|PF01120,PF16757
MPSSWVIQVLTLSSLIGLASSEANAQDKQQPILSESVLLEKIEAGAQKGPFQPDWNSLEKYKIPTWYQDAKFGIFIHWGA
YSVPAFGSEWYPRWMYIDKKTWRGNTYAHHAKTYGLHKDFGYKDFIPLLTGDNFNAAQWVKLFKDAGARYVVPVAEHHDG
FAMYDSNLTRWNAVDMGPKRDIIGLLEKETRKAGLKFGVSSHRAFNWAYFPRKPHFDNVNPHYFDLYGRDHEFLYADDVY
DLSKPWPPQDMVFKNHWLARTGELVEKYHPDLIWFDFGISPIWVKSYDTNPFQKHLKKFAAYYYNDAAKNHQEVVLNYKL
NAFPENAAVLDIERGKLAGIRPLLWQTDTCVSFNSWGHIRDQHYKPVNLIVDDLVDIVSKNGVLLLNVCPKPDGSIPQME
QDMLRKIGGWLKMNGEAIYETRPWLTYGEGPSVTIEGEKQEEKNKGFTAQDIRFTTRGDTLYAIILGWPEERQVLIKSLA
KKDNGTLKNVRRIKLLGSEDSVKWKQTSTSLKVILPEKSPCDFAVVLKIE
>A0A517ZAI0 2|Maioricimonas rarisocia.|PF01120,PF16757
MFRITLSQLALLLSLIPLFAVHVPALSAEDTDRDPLAPHPAVAPAIERIDAVVSGGPFQPNWESLSGYEIPQWYRDAKFG
IFIHWGAYSVPAFGSEWYPRQMYIDAVRRGDNFFEHHRETYGPQSEFGYKDFIPKFRAEKFDPEAWADLFVKAGAKYVVP
VAEHHDGFPMYACSFTEWDASEMGPRRDVIDELQKAVRARGLKFGVSSHRAFNWKFYVRRPDYDNADPKYARLYGRPMPF
LFREDAADYRKRFEPQDEQFKDDWLARTCELVDRFDPDLVWFDFGITASQETDYRDNHYSPWLQRFAAYYYNRSLKADGD
IGIINYKWQAFPEDAAVLDLERSKMDAIRTPFWQTDTAVSSSSWGYTRNQNYKTPNRLVDDLVDIVSKNGCLLLNIGPRA
DGTIPEKDQEILLAIGRWLELNGEAIYGTTYWKTYGEGPTKTATGHLAEKKNKPFTAEDIRFTEKGGTLYAILLDWPEGE
SVTIRTLGMDSMHSPGKIESVEMIGVDAPLGWDQDADGLTVRLPKQKPCDFAYVLRIR
>A0A518AIW9 2|Aeoliella mucimassa.|PF01120,PF16757
MSTQRYAHRVFGLLVLLLLVSGNAWAQSPASDAKQTVWQPTWESLRGHTPAPEWFRDAKFGIYFHWGVYSVPAYGNEWYP
RHMHEKQNGGRNSFYRHHVETYGDPAEYGYDTFVDQFTAEKFDAEQWCDLFQKAGARFVGPVAEHHDGFAMWDSELTPWN
AMDRGPHRDILGEIAKAARERDMKVVATFHHARNNLWQKPDGNWTGHYSFAKEFFPTLLDDKDRAMLYGYMPREQFLDLW
LGKLEEVIDQYDPDLIWFDSWLDEIPDETRREFLAYYFNHAEQTGQQVLVTYKQKDMPQDVCVLDLEKGGMAGLTDFAWL
TDDTISLGSWCYTDTLDVKPTKVVLHSLVDIVSKNGQLLLNISPMADGTIPENQRQVLLELGAWLDSYGEAIYNTRPFVV
YGHGPTQAGKGHFGGIATDKGYSADDIRYTRRGKTVYAIQLGWPGSEQPTLLAGFAATDDGPGLQVTHVELLGSSEPIAW
QQTKSGVTVTSPHDAPNEMAMVYKLSVE
>A0A518APA1 2|Aeoliella mucimassa.|PF01120
MVGALYRLAGYLMLRCLAFQPIVSRFNLKCLVTSMVSSLVAISSAMAQVDVDSFPEAKLDFPIADGPFEPTWESIDEHHP
GEVPWFREAKVGIWIHWGPQAAGESGDWYAKHMYLEDHSAAANHRERFGHPSEFGYKDVLNQWKAEKFDAERLMDCFHQA
GFRYAVIMGVHHDNYDLWDSKYQPWNSTRIGPKRDILKEWVDAARSHQMRYGVTFHHEYTWWWWQPAFGADTNGPLAGVP
YDGNLTAADGKGTWWDGLDPKDLYGIPLTGYPAYEPIHLIAHGRQGIFDHHQEYARQYATQWALRIMDVIDKYDPDFIYT
DGNSTQPFSGKRSGSGWKCDAAQRVVAHYFNRTLERRGDIDTFAIVKFSRPQHGLASTSESRVSGGINSSRMWMGERAIG
SWFYAPDFVYDSGSVIHSLLEYVSRDGNFALSVPLTPEGELTAEATTMLEEFGAWMKINGQGIYGSSAAFTFGEGSHQLP
GGGLNQKTADYEFTTEDFRFTKGKDGALYVWCMTVPDDLECLKIRSLGTSRKGVSPPPKSVELLGSDAPVTWKATGDALE
ITCPMMKEFRTAVGFRVQY
>A0A518DE36 2|Pirellulimonas nuda.|PF01120,PF16757
MHFRRDCVLTIVALFGTHLSGVHAFAQAPRDPTQPHPLVEPSLAKIDAGIAEGPFRAEWSSLEGYEIPQWYKDAKFGIFI
HWGAYSVPAFGSEWYPRQMYIKQERRGDDFFQHHLAVYGPQKTHGYKDFIPQFKAERFDAEAWAKLFKETGARYVIPVAE
HHDGFPMYDCSFTRWDATQMGPKRDVIAELSKAVRNEGMKFGVSSHRAFNWMFYVRDESYDNADPQYADLYGRPMPFLYA
EDAWDYKKHFTPQDQQFKDDWLARSCELVDKYQPDVFWFDFGITPKQDASYEDNSYAEYLKRFAAYYYNRSSAWPDGVGI
INYKFNAFPEGAAVLDKERSKMAAIRKPFWQTDTAVSESSWGYTKNQRYKTPDRLVDDLVDIVSKNGCLLLNVGPRADGV
IPEEDQAILRAIGGWLKINGEAIYDTTYWKTYGEGPTSVSTGHVSEAQDKPFTAEDLRFTTRDGVLYVTGLAWPEDNRVT
VRSLASGGEYFPEEIASITMLGSDEVLKWTRNAKGLTVQLPKERPSEFAYVLKVAK
>A0A518DG22 2|Pirellulimonas nuda.|PF01120,PF16757
MASFTAAAPPSSDVVQPVYLFTSFEEPADAGLRLLSSRDGLTWERIPGVFLRPQVGAGKLMRDPSLARGPDGWFHLVWTT
AWRGDAGFGHARSRDLVHWSPQQFVPAMQQESDAVNVWAPELFYDASSKRFIICWASTIPGRYPDGQESHDNNHRMYATT
TEDFSSFSPTRLFCEPGFSVIDATIVAYEDEYRLVLKDNTRPVRALRVAKGDTPLGPWTEISEPFTAHLSEGPTVAKIGS
EWLIYYDAYGEKRYGVAATKDFAEIRDVTGSTSFPVGHKHGTLIEITQAELEYLIRVGSEQRPGIGSPFDPQVTADFVEK
RLARVDATIARGPFQPTWDSLDEFRVPEWYQDAKFGLFIHWGPYCTPAFGSEWYPRNMYVEGSMEYEHHRKTYGPQDRFG
YKDFIPRFRAQDFDPKAWAALFKESGARYVIPVAEHHDGFAMYDSDLTDWSAAKHGPHRDVIGELASALRQEGIVFGASS
HRAENWWFFGPGKLVESDVRAGAAPGLYGPAHDKRVSENQTEQPDQAFLDDWLLRSCEIVDKHRPSVVYFDWWICQPVFQ
PYLKRFAAYYYNRGAEWGQPVAINFKEWEGYSYPRGTGVLDVERGKFAEPQPELWQTCTSVSKNSWGYIADHQYKEVGGI
IDDLADIVSKNGVMLLNIGPKSDGTIPEIEQRMLRQIGAWLAVNGEAIYGTRPWTTFGEGPTEAASGSFSDGRATEFTGE
DFRFTRNGDLLYAIALEWPANGRLLVRSLKEGSVPIKGVSLLGCDPPIAWKQTRRGLEVTLPSDPPTPFAHALRVEIGHQ
>A0A518K9I1 2|Botrimarina mediterranea.|PF01120,PF16757
MALLAVALCFAANGQPAYTIEAADSVFLFTSFEEPADAGLRFVWSKDGFNWKRVPGVFLKPWAGSGQLMRDPSLVRGPDG
TFHLVWTTAWRGDPGFGYASSQDLVHWSPQRFLPVMEHEPTTVNVWAPEVVYDEPRERFIIAWASTIPGRYPDGQEKHHN
NHRMYYTTTRDFLEFTPAELFCEPGFSVIDAIIVPWSREGEASYKLVLKDNTRPVLALRVAEGDSPTGPWRNVSDPITES
MTEGPTVARVGEEWLLYYDNYGVKKYGALATKDFVNFTNAPVTFPEGHKHGTVFRVTQKELDYLLRVGAEQTPGLGQPFV
PQLSPEEITKRLEEIDRVAEAGPFKPTWRSLKGFETPSWYADAKFGLFIHWGAYSVPAFGSEWYPRNMYRKDSPEYEHHL
KTYGPHTNVGYKDLIEQFEAEKFDPAEWAELFRESGARYVVPVVEHHDGFPMFDSRLTEWNAAKKGPERDLIGDLAAACR
EQGITVGASSHRAENWWFYGGGRQIESDVQDEDYATLYGPAHGKRVAENQSEPPSKEFLDDWLLRSCEIVDKFEPRVMYF
DWWVCQPAFQPYLQRFAAYYYNRAAEAGYEPAINFKEWEGYSFPRGTGVLDVERGKFAGIQPELWQTCTSVSRNSWGYIE
GQDYKPTGEIIDDLVDVVSKNGVMLLNIGPKADGTVPEPEQQMLREIGAWLRVNGEAIYGTRPWKRFGEGPTKEAAGSFT
DGERPEFTGNDIRFTTKDDKVYAIALAWPDDGKLVIESLGEAAVKASMVRLLGSDEAVRWHQSDEGLEVTLPVEAPSRFA
HAVEVKLEESANNATRRE
>A0A518K9M4 2|Botrimarina mediterranea.|PF01120
MICNSARARAKSATAVGSRTIALIATAALLPVVSAQPGVDSVARLDFPIADGPFDPNWESISANHPGTPEWFREAKFGVW
IHWGPQAAGRSNDWYAKHMYLEDHPAAANHRKNFGHPSEFGYKDVLNQWRTPKFDAQRYMQMFHDAGFRYAVVMGVHHDN
FDLWDSKHQPWNSVNVGPKQDLLGAWAKAAREVGIRYGVSFHHEYTWWWWQPAFGADSKGDKKGVPYDGLLTAADGKGQW
WDGLDPRQLYGRPLEGYPEYEPVHLIAHGREGIFEKHLPYAEQYATQWAQRIQDAVEQHDPDFIYTDGNSSQPFSGKKSG
SGYRCDAAQRVVADYFNRTLERRGKIDTLAIIKFSEPRTGLASTSESRVPAEMRADRAWMGELAIGGWFYEPGFYYDAGS
VVRALLEFASRDGNFAVSVPLTPEGGLDPGAPEMLASIGEWMRVNGEGIYGSKAWKVFREGDRTLPRGALGKKQADFEFT
TEDLRFTVGKDSALYVWVLTTPEPGAEVRVASLGKAAALLEEEPARVELLGADAEVEWSRDEDAMTIIYPNATGLQHAVG
FRITP
>A0A518KEE6 2|Botrimarina mediterranea.|PF01120
MKRNLFAVVVLAFFSLSAGAADSIPSTLEPTVIVSTEAEPMARGPFAPSWQSLEAYEVPEWFRDAKFGIWAHWGPQCEPE
RGDWYARHMYIPGHWQYDDHLRQYGHPSEHGFKDVIHAWQAERWDPSDLVRLYKRAGAEYFFAMANHHDNLDLWDSKHHE
WNSVRVGPKKDLVGGWAEAARAEGLRFGVSVHAAHAWSWYEPAQGADREGDRAGVPYDGRLTKADGKGKWWEGLDPQLLY
AQRHEPAKDFMNSGSIHARWNWSNGITPPDQAYCQAFYDRTIDLINQADPDLVYFDDTALPLWPVSDAGLKIAAHHYNRR
ATGDGAKTDAVLFGKILDAQQRRCMVWDIERGQSSRIEPEPWQTDTCIGGWHYDRGVYDRKGYKSAATVVRTLIDVVSKN
GSLLLNVPVRGDGTIDERERAIVEEIAGWMATNREAIIATRPWKVCGEGPQLEDAPPLTAQGFNEGKGKPFTADDIRYTQ
RDGVVYAFVMARPEGRVTFQSLTKNAGHFEGEIAKVEQLGHGEVAWATTDSGVEITPAIAGLAADHPVVFRLTPME
>A0A518L8S3 2|Planctomycetes bacterium TBK1r.|PF01120,PF16757
MFPRRLLSTAIALPTILLPAMMLSALISCRGFAEQPHPATLPHPAVAPALKSIQSVNASGRFKPEWKSLEQYQIPQWYKD
AKFGIFIHWGAYSVPAYGSEWYPRQMYINLPRRGDNFFDHHIKTYGPQSKFGYKDFIPQFKAEKFDAARWAKLFKETGAR
YVIPVAEHHDGFPMYDCSFTRWDASEMGPKRDVIEELSVAVRNEGMKFGVSSHRAFNWMYYVRDKSFDNADPQYADLYGR
PMPFLFKADAWDYKSHFVPQDEQFKDDWLARSCELVDKYQPDIFWFDFGITPGLQTTNYEDNPFAGHLKQFAAYYYNQTA
KQSGQPGVINYKWEAFPESAAVLDKERSKMAEIRKPFWQTDTAVSASSWGYTRNQRYKTPERLINDLVDIVSKNGCLLLN
VGPRADGTIPEEDQAILKAIGSWLKINGESIYETTYWKTFGEGPTAVSTGHTSEAKDKPFTAADLRFTARGDDTLYVTGL
KWPSGGRITVKTLASDSEHYQGEIRSITMLGSDQKLEWSRDENGLTVQLPTTKPSEFAYVLKVTQ
>A0A518WF47 2|Micromonospora sp. HM134.|PF00553,PF01120,PF16757
MSSSSLRLTRRGLLVAGGATGVAAATGLLGVRNALATAGPQSYTPTWASVDQHPPAAEWFQDGKFGIYYHWGAFTVPAFG
NEWYPRNMYNNGSYENNHHKSAYGDPAAWPYHNFINGARDKAGNWVQFAPKLRSAGGNWDPNEWAQLFVDAGAKFAGPVA
EHHDGYSMWNSRVNEWNSVATGPKLDLLRLHADAIRAKGLKLFVSLHHQWNFGGYYQYVPQQSSTTLRKLYGQLDNATEQ
QLWTDKLREVIDGYQPDLIWQDLYLGRIDEARRLDFLAYYYNNAVTWNRDVVVTYKDGFNNRGEVYDFERGGPAGIQSPY
WLTDDSVSSSSWCYTQGIGYYSTTALLHALIDRVSKNGTMVLNVAPTADGVIPSGQQTILRGIGDHLRRFGESIYGTRAW
SVHGEGPTQMGGGSFVTPRAGTNRDIRFTRNKNNTVLYATVLGWPGSTLTISTMTSSRVNLGNLTGVQLLGSTAGTYVNL
PRPTQDGSGLHVAMPSASAPYNALAYVVKLTFVGATPTATPTPTPTGTTAPPAGQATAKYTITNSWAGGFQADVTVTAGA
SPINGWKVSWSFPNGQAITQIWNGSHTQSGANVTVANVAYNGTLAAGASTTFGFTATWNGTNNPPASITCTTS
>A0A518WFT5 2|Micromonospora sp. HM134.|PF01120,PF14200
MSRPRIPAPPHLPTQGGVSVSRPPISRRSLLAALGLTGATAATAGLIRPSPASAAIPGPTSYTESWASVGQHPAAAEWFQ
DAKFGIYYHWGVFSVPAFANEWYPRNMYNNGSGENNHHRSVYGDPSVWPYHQFITGANDRSGRFVQFAPRLRSAGGSFDP
DEWAQLFVDAGARFAGPVAEHHDGFSMWNSQVNEWNSVAKGPRLDLLKLHTDAIRARGLKVLVAMHHAFNFTGFYQWAPQ
QSDPSLRKLYGQLGTAAEEQLWYDKLREVIDQARPDIIWQDFDLRRISDAQRTKFLAYYYNRAVAWDREVVATYKDGLES
GGAVYDYERGGPADLRTPYWLTDDSISSSSWCYTTGIGYYTLPQLLHSLIDRVSKNGNMVLNIAPTADGTIPSGQQTILR
SIGDYLRRFGESIYATRAWTTYGEGPTQMGGGSFTQPRAGTAQDIRFTRSKDNRVLYATVLGWPGSSVTITTLASGRINL
ASLTGVQLLDSTAGSYVNLPTRTQDSTGLRVTLPSAGAPFSAPAYVLKLTFSGTVPTPGGGPATAGPVSVYANTGYDTGV
TLPVGSHTAAQLQSAGIGLRTISSVRVTAGHQLVGYANDGFSGTSWTFTADNADLRNTGNNDAIASLRVTFNPAAYLRIT
NVTNGLALDGGGNVAAGSPLKQWSWDGSTNLQWQLVDLGTGYHRIVNRTTGMVVDGAGLTNTGAAAQQAAWNGGTSQQWQ
LTDQGNRRYRIANRATGLVLDGGGQVASGATVKQWSWDGSTNLLWTVTTA
>A0A5B7TLC2 2|Aureibaculum algae.|PF01120
MKVLILDNGNFKIADQKTVVFNLFFTILFFLLFTNVTIAQEKELSWDELASQYECPDWFRDAKFGIWFHWGPQSVPEQGG
GWYARHMYMKDVGRQKFGKMANPYHLQTYGHPSEFGFKDIINAWKAEKFDAEALIKYSKKNGAKYIVALANHHDHFDLFN
SSYHPWNAVNMGPKKDIIKAFADATRAEGMKFGVTSHDNRFLNWWLPAFGADESGAYKGVPYDGRLTKEDGKGKWWEGYD
PADLYGPIPENRTPEIVEKIKQNWEERHLELVNKYKPDILYYDGFNFTYGEHGKAVSAKMYNNSLKEKGKIDAVMLLKAP
VPGTVTEVESGGSNTLRAAPWQSEITFTDWFYKKDRHLTHNARTILEMLIEAVSKNGNLLLNIELNPEGTIPQEQEVIIN
IVGDWLKVNGESIYGTRPWKVYGDGKSVRGESETISGGEIRNAGDDIVKKKKTDEHYNQRTTASPEYASDEVRFTKKGNN
LYILIMNPTKGELIIPTFGLKNEMGPGKLKKLYRLDTKTKVKFVQTNEHTTITIPTINGRSYPIVLKVFL
>A0A5B7TLS3 2|Aureibaculum algae.|PF01120,PF16757
MKALSLYFLFIILISTTLNSQNENKIGEIDSTNSNCPPLNLAPIADGPFEANWESLKSYETPEWFRDVKFGIWAHWGPQS
EPEVADWYARGMYEPNKKYMPYDSSMYLPHIDRYGHPSEFGFKDVINLWKAAKFDPDQLLGFYKECGAKYFMALANHHEN
FDNYDSKFQPWNSVNMGPKKDLIGMWSAAARKHDLRFGVSVHASHAWTWYEPAQGADSSGPYAGVPYDGNMTKEDGKGLW
WEGYDPQDLYAQNHELSIVKKKIYEIWEWNVPNCNIPDAAYLDKFYNRTKQLWDDYNPDLIYFDDHVLPFHGLTDEIGLN
LAAHFYNSSIKLNGSNEAVMNTKKLNEEQRKALGYDIERGKATDILPFVWQTDTCLGNWHYSPCHFINKTYKSSTQVIHM
LADIVSKNGNLMLSVPLQRDGTPDSEEIRIMKEIGVWLKVNGEAIYSTRPWKTFGEGPAPVKKKIGNSFNDREKTFFTAK
NIRFTQSKDGQVVYAICLGTPENTVRISALGANAKYTQQTIKSVQLIGSSEKISWKQQDDALVINLSKKIAETQATSFKI
TFNK
>A0A5B7TPZ5 2|Aureibaculum algae.|PF01120,PF16757
MTKQSFLLVFAFVVFFINHNTLSAQEFKPDWENLKQHKAAPEWFADAKLGIYFHWGVYSVPAEGGEWYPRWMYVPNRVGW
GSEIYKNHKANYGKNFNYHDFIPLWKAPQFSAKEWVDMFEGMGAKFIGSIAEHHDGFSLWDSKVNEWNSVDMGPGINIVK
AINDETKKRGLKFMATFHHGFNNVFYPKQENTFLRPVSKYNIVQDSVEVPQDEKYRKLYSNMDYDEANDLWLAKLDEVIN
EFCPDYIWMDFGQRFIKESHRKQFLANYFNKAKELNKEVVVNTKGTFFPTELSVVNVERATMEDITPDVWITDFILGSAW
CFDKNKRTAIDPKIAIRMLAEVVSKNGVMLLSAGPMADGTMPMEQIEAMKGIGAWMKLYGESIYNTRPFVAYGEGTTVLK
RDPKDVWNEYGAIKEGLGDLNAEDVRYTQNGNIVYAIQLGWNDKKSQRTLTTFSNKAKHLKIIKVEVLGSIEKINWKNTK
LGLVVNQPKDKPAEADAAIVYKITLK
>A0A5B7TQ78 2|Aureibaculum algae.|PF01120,PF16757
MKIQKNKIGRVLDHIIIAFLLCNNLQAQKNINAEKSVYFEPTWESLSQYESPEWFRDAKFGIWAHWGAQCEPEADDWYAR
NMYIEKTAGYRFSDSTGSVGTETNRQYRYHLDHYGHPSEFGFKDVINEWKAENFNADSLLTLYKDCGARYFMAMANHHDN
FDNYNSKYQPWNSVNMGPKKDLIGEWSKAARKLDLRFGVSVHSAHAWAWYETAQGADTEGPYKGIPYDGKLTKADGKGKW
WEGYDPQDLYAQNHKPNPSNIVEWSWDPNLGVATPDSAYIAKYINRVKQLWDDYKPDQIYFDDFILPFYEIDQTIGLELA
SHFYNTNTQWNGKNEAVMNTKMLNEEQRDAIMLDIEKSNAPDILPDAWQTDECIGTWHYNRQMYYHHRYKQASEIIPMLA
DIVSKNGNLMLNLPLRGDGTLDSDELKIIKEIGAWLKINGEAIYATRPWKISGEGPSTKKAPRHQTFGSSKTEYSSQDMR
FTRSKNNKTLYAIVFVWPEDKKVTIKSLGIKASTAEMITAVSLIGYKGKVEWKIDNEGLQVELPEQAPSDHGFALKISKK
>A0A5B7TRX0 2|Aureibaculum algae.|PF01120
MKIHKFIIIIFTMFILGHLNAQKEYKANWKSLSNHKNVPDWMRDAKFGIYCHWGVYAVPAYNNEHYIKAMRDTSNYSKLG
THKRHIAVYGSLNEFDYHNFIPMFKGENFDADEWADLFIKGGARFAGLVGEHHDGFAMWDSETTPFNAKDMGPKRDIVGE
LGTSIRKRNMKYFVSLHHELNYTNFKMDPSWAGYNPKYQKLYGSTMPEEEWQKMWMDKNIEVVDKYQPDIIYHDAWLERV
NQEYLKSYMAYYFNDAKEKGKEVIVTYKGDDIKGGGMLDHENNNPDKIMEEPFLSDYSIGTGYSFSWGYTDGMQLRSAHD
IIHSLIEIVSCNGQMLLNLSPKADGTFPEDQKLIVYDVGRWLWTFGEAIYETRPYHVPNETIQNDIKVSFTKKNDAVFAI
TSEWVGGITKAPSFSFTLKELSTKKLGKKVTSIELLGLKKIEPCTFEHSADGLKIIVPNKVRLPSDIAQVFKINIE
>A0A5B7TTZ9 2|Aureibaculum algae.|PF01120,PF16757
MKIQHNLKLILLLFLITGISFSQNNTTIANGPFKATDASLATYKYPEWFRDAKFGIWSHWGPQAVPRQGDWYAKKMYQEG
SADYKYHVEYYGHPSKFGYKDIIPLWKAQKFNPEELMALYKKAGAKYFVSMGTHHDNFFLWNSKLHSWNSVKMGPKKDIV
GLWQKAAKNEGLKFGVSEHLGASYTWFQASHDADKDGKYKGVPYDGNNPKYQDLYHAKTAENDKEWLTNNPKFQKEWLER
INELVNVYQPDLLYSDSKMPFGDIGRSMIANFYNTNMSVNNGNLEAIYNCKESSNGKWVQDMERGVMDEINPHPWQTDTS
IGDWYYKTGQEYKSATYIIQMLCDIVSKNGNLLINIVQTPEGDLEPDMLLTLEEIGQWMAVNGEGIYGTRPWGVFGERPT
NAVTVKTAKFNEKNISYTADDIRFTKKGEDTLYAFCLEKPTNDIRIKSLGKGAKYNSKSVVAITVLGSQEVLQWQLENDA
LVIKKPAHLPNWSVIGFKIEFKK
>A0A5B7TVF4 2|Aureibaculum algae.|PF01120,PF16757
MKHIIIALLAVAMVSCSTNKKEEVTEGIEETKYTADWASLKQHKTPDWFLDAKFGIYCHWGPYSVPAYETEWYAHWMYVN
KDNPEAKDGKAHEIYDYHVKTYGPLDEFGYKDFIPMFTAEKFDAAEWADLFQRAGAKFAGPVSEHADGFAMWDSDLTVWD
AKDMGPKRDIMGELSKEIRKRDMKFIATFHRHWLFGWYPTWDETTDASNPKYAGLYGPKLKKGDNKMPRSKHDIDNGVES
YYPVADQEFNDEWLNRLKEIINKYDPDLVWFDNKMDVISETHRKEFLEYYYNHAEKMDKEVVATYKFYDFAEGSAVYDLE
RARMSEKKDFPWLTDDSIDWKAWCHIDDPNYKTTNRLIDFLVDVVSKNGAVLLNITPRADGTIPEPVKERLLEMGEWLTI
NGEAIYGTRTFAIYGEGDAEVVEGHLSEQKNADNTAKDIRFTTQGDTLYAIVLDWPVTGELVIRSLKEGNELYTEEIENI
QLLGYEENLDFTSDSEGLKIKLPKEKVGEHAFAFKITPKK
>A0A5B7TY39 2|Aureibaculum algae.|PF01120,PF16757
MNRTTMEVWLQIIIFKNLYHGMRPNIILVFVLGIFIGCQTKPQEKLEETVYQPTWESLAAHNTPDWFLDAKFGIYFHWGV
YSKIGRGEWYPRQMYEEKDEGWGKDEREYHVETYGADVHYHDFVKDFTAEHFDAQDWAKLFKESGAKYVGPVAEHCDNFS
NWDSEVNKYNSVAMGPKRDIVGELEKAIKGEGLKFVTTFHHSWEWGWYNTWSGLIDTTAVGFEDFYGEKTLPETFGKMSA
GFDASGQSTGLIDPKYAPSRKFIDTWKAKIYEVVDRYEPDLLWFDSRLFVIPEKDRQEMVAHYYNKGEEWNKPVVMTYKN
KDLPPNIAVIDLERGRFDEKTDFPWLTDDSFAWNSWSWRPELRLKTPDVIVDELIDITSKNGCLILNITPSADGLIPDEM
RSGLLEIGKWLSKYGEAIYKTRPFITYGEGTTVLKKNHFGGVQGDGITYTAEDFRFTTKGETLYILQLGMPTSDQEFVLK
SFADRGLAADVKIASIELLGSDEPVTWSQNERGLHLAAPQINPNKMALVYKAQMSQK
>A0A5B7TYA5 2|Aureibaculum algae.|PF01120,PF16757
MNIKKSPFILLLALAILSSCGSKTDKKLAEAAAESPKEKFEPNWESIKKNYKDPEWFNQQKFGIFIHWGAYSVPAFGSEW
YPRQMYMDTATFTAQLNPEHKGPNATYTHHKKTWGDQKTFGYKDFIPMFKGENFNATEWIDLFKKSGAKYVIPVADHHDG
FAMYNAKTTRWNSVNMGPKRDVLGELFKEGRAQGLIMGASSHYAFNWSFYNKKDKFDTTDPEYADLYSAKGKDLKEPVSE
EFKQKWWDRTVDLIDNYQPDILWFDFYLDIPDYADMRPKIAAYYYNKGIEWGKEVVINDKNFDHEAFPEGTVIYDLERGK
LPGIRKLPWQTDTSIGKNSWSYVTNWQSKTSNQLIDDLVDIVSKNGNLLLNVGPKADGTIPEDQQKILLEIGDWLAINGE
AIYDTKYWKVFGEGPTEVKKGHHSEGQNEDFTGQDIRFTQKDNKVYAIMMAWPENNEVLIKSLNPATDKVSSVRMLGSDT
NLKWNQSENGLKVTMPATKPCENAFVLELII
>A0A5B7TYR4 2|Aureibaculum algae.|PF01120,PF16757
MQFCFLKRLSLGIFFLGGIVFAQEQQHEKYEPTWQSLKKVNPAPNWFQDAKFGIYTHWGPVSSAFVGTDPDTFYAGWHGM
KMYEDGKKVPTKNGKPTSNYLHHKKKYGNPAKYGYKYIIEQFDTSGFDVKKWATLFELSGAKFAGPVAMHHDNFAMWDAK
STRWNSMNYGGIDPSAALKKEIEARGMKFMGSFHHAFTWQYFAPAHQHRGVDPKDYDLYTNPHALDSKTPDERFYKEWWA
KLKEFIDVYQPDLLWFDWWLENMTEESREKFLAYYYNKGLEWDKDVVVCYKESTFPENTAVKDYERGRPNQPKQDVWLTD
TSPGAWFYRPGAEFKTPNELIDILIDIVSKNGLMLLNVPPNPDGTIPKEMEDLLIHIGEWLKINGDAIYATRPWTVFGEG
PTRLSEGGHKVEKIKIAYTNKDIRFTKKSGKEFFAIVMDKPENEIVIQSFSTQLGVLNSTIENIELLGSNAKISWERNEK
GLVIKTPSNIAPSYAYAFKITLTGYKENNIGGAVDAHVD
>A0A5B8UR81 2|Mucilaginibacter ginsenosidivorans.|PF01120,PF16757
MKRRNLIKGMAAALPTLWLSRAMGNNIFEEQLLNEPIASGPFEPTWESLQKYQTPEWFRNAKFGIWAHWGPQCQPEAGDW
YARGMYQEGSWQYKIHLQKYGHPSKFGFKDVINEWKAEKWDPEELVSLYKSAGAQYFMALANHHDNFDLYDSKYQNQWNA
TKVGPKKDLIGGWAKAARNNGLPFGVSVHASHAWRWYEVAQRSDKSGPYEGIPYDGKLSKADGKGKWWDGLDPQGLYAQN
HPLSQGSLDDNFNSDQWDWGNGVYPPTNAYIEKFYNRTIELINKYNPDVVYFDDSQLPLWPVSDAGLRIAAHFYNKSIKE
HGDLRVVLNGKKLNESQRKAMVWDIERGQANEIQPLPWQTDTCIGGWHYDRALYERDGYKSAKTIVQTLVDIVSKNGNLM
LNIPVRGDGTIDEKERKIIEEIGRWMKANSESIYATRPWKAFGEGPAQEEAAKLSEQGFNEGKGKEFTYQDIRFAMKSDV
VYATAMGWPEDGKLVIKSLAKTSEHFRREIQKIEWLPTRQSLSFERTENGLVVSLPERGADELTYANVIKIFS
>A0A5B8UW81 2|Mucilaginibacter ginsenosidivorans.|PF01120,PF16757
MKISRRKAVKTLALAIPALKFMPGYAFGQTVPAIQDGPFTGTRESLKSYVIPEWFRDAKFGIWAHWGPQSAIEAGDWYAR
NMYMEDSGQYKHFVTHYGHQSKIGYKDTIPKWKAEKFDADHLVGLYKKAGAKYFMSMGVHHDNFDLWNSKYNHWNSVKMG
PKIDIVGEFKKATQKHGLKFGISDHLWISPNWFSTSKGADKDGPYAGIKYDGANPQYASLYGNSPKVYTDLPWNEDGIPE
SWKKHWFLRIKDLVDQYQPDLLYCDGAIPFEEHGLSMLAHLYNQSAAKNGGIAQSVYTSKRAEDSQVGTCVFDVERGVVD
SIWPRPWQTDTCIGDWHYNRDTVGHYKSAKTVVDMLVDIVSRNGNLMLNFPLPASGMLDNDELVTLDGITKWMAVNNEAI
YATRPWKIYGISPPAVVPTGTSFNESKRLDLTYNDIRFTTKGKTLYAFFMGWPHNGQLLIKPLAENNAQRTGKIENIELL
GYGKVEYSRDNEGLKVNLPSQKPCEHAYALKLSGIDLT
>A0A5B8VCK8 2|Panacibacter ginsenosidivorans.|PF01120,PF16757
MKRRNLIKGLATTIPAWWLSKSSAAAILNSTKLNGEQIADGPFEPTWNSLKQYKVPAWFQDAKFGIWAHWGAQCQPEHGD
WYARGMYEEGSDHYKYHVEKYGHPSKFGFKDVINEWKAENWNPDALVELYKNAGAKYFVAMANHHDNFDNFKSSYQSWNA
TKYGPKKDLIEGWAKAAKKHGLPFGVSVHASHAWMWYEPSQRSDKTGTFAGIPYDGKLTKTDGKNKWWDGLDPQELYAQN
HPLSPDGIDFGTMWNWGGGTNVPSKAYCEKFFNRTVDLINKYQPDIVYFDDTALPLWPISDAGLRIAAYLYNESIKRNGK
LQAVLNGKVLDEEQRKCMVWDIERGASNSIEPFEWQTDTCIGGWHYDRRIYNNKSYKTAATVIQTLMDVISKNGNLLLNI
PVRGDGSIDELEMAIVKEIGEWMKINNEAVYATRPWKIFGEGPAIQTAAPLNAQGFNEGKGKPLGAEDFRFTTKGNKLYA
TFFEWPESGKVFIKSLASEKISNVQLLGNNDNIQWQQTADGLAVNLPQKQPCDNAYVLKII
>A0A5B8VJA1 2|Arachidicoccus ginsenosidivorans.|PF01120,PF16757
MQRRTVIKTLAAALPGLFFLKRGVAFDHLGAFGQDGAFVKGPFKPNWDSLQKYEVPEWFRDAKFGIWAHWGPQCEPERGD
WYARGMYQEGSDQYSYHCKKYGHPSKFGFKDVINVWKADKWDPEELVAFYKKAGAKYFMALANHHDDFDLYDSTYQPWNS
TKLGPKKDLIAGWAKAAKKNGLTFGVSVHAAHAWSWYETAQRSDKKGPLKGVSYDGRVARKDGKGKWWNGYDPQVDLYAQ
NHALSENSLDDGEIHRQWNWGNGVTPPSDAYCEKFYRRTIELIDKYSPELVYFDDTVLPFYPINDKGVQIAAHLYNKTIK
DNGKLTGVVTGKILNEQQRKCMVWDIERGQSNEIEPIPWQTDTCIGSWHYDRRLYDNNQYKTAKTVIHILVDVVSKNGNL
MLNIPIRGDGTIDDKERAVVESIGKWMMVNSEGIYASRPWKVFGEGPAIESAAPLSAQGFNEGKGKPLGAHDFRFTCKGN
TLYAFMLGWPGGQAALIKKLAQGNGVGRIKTVQLLGANGNCRFEQTAGGLRIDLPEPGELKDAYVFKIEGAIV
>A0A5B8VR32 2|Arachidicoccus ginsenosidivorans.|PF01120,PF16757
MQRRTVLKTLAAVLPGLYIKKVSQPFNLFSSLGQELTENGPFKPTWGSLGNYQVPDWFRDAKFGIWAHWGPQCEPERGDW
YARGMYEEGSDQYKYHCEKYGHPSKFGFKDVINIWKAENWNPEALVALYKKAGAKYFMALANHHDNFDLFDSSYQSWNST
RIGPKKDLIAGWAKAAKNNNLHFGVSVHAAHAWSWYETAQRADTRGPLKGVPYDGKVNKREGVGKWWEGYDPQMDLYAQN
HPLSKDSLNNGSIHRQWNWGNGVTPPSAPYTEKFYKRTIELINKYHPELVYFDDTVLPYYPINDVGVRIAAHLYNKTIKD
NGQLTGVVTGKILDAQQRKCMIWDIERGQSNEIVPSPWQTDTCIGNWHYDRRLFDNDGYKSAKTVIHTLIDVVSKNGNLM
LNIPVRGDGTIDDKERAIVESIGEWMKINGEAIYATRPWISFGEGPALVSASPLRAQGFNEGKGKPLGPKDYRFTCKGPI
LYAFMFGWPDDATAFIKKLAKGPLVGEIKSIRLLGSNQTIQFEQKDTGLKINLPQQEALLNAFVFKIEGAIV
>A0A5B8W3C4 2|Mucilaginibacter ginsenosidivorax.|PF01120,PF16757
MFKALFRKLIFGSALILCASKLDAQERFQADWQSLKKYQIPEWFRDAKFGIFIHWGVYAVPAYKYEWYPRHMYNQGSDEY
QHQVATYGPENKFGYKDFIPMFKAEKFDADAWVALFKKAGARYVVPVAEHHDGFAMYKTSLSKWNAAEMGPKRDIIGELA
AAVRKSGLIFGLSSHRIEHWWFMGEGTKFDSDVKDPAYADFYGPAKVYDPFSKKADNVRPIMSPEFMNDWLMRNIELADK
YKPQLFWFDWWIEQPELEPYRKSFASYYYNKGLEWDKGVVLNYKNETAFPEGTAVFDMERGKLAGIHELAWQTDDAIGNQ
SWGYAEGNTFKTAQYVIANLVDIVSKNGNLLLNIGPRADGTITDEETQVLLGTGQWLSVNGEAIYGTRPWKVYGEGPTVS
ASGQFGDQKIPFTSKDIRFTVKGNTLYAITLALPAVNEVVTIKSLGAAAGNGAVASVELVGSKGRLSWKQSNKALTITNP
GSFPAGNAAAFSITFKK
>A0A5B9E4Y4 2|Rhodanobacter glycinis.|PF01120,PF16757
MQTQSLPCPRLVRHGLFACMALSLYAPFAQANKASAPTASTLTQEQADLRWQQATRRFDPARHAMLDTVAQGAAQGPFHP
DWASLRAYRAPAWFANAKFGIFVHWGVYSVPAFANEWYPRNMYDQRTREHAHQVATHGSLAHFGYKDYIPLFKAEHWDPA
RWAALFRAAGARYVVGVAEHSDGFAMYNSKLSDWTSVKMGPHRDVIGELGKAVHADGLRFGVSSHTAENDWFFHHGREID
SDVNDPRYAGLYGPAVAQLPGPHDPADQDLADDWTYVSQAWVNDWLARTAELEKYYHPDLIYLDWWVGQPAFRLALPKLL
AYYYNDGARRGGVVLTYKLKALADGSATLDVERGQLGAIRAQPWQTDTTISRSSWGYVKHDSYRGANEILQLLADVVSKN
GNLLLDIGPRPDGTIVQQEQDVLRQIGAWLHVNGAAIYGSRPWRVFGEGPTTQAAGAFQEKQAKPYTWRDFRFTRNHGHV
YAIELGWPDAGTVTIGAIKPTDGVRNVRLLGSREPINWQSSPKGLVIHPGKRPPGPGTYVYEIDLASAGTNH
>A0A5B9EAW4 2|Terriglobus albidus.|PF01120,PF16757
MERIDGLSRRNLLKRGALALASARLARFAKAQSVAASGPYGPTWDSLKQWRMPEWFRDAKFGIWAHWSAQCVPEQGDWYA
RRMYLQGDACYDYHVKTYGHPSKVGFKEIDYLWKAERWQPEQLMELYVKAGAKYFMALACHHDNLDCFDSTHHAWNTTRV
GPGKDIVGTWEKIARAHGMRFGVSNHTSHAWHWLQAAYGYDPEGPMAGVRYDAYQLSAKDGKGTWWDGLDPQELYTGRNI
VMPDGFKTIAEANAWHEKHDRVWDEAPPRANPEFVRTWYLRCKDLIDKYKPDLLYFDDRELPLGQAGLDITAYYYNASLS
WHGGQQQAVVAAKEYSPEHAGATMLDIERGRAQGILEAPWQTDTCIGDWHYKRSLFEKHEYKTPDWVAKSLVDIVSKNGN
LMLNIPVRGDGSIDEDEHKFLAEFGRWMSVHGEAIYGTRPFKIYGEGAPDVSGSHNFNESKARAFDSSDIRFTAKGDVLY
AFVLGWPADGKVSIKSLAANNAMYPRKIGSVEMLGGHGRLEFRQEAEALTIKLPAKPQDRLAVYAFRIRA
>A0A5B9ECK9 2|Terriglobus albidus.|PF01120,PF16757
MVRFPRLKNTAIAGLAAWPFIALSVAAQTQAAHDKAVTAQVSRVQQYTTAARPFAANWDSLAAYHTPAWFQDAKFGIFIH
WGVYSVPAFANEWYSRNMYVPGNKAYEHHIATYGPQSKFGYKDFIPMFRAEHFDASAWVDLFQKAGARYVVPVGEHCDGF
AMYASDVTPWNAKAMGPHRDIVGELATATRAHGLRFGVSSHTAEHWWWYVLGRTFDSDVRAMSSTATNELPPTSLLYGPA
SPRNLPAADGIVDDHKEPNPDHLERWVPPSQNFLNEWLAKSTEVVDKYHPDFMYFDWWIGQPAFKPALQQFAAYYYDRGA
EQHEQPVLTYKQESMPANAATLDIERGKLDTLRLLPWQTDTSVSIHSWGYAEHDEYRTARSLVHQLVDTVSKNGNLLLNV
GPKADGAIPEEARTALLQIGDWLRVNGESIYGTRPFTVFGEGPTKAPKNATEKNSDIQNYTAQDIRFTVSHGTKEPLLYA
TLLGWPSQSETVIHTLFAGNPYLPGAVCAVDLVGGKSNLSFQQRPDGMHVTMPSSPEGLGDIAYVLRIHTHCK
>A0A5B9FWU2 2|Flavobacterium alkalisoli.|PF01120,PF16757
MKRNLLYLLTFVALTACSDKKKEGQSGPYQPNWESMKEHDATAEWFKDAKFGIYAHWGVLSVPAYANDWYARLMHVEGSE
ENKHHVETYGQPSEFGYHDFVPMFKAENFNAEEWADLYVQAGAKFGGIVAEHHDGWANWDSKINPWNAKGMGPHRDLVGE
LEKAIHSKGLKFVTSFHMARNLQINKDNPDKWLDDESYFPYNPNMPTSSTDPKLAKLYGNIPKQQFYREWLGQLEEVVDN
YSPDLIYFDGKLTKLPDTLKAQFAAYYLNHAAKEGKQVIITHKEGELPKSVSIEDFEKGRMNHITEEFWLTDETVSVGSW
SYTNDLQLKTADDIVDILADIVSKNGALMLNISPMANGTIPQNQKDILLSIGQWLKVNGEAIYGSRTWNVFGEGPTRQVK
SGMFLDKLTYTAQDVRYTRKGNTVYAIVLGWSGENTEVTLKSFTKEVLEGNVPTVKSVSVLGSNEKIDYSMDDKGLHFKT
PKQKVDDKAFVLKIITQ
>A0A5B9P9Y8 2|Mariniblastus fucicola.|PF01120
MGSDRSLAHKIQNRLMQIRTVFAVLFSLCLILATSSVAQESDSAFVPKQYPEVYKPNWESLSKHGSAPEWLDDAKLGIYF
HWGPYSVPAFKTEWYPRWMHMKNPKKWGSGSREYHIENYGPVEEFGYHHFIPMFTAEHFDPQEWAELFQAVGAKFAGPVA
QHHDGFSMWDSQVNPNNAKAEGPKRDITGELLAELKKRNMKTIATFHHSFTGQRSRDGKPVEGRTMSYYPYDKDLFTSTD
DPKLRKLYGNMPEAEFNEYWLNLVQEVVDKYEPDAIWFDSWLDVIPENYRQRMAAHHFNAAESRGQKVALICKQEDLPND
LRVLDIEQGGLKEMPDRVWMTDVTLSTNGWCFVQNQKYKPLPLLVRNMVDVWSKRGVVLLNISPKADGVIIDEQRQRLKG
LGEFMKLYGEAIYGTRPHAIYGYGEAQIKDGHFGGQSATNKYSSKDVRFTRSTDGKKIFVFLLGQPEAGSTLAIKHLAIG
STGEFIIDEVVQLGSDQTLDWKFEEGVLKFTALAPTKANEIATVFKVTIK
>A0A5B9PC61 2|Mariniblastus fucicola.|PF01120,PF16757
MFLFTLETISRRQLLLIALCFGLLAGHAHAQDEFRFEADWDSIRSRYECPEWFRDAKFGIFVFWGPASVPQVGNDKYGRW
MYGQKRYVTKGVDCRAYHESHFGHQSKFGYKDFFPHFKMEKFDPKSWVSLFEDSGAKYIVPVAEMHDGYAMYASKHTRWN
VVDVGPKRDVMRLLVDEARKKDLKVGLSSHFAWNREFYPKWDPTFDTNDPEFQDLYGKPVDPKDPPTQEFLDHWWDRTTD
IVDKYQPDILWFDFGLDKPGFEPVHKKIMAYYYNKGLEWNKPVVFQDKNMRMESFPEDLMVLDIERGRRSEASEHPWQTD
TAVGKISWTWIINENYKSSDFLIDELVDIVSKNGNLLLSIGPKPDGTIGDREAAILRDFGAWLKLNGEAIYGTRPWKTYG
EGPAKFAEGETRFKNKHHTEYTDVESVTADIRFTAKGDVLYATSLAWPEDNTFRIKSLCIGNPYESRAVASVDFLSGTNK
IEWKQTKEALVIETEGEKPCEAAYSFRIRFIDE
>A0A5B9PKK6 2|Mariniblastus fucicola.|PF01120,PF16757
MFRRFVPFVAVAGALFLTGLADAQTPDPMKPHPAVAPALEKIEAAVAKGPFESNWKSLEGYEIPQWYKDAKFGIFIHWGA
YSVPAYGSEWYPRQMYIDTKRRGDNFFQHHIEKYGPQKTFGYKDFIPQFKAEKFDAAEWAKLFKDTGARYVIPVAEHHDG
FPMYDCAFTRWDASEMGPKRDIIGELSKAVRAEGMKFGVSSHRAFNWMFYVRSKDFDNSDPQYADLYGRPMPFLFEKGAD
KYQENFVPQDEQFKDDWLARSCELVDKYQPDVFWFDFGITPGLRKQKYDENPFTPHLQKFAAYYYNQTADNDAMGIINYK
WGAFPEAAAVLDKERSKMAEIRKPFWQTDTAVSASSWGYTENQRYKTADRLVDDLIDIVSKNGCLLLNVGPRPDGTIPEE
DTAILKAIGSWLKINGESIYDTTYWKTYGEGPTGVSTGHVSESKDKRFTAQDIRFTAKGDVLYVTGLAWPEDGKITVRTL
AKGGEHFPEEIASVELLGSDAKLKWNRDESGLNVELPETHPSEYAYVLKVTK
>A0A5B9QFS6 2|Bythopirellula goksoeyrii.|PF01120,PF16757
MNFFYPLRVALISLLTVACFLHCTASAVAATDEPEADQQEDVYLFTTFRGNGEDGLRFAYSFDGLQWANVPGRFLKPLVG
DSKLMRDPSLLRGPDGTFHLVWTTGWKGDQGFGHSSSADLVHWSPQQFVPVMQHEPTTVNVWAPELFYDDVQMQYIICWA
STIPGRFPDYQEDHDNNHRMYYTTTKDFKTFTPSKLFLDPDFSVIDCRIVKRDHDYVLVLKDNTRPERNLRVAFGETPLG
PWENISPPFTRKFTEGPTVLNLEDEWLIYYDAYQDYSYGAVKTRDFKSFTNIDSEVAFPEGHKHGTALKITRKELAYLIR
VGSEQIRDVRLPVEPALPQTDIDKRLAAIDQVAKKGPFQPNWDSLKGFQTPEWLRDGKFGIFIHWGPYSVPAFGSEWYPR
NMYSKGTPEYDHHLKEFGPHAEFGYKDFIPLFKAEKFDPAAWADLFHEAGVKYVIPVAEHHDGFPMYDCEFTEWSAAKKG
PQRDILGELAPALREREIVFGASSHRAEHWWFFDQGMLIDSDVLDPRNSSLYGPANNKRVAETHAEMPDKQFLDDWLLRT
CEIVDKYQPEVIYFDWWICQPVFQPYLQRFAAYYYNRGAEWGKQVTIDYKQWEGQSFPEGTGVFDIERGLAPGIRPDFWQ
TDTSVSKNSWGYVSNHEYKDVDSIIDDLIDVVSKNGALLLNIGPKADGTIPEPEQRMLRTIGAWLKVNGEAIYSTRPWKM
FGEGPTLAVGGSFADTKRQPFTGEDFRFTTKGDTLYAIALAPPENEKLLVKSLSTTTGNIESVSVLGSDDSLEWSQSDKG
LAVDLPPERISEFAITLKITGLKLNQPAGSPE
>A0A5B9QQE1 2|Roseimaritima ulvae.|PF01120,PF16757
MSCKFSCPFKISATTRILENFARVNQMQRTNRLSKLPLVLATTMISSLGGAAALTADDPLAPHPHVAPAIAEIDEVVGRG
PFDPTWDSLENYQIPQWYKDAKFGIFIHWGVYSVPAFGSEWYPRQMYINTERRGDNFFKHHVETYGPQAEFGYKEFIPKF
KAEKFDPDQWADLFERAGARYVVPVAEHHDGFPMYDCSFTEWDATEMGPKRDIIEELQNAVRKHGMKFGVSSHRAFNWKF
FVRQPEFDNVDPRYARLYGRPMPFLFADDAADYQKRFEPQDEQFKEDWLARTCELVDKYDPDLVWFDFAITNSRETTFAE
NHFSPYLQRFAAYYYNATTKREGPLGIINYKWQAFPEGAAVLDLERSKMDAIRTPFWQTDTAISSSSWGYTENQKYKTAG
RLVDDLVDIVSKNGCLLLNVGPRADGTIPKQDREILLSIGKWLRVNGEAIYGTTHWKTYGEGPTKTTTGHLAEHKDRPFT
AEDIRFTQGDTLYAILLDWPESGRASIKSLAEHSDRESLDVHSVSLLGSQDKIRWQQDAEGLHVELPKSKPCEFAYVLEI
N
>A0A5B9W6E4 2|Aquisphaera giovannonii.|PF01120,PF16757
MARVRPAILLAAALIAGAAAPATALAADDRAVAAGRSREIAPGPFRPSSESLKGYAYPDWFRDAKLGIWAHWGPQAVPMF
GDWYARQLYQQGHPQYKDHLEHYGHPSKVGHKDLIPLWKAEKWDPDRLMELYKKAGAKYFVSMGVHHDNFDLWNSTFHRW
NAVQMGPHRDVVGDWQKAARKLGLRFGVSEHLGASFTWFQDSHGADKTGDLAGVPYDGADPKYQDLYHPPAAPDDKGWYS
KDPRWQAEWFARIKDLVDQYQPDLLYTDGGAPFGNEVGLSLIAHMYNASAGRHGGTPDVVYTCKEKSDGKWVEDLERGVM
PGIRPFPWQTDTSIGDWFYNRTWKYRDAGWVITMLVDIVSKNGNLLINVVQRPDGSLDPQAEETLAEMAKWIEINGEGIY
GTRPWLVHGEGPVRARGGHFREDFAYTAKDIRFTAKGDVLYAFALGWPSDGKLLIRSLGRYPGVTGKVEGVALLGHDGPL
RFTHDEAGLAVDLPASAPCRYAVALKIRGADLRGFKPELAPSQSISVAPDAEGRLALTADAAELHGEQIKVEEKGGTANI
GFWDRADEHASWKVKFPSAGTYKVAISAAAVATDARAVLEVGGKTLAIAPKSTGGWDAFAESEAGTIEVPHAGELEVTLR
PADRASWRPINVRAVTLSPRGSDRARHRATR
>A0A5C0VFQ9 2|Pedobacter aquae.|PF01120,PF16757
MTRLNCRITGILASLFFLVSFSSTLKAQKFEANLESFKQYEYPAWFRDAKFGIWSHWGPQAVPRQGDWYARDMYQSDYYD
RKKNEYTGKPHPAYLYHVKTYGHPSKFGYKDLLPLWKAERWNPEQLMALFKRVGAKYFVSMAVHHDNFFLWNSKIHKWNS
VNIGPKKDVVALWQQAAKKEGLRFGVSEHLGASYNWFQTNKGADKTGPLAGVPYDGNDPQYEDLYYAKSDEKAWLTTDPK
NHAHWLKSVKELIDLYQPDLLYSDSELPFGETGHKMLAHFYNQDIAKNNGKLEAVYNSKRRPSEGRWVQDIERGVMDSIS
PFPWQTDTSIGDWFYRTGQKYRSGTEILQMLVDIVSKNGNLLINVVQTPEGDLEPDVLNILEEIAAWTPVNGEAIYGSRP
WKIYGEGPSTSSNKPEGKFGGVSDERSFESTDIRFTTKGETLYAFCMKNPQNEISIQALGKNTKYNNKTIASIELLGSKE
KLNWKQENGKLVIQKPTKLPNSQVTTYKIQFKN
>A0A5J6P264 2|Cellvibrio sp. KY-YJ-3.|PF01120,PF16757
MAFTPDTLEKYETPLWFKDAKLGIWSHWGPQAVPRIGDWYARFMYVPGTPQYDHHVKNYGHPSKVGYKDIIPLWKAEKFE
PDALMKLYKEAGAKYFVSMAVHHDNFDLWNSKHHKWNSVNMGPKRDIVGDWKKAAKKQGLHFGVSEHLGASYSWFAPSHG
YDQFWPLNGVGYDGENPEYADLYHSGKDKPYRDSRTWYTDNPESQKNWLLRVTDLIDQYNPDLLYTDGGIPFGEVGRSLV
ADYYNKNIKKNGGRLEAVYNHKNIGSGEFILKAGVQDIERGVMDGISPYPWQTDTSNGDWYYNDNHGYKSSAQVIHMLTD
IVSKNGNLLLNIVQYPDGSLPPESQLLLKEMAAWIKVNGEAIYATRPWKIYGEGPTAAAAGHFKEEDNYTAQDIRFTTKN
NVLYATTLAEPSGQIKILSLGTSSKLLDKKIKDVRMLGYNKKLEWRQESDHLLVILPEKLPTPFGSSLKISF
>A0A5K7S884 2|Aquipluma nitroreducens.|PF01120,PF16757
MKTNVFKKIRLTSLLFIVLGISVSAQPKKALPTKFTTTDESFKEYQYPEWFRDAKFGIWAHWGPQAVPRQGDWYARNMYF
QSGNPWETRYYDYHVKTYGHPSKFGYKDIIPLWKAERWDPEKLMALYKKVGAKYFVSMGTHHDNFFLWNSKLHKWNSVNM
GPKKDVVGLWQKAAKKEGLRFGVSEHLGASYTWFQAARGADKTGPMAGVPYDGNDEQYADLYHKKTAPDDKDWLTKDPEN
QKDWLAKITELIDMYHPDLLYSDSELPFGEVGRTMLAHYYNQDMAQNGGKLNAVYTAKLRASEGRWVQDVERGALDSISP
YPWQTDTSIGDWYYRTGQKYMTGTEVIQMLVDIVSKNGNLLLNVVQTPEGDLEPDVMNILNEIAQWTPVNGEAIYGTRPW
KIYGEGPSTSKNQEKGTFGGVKDVRPYDSNDIRFTTKGETLYAFCMSKPSGDIKITSLGKNSKVNGKAVASVKILGSNEK
LNWKQEGDALVINKPAQLPEWQVATLKIEFKK
>A0A5P8M1M4 2|Schleiferilactobacillus harbinensis.|PF01120
MITKQHIAEVLAQGPYQPTWPSLAQFQLPGWFRDAKFGIFTHWGLYTILEYRNEWYSRNMYIEDYPEFRHHVRTYGPQKE
FGYKDFIPQFTAEKFDAQEWLDLFQQAGAKYYMPVAEHHDGFQMYASALSHYNAVEMGPKRDILGELRQAATDHGMHFAA
SNHRAEHWWFMGHGQDFSSDIQEPLKRGDFYWPAMPEPDRPTNQFSQPYPTEEFLTDWELRVCELVENYHPELLYFDWWI
AHQAFHDTLQRVAAFYYNTMAHAGLQGAICYKQDALAFGTGIPELERGSFADAQPYVWQSDTAIARNSWSYTTTLDYKST
NEILITLIDTVSKNGNLLLNVGPRADGSIAPGDRKILADIGRWLAVNGEGIYGSRPWRFAQEGPTPAADGDFQDQQAIHY
TPQDIRYTANHGALYAFSLAPQAGQTITLTMITPDNDARVNQFHGLIDHVEQLGYGPIPFDNQPSGIVVHPVLTESTAPV
GFKIIMQ
>A0A5P8Q0C0 2|Schleiferilactobacillus harbinensis.|PF01120
MAHTLQEIDAVIAQGPFHPTWSELATNTVPAWWAHAKFGIFSHWGVFTVPEFGSEWYSRNMYIQGSAPFKHHVATYGPQD
KFGYKDFIPLFTAKEFDADKWLALIQASGAQYYMPVAEHHDGFQLYKSTLSHYNSVEMGPHRDVIGELRQATLARGLHFT
LSNHRAEHWFFMSHGREFPSDIHGELKRGDFYWPAMPEPKDHFDTRSQPYPTQEYLEDWLLRNCELVDNYQPELVYFDWW
IQHEAFKPYLLKFAAYYYDRAAEWGKQVSICYKNQAMAWGSGIKEMERGGFNTAQPFHWQTDTAIARNSWSYTTTLDYKE
APEILCTLIDTVSNNGNLLLNFGPKADGSIADKDRQILTAIGAWLKANGAGIYGSFPWEKSAEGPTQAASGAFSDSKAQV
YTPEDFRFTSKDGAIYAYQLAPGERTEAVVKTFAAMPAGHEDEGYNGIIKHVEQLGVGDVPFTRDEAGLHIAGQTVADGV
PRGFKIISE
>A0A5P9YN71 2|Nonomuraea nitratireducens.|PF01120,PF16757
MRPLNGFLPDWESLRRHRVPAWFGEAKFGIWSHWGPQSVARSGDWYARHLYGMQPWSEPWERIRAGRQQAHHRAYFGQGG
AKDLFPRWRAQRFDPGELIDLYVSSGARYFVALATHCDNFDLWDSSLHGWNAARLGPERDIVGAWERAARAAGLPFGLSF
HNNWTWRWLDVAHGTDQDTGRPHDGVLTRSDGTGTWWEGLDPAELYPPRHEPGAKPPPEVADRFYARVREALDRYRPDLV
YLDDGRLPFGAGSVVESEPISTGGLDLLAHYYNTCPTGGLVTLKEVPDADRTAVVLDCERRQLDAAQAHPWQFDTSDGEW
FDCSDDNPMFHQRKTSQQVVHTLIDVVSKNGCLLLNVPQRADGTVDDRARALLGEVGEWLRVCGEGVYGTTPWLRAAEGT
TGLGETKGYEGYNEADRAYQPGDVRFTSRGDTVYATLLAWPEDGTAVITSLGTGAGLLKRRPARVELLGHGPLTWRLDAD
ALRADLPPDPPTKAAYMIKIT
>A0A5P9YUN1 2|Nonomuraea nitratireducens.|PF01120
MRPVKVLVYPTKGSSVVFTPSWESLEAREMPEWFTRAKFGLWAHWGPQCQPGHGDWYARSMYLPGTEDARFHRERYGHPS
RFGFKDVINEWKASRWDPEELVALYARTGARYFVAMANHHDNVDLWDNTHHAWNSVRVGPRRDIVGEWAAAARSHGLRFG
VSVHAAHAWSWYEPSQGADPDGPMAGVPYDGRLSAADGAGTWWEGLDPQQLYAQNHPPAPNVADPKAIHRAWDWPDPEHW
PDAAYQAAFKARTLQLAEAYRPDLVYFDDTVLPLHQCGPVGLEIAAALYTLSEDMIVCGKVLDERQRRALTWDVERGVSD
RIEPEPWQTCTCLGEWHYDERVFAEHRYKPAAEVVGMLVDVVSKNGNLLLSVPVSGEGEIDEDERAILAGIGRWLAVNGE
AVFATVPWKVFGEGPSAEHPPALKAQGFNEGSAMTSADIRYTATPVGTGSSLYATVLGVPEGPVVLRRLGRQAGLLDREI
TGVHALGEGPVSWRQEEGALVIESAAQVHRIELGARER
>A0A5Q2NN19 2|Paenibacillus sp. B01.|PF01120,PF16757
MVNKEIAKGPFEPTFESLRTFECPEWFRDAKLGIWSHWGAQSVPMFGDWYARNMYYEGSDQYRYHIRHYGHPSTFGYKDL
VQLWKAEKFDPEGLMDLFEQAGAKYFVAQAMHHDNFFNYDSKIHKWNSVQMGPKKDIVGLWKEAASKRGLPFGVTEHLGA
TFSWHQWNKGHDKEGPFKGVPYDGNDPQFEDLYLPNREHYDPDKKQYDLDPWYTSNAWWHQRWFDVMKEVIDLYQPDLLY
SDGALPFINSWGKSSENGLDNADVEAGLHAVAHLYNTSASLNGGRNKAVYNQKDRRKEVYSVGVMDIERSQEQGIKPEPW
QTDTCVGDWFYNVKTVYKQPGHVIEILIDIISKNGNLLLNIPQKPDGTIDDECTHILKEMAQWFAVCSEGVYGTRPFRVS
GEGTSSVVIDHFKEDKVEWNSSDFRFTQKGNTVYAFQMRAPSDGLAVIRSLTPQHKVKKVRLLGVGDVPFQQAYGALIVS
LPEHLPTPYANCMAIELDH
>A0A5Q3QIM9 2|Flavobacterium sp. SLB02.|PF01120,PF16757
MKRRDALKLGMSALTGLYLSPLLGHSYILSAPAFKGVFEPTWDSLSKYQVPDWFRDAKFGMWAHWGPQCEPEAGDWYARG
MYQEDSWQYKIHLKKYGHPSKFGFKDVINVWKADKWDPDELVNLYKDSGAKYFMAMANHHDNLDLYNSKYQPNWNSTKMG
PKKDIIAGWEKATRKAGLPFAVSVHAAHAWNWFDTSKGADKKGTLTGVPYDGVLTKADGAGTWWEGLDPQELYAQNHPLS
EKESGNSSVHSQWDWGDGASIPTADYCEKFHDRTIDLIDKYNPDLVYFDDTALPLWPISDAGLRIAAHLYNKSLEKNKTV
QTVVTGKILDKQQRKAMVWDIEKGQSNNIEPLPWQTDTCIGEWHYNRDVYNDKRYKTAKTVIHTLIDVVSKNGNLMLNIP
VRGDGSIDELERQIVNEVGVWMKLNSKSIYGTRPWKIFGEGPQQESAGALTAQGFNEGKGKPYTSEDIRFAQKDKILYAT
VMAWPESGTAIIKSLGKQSPYHTATIKEIKLVSTGQKLKFKQHSSTLEVYFPDQKPEVSYANALEIIS
>A0A6B8RHY2 2|Paenibacillus psychroresistens.|PF01120,PF16757
MAYTHITKGPFKPSFESLNQFECPEWFRNAKLGIWSHWGPQSVPMYGDWYARGMYLEGTEFYRYHTRYYGHPSHFGFKDI
VQLWKAEHFDPESLMDLYVKAGAKYFVAQAMHHDNFFNYDSKIHKWNSVNIGPQKDIVGLWKAAAVKRGLPFGITEHLGA
TFSWLSVAKGKDKAGPFAGLPYDGNDPTFEDFYLPNHEHYDSTRRMYDLEPWYSTNPLWHQKWFDVVKEIIDLYQPDLLY
SDGPLPFGTDKSVHGDGSYEAGLNAVAHLYNTSAVNHGGVNQAVYNQKDRRQEIFSIGVLDIERSQEASIKPQVWQTDTC
VGHWFYDVRSEYKKPGHVIEILVDIISKNGNLLLNLPQKPDGTLDDECTFILTEMAKWNKVCGEGVYGTRPFRIAVEGPA
SVVIDGFKEEAVYWTYADFRFTQKGNILYAFQMRWPDNNRAVIHSLTTAEKVKSVRLLGFGEVQFEQPYGTLVVSLPDHQ
PTKYVNCLAIEL
>A0A6B9YPQ6 2|Edaphobacter sp. 12200R-103.|PF01120,PF16757
MKLTRRQALQLLAASAPAFALQPRTALAASLPIASGPFRGTRESLSAYRIPAWFADAKFGIWSHWGPQSGVEDGDWYARN
MYIQGSPQYEYHLKTYGHPSKVGYKDLIPKFKAERWDPEHLMDLYVKAGARYFLSMGVHHDNFDLWNSKYQPRWNSVATG
PKRDIVGLWKSAARKRGLRFGVSEHLSNSYDWLAPSHTSDSTGSLAGVPYDGTLKAYSDLYHDYSGEPADFAKKAQAMGR
VAPDRWKLRYFNRIKDLIDQHQPDLLYTDGGIPFEEYGLSLVAELYNVSASKHGGAVEAVYTSKTASDCTTGTCALDRER
GVLDDISAHPWQTDTCIGQWHYKRGIQYKSAKKVIDLLVDIVSKNGNLLLNFPLPNTGELDKDELVTLTGITSWMRVNSE
GIYETRPWKVYGEGPSTKVVIPKNGKEFDPNEGKKPDLTSADIRFTTKGPALYAFVQGWPQQQSVVIHSLGTRSPHAVKV
HRAGILGHAQNLRFNQQADGLHIVLPSTPPATAGIGFTLKLITA
>A0A6B9YS41 2|Edaphobacter sp. 12200R-103.|PF01120,PF16757
MSSGYLSRRSMVKQSCLAAAATASPLAALLRAQTGIASGNQIMSGKYLPTWESLKQWQMPEWFRDAKFGIWAHWSAQCVP
EQGDWYARNMYIQGSPQYEYHCRTYGHPTKVGFKEIDHLWKAERWQPEQLMDLYIKTGAKYFYALGCHHDNLDCFDSTYH
QWNTTRVGPGKDIVGTWEKLARQRGLRFGISNHSSHAWHWFQPAYGYDPEGAFAGRRYDAYTLTKGDGRGTWWEGLDPQE
LYTGRNIVMPDGIQTVANANAWHASGDGKWHEEPPPANPAFTRNWFLRCKEMIDKYKPDMLYFDDTELPLGQAGLDIVAH
YYNANMSWHNGHEEAVVAAKEYTPAHMGATMLDIERGRAQGILEAPWQTDTCIGDWHYRRSLFEEHAYKRPSTVAQMLID
IVSKNGNLMLNIPVRGDGSIDEDEHEFLRDFGAWMAVHGEAIYGTRPFTIYGEGPPDVIGSHNFNELRSRPYTAEDIRFT
CKGDQLYAFALGWPSDGVLRVKSLHKGNSVLPQPIGAIEMLGYKGLLNFKQDAASLEIRFPARNPEALDVYALKILR
>A0A6B9YT55 2|Edaphobacter sp. 12200R-103.|PF01120
MPISRRRMLAASSLAAASSLLPRNLHAFQTGAPVGAPDAYATPKPDLTGPVQPTWGSLRDTYTVPAWFNQAKFGIFIHWG
LYSIPAHGNEWYERHMYKDAEGIRWHAEHYGPQDKFGYKDFIPLFKPVNYHADEWISLFKRAGANYVVPVAEHHDGFPMY
DSALTPWCAGKMGPKRDLTGELAAAARRQNFIFGLSSHRMEHAYFAYPAKGLKTDQFDPKYAGFYGPPIDQEFNSGNNSR
AFQMDWLARVQELVDKFSPQLLYFDNGVNPRAYDEVKLRAAAYLYNRAHERGYQATLATKDDAFLYATVQDFEGTHHAPK
WPFAGAWQCDTPIGNSWGYIEGLKVASGISLIHQMMAVASCGGNLLLNVSPKGDGSIPDDQQQSLRTLGDWLRENGEAIY
GSRAWIRPGEGPAVPAVPNGDWKGRSTGILDWPHVKAEEQKPYTEADFRFTTKDGKLYAIGYVAPSAEGTIRSLSASHAK
MERVTLIGKQAQPVKFRQTADGLVFTLPEGKRGSQLPYVLRFEGTLPIGLTPA
>A0A6B9ZPY9 2|Chitinophaga agri.|PF01120,PF16757
MINMELRASDATLGYPEEMMTGPFKPTWPSLQQYATPDWFRNAKFGIWAHWGPQCQPENGDWYAREMYMEGNHHYNFHLK
KYGHPSVFGFKDVINEWKAELWDPESLLSLYKDAGAKYFVALANHHDNLDLYQSKYQPAWNSVKVGPRKDVIGGWAKAAR
KQDIRFGVSVHAAHTWSWMETAQRADKTGPFAGVPYDGKVTRKDGKGKWWDGMDPQDLYAQNHPLSENSYDDGMIHRQWN
WGNGVTPPSKAYCDKFLNRTIDLINRYDPDLLYFDDTALPLWPASDAGLKIAAHYYNRSIQQKGALDVVINGKILDEQQR
KCMVWDIERGQSNNSEPLPWQTCTCIGAWHYDRGIYDRHGYKSAGTVVQTLVDVVSKNGNLLLSIPVRGNGTIDEDERMI
VEEIGRWMKANGESIFDTRPWKIFGEGPAMEQSAPLSAQGFNEGKGKEFTEQDIRFVVKGNVLYATAMRWPENGKLTIKS
LAAGNELYAREISKVTLVASDSVLSFKRTENGLEVELPERKEFGYAVALRIV
>A0A6G5RLW5 2|Streptomyces hawaiiensis.|PF00754,PF01120,PF10518,PF14200
MSSSRMSRRTFLGAAGAATAATALPVVPGFSGLLSQAAAADTQTNLSKMVDMRFGMFNHFSLGTFTNQEWAEPNQSPTLF
APPSVNCAQWADAAAAAKMSYGILTTKHHDGFALWPSAYGTQNVANSSYKQDVVRAYCDAFRAKGLKVGFYYSIWDRTFG
VEAWESRHKVSGLEVTDAIQPGDMTFMLGQIRELLTNYGTIDMFMTDGYAWQMGQQAVSYQRIRSLVKELQPDCVMIDIG
GLVEPFLSDAIFFEEPLGITAPTGNTYAGMQGQTISNGWFWHPSTPTEGLMSRSAILSHLADLEPKYTSFILNCPPNRNG
LLDTNVVNRLAEVGAAWSPNTSRPPLPTQPLRAEHPVTPVNAYATAFRTGEGPLHAIDGLSDVRYETCWSTWSLPLPQSI
TIDLGGVWSNVSTLEYLPKQWNRTNSTDGDITSYTILTSTDGVTFTQIATGTWAGNGKYKLVEWPNRNVGFMRIQVNAAT
GDYANISGLRIGGRSVKPTLLSTTLPGDGTVYRLVARHSGKVADVEGARTANGSNVDQWPWLNQANQKWTFTSTGDGYYK
IKGVGSGKLLEVAGLSRADGGNVGIWADANAPQQHWAVTPTGDGNYFLINRYSGLALGVDEGSTADGANIEQQPYASQAR
QQWQIIPS
>A0A6G5RPS2 2|Streptomyces hawaiiensis.|PF01120,PF14200,PF16757
MPSSVNRRQFLAGATAVAATALAGGVLSAGRARAVANTYTPDWSSVGQHKPAPEWFQDAKFGIYFHWGVFSVPAYGSEWY
PRTMYKAGNPTNTYHAGKYGPPTEWQYHNFINGAPDLVGNHVQFAPKLKSAGGAFDPHEWAQLFVDAGAKFAGPVAEHHD
GYSMWDSQVNEWNSVDKGPKLDLLNLFTTAIRGKGLKLLVAMHHAYNYRGFFEFAPAQTDPSLKKLYGRLSATEENQLWY
DKLKEVIDRSQPDILWQDFALSGVDETKRLEFLSYYYNQAAGWGREVVATYKDGLNQGGAVFDYERGGPIDITTPYWLTD
DSVSSSSWCYTQGIGYYTTKQVLHALLDRVSKNGNMLLNIAPMADGTIPQGQKNILLGIGDHLKRFGESVYATRAWTAYG
EGPTLMGGGTFTSPTAGTTQDIRFTRNKANNVLYATVLGWPGAALTIKSLNSDRINMSPLVSAQLLGSTAGTYISLAKPT
QDASGLKVTLPSTAPYTANAYVVKLTFSGAIPPLRRMSGAVGFQEAGYVGTPAGLAVGEYTAQKLASVGLPAASLSSLWL
ARGYRLIGYAGDNFSGSAWTFTIDHSDMRTTGTNDTVTSLKVQFSPTAYFRIENLTNRLAVDSGGVVASGSSLKQWTWNG
STHLQWQLVAVGNGAYKIVNRANGMVADGWNATADDSAVKQAAWNGAASQQWTIESVGDGLFTIANRATGLRLDGNGKAA
SGSVLIQRKQEETTDQIWVLTAL
>A0A6G6Y5Z5 2|Sphingosinithalassobacter tenebrarum.|PF01120
MAGPPPSRRAVLGAAAAAPALIAARGRGGGVGGPVQPNWPSLVYNYRYPDWFRDAKFGIWSHWGPQSVPEQGDWYGRFLY
MQGHPMADFHRQTYGHPTEVGMKDIFPRWTADAWEPEALMRRFVKAGAKYFVSLACHHDNFDCFESAHHGWNATRIGPKR
DVVGEWERAARASGLRFGVSNHISHAWHWFQPAYGYDPVGPHKGERYDAYRLSKADGAGTFWEGLDPQQLYTGRHMVAPD
GIDSIDAMNAWHDAHDGQWIETIPPGDTGFARQWLLRQQDLVARYKPDFCYFDNYGLPFDRYGLEAAADYYNRSIAWHGE
IDVVLTAKQLQPHMRFGVVQDVERGFSDHLSDEPWQTDTCIGDWFYNRARYTDRSYKSARDVVQRLADVVSKNGNLLLSI
PQRGDGSIDSEEEKILDELAAWMAVNDEAIFGSRPFHIYGEGPTQLTAGMQNEAGFEGFDERDVRFTTKDGALYVLFLGA
PSRPISIAALGRNRWDGRVARATQLGAGPVAYSQRGDSLTLTLKPATGFVPVVKIEGAGVA
>A0A6G7YNA8 2|Sphingomonas piscis.|PF01120
MRINRRQALIGGLAAGAGSAAAVGQNTELSWESLASTYQAPDWFRDAKFGIWAHWGPQCQPERGDWYGRLMYIQGRQSWQ
QGETAYEHHLGTYGHPSKTGFLDIIGQWKAENWDPAYLLKRYQRTGARYFMAMANHHDNLDLFDSAHHDWNSVRVGPKRD
IIGTWEKLVRQTSLKFAVSNHSSHAWHWWQTAYGYDAEGPMRGRRYDAYWRRKHHGRGTFWEGLDPQDLYTGPTYVPPAG
ITSAEAMTKWHDARDGQWVEDVPPGRQAFADKWLLRQMDLVEKYRPDMVYFDDHQIPFGRVGLQAVQHFYRKSMEWRGDM
GVVTAKRLTEIQTRGIVQDVERGFVAGIMPQPWQTDTCIGNWHYDRPLYERGGYKSAKDVVQRLADVVSKNGNLMLNIPV
RGDGSIDEKEEAILDQIAAWNARNGEAIFGTRPWHTFGEGPTKPPLGHMAEGEAKPFTAEDVRFTVKGDVLYAIFLDWSQ
SMSALASLGKAALGGREIERVDLLGGPQLRFAQEADALRLQLPPTDKGGFVPAIRLRGRGLV
>A0A6H0CEY2 2|Streptomyces sp. DSM 40868.|PF01120,PF14200
MPASPHSRRVFLTVLGATGASLGLAGRADALGDAPTGVSIPGPAGYSPDWASVDQHPPAAEWFQDAKFGIYFHWGAFSVP
AYDNEWYPRNMYIGGSRANTHHTSVYGEPNAWPYHNFIDGARDKAGNFVRFAPRLKSAGGNFDPDEWAQLFADAGAKFAG
PVAEHHDGFSMWNSGVSEWNSVARGPRLDLLRLHADAIRARGMKLMVAMHHAYNFTGFYDHVPPQSTTALKKLYGQLGAA
AENQLWYDKLKEIIDGYQPDILWQDFNLSRVDEEQRLKFLSYYYNRAVAWDKEVVATYKDGFDNRGEVYDFERGGPADIQ
SPYWLTDDSVSSSSWCYTAGIGYYSLPAMLHSLIDRVSKNGTMVLNIAPTADGTIPGGQRGILLGIGDYLKRFGESVYAT
RAWTVHGEGPTKMGGGSFVTPRPGTSADIRFTRDKADTVLYATVLGWPGSTLTIGTLASGRINLGTLTSVQLLGPNAGTY
TSLPGRTQDGSGLHIAMPWSSAPFSAPAYVVKLTFSGRIPALGGGSLPTTWARISNVTSGLTLDSGGNVATGSVLKSWNF
DGSTNLQWQLVGLGGGWYRIVNRTNGMAADSWGDSANGADARQAPWNGGVNQQWRLVDTGAGRYQIVNRGTGTALDGRGD
VASGATVGLWAPDSSTNLQWTITAV
>A0A6H2BHE3 2|Chitinophaga oryzae.|PF01120,PF16757
MNRRSLIKYLGLTVPAYLLSKQAGASIGGPLAPYTAQGPFTASWESLQQYSVPEWYRNAKFGIWAHWGPQCEPEYGDWYA
RGMYVEGSDQYKYHLQKYGHPSKFGFKDVIHQWKAEQWDPEQLVSLYKRAGAKYFFAMANHHDNLDLWNSRHHAWNVMNV
GPKKDIIGGWAKAARNNGLPFGVSIHAAHAWTWYEVAQRADKNGPLAGVPYDGKLTKADGKGAWWEGLDPQLLYAQNHPL
SENSLDNGAVFRQWDWHNGAVPPSKAYCDLFLKRTLDLLDRYEPELVYFDDTVLPLYPVSDVGLQIAAYHYNKSIKRHKG
QLQAVLNGKVLNEMQRKCMVWDIERGQSNVIEPFAWQTDTCIGAWHYDKRFFDGKWYKSGKTVIQTLVDVVSKNGNLLLN
IPVKGNGAIDDQEKAILEEIAAWMAVNAECIFDTRPWKVLGEGPALENVAPIAAQGFNEGKGKPFGAGDIRFTAKGDSLY
AVLLGWPEDGKINIKSLAAGSTLRPEKVNRIDLLGGGEVRFQQHTDALEVTLPENKPAFPYAAVLKIR
>A0A6I5VSU1 2|Microlunatus sp. Gsoil 973.|PF01120,PF16757
MAAGPFSATWESLAGYQVPNWFRDAKFGVFLHWGAYTVPAFGNEWYPRNMYLEGSPEFGHHRDTYGPHTDFGYKDFLPHF
TAEHWDPQAWASLFKRSGAQFVVPVAEHHDGFAMYETERSRWNTTTIGPHRDIVGDLGKAVRDQWLVLGVSSHRAEHWFF
LNGGTRFDSDVTDPEFADFYGPAQREELSPNDAYLIDWFLRTVELIDRYQPQVLWFDWWIEQPAFEPWLRKLAAYYYNVA
AGWGRGVVIQYKWNAFAPGTAVLDLERGAMGSVHPDVWQNDTSVGRTSWSWIPDHQYKTLAELIAELVDVVAKNGVLLLN
IGPKSDGTIAKEEQELLTGIGDWLRVNGQAIYGSRPWVIAAEGPTGQAEGSFIDSAERRFTSADIRFTVQERYGNRRLYA
TLLDWPADGIARIEALGTAAGRLEEAIGSVQLLGVDGDLEWTRTDDALIVRLPDHRPSTVGAVLRVTPEPADPQARIPFG
HQL
>A0A6I6G827 2|Phnomibacter ginsenosidimutans.|PF01120,PF16757
MKRRTLLKQIGITLPALSLSHALQAERLWQQLAGNEPLLQGPFQPTWESLQTYRVPAWYQNAKFGIWAHWGPQCQPEAGD
WYARGMYQEGSRQYKHHLQHYGHPSSVGFKEVIRQWKAEAWQPEELVALYKQTGARYFMAMANHHDNFDLYNSKHQQHWN
ATRLGPQKDIVGGWAKAAKKMDLPFGVSIHAAHAWSWYEVTQRSDQHGPMAGIPYDGNSTRADGKGTWWEGLDPQELYAQ
QHPLSQNSADNGMIHRQWDWGNGVCPPSAAYIQNFVNRTIDLINQYEPDILYFDDSQLPFWPISDAGLRIAAHHYNRSIK
KHGQLRAVINGKILDEQQRKAMVWDIERGQANDCQPFVWQTDTCLGDWHYNRAVYDRNGYKPASMVIQTMVDVVSKNGNY
LLNVPVRGNGSIDELERHILDGIGQWMKRNSECIYDTRPWKIYGEGPSTQNQAKLTAQGFNEGKTSYTAQDIRFTSKNND
LYAIVMEWPADRKVCITSLATGKPDMSLQVQQVTWLETQQPLAFSQTAAGLEVVFPDNAPQQPFAHVLKIQSH
>A0A6I6K262 2|Maribellus comscasis.|PF01120,PF16757
MKNKMFYYPFFFLLMLLAGCDSNKEEKKAADIYQPTWESLEKVNPVPEWFKDAKFGIYFHWGVYSVPAFANEWYPKNMYG
DNSRENKHHKEVYGDPVSEWPYHYFIQGAKDKRGNWAEFAPKLKSDGGEFDPAEWAQLFADAGARFAGPVAEHHDGFSMW
DSKVNPWNAKDKGPEMDLVKVLADAIREKNMKLILSMHHAYNITGFYEHVPKTDDPELQKLYGQLGKEKNEEVWLEKHKE
IIDNYQPDIIWQDFNLTEITDSVLLQFVAYYYNSANKWNKEVVNTYKDALNTDVAVLDYERGGPFELKDYYWLTDDAISR
SSWCYTEGIAYYSAKAVLHSLFDRISKNGNLLLNISPKADGSIPQKQKDILLAMGNWLKKNGEAVYSTRAWVKFGEGPTE
MGSGHPHGEGATFTTPVEGTSDDIRFTRSKDNKTLYAIVLGWPEDNTVTVESLAQGNIDLASLQSVSLLNHISQVNLEYN
QEQDGLRVVLPAKQEDEMAYVIKFDFDGEIPGVHKTAEK
>A0A6I6N470 2|Streptomyces broussonetiae.|PF01120,PF14200,PF16757
MPNSFNRRQFLAAATCAAAATVAGGSLGSGVAQAAPSTYTPSWPSLDQHPPAPEWFQDAKFGIYFHWGVFSVPAYGNEWY
PRRMYISGDSVNQHHIATYGDPSVWPYHNFINGAKDLAGNFVQFAPRLKSAGGNFDPDEWAQLFVDAGARFAGPVAEHHD
GFSMWNSRVNEWNSVAKGPKLNLLQLFTDSIRAKGLKLLVAMHHAYNFNGYYDHVPTQSDPSLQKLYGQLGTTAENQLWY
DKLKEVIDLARPDILWEDFDLSKVDEGQRLNFLSYYYNQANTWGREVVATYKDGFDSHGEVFDYERGGPADITAPYWLTD
DSISSSSWCYTNGIGYYSTQQMLHSLIDRVSKNGNMLLNIAPMADGTIPQAQQDILLGIGDYLKRFGESVYSTRAWTAYG
EGPTQMGGGAFTTPQAGTPQDIRFTRNKNDAVLYATVLGWPGSTLTISTLNSARIDVSSLTSVQLLNSTAGTYTNLPTPT
QDSTGLHVTLPSSAPFSALAYVVKLTFSGRIPTLQPLAGAVAYQDVNYSGGYAVLPIGSYTADQLTLAGLPSPSLSSLKL
APGYQIIGYPGDNFTGTAWTFTSDNADLRNTGNNDAVVSMKVQFNPSALLRITNVTDGLVLDSGGNVPSGSNLKQWTWDG
STNLQWQAVELGNGYYKLVNRTNGMVADGWGATTNGSAAQQAPWNGGTNQQWQITPRGGARYWIVNRTTGLVLDGGGNVP
SGSVTKQWSGNSSPNMEWTFTAV
>A0A6P1FDB6 2|Rathayibacter sp. VKM Ac-2759.|PF01120
MTTFDTALHRTRLAEVARVIEEGPLEASWDALATTPPDWYVDGKFGIFLHWGPYAVPAFGSEWYPRNMYLEGTPEFEHHR
ATYGDQSEFGYKDFIPSFTADAFDPEEWARLFRRAGAQFVVPVAEHHDGFPMYECSFTRWKATEMGPRRDVVGELASAVR
AQSMVFGASSHRAEHWFFFNGGTAFDSDVTQTASLDLYGPAQREESQPSKEFLEDWLVRTTELVDSYRPQLIWFDWWIEQ
PAFEPYLRTFLAYYYTRALEWDRPVAVNYKYEALPAGTAVFDVERGQLAETRADFWQTDTSVSKNSWSYVEGHDYKRTDD
LIADLVDIVSKNGALLLNIGPKADGTIPAAEVEMLETIGAWLSRNGEAVYGSRPWLIAGEGPTKVSEGAFTDTHRSPFTA
EDIRFTASRGHVYATVLAPVGATVSIASLGSSSGPLPREIEDVALLGHADPVVWRREAGALVIEVPGSAVGTLASFRVTP
RVEAVRPRRIDIIGLGD
>A0A6P1MCI7 2|Tichowtungia aerotolerans.|PF01120
MKRNSVVGLGLCLAMLGLAADGGEHELFEPTWESLAKANTSPEWFEDAKLGIYCHWGVYSVPQNFTEWYPRFMFQDGHEV
QDFHKQNYGDPAEFPYHKFVPMFTAEKFDAAEWAEVYKSSGARFGGLVAEHHDGFSMWDSRWTPWNAKAMGPKRDVLGEL
AAELRKRDMKVIATFHHARQFQRNQGAESVQDPADSFDSHYIYDKRYATASAEPVLQKLYGNMPEDEWNQMWLGKLEEVI
ENYQPDVIYFDSWLNLVPEEFRQRFCAAYYNHAARNNKEVVIVYKQDDLPADVALLDIEKGGRIEIDLKKWMTDDTVSFG
SWSYTTDLKIKPAAMVVHSLVDIVSKNGNMLLNISPHPDGSIPQEQKDILRQLGDWLKVYGEAIFDTRPWTVHGFGPTKP
DFGPHGGMSTINYYTPEDYRFTMSKDGKAVYVIVLGRPEPGGKLFLWSCAPHRYPLPGAVERVVELSSGRDVEWESLDTG
SYLHYPDMDYNETANVFKIILK
>A0A6P1TU52 2|Anaerocolumna sedimenticola.|PF01120,PF16757
MKVAEYLEKINNVIEKGYYKDDWESLQTYPVPKWYENAKFGIFIHWGVYSVPAFGNEWYPRNMYIQGTKEYEHHINTYGA
HKDFGYADFIPLFKAEHFDADDWMKLIKASGAKYVMPVAEHHDGFQMYDSTLSDWNAAKMGPKRDILGELKVSAEKEGLV
FCASDHRAENYWFFGGARDFNSGLQDIEFQEPYGYAHPDYSKAEAVDTISNDIYSTPASKEHLDNWLARTCELVDKYQPK
VVWFDWWIQNISFKPYLKKFAAYYYNRSLEWGEEVAINHKFDAYAYQTAVFDVERGQLKTIRPRLWQTDTAVAKNSWGYT
ENNDFKNPVDIVCDLIDIVSKNGCMLLNIGPKSDGTITAEDKEVLLSIGKWLNVNGESIYDTTFWQAYGEGPTEIKEGAF
TDVDRAPFTCEDIRFTYKAPYLYANVLRWPKNGEVTINSLGEKTFRGAVKEIQVLGFDVSVAFTRNKEVLSVKANDNIDS
EYPVCLKILID
>A0A6S6R5K7 2|Anaerocolumna cellulosilytica.|PF01120,PF16757
MDKLQYLQEIEEVIKEGKFKDTWESLSGYRIPEWYRKAKFGIFIHWGIYSVPAFGSEWYSRNMYIEGSKEFEHHIKTYGE
HKKFGYKDFIPMFQAQHFKAEEWAELFEKSGARYVVPVAEHHDGFQMYKSELSRYNAAEMGPKKDILGELKLEFEKHNLT
LCASSHRVEHWFFMGHGKEFESDIKEPLVCGDFYWPAMPEPNHHDLFSTAPTKEFLEDWLLRTCELVDCYKPKLVYFDWW
IQHEAVKPYLKKFAAYYYNRAIEWGMEVVINYKHDAFMFGCAVVDIERGQFAEQKPYYWQTDTAVARNSWCYTENNTYKT
AREIICDLVDIVSKNGNLLLNIGPRADGTIPKEDKSILLEIGEWLAVNGEAIYDSNIWRIAGEGPTVIEEGQFTDSKSKV
FTSRDIRFTVKGSYLYAFVLKYPKDGIVTIEALGDKDAARLPHFHGIIRGIEILGTSSKPEWKRTTDGLIIYGDIINTDK
PVVMRILID
>A0A7D4B6S3 2|Hymenobacter sp. BRD128.|PF01120,PF16757
MNRRALLKNLALATPAAWLPSVVAGLNWSPLAPAAAGPFQPTWNSLARYQTPEWFRDAKFGLWAHWGPQCQPERGDWYAR
GMYQEGSDQYKFHCEKYGHPSKFGFKDVLNEWKAEEWNPDELLALYKKAGARYFVCLANHHDNFDLYNSTHQPWNSTRLG
PKKDLVGGWAKAAKKQGLRFGVSVHAAHTWSWLEVAQRADKNGPLAGVPYDGNVTAEAGQGKWWQGYDPQALYAQNHPLS
QNSLDNGMIHRQWDWGNGVTPPSREYCEKFYNRTIELLDKYEPDLVYFDDTALPLWPVSDAGLRIAAHMYNASTQRHGGR
NEAVITGKILTPDQRKCLVWDIERGQSNEIEPLPWQTDTCLGQWHYDRRIYANRGYKSAQTVIHTLVDVVSKNGNLLVSV
PVRGNGTIDDQERAIVEGIAAWMQVNGESIYGTRPWKIFGEGPAQQAAAALSAQGFNEGKGKPFGAEDIRYVTKKKTLYA
TALGWPASGRLLLKALAVGGPHFAGKVRQVELLGAPGKLQFEHTQDGLAVVLPAQKPNAIAYALRIMPA
>A0A7D8FGM1 2|Granulicella sp. 5B5.|PF01120,PF16757
MKTTRRQALRMMGGVAAAGALATRGVGALAQSVTPGRFTDARASLESYRIPEWFADAKFGIWAHWGPQSAVGDGDWYARN
MYMEGSPQYEYHLKRFGPQSKVGYKDLIHLFTASEWDPEHLMDLYQKAGAKYFFSMGVHHDGYDMWDSKYQPRWNAVASG
PKKDIVGLWAAAARKRGIRFGVSEHLSNSFDWFAPSHLADTKGPYAGVPYDGQDKAYADLYHDYSGEPADFAKTILKDPM
GRDAPDWWKQQYFNRVKDLIDQHQPDLLYTDGGIPFDQYGLGTVAELYNVGPKTPHGQPGTVYFSKTESDCINGASCTMD
HERSVLGDIDPNPWQTDTCIGQWHYKLGAKYKSPKKVIDMLVDIVSKNGNLMLNIPLPATGMPDAEEFKILEGITAWTRT
NGEGIYATRPWKVYGEGPSTKVVIKTDPTKFDPNEGKKPDLGATDVRFTTKGETLYAFVMGWPEDGVAKIASLALDGPQK
PMKAMDVRMLGQEEPLKFVHDGSGLRVTLKGEKPATAAIGVALRVRFV
>A0A7G5C796 2|Cohnella cholangitidis.|PF01120,PF16757
MQDIQRHKEEIKRTIRGGPFADDWDSLGGYEIPSWYEEGKFGIFIHWGVYSVPAFENEWYPRNMYRKDSNAYLHHLKTYG
PPDQFGYKDFIPKFQAQSFDADEWAALFKRAGANFIVPVAEHHDGFAMYDCPFTSWNSCNMGPKRDIIRELSEAVRKRFM
TFGVSSHRAENWWFYNGGRDIPSDIEDSEFVGLYGPAQRSLGRIDTPAPLFQPSQSFLDDWLVRTCHLIDRYGPQLVYFD
WWIEQPAFQPYLRRLAAYYYNRAAEWDQGVVINYKFNAFKEGTAVYDMERGLLDRIQPRVWQTCTSVSETAWCHIEGHVY
KSPERIIGDLVDVVSKNGVLLLNVGPRADGTIPEEEKSILLSIGEWLSRNGEAIYGTRPWTVYGEGPTKIITGTFNDTKR
SPFTHEDIRFTTRGTTLYAIVLGRPENGRLVIRSLAENSHLYPGGIASVNLLGCEQTIQWQRAAEGLIVTLPEEEANTFG
LSLRITGEEDK
>A0A7G5DXF4 2|Sphingobacterium multivorum.|PF01120,PF16757
MDRRTAIKFLGATIPTLFLGKFSAAHTYLGRVPFHPDWRSLENYQVPDWFRDAKFGVWAHWGPQCQPERGDWYARGMYQE
GSDQYNYHVEKYGHPSVFGFKDVIHQWKAENWNPEELMELYQNAGAQYFMALANHHDNLDLYRSSHHKWNSVNVGPRKDI
IKGWESAAKKRGLKFGVSVHAAHAWTWYETAQRSDKEGKFAGIPYDGKLTKKDGAGKWWAAYDPQELYAQDHALSLDSKD
DNTVHRQWHWDVNSGVSVPTKAYCENFKARTLELINNYKPDIVYFDDTVLPLYPISNVGLEIAADFYNKSVQANKGKVDV
VINGKILNEQQRKCLVWDIERGQSNTIEPQPWQTCTCIGSWHYDRRIYENNHYKSAKTVIHMLIDVVSKNGNLLLSVPLR
GDGSIDDRAKEVVTGIGGWMAVHSEAIIGTRPWHIFGEGPAQEEAPSLHVQGFNEGKGKAFTGDDVRFTTKGNVMYAFIM
GTLTKKQLRIKSLGRLAPNSRKVGQVQLLGTNDRIAFQQLDNDLVVSIPDSFVQNSIATVLKIS
>A0A7G5XB18 2|Lacibacter sp. S13-6-6.|PF01120,PF16757
MHRRTLLKQLAASVPAVWLAQHADAASFFSSDDLQIADGPFQPNWNSLEQYKTPDWYRNAKFGIWAHWGPQCEPEFGDWY
AREMYMEGNGKYNYHVSKYGHPSEFGFKDVINEWKAELWNPEELLELYKNAGARYFMALANHHDNFDLYNSKYHNWNSTK
IGPKKDLIAGWAKAARKQGLHFGVSVHAAHAWSWYEPAQRSDTKGPKAGIPYDGKLTKKDGKGKWWEGLDPQELYAQNHP
LSKASNDNAVIHAQWDWGAGVAVPDKAYCDKFFKRTIDLIDKYDPDVVYFDDTVLPLYPISDVGLKIAAHLYNKSIKTKG
SLQAVINGKILNEQQRKCMVWDIERGQSNSIEPLPWQTDTCIGSWHYNKPIFDNHRYKSAKTVVHTLVDVVSKNGNLMLS
VPVKGNGTIDSDERKIVEEIGRWMKANSESIYDTRPWTIFGEGPALENAAPLSAQGFNEGKGKPMEAQDIRFVVKADVLY
ATVMGWPENGKVLIKNLGSNSQHYKKKINKVELLATKQTLAFEQTADGLLVNFPENRPEEFYANALKVMSSE
>A0A7G7FUL5 2|Metabacillus sp. KUDC1714.|PF01120,PF16757
MIDKKYTNYLKEIDRVIKEGKYDDNWDSLSKYELAKWYRDAKFGIFIHWGVYSVPAFGSEWYSRNMYIQGSKEFEHHVKT
YGNHKEFGYKDFIPLFKAERFDPVEWADLFKEAGARYVMPVAEHHDGFQMYKSDYSHFNAYEMGPQRDILGELGDSLEER
DISLCASSHRIEHWFFMGHGKEFDSDIKEPLEKGDFYWAAMPEPNHQDLFSPSPSEEFLEDWLIRTCEIVDRYRPKIMYF
DWWIQHHAVKPYLKKFAAYYYNRADEWGMDVAINYKHDAFMFGSAVVDIERGQFSEQKPYFWQTDTSVAKNSWCYTENND
YKTANEIICDLVDIVSKNGSLLLNIGPKADGTIPDEDKTILLEIGNWLKVNGEAIYDSKVWRKSGEGPTEIQEGQFTDSK
SKEFTSEDIRFTVNGSYLYATVLNYPEDGKVNIQSLAEKDASKLPHFHGIIKNISILGFEEKPSWNRTEDGLEITTDQVS
SDKPVVFKLLID
>A0A7G8BR72 2|Alloacidobacterium dinghuense.|PF01120,PF16757
MRVVVWGLVASCGLGAVAQQPNADDIVWQKSVAKYDKQRAAVLATVDKDAHEGPFQPNWGSLKEYKIPDWYQDAKFGIFI
HWGVYSVPAFGSEWYPRNSYRQGTPDFKHQVETYGPQTKFGYKDFIPEFKAQDFDAKAWAALFKESGAKYVIPVAEHHDG
FQMYSSDLSDWCAAKMGPKRDIIGELRTAILAEGIHFGASSHRAEHYWFMNGGRQFPSDVQDPKYASLYGPAHVGPDPDK
DQTGHPDTAYLNDWLARSGEIVERYHPELMYFDWWVEQDTFQPYLQRFAAFYYNQAAKAGQQVVLFRKNNAFPDGTTVLD
IERGQLDKIREQHWQTDTSVSQQSWGYIKGDTYKTPESIVWQLIDIVSKNGNLLLNIGPKSDGTIPDEAQSILKHTGAWL
KVNGEAIYGTRPWTTYGEGPTKVVAGSFNDSETKPYTAQDIRFTTKGKTLYAIALGWPSDGKLVIQSLGSGSGVKVGSVA
LLGSSETVHFTQESDGLHLDVPGQAPGDYAYSFKISPAGE
>A0A7G8BX09 2|Edaphobacter sp. 4G125.|PF01120,PF16757
MDVTRRALLKNATLAAAACKLNPGLMAQTANKVMPGKFKPTWDSLKQWRMPEWFRDAKFGIWAHWSAQCVPEQGDWYARR
MYLQGDPCYNFHVKTYGHPTKVGFKEIDHMWKAERWEPEKLMDLYVKTGAKYFMALACHHDNLDCFDSSHHKWNTMNVGP
KKDIIGTWEKLVRARGLRFSVSNHSSHAWHWFQTAYGYDLEGPLAGQRYDAYTLTKADGKGKWWDGFDPQELYTGRNMVM
PDGIKTIAEANAWHKQNDGRWLETVPPNNPEFVRTWYLRCQELIDKYKPDMLYLDDEELPLGQAGLDLVAHFYNASAKWH
GGETQAVVSAKEYTKEHMGATMLDIERGRAQGIMEAPWQTDTCIGDWHYKRSLYTEHKYKTPEWVAQALVDIVSKNGNLM
LNIPVRGDGTIDEDEYKFLDEFGRWMRAHGEGIYGTRPFKIYGEGLPDAADSHNFNENKGRKFGASDIRFTAKGDTLYVF
ALGWPEGGKLKVKSLAKGNSLYPKAIRGAEMLGGKGRLQVKQDADGLEITLPAKPADHLNAYGFKVLT
>A0A7G9BK17 2|Olivibacter sp. SDN3.|PF01120,PF16757
MKRRSVIKALGIAIPALWLSRSAAGSGLRTLHANAPIAKANFKPDWKSLEQYRVPDWFRDAKFGIWAHWGPQCQPERGDW
YARGMYQEGSDQYKYHVQKYGHPSKFGFKDVINEWKADKWDPESLLDLYKRAGAQYFVALANHHDNMDLYDSSHQPWNAV
KMGPKKDLMAGWAKAAKKRGLRFGASVHAAHAWTWYETAQRADKKGTLKGVPYDGKVTESDGKGKWWEGFDPQDLYAQNH
PLSENSLDDGMIHRQWHWGEGVNVPTKNYCDTFHDRTVELIDKYAPDLVYFDDTALPLWPIDDAGLRIAAHYYNTNQQKH
KGKLEAVINGKILDEQQRKCMVWDIERGQSNQIEEDPWQTCTCIGAWHYDRRIYDNKSYKSAKTVIHMLVDVVSKNGNLL
LSVPLRGDGSIDSEAQKTVEGIASWMDVNSESIIGTRPWKLFGEGPAMEGAAPLSAQGFNEGKNKPFTAQDIRFTTKGDV
LYAIVMGWPEAENLLVKSLTANNRRVKSVTFVGTNEKLKFKQTADGLEVTWPQVADGSQPAYVLKIS
>A0A7G9P3V6 2|Planctomycetales bacterium zrk34.|PF01120,PF16757
MNARSCIYAVLLLAFPVAMTLAEPPDPPALPQPYAQHVKQLVDEAAKVNAAGPYHPNWESLGRITEAPEWYRDAKFGIYF
HWGVYSVPAFGNEWYPRKMHQKKLPEYTHHVEAYGDPTKFGYADFVSRFKADKFDAEAWAELFKQAGARFAGPVGEHHDG
FAMWASKVTPWNAADKGPHRDIAGELEKAIRARGMRFVMSFHHARNNLWLKDGKWTGHYEFVKKDFPSLLNDPQRAILYG
YMPREQFIDFWLAKLVEVIDTYHPDLMWFDSWLHEIPEAARQQYLAYYFNRSKQSGQDPVVTFKQKDLPQDVALLDLEKG
RMDKLTEFAWLTDDTISRGSWCYTQSLTIKPTSVVLHSLIDIVSKNGCLLLNISPMADGTIPENQRQVLLEIGRWLKLNG
EAIYNTRPWKTYGGGPSSDKHEKGHFGGIADPKGGYTPQDVRYTVSKDGKTLYAIALGWPTGPIQLPHVKVVDASGGRVT
MIGHDGALKFSVNPMQHLVVTPPDLAESARPCKDAVVFKLVGFSLDESD
>A0A7G9QN99 2|Pedobacter roseus.|PF01120,PF16757
MRKTLLLGLMASSLMLGVKAQQHNNKVEKIVFKPTDESLKQYEYPEWFRDAKFGIWSHWGPQAVPRQGDWYAKNMYIQGS
EQNKYHVAKYGTPSKFGYKDLIPLWKAEKWNPEQLMALYKKAGARYFVTMGSHHDNFFLWNSKIHKWNSVNMGPHKDVVG
LWQRAAKKEGLRFGVSEHLAASFNWFQTSHGADKTGQFAGVPYDGRDPQYSDLYHLPADSANIKDWLTNNPGWHNQWLKN
VNELIDNYHPDLLYSDSKLPFGNIGREMVAHYYNQDIAKNKGKLEAVYTPKEASEGKWAQDVERGVLDSISPFPWQTDTS
IGDWYYRTGQRYKSANEIAQLLTDIVSKNGNLLINVVQTPEGDLEPDVIKIITEIGEWTKMNGEGIYGSRPWKVYGEGPS
TIKSNQKKGHFGGLTDTREYQSTDIRYTTKDKNLFAFCLNIPKGDIKMTLLGAKSKYLDKGIVSVTILGSKEKLNWTQEN
DALVIKKPADYPAWAVTGFKIEFKK
>A0A7G9SBB2 2|Sphingomonas rhizophila.|PF01120
MANRRRDGDEQLDFVAEFETRGSSGLSRRVVLAGGAAATGALATPSIAATQKVYASWQSLRDNYRTPDWYRDCKFGIWSH
WGPQSVPEQGDWYGRFLYMQGHPMYAHHLARYGHPADTGMMDILHRWTAERWQPEALMKKFVAAGARYFVSLASHHDNLD
CYASRHHPWNSLRVGPRRDVVGIWARAARRAGLKFGVSNHASHSWHWYQPAYGYDPEGPRRGQRYDAFRLRKSDGRGRWW
EGLDPQQLYTGPSMVAPDGLATIKAMNDWHDAHDGQWTEEAPPYGPFARQWLLRQKDLVERYRPDFLYFDNYELPFGSIG
LVAAAHYLNQAAARGQPVVMTAKKPTARSEGAFTEDVERGFSDRLRAVPWQTDTCLGDWFYNRGRFTDKSYKSARDVIQR
LADVVAKNGNLLLSVPQRGDGTIDSEEDAILDGIGGWLRVNGEAIYASRPWRQFGEGPTSLTAGMQNEGAFKGFAAGDIR
FTTRGGSLYALVLVPEPNGGRITVNSLPTGRASVAAVRMVGGGPLPFRQDDGGLHVTLPAGLGIVPVLKIDGELEHEVAG
IFGSGDGGGGETRRRASRYRHRPRRPPRPRLRPAHLRAIRRASRHRHLRRHLGGQGQRHSERRRLSQGRHCRPQGTKGPI
RAVARRMLRRRISLA
>A0A7G9WFH8 2|Caproicibacterium amylolyticum.|PF01120,PF16757
MQLNSFEKEYLEEIDRVVAAGPFHDTWESLAAFEPPRWLREAKFGIFLHWGLYSVPAFNNEWYPRNMYIQGKPEYLHHRE
TYGTQDKFGYKDFIPQFKAEKFDANEWAELFRQAGAKYVFPVAEHHDGFQMYRSSLSHWNAWEMGPHRDTLGELKLAIEE
KGLTFCTSSHRAEHWFFLSHGKEFASDIHEPLQRGDLYWPSMPEPNPEDLQSKPYPTEEYLTDWLLRTCEIIDRYQPAAL
YFDWWIQHEAFKPWLRKMAAYYYNRGAQWGRPTAICYKHDSMMFGSGIVEVERGKFAQAQPFCWQSDTAIAKNSWCYTDT
LDYKTPRQILLELVDIVSKNGNLLLNVGPKSDGTIPETDQKILREIGGWLHTNGEAIYSSRPWRKPAEGPTKEAQGQFTD
NQETPYTPEDIRFTVQGNSIYCIVLRWPEDGRVTVRSLSVSDDQNVPEFHGLIKELSVLGYAEAPQWNRDKDGLHVQAPF
VSSEYPVVLKAEVL
>A0A7H0IR45 2|Streptomyces roseirectus.|PF01120,PF14200
MSSARLSRRSVMKAAALAGGVAAFGLPQALWPATAEAYPVPAKMEWWYRARFGMFIHFGSYSHLGHGEWAFYNENWAKAP
YQTQVSEPFDPADFDAAAIAELAANAGMKYLVITAKHHEGYAMWDSDVAGFTDTTGTRQYNLHDYSGHRADVLAELKREC
ESRGVRFGLYYSIMDWSHGSQVANHTTNFSTMTLAARGAYIADMKAQLRELLDRYDPAVLWFDGDWCGNPATPTPDDWWI
ERDGQDLYDWLISRKPDLVVNERVKRDLGLGDFMCPEEKVPPAPLERPWETCVTMNGAWGYNQARENSYRSVRDLLREYV
TVVSRDGNYLLNVGPKGDGTLTPGTVNVLNGFAAWMRTYGDSIHGTSGSPFAAEPSWGKVTKKDGKLFAHVFTWPADGVL
RIPAVHNTVTRAYLLNNPAVSLAYTAGAGTIDVTVPAGAPHPDVSVVCVEVTGMPAVLADGVYRLVCANSGKALDNGDVT
TDGGPVVQWTPNGGTPQQWRLTHAGHGYYTLVSARSGKALDNGGVTTEGAKAVQRTPGTGASQQWAVSALGGGRYKLVNR
HSGKALDNGNVRTEGSAVVQWTSNSGTPQQWGVTRTGN
>A0A7H0IRA9 2|Streptomyces roseirectus.|PF01120,PF14200
MPSWTNRRQFLAGATCVAAASVAGGVFGAGGAHAAGGRAGAAPRRYTPDWPSVDQHPAAPEWFRDAKFGIYFHWGVFSVP
AFGNEWYPRNMYGAGSSENRHHIATYGDPAVWPYNNFVDGAKDLAGNTVQFKPQLKSAGGKFDPEEWADLFVEAGARFAG
PVAEHHDGYSMWDSAVNEWNSKDRGPRLDLLDLFGTAIRARGLRLLVAMHHAYNFTGFYENAPAQTDPSLKKFYGQLGPA
AENQLWYDKLKEVVDRARPDILWQDFNLVAVDEQRRLDFLAYYYNQAETWGKEVVATYKDGMNGRGEVFDYERGGPADLT
APYWLTDDSISSTSWCYTQGIGYYSAQQMLHSFIDRVSKNGNVLLNIAPMADGTIPQAQKDILLGIGDHLKRFGESVYAT
RAWTAYGEGPTKMGGGSFTRPTAGTAQDIRFTRNEANDVLYATVLGWPGASLRITTLDAHRIDLTSLRSVQLLNSTAGTY
IDLPTPVQDATGLRVSLPAAAPFTAQAYVLKLTFRGGIPALRPLQGAVAFPRARYGGPGTALGLGDHTAADLALAGLDRR
ALASLRLAPGYQLVGYAQDDLTGTSWTVSADSPDLRSTPIASLTVRLDPSAYFKLLNVTNGLALDSGGSVASGSPLGQWT
YDGSPNLQWQAVDLGTGYYKLVNRTNGMVADGWGATTNGSPVRQTAWNGGPNQQWKLTHRGDARYSLTNRTSGLALDGGG
SVPSGSPAKQWTYEASTNLMWTFGLA
>A0A7H0LD60 2|Sphingomonas alpina.|PF01120
MPAGWHRRGVLAGLAAMPAMPALARRGVVATGPVQPTWPSLVEHYRYPDWFRDAKFGIWSHWGPQSVPEQGDWYGRLLYM
QGHPMYRHHLETYGHPADTGMMEIQNRWTADRWDPDALMKRFVKAGAKYFVSLACHHDNLDCYDSAHHAWNSMRVGPKRD
VVGIWAKTARAAGLRFGVSNHASHAWHWYQPAYGYDPEGPRKGQRYDAYRLTAADGRGKWWQGLDPQALYTGRHMVAPDE
IDTIAAMDTWHAAHDGQWIETAPPGDARYARQWLLRQTDLIEKYRPDFCYMDNYELPFGPIGLAAAADYYNRSIRWHGKV
DVVLTAKQLKPYARFGLVQDVERGFSDRLWEEPWQTDTCIGDWFYNRARFTDRSYKSAEDVVQRLVDVVSKNGNLLLSIP
QRGDGTIDAEEERILDDLARWMAINGSAIFGSRPFHVYGEGPTQLAVGMQNEGSFKGFDTRDVRFTVKGGALNIFFLKPP
RGKVKIAALGATRWPGRIERVELLGGGEVTYRHGAEALELDMTAGPDIVPVVRINGRGIEPARNGGSARALVPTASRAPL
PV
>A0A7I8DJH3 2|Anaerocolumna chitinilytica.|PF01120,PF16757
MPEQKIMGENERKNYLEKIETVIQKGPFKDNWESLQQFEAPKWFHESKFGIFLHWGLYSVPAFNNEWYSRNMYIQGTEEF
EHHVKTFGPQKEFGYKDFIPLFKAEAFNPKEWAQIIKGAGAKYVFPVAEHHDGFQMYKSSLSHFNAYEMGPERNLLGELK
EACEEEDLCFCTSSHRAEHWFFMCHGKEFDSDIKEPLERGDFYWPSMEEPNHQELTSNPYPTREYLEDWLLRTCEIIDEY
RPRLLYFDWWIQHEAFKPYLKKVAAYYYNRGAEWGSKVAICYKHDAFMFGTGIVDVERGKFAEVKPYVWQTDTSIAKNSW
CYTDTLEYKTAKDIIYNLVDIISKNGNMLLNVGPKADGSFAEEDKKILEEIGSWLKVNGEAVYGSKIFRKSGEGPTKENE
GQFTDNQSMVYTAKDMRFTVKGDSIYAFVLNYPENGEVTITSLAKSKDQNVPEFHGIIKEVSILGSEEVPEWTEDYEGLH
VKTHTVHSNYPVVIRVKVA
>A0A7I8DNM7 2|Anaerocolumna chitinilytica.|PF01120
MPEKFEASFESLKNYECPEWFRNVKFGIWSHWGPQSVPMCGDWYARNMYIQGTDQYNYHIRHYGHPSKFGYLDLCKRWKA
EKFDPDELMDLYYKAGARYFVAQAMHHDNFFNYASKINRYNSVNIGPGKDICGMWKAAAERYHMPFGLTEHLGASFSWWH
TNKGADTYGPYKGVPYDGNNIEHIDFYHANNEHILPEGKMAQWLTENKKFHQYWLDTIKELTDLYHPDLLYSDSGLPFEE
EGYQPGLEAVSYLYNDSIKIHGKNQAVYNQKNREAEIYRVGVLDIEKSQLDQIQEKPWQTDTCIGNWFYDAKQKYKKPDQ
IIEMLVDIISKNGTMLLNILQRPDGTIDEEARFILEELAKWFEICGEAVYDTRPFRRFGEGDTRVMIEGFKEDKTEWNSS
DYRFTSKDNTLYAYLMKAPDSRVAVIKTLTSDEKVSAVSLLGYGPVDYSQYYGVLTVKLPAVLPTGYTNCLKINF
>A0A7L5A6N8 2|Granulicella sp. WH15.|PF01120,PF16757
MKSIIRLAALVPCAAPLALLAQTALPTPEQSQANIARQVARVHAEVADSNRDAPFHGNWDSLARYKAGDWFRDDKFGIFL
HWGVYSVPAFGNEWYSRNIYVPGNPANEHQVATYGPLTKFGYKDFIPQFKAEKFDAKAWVDLFARAGARYIVPVAEHCDG
FAMYNSDMTPWNASLMGPHRDVVGELAAATRAKGLNFGVSSHTAEHWWWYGRGRSFASDVRDQTPLTAELYGPAATMNMP
GPDGTVDDEKEPDPSHLEKWLPPSQAWLDNWLARSTELVDKYHPDFIYFDWWIAQPAYKPFLQEFAAYYYDSAAKRNQQP
ILTYKGESMPANVATLDIERGKLDQLRLLPWQTDTSISVHSWGYVENDEYRTAKSLIHQLVDTVSKNGNLLLNVGPKSDG
TIPEQARAILLQMGDWLSVNGEAIYASRPFTVFGEGPTKAPKNSTEKNKDIQDYTPQDIRYTTSHDGKILYATELGWSTT
HSLILHTLFRANPYLPAPVCSVQLIGSPNPIPFTQEIDGLHLTLPDTQPAGDIAYVFRILTQCPRSH
>A0A7L5DQK3 2|Spirosoma sp. CJU-R4.|PF01120,PF16757
MLTRRHLLKGMAGAVPAWYLSRLEGLAHPKAPLVAGEPMATGKFKPTWESLAQYQVPNWYSDAKFGIWAHWGAQCQPEDG
DWYAREMYDEGSGKYKFHLQKYGLQSKFGFKDVIHEWKADKWNPDQLLNLYQKAGAEYFVAMANHHDNFDNYDSKYQSWN
STRLGPKKDLIGGWAKAAKKHGLRFGVSIHAAHAWSWYETAQRSDKAGPYAGVPYDGKLTKADGKGTWWEGYDPQELYAQ
NHALSEGSANTSSIHKQWEWGNGASVPSKEYCEKFYNRTVDLINKYGPDLVYFDDTALPLWPISDAGLRIAAHLYNSNMK
RHGGKLEAVLNGKVLTPEQQKCMVWDIERGQSNQIEPYVWQTDTCIGSWHYNRQIYDKNEYKTPKTVIHTLADVVSKNGN
LLLSVPVRGDGSIDEKETAIVEGIASWMAVNRESIFGTRPWSVFGEGPAIESAAPLNAQGFNEGKGKPFGAEDVRFTTKD
NALYAIVMGWPTDGKVRIKTLRSGNTALKHTVNKVELLGQSGGLSFTPTGEALEVTLPDRKPTDYAHCLKIT
>A0A7L6B359 2|Micromonospora ferruginea.|PF01120,PF14200,PF16757
MSRPHLTRRSLLAALGAGGAAVAVGGVARPLPAAAAIPGPASYAETWASVGQHPAAPEWFQDAKFGIYFHWGAFSVPAYA
NEWYPRNMYNNGSNENNHHRSVYGDPSAWPYHNFINGARDKAGNLVQFAPRLKSAGGAFDPNEWAQLFADAGARFAGPVA
EHHDGFSMWNSQVNEWNSVARGPKLDLLRLHTDAIRARGMKVMVAMHHAYNFTGFYQWAPQQSDASLRKLYGQLGTAAEE
QLWYDKLREVIDQAQPDMIWQDFNLGRISEAQRLKFLAYYYNRAVAWDKEVVATYKDGLERGGSVFDYERGGPAERRDPY
WLTDDSISSSSWCYTVGIGYYSLNQMLHSLLDRVSKNGNMVLNIAPMADGTIPSGQRTVLLGIGDYLRRFGESVYATRAW
STYGEGPTQMGGGSFSTPRAGTAQDIRFTRNKANTVLYATILGWPGSSVNITTLAANRINLSSLAGVQLLGSTAGSYVNL
PTRTQDNGGLRITLPSASAPFSAPAYVLKLTFNGAIPTLGGSTGTWQRITNVTNGLALDSGGNVASGSALKQWSWDGSTN
LQWQLIDLGTGYHRIVNRTNGMVVDGFGQTTNGANAQQAAWNGGNTQQWQLTDQGSGRYRIANRATGLVLDGGGQVASGS
PVKQWTWDGSTNLMWTITGV
>A0A7M1TEA2 2|Thermoflavifilum sp.|PF01120,PF16757
MAAGLPAMAIPRLLHATGFSKKNGFSPDIAPGPFQPTRASLQHYEVPEWFRNAKFGIWAHWGPQSAPEYGDWYARNMYIQ
GSDQYQYHVKTYGHPSHFGFKDIIPTWKADRFDPDYLVGLYKKAGARYFMSMGVHHDNFDLWHSTYNRWNAVNMGPHKDI
VGLFRTAALKHDLKFAVSDHLWISYKWFSTSHGSDLSGPEAGVPYDGQNPDYWDFYHDINSVHTHLSWDETGIPESWKAH
WFKRIKDLIDQYRPDLLYCDGPIPFEDWGLAIVAHLYNSSYQRNGGREVTAVYTSKRQEDSLVGTCVLDVERGVVDTIWP
RPWQTDTCIGHWHYDVRAHYKTPKMIIDMLVDIVSRNGNLMLNFPLPNSGMLDDRELAILQAITEWMQINSEGIYDTRPW
KIFGYGPNSQPAKGTSFNERNRHALTADDIRFTTKGKSLYVFFMGWPSSLQLHIPQLGREHELSPGRIIHVRLLGYDDAI
SWTQQPDALVVQLPATAPSTLANALEVKWS
>A0A7M2REA6 2|Blautia liquoris.|PF01120,PF16757
MNNLAWDNLYREAPKWFRDAKFGLFFHWGPYSVPACQNEWYSRNMYAKGTEQNLYHEKTYGNLHDFGYKDFYPMMKGERF
SAKEWAELVRLSGARYAGPVTEHSDNFSMWNSKVNPVNSVNYGPHRDIVGECAKEFRAEGIHMLASFHHQWLWGWFMSSD
NEADVYIPDNEKFYGPALPLETNRYDPYRYPDQAFCKTWAKKICEVIDQYAPDVLYFDSRAYIIDEAYRYQVAEYYYGSR
NIHDGIITYKQEDFPKGIGVYDFERGQFSKPKDFPWQSDDRLEDNITWCMVQEPKYKSSERIIHQLCDIVSKNGNLLLNV
GPYADGSFHPDAIKILKEIGEWLSLNGEAIYETRPFSIAEEGPTAIIDTDFDVDKIEGQLNFCNTPDEHNEIFTAQDFRF
TTHGDTLYTIALGWPKTGEFHINSLKTNGIYKKTIQCVELIGSGEHLKFHRDARGLHIKAPESKPCESAYVFKING
>A0A7S7NMP7 2|Paludibaculum fermentans.|PF01120,PF16757
MYTTTRTLLTVLALSSSVAQLQAQDRKPDPIANLPITEGKFKPNDDSFQQYQYPEWFRDAKFGIWSHWGPQAVPRQGDWY
ARKMYDHDSVNRRTGAPAGQDPDNKYHVEHYGHPSKFGYKDIIPLWKAEKWDPDQLMTLYKKAGAKYFVSMGTHHDNFFL
WNSKLHPWNSVNMGPKKDVVGLWQKAAKKQGLRFGVSEHLGASYTWFQVSHGSDATGPMAGVPYDGADPKYAELYHGKAD
PDDKAWLTKNPVWQREWFDRIKELIDGYNPDLLYSDSPLPFGDVGRSMLAHFYNHDMAKNGGKLEAVYNCKQVSGGKWVR
DIERGVDKGISPEPWQTDTSIGDWYYRTGQKYKSSGEIVRMLTDIVSKNGNLLINIVQTPEGDLEPDMLKTLDEIGAWIA
VNGEGIYATRPWKAYGEGPSTKSQEEGRFGGLKDVPDKGYTAEDFRFTTSKDAKTLYAFCLGTPAKELRILSLGSNAKLA
DKAVASVHLLGSKKKLAYKQEADALVITVPAALPASAATGFKIQFAN
>A0A7S7NVX8 2|Paludibaculum fermentans.|PF01120,PF16757
MQVSRRNLLQMAAAAPVLAQGAKPVFEGHFESLAQYKCPDWFRNGKFGIWAHWGPQCVPKTGDWYARNMYIEGSPQYKYH
VEHYGHPSKVGFKDIVTQWKAEKFDPEALITRYKAAGARYFVSMGIHHDNFDIWNSKHHKWNAAQMGPKKDIVGMWAKAA
RKAGLRFGVTEHLERTWSWFNVNKGADKEGPYKGVPYDGNDPKYADFYLPPHEDNSRAFPLNPPDSWKKEWQARITDLID
QHEPDLLYTDGGIPFGEVGKSLVAHFYNQSIKRNKGKLEAVYNIKNVHDNVHGEFDPRCCIYDLERGYADKILDLPWQTD
TCIGDWFYKAGMQYKSAQTVVHMLADIVSKNGNLLLNFPLLPDGTLDAEESAVLDGITKWMSAHGEAIHDTRPWTKFGEG
PTQASGGMFSERSLKQYTAQDFRFTKKGEVLYAICLGVPAKQAVIQSLAENAPQKVQRVELLGRKQALKFQRSGQGLTVE
MPEGMSPDLAVVFKVS
>A0A7S7NY98 2|Paludibaculum fermentans.|PF01120,PF16757
MKRVDSVIAKGPYQANWASLEKFQVPAWYADAKFGIFIHWGVYSVPGFGNEWYPREMYLQDGKSKIFQQHVQKYGPQSKF
GYKDFIPMFKAEKYDPQAWATLFKKSGARFVMPVAEHHDGFQMYGSDLSDWNAAKMGPKRDVVGDLAKEVRKQGMHFTAS
SHRAEHWWFFDGGMKFDSDVKDPKNLGLYGPAQPKRLPGAKQDNQPSEAHMKDWLARTTELVDKYQPEVIWFDWWIEEPA
WQPYLQKFAAFYYNRGVEWKKGVAINYKNKSFPDKAAVLDIERGKLDATRPYVWQTDTSIGLKSWGYIDGEEFRTPDSLV
DDIVDIVSKNGLLLLNIGPRPDGTIPDEAKNILLSIGKWLDTNGEAIYGTRPYKVFGEGPTQVLTGGFTDRKQKPFTGED
IRFTTKGSTLYAIALEWPGKTMTVKTIGADQKIKSVSLLGSNAKLKWSQTPQGLKVEMPDQKPGDFAFALKIQ
>A0A7S7P0U6 2|Massilia sp. UMI-21.|PF01120
MTTALVLGSALAHGVEPPKPDPMGVPPSKLYDYGSMGPPATPEVVQAAIAGLDMPPAPGPFQPTWKSIAAHYRTPDWFKQ
AQFGLFIHWGLYSVAAHRNEWYEKHMYSSAESAWHAEHFGPHERFGYKDLIPRFTARKFDPDAWAALFKAAGARFVMPAA
QHHDNFALWDSRHTPFNAKAMGPRRDLIGELGVAVRKQGMKYGLGNHGVENFTFINPTAALETRLRSARADLFDPAWSDF
YNVADRSPAAMARFLTNWTERNFELIDKYQPDILWFDNGANLRVLDPLKLRVAAYYYNRAADWGKQVSISSKYVAYAPSN
DDSRQIGSIIDFEKVGRRSPPDIRPGPWMVDDNLGSTWGYTEGMSVAPMETILRRLVDTVAKGGTYLLNISPRGDGSIPD
DQKQVLLALGAWLEAHGEAIYASTPWKQYGEGEDIRFTRKGEVLYAIVLNGAGPVRIAALASGRTGRIAHVELLGENRPV
SFRQDAQALSLEAPQAGVPRAYRIRFH
>A0A7S7SJZ7 2|Paludibaculum fermentans.|PF01120,PF16757
MKTTWMVLIPMLAASAQQVQPGKPVEATWSSLAAHEVPAWLEDAKFGIYAHWGVYSVPAFGTEWYGRRMYDPKDIYGTYQ
HHRKTYGTQDSFGYKDLVPLFKAEKFDAAEWAAIIQQSGARYAGTAVVHHDGFLLWRSKVSRWNSAEMGPKRDLYGELVK
ALRARGLKIVATEHHMRTFNWYLPADRSFVDEQRKANFDIYDPRYADLYWNEFTGRKSDFMEKWQAKLLELMDNYRPDVL
WFDGGDFTSPGVETYVRNSLAHYFNAGAKWPAQVEVLNKFGTIKEYNFPRQFGMLTFEAGRDRPAEVDRPWIDDLSIARG
TWSYVDGMKLLTTREVLHGLIDRVSRGGGLLLSLAPKASGEIPANQKTILREMGEWLKVNGEAIYGTRTWKVHTEGSTEK
LITNNGQHTGWRFDECGAEDIRFTRKGDALYAIALGWPQSGHWLVKSLAGTQVKSVSLLGGVPLKWTQGAEGLRIEAPAT
QAGKYAYTFKIGL
>A0A7S7SR96 2|Massilia sp. UMI-21.|PF01120,PF16757
MKLLRPLPVALLLAASALPHAPAAESTPARKTLGVEARPIPPGPVQPAWDSLRAHYRVPEWFRDAKFGLFIHWGLYSVPA
AQSEWYARHMVRTPGVIKQHAERFGPQDRFGYKDFIPMFKAERFDPDAWAALFEASGARYVIPVAEHHDGFAMYDSALTR
WDAADMGPRRDLLGELMTSVRARGLKFGVSNHRMEHWGFMYPAEGLKTDLFDPAYADFYGPPQPQAAGMPSGLGEILEGG
AAPQSAAFQEEWLLRTQEQIDKFRPDILWFDNGINPRALDAVKLRLAAYYYNRAAQWGKAVTLNSKHDAFLAGTVKDYER
QWQAPHTPQAEVFQVDDALGDKWGYVAGMGHLSAQAVLYRLIDNVSRGGNLLLNISPRSDGTVPEDQAAVLREVGAWLKR
NGEAIYGTRPWQPDHESIVRYTRKGDILYAILLAWPDETLNLMALPQNIGRASSVSLLGAATPVNFRQNDAGMHVTLPAQ
RVGRHAWVLKIEGLKPGAAAH
>A0A7S8D6H2 2|Fusarium culmorum.|PF01120,PF16757
MITLPPKATALVALACALFPAATTAKADGPYEATWESTDKHNAAPEWYRDAKFGVYWHWGAFTTAQYASEWYPRNMYEPD
SDQRKHHTETYGPPEEWGYENFIKGAKDKKGNFVQFKPVLKSKGGEFDPEAIIKIVKGSGARFAGPVAEHHDGFSMWDSK
VNEWNPVNYGPKLDLVKLWADLVRENDMKLVIAMHQAYNYNGFFQWAPKTNDTSLQKLLGQLPRDEEDQLWFDKHREMLD
HVQPDVIWNDFSLDSPGECGSFEGPCAVDEQKRLEFLAYYFNRGEEWGKEVVTTYKHHDHGFRNTSAVDDWERGGPSNLV
RPYWQTDDAISASSWSYTVGIKYYSSKAMVHSLLDRVSKNGNMLLNISPMANGVLPEEQIKVLNDIGDFLSRYGEAVYDT
RAWDIYGEGPNQVEGGSFTAPLQGNSSDIRFTRNKEDDVLYVTVLGWPEDNLVSVKNLGSNALVDLKSLKSVELLGDKAG
DYVKVSEWEQSKDALDITLPSQPAESLAYVLKLTFDGEIPVPQPERGAAVFSEADATGKGVALALGTFDTVFLTEAGLKP
EEIRSIRVSDGTKATLFSGFRFTGESKELSAGEHEVEDGSVGSIVVSKI
>A0A7S8EC46 2|Phototrophicus methaneseepsis.|PF01120,PF16757
MPTPFEPTWESLANFTIPDWYPDAKFGIFIHWGIYSVPAFDNEWYSRNMYLQNNTAFEHHQEVWGAQSKFGYKDFIPMFK
AEKFDPDAWMSLLKEAGARYVVPVAEHHDGFAMYDSDYSDWTATKMGPKRDIIGELANAAREQDLVFGLSSHRAEHWWFM
NGGRDFDSDVQDPAYDDFYGPAKVTENSRHTSGDAWQSRDWQPRPHAKFLEDWLARCTELVDKYQPQLYYFDWWIRQLVF
EPYLQRFAAYYYNRGAEWNKGVAINCKNEAYPDGTVVFDVERGQLGDIRYPMWQTDTSVSKTSWSYVENHDYKETSAILH
DLIDIVSKNGNLLLDIGPKADGTIPEVEQAMLREIGGWLATNGEAIYGSRPWKKYGEGPTQVVAGEFSDTKREAFTSKDV
RFTTQGDTVYAMVMGTPEEGTVAIESLGSDKGLYTGEINKVSLLGSESALSWSQSGQALTITLPQDTPSAHAITFKIEA
>A0A7T7HZW5 2|Streptomyces liliifuscus.|PF00754,PF01120,PF14200
MSPGSLSRRTLLGAAGAAAAATALPVVPAFSGLVSEAVAADPQTNLNDMVDMRFGMFNHFNMGTFTDEEWAAPNQNPALF
APTAVDCAQWAAAAAASKMSYGVLTTKHHDGFCLWPTAYNDYNVANSSYKQDIVAQYVDAFRTKGLKVGLYFSIWDRTYS
VQAYDTRHGVAADQTIQPGDLTYMLNQITELLTDYGTIDMFITDGYAWQMGQQAVSYQRIREHVKSLQPDIVMIDHGGLS
VPFLGDAIYFEEPLGITSPTGNTYASMQGQTISNGWFWHPSTPTEGLMSKASILAHLTDLEPKYTSFILNCPPNRNGKLD
TNVVARLAEVGAAWSPDTSRAPLPTQMARAEHPVTPVSAYATGFHTGEGPMNAIDGLSDKGFETCWSTWGQSPSLPHSIT
IDLGGVWSNVSTLEYLPKQWNRSNSTDGDITSYTISTSADGTTFTQVATGSWTGDHVTKVAEWSARNVGFVRIQATSGTG
GYVNMGGIRIGGRTAEPTLLSRVLPGNATVYRLVNRNSGQVADVRGNGTANGTGILQWPWLNQANQKWTFASTGDGYFKI
KSVSSGKLMEVAGLSRADGGKVGIWSDDSVFQQHWAVTPTGDGYYYLTNRLSGLSLNVHGASTANGADIEQETYNRASQQ
EWQIIAV
>A0A7U4KIF0 2|Paenibacillus sp. FSL P4-0081.|PF01120,PF16757
MEEVSSLSKPSLHELRRQKKLEIKDTVENGPFRAEWKSLEEYSVPRWYEDAKFGIFIHWGVYSVPAFGTEWYARNMYREG
TEVYEHHLKTYGPPDTFGYKDFIPQFTAEKFDAEEWAALFKRAGAAFVVPVAEHHDGFAMYDCPYSEWTAARMGPRRDII
GELGAAVRRHYMTFGVSSHRAENWWYYNGGRELPSDVQDPKYAELYGPAQPCYGDPAYPLPILPPNEEFLDDWLVRTCDL
IDRYGPQLVYFDWWIEQPVFKPYLQKLAAYYYNKAAEWGQGAVINYKFDAFAEGTAVYDMERGQLADINPEVWQTCTSVG
ETAWCHIADHKYKTSGVILGDLVDIVSKNGVMLLNVGPRADGTIPEEEQQLLLEVGDWLAVNGEAIYGTRPWKVYGEGPT
QIVSGTFNDTKRSPFTPQDIRFTARGGELLYAAVMGWPEGGTTVIETLGIRSKQLAGEILQVELLGWKGELKWSRAGEGL
IVELPSDMRSRGILVLKIKYSTPEAAK
>A0A7U4LF22 2|Sphingomonas hengshuiensis.|PF01120
MVGFSKREVLAAPLAALGFAPAYSRDRSLRAQDALPSPAIGPFDASVASLKTYRAPAWFGDAKFGIWSHWGPQAVPRQGD
WYARFLYVPGHPHYDHHLKTYGHPSEFGHKDIIALWKAENFDPDALMHKYAAAGARYFVAMGVHHDNFDLWNSKHHRWNA
AAMGPRRDIVGAWRTAAKRLGLRFGVSEHLGASYTWWHPSHLYDQFWPKLGLRYDGADPRYTDLYHDNRDEPFVNTPASW
YTTNPAFHRHWLDRIRDLVDSYQPDLLYTDGGLPFGEVGRALVAHLYNSSIARNGTLDAVYTCKDSGSGEFHKEAVVQDV
ERGVLAGINPLPWQTCTSNADWFYSDHHPFKTTGEVVTMLADIVSKNGNMLLNISQYPDGSLPPQSEQLLAELAAWMKVH
SEAIHGTRPWKIHGEGPTTPKPGMFNEKAEYTAQDIRFTTKGAALYAITLAEPRGTVAIRALALDNPHERRRVRSVRLLG
HPGPIAYRQTDSALVIDVPTTLPARHASAFKIGFGA
>A0A7U5BEX7 2|Sphingomonas hengshuiensis.|PF01120,PF16757
MPMRPWMRLSLVTAASLLAVQAASAQTYKTEAVDRQVAAVEAKLKRGTLKPDWESLGGFRAPEWFRDAKFGIFIHWGPYA
VPGFANEWYSRNMYVPGNTAFTYHQNVYGPQSRFGYKDFIPQFKAERFDPAGWIALFKQAGARYVIPVAEHCDGFAMYAS
GMTDWNAVAMGPKRDVTGELAQATRAAGLHFGLSSHRAEHYWWYNAGRGYDSDVNDPRYAGLYGPAAPRTLPADSPDSEP
HPSHLENWQPPDDAFLRDWLARSTELVDKYHPELIYLDWWTMAPRFDPYLRKLTAYYYNEAKARGQGPAITYKGEHFPAN
AALLDIERGKLDSMRLLPWQTDTSVSIGSWGYAQNDRYRTAKSLVGDLIDIVSKNGNLLLNVGPRADGTIPEEAASVLRG
IGAWLAVNGEAIYDTRPWKYYGEGTTFAATGEKSESANKTFTSSDIRFTTRGETLYAMGLDRPADGRVLIKTLYAGTPYL
ERPIASIEVLGGSAVAWQQTAKGLAITLPAANDAERMPYALRIRFAPGGRAVSAR
>A0A7U5BF93 2|Sphingomonas hengshuiensis.|PF01120
MNISRRETLGVFGAAGAAGAMGGSASALAQPAAGPFTADWASLAKGYRAPDWFRDAKFGMWAHWSAQCVPEEGDWYAREM
YRQGTRANKAHVAKYGHPTKFGFMEITNLWKAEKWQPERLITLYQRAGAKYFVALANHHDNFDTYTSTHHPWNSTRIGPR
KDIIGIWSKLARERGLRFGVSNHSAHTWHWFQTAYGYDPEGPMRGQRYDAARLTAADGKGQWWNGLDPRTLYAKPVMPLP
DSVTTIVEANEIHQRTDRLWSEAIPAQNPEFARNWALRCRELIDKYQPDLLYFDNFDLPFQQIGLEIAAHYYNANRAWHN
GNLEAVLNIKMVPPERRMGLVEDVERGGKSYIETYPWQTDTCIGDWHYDRALYERDGYKTAATIIHTLCDVVSKNGNLLL
NVPMRGDGSIDEKEERIVEEIAAWMGHFGEAIYGTRPWRIHAEGPTKPNSGMFAEGGPKSPYTARDVRYVRKGENVHGLV
MGWPDDGIVRLTLWSRNNPVGRGEVERVTVPGSNAPLPFKRTDAALEVTVPQGLRNTIGIPLILSGRGLTDGSLADV
>A0A7U6QLB9 2|Lachnospiraceae bacterium KM106-2.|PF01120
MEKEKYLREIHEVIANGPYNDTWSSLSEFEIPSWFLKAKFGIFIHWGLYSIAAHNNEWYSRNMYRQDKEEYEYHRKTFGD
HKTFGYKDFIPLFKAERFDPSEWAELIKEAGAKYVCPVAEHHDGFQMYQSELSKYNAKDMGPHRDILGELKTEFEKRDLK
FCTSSHRAEHWFFMGHGKHFDSDVKEPLQCGDFYWPSVSEQPDEQSLYSKPYPNEEFLTDWLLRTCEIIDRYQPKILYFD
WWVQHEAFKPTLRKIAAYYYNKGAEWGIPTAICYKHDAMAFGSGIVDIERGKFSEAKAYHWQTDTAVAKNSWCYTTTLDY
KTSYEIICYLIDVVSKNGNVLLNIGPKGDGSIPDGDKKILKDIGSWLSVNGEGIYNSKVFRVAEEGPTKEEEGQFQDQAG
EKVYTSEDFRFTVANGCIYAYVLHYPENGEIRIKALADSLDQNKPHFHGIIRSVEILGFDEVPEWETNEEYLSIRTKDVR
SDMPVGIKIVTD
>A0A7Y3TKS9 2|Flavobacterium sp. CLA17.|PF01120,PF16757
MNLKISMKVSLSIAVFMLFSCLLKAQENFPLPVGEAKEQVAAGKFKPTWQSLSQYKVPDWFRNAKFGIWAHWGPQCQPEQ
GDWYARGMYEEGSDYYKWHVAHYGHPSQVGFKDVIQDWKAQNWDPEKLVKLYKRAGAQYFFAMANHHDNLDLWDSKYQEW
NSVRVGPKKDIINGWSKAAKKEGLPFGLSVHAAHAWMWYETAQGADKSGEFIGIPYDGKLTKAAGKGTWWEGLDPQELYA
QNHEVSKGKGWNWEWQDKSSWPSQAYCENFYNRTMDLINLYNPDLLYFDDTALPLYPVSDAGLKIAAHYYNHNMASHKGK
LEAVLFGKILTEQQKECMVWDVERGAPDKPQEKAWQTCTCIGDWHYNRKVYDENRYKSAASVILALVDIVSKNGNLLLNI
PVRGDGTIDDKEVAVLEGIAAWMDINKESIFDTRPWKLYGEGPAVDLSNPINSQGFNEGKIQYSAKDIRYNQKGNVLYVT
VMDKPTENILLKSLAKKEGTGKIKKIELLGSKEKISWKQVADALVIIKPKFIPNNIAIVFKITMK
>A0A7Z2VPV8 2|Cohnella sp. MFER-1.|PF01120,PF16757
MNHENGLITEVRKLRDIHANYLKTIDDVIRKGVYKDNWASLSEYPEPIWYRNAKFGIFIHWGIYSVPAFGSEWYPRNMYL
QGTKEYEHHIQTYGAHKDFGYADFIPQFKAEKFNADEWVALFKAAGAKYMMPVAEHHDGFQMYDSEVSEWNAAKMGPKRD
VVGELKEAAEKEGIVFTASSHRAENFWFFGGGRRFDSGIQDIALKEPYGSADSMYDSAEISATHDIYSAPPNQEHLEDWL
VRTCELVDKYQPKIVWFDWWIHNVAFKPYLKKFAAYYYNRSQEWGVDVAINYKYDAFAFGTAIFDVERGQLSDIRPKLWQ
TDTAIAKNSWGFTNNNDFKNPVDLVCDLVDIVSKNGCLLLNIGPKSDGTICAEEAEVLRGIGKWLEVNGESIYDTTYWKI
YGEGSTEVPEGAFTDVNRAAFTSEDIRFTYRAPYLYANVLSWPENNEVLIRALKAASKQFEGHIEKVELLGFAHPVSFER
NEDGLKVKADGKIDTKYPVCLKITLD
>A0A7Z2VQ46 2|Cohnella sp. MFER-1.|PF01120,PF16757
MNDKNVGPLQKERLRKIDKVIHEGSYEAEWYSLGKYSIPSWYEDAKFGIFVHWGVYSVPAFGSEWYARQMYQEGMPAYEH
HVNTYGTQDKFGYKDFIPLFKAEKFNADEWVSLFKQSGAKFFVPVAEHHDGFPMYDCPFTEWNSARMGPQRDVIRELADA
ARRQHLVFGVSSHRAENWWFFNGGTTFDSDVQDPRNAGLYGPAQPCDPNRWVPATQPNEPFLDDWLARTCDLIERYEPQL
LWFDWWISQPAFKPYLKRLAAYYYNLGLEWKRGVAINYKDDAFAEGTAVFDVERGQLSDIRPLFWQTDTSVSENSWSHIS
HHKYKTAESLIGDLIDIVSKNGALLLNVGPRADGTIPEQEQDILLRIGQWLAVNGEAIYSTRPWKVFGEGPTRVESGSFN
DTKRSAFTSRDIRFTVNKDRLYAIVMAPPDDGKVVIQSLSDSLRLYPQAIESVEMLGYRGSVDWSRGEDGLTITLPSDYS
AQGAFAFRITRLGI
>A0A8A4ZGD8 2|Pengzhenrongella sicca.|PF01120
MTGRAQNLPRLDVSALPAPVDVSDNRTALAEVAAVVAAGPYSADWASLRRYTPPLWYRDAKLGLFVHWGVYSVPAFANEW
YSRSMYLEASPSFAHHVATYGPQNEFGYKDFIPSFTMERFDPHEWAALFRRAGAQYVVPVAEHHDGFAMYDSGRSRWTAA
NLGPRRDVLGDLLAAVDEAWMVRGASTHRAEHWFFMNPGMRFDSDVRDPALQDFYGPAQREETAPNERFLEDWLLRCVEV
VDRYRPQIVYFDWWIEQPAFEPYLRTFAAYYYNRAAEWGREVVIHYKWDAFAPGSAVYDVERGTVAGIREELWQNDTSLS
RSSWCWVEDHVYKRSRDIVAELADVVARNGVLQLNVGPKPDGTIPDAERGILEDLGAWLARNGEAIYGTRPWTVAAEGPT
RVAAGSFTDGAPTDFGPADIRFTRRTDLTGEYVYAILLAEPTDRVARVRSFAATSGLLERGVRAVTVLGATGEVSWERTA
DSLDVVLPDGLVSEHGGPVVKLALELEPTLPRTDFLHG
>A0A8F5GSB1 2|Saccharolobus shibatae B12.|PF01120
MPRNSYEILKSLPVPSKGPFKPTWSSLKKYRIPTWFANSKFGIFIHWGVYSVPAYANEWYPRYMYMPDRSEHQYHLKNFG
PVTDFGYKDFIPMFSAENWDPYEWAKLFKKSGAKFVVLVAEHHDGFALWESNYTRWCATKIGPKRDIVRELREAVEGQGL
IFGISYHRAEHWWFFDQGMKIESDVRDPKYFDLYGPAQPASLNPRDPPSKDNAPPDDEFLMDWLLRIIEAVEKYRPWLVY
FDWWIANPSFQPYLKAFASYYYNRSYKWGIEPVIIFKQGAFEEGTAIPDLAERGTIKNVYPSTWLADTSIDYKSWGYIKD
AEYKSPSFILSHLGDVASKNGVFLLNIGPKADGTIPEEAKRILLDVGDWLNVNGEAIFGSKPWRVYGEGPSEINDGGFFT
ERKIVLGDQDVRYIVKDYYPRQRHIYAIIFGKPKEITLRSFMKNLKLTEEGVIVDVSRLDGKGKLEWGLSDEGLKIKIEE
VTRAPLVIRVILDYRLGSSIQ
>A0A8F6TNI8 2|Sphingomonas sanguinis.|PF01120
MTANRREMIGGAIAAAALAPAAASAVTTARQATGAGRALNVPAPARFTPDWESLTSGYSVPDWFRDAKFGMWAHWTAQCV
PEEGDWYARNMYIPGTRAYKHHVKKYGHPADVGFMQIQNMWKADRWDPGRLLDLYKKAGAKYFMALANHHDNLDTYNSKY
HAWNTTRVGPRRDIIAEWEKGARARGLRFAVSNHSAHAWHWNQPAYGYDPAGPRAGERYDAYKLTAAQGRGQWWEGLDPQ
QLYVGRHMPMPDGIRTEAEANAWHDATDGMWNEGVPAGNFAANWLLRVKDLAEKYRPDMVYFDNFDLPLEQYGLDFTSWF
YNQSMKWNGGRLEAVVTSKVTPPQRRMGIVDDVERGGKNYIERFPWQTDTCIGGWHYDIDTYNNDGYKTPANVIHTLCDV
VSKNGNLMLSVPMRGDGTIDDKEEKVVNGIAEWMGRYGEAIYGSRPWKLNGEGPTRPNSGNFSEGGPKSPYTARDVRYVT
RNGNLHALVMGWPEDGIARMTLLGQDNPTMAGQIQRVMIQGDNTPLPFKRTAEALEVTLPQGARHEIGVPLVISGNGVTA
>A0A8F7G8A7 2|Pedobacter sp. D749.|PF01120,PF16757
MKILKTSVCFAIILLGFTTIRAQSTNKKSAVKEVTPIPQIPPPGAIDSTPMGDWNSFSEVKLNLPIYPGPFKPTWESIES
NYPGDPAWLRNAKFGIWVHFGPQASGESGDWYARRLYTPGTPAYKKHQEKYGHPSEAGYKEVLRDWNPKKLDPAKLAKIY
KDAGAKFLMIQGVHHDNYDLWNSKYQPWNSVNIGPKRDLLREWAKACRANNIRYGVTFHHEYTWWWWQTAFGSDTEGAKK
GIPYDGNLTLADGKGKWWEGYDPRMLYGIDLREYKGVAEKSHSRSSPPSPGIFSKHLDYAKWYATNWAMRMMDVVEHYDP
DFIYTDGTVQGPFTGNGTGTGYKADAMQSVIADYYNRTMAHRGKVNTFSIVKFRDKTSGIVTTEEFAVPENIKTNQPWIA
EAPVGDWYYAPNFTYDSGMMIRYVIEAIARDGNAALCVSLLPDGSLDEGSLKMLKEVGIWMRRNGEAVYGSRSWKIPGEG
EQQNGKLKMLPGGKLGQKQAEFKFSKEDFRFTVGKTGSLYAFCMTAPEKGAELKIKSLGLEQNYLNKAIKNVSLVGYKGK
LEWKQQNDGLIINCPSEMPYATAVVFKVD
>A0A8F7PKK0 2|Mucilaginibacter sp. 21P.|PF01120,PF16757
MQRRTLLKNMLVGLSSAYFTKSYAGRVLKAPYAPERFKPTWSSLQQYQVPEWFRDAKFGMWAHWGPQCQPEYGDWYAREM
YMEGSHKYKYHVQKYGHPSKFGFKDVINDWKAEKWDPEELVSLYKNAGAKYFMALANHHDNFDLWDSSYQKWNSVRMGPK
KDIIGGWAKAAKNNGLRFGVSVHAAHTWSWMETAQRADKEGPYAGVPYDGKVTKAEGAGKWWNGEDPQQLYAQNHPLSKN
SEDNGMIHSQWAWGNGVSMPSKAYCDKFLNRTIELIDKYGPDVIYFDDTVLPLYPISDAGLKIAAHMYNTSIKKHGKLEA
VIFGKILDEQQRKCLVWDIERGQTNSIEPLPYQTDTCIGAWHYDRPIYDRNEYKDAKTVIQMLLDIVSKNGNLMLNIPVR
GNGTIDEKERIVVEGITKWMKVNSECIYSTRPWKVFGEGPAIESSAPLNAQGFNEGKNRPYTSADFRFTKKGNVLYAAML
DKPAEGKAVIKSLAVTNSGRVERVGLLGSNNNLEFKQTAEGLEVSLPTTDSQVAYVFKIQGDMT
>A0A8F8EBZ2 2|Caulobacter vibrioides|PF01120
MEDAELQGSRRMTFTRRDLLAGAAALSASPALSAPRFQPSWESLAAGYKVPDWFRDAKLGIWSHWGPQCVPEFGDWYGRQ
MYQQGNPFYDHHVKTYGHPADFGFMQFIPRWKAENWDPEGLMKTYVEAGAKYFMSMANHHDNLDMFDSRHHAWNTVRLGP
KRDIVGTWAKVARAHGLRFGVSNHGAHAWHWWQTAYGYDAEGPRKGQRYDAFRLTKADGKGQWWEGLDPQDLYTGRNMVI
PDGIDSIAAANAWHDANDGQWVETPPPNNPGFVRNWLARQNDLVERYRPDMVYFDNYGLPLGQAGLDATAHYYNLRRGDV
VVTGKKLSPLQRRAIVEDVERGFSDRLREEPWQTCTCIGSWHYDRPLYERGGYKSGREVIQRLIDVVSKNGCLLLSIPQR
GDGSIDDLEKTVLADMAGWMAVNAETIHGTRPWRVFGEGPTRLVEGMHGEGAAKPFEAADIRFTTKAGVLYALAMDWPQG
EMRIKSLSGTEGQVRRVGLVGGDQALPFRHEADALVVRLRDHRPAFTPALRIEGPGLA
>A0A8F9ZC01 2|Pseudonocardia sp. DSM 110487.|PF01120,PF16757
MQPGPYDASFESLRQFRCPDWFRDAKFGIWSHWGAQSVPRQGDWYARNMYIPGTATYRHHWRTYGHPSKSGYKDIVTRWK
AERFDPDALADLYARAGAKYLVAQAVHHDHFLNYPSAIHRWNAGAMGPGKDVVGLWHDAARARGLRFGITEHLGATYTWM
ARSKDADSVGPYAGVPYDGNDPEFEDLYLPGPVGRDRSTGAAVQEPWYAPDPWWHRRWLDLATEMIDRYRPDLFYSDGPL
PFGDGAFEPGLRAVAHLYNTSAAGHDGENQAVYNQKGRRPDLEAIGVLDVERSQEPAVRPDVWQTDTCVGQWFYDDRAEY
KTPGHVIELLIDIVAKNGNLLLNIPQLPDGTIDEECTFLLEELAGWITVCGEGIHGTRPFRVSGEGPSQVAIEGFREDAV
AWTAQDYRFTRRDRTLYAFQMRWPADGRAVITSLDPGERVSAVRLLGGEELPFEQRAGQLTITLPPRPPTRYPQCLALQL
>A0A8G0APS2 2|Bifidobacterium asteroides.|PF01120
MTKSEQEFRPLREEVAGAGDLSRVDAEISRGAFKADWASLCAMEPPTWFTDAKFGIFTHWGLYSVPAYHNEWYSRNMYIK
GYPEFDHHVKTYGPQKEFGYKDFIPMFKAERFDPDQWLDLFRRAGARYYMPVAEHHDGFQMYRSELSEWNAFDKGPHRDL
IGELRRATLGQGLHFALSDHRAEHWWFMGHGQEFDSDVHQPMKRGDFYWPAMPEPDNQDLFGKPYPAKEYLDDWLLRVCE
VIDAYRPELLYFDWWVQHEAFKPYLQRLAAYYYDRSVEWGVPAAICYKMDGMAWGSGIVDVERGGFANPTPFVWQTDTAI
ARNSWCHTTTLDHKSVAEILAALLDAVSKNGNLMLNVGPCADGSIDPEEEEMLESIGRWMDVNGEGIYGSRPWRVAQEGP
THPAAGSFADQTEAVFTPEDFRFTSVSGAIYAYQLKPSTDGRALIKAFAPRGKEGSVFQGIVRQVSQLGAGPVSYELTDR
GLKVQGLENLTGTTATGLPLGIRIDVE
>A0A8G1LDG1 2|Prolixibacteraceae bacterium.|PF01120,PF16757
MKRALWFCLIGVISISIVSAKKKNKKDTKKLTDSSIQSYDWKKPYSAEWGGLKKQPIPEWMLDAKFGIYTHWGIFSVPAH
GGPDYVKSLYTAGDKDVRGTKAYHRAKYGRIKDFGYKDFVPMFTAEKFDAKEWVSVMKEGGVKFAGICLSHHDGFCLWDT
KYTDFNSMQQGPKRDIYGEIAKEVRNADLKLAATFHMARTYGYVLRKNRNKFTPYQKENWDIFKDENSNIYLDPEKMPKE
EYGKRWSGQVREVIDKYRPDVLWFDGISGSIKNNEVPEDSVTSIFKYYYNKKGVSGDEVVICNKLPGSKMWNFPLGFGLR
CYENCRDMEEDPKGYWLADRAIGYPWCYVNNKKYRQREDYQTRSLIDIVSRGGIFFISLTPKGDGSIPEEEVAIMKGMGD
WLKKNGEAIYNTRRWKISGEGTAKMLNWSKNKHAYRWNFHGLSAEDIRFTRSKDMNKIYATVLGNPKSHQYTIKCMKRGE
KLSTKNKIDSIEFLATGEKVKWERTAEGLTIYFPKNTAKIDDIANAFKITVKGKLIL
>A0A8G1LKC3 2|Prolixibacteraceae bacterium.|PF01120,PF16757
MKKIASTILLLFVFLIGSAQEKKLTWEELKNEFECPQWFENAGFGVWAHWGAQVQPEMGGGWYARHLYMPDVGKQLWGKN
AYKYHCEHYGHPSEFGYKDVLNEWKAKNLDTDVLLKYFKKIGAKYFMILANHHDRFDNFNSTYFEWNSVNVGPHKDIVGE
FEKSSRKYGLPFGVSSHDDRFLKWWLPAFGADKTGPYKGVPYDGHMTKADGIGKWWEGLDPANLYGLPPEKRTPEWETKM
KETWVKRHRELVTKYDVDMLWFDGHDFPYGKYGKEVCTDFYNYKLKKYGKLNAIVCGKFTDEPSTIKDFEKGGSSIILPK
RWQGTLSINSWFYKKDRPNKHNARTVIETLVDVNSKNGNLLLNIALLPDGTMPKDQKEIFDKVGEWMKINGDAIYACKPW
KIYGDNLRSDANHANSDNIREVDAKELKKQLQNDQFNQRTIASPMFHSNEVRFTTKKGTLYMFVLNPQKGQIKIPSLGTS
SKQQPGHIKSIKMLGARKKVDYQQKEDGLILNVPNHRPTNFVTVFEIKGVD
>A0A8J8MEK3 2|Vallitalea guaymasensis.|PF01120,PF16757
MKNIKDYLETIDQVINKGPYEDTWESLREYKEPKWYKDAKFGIFIHWGVYSVPAYGNEWYPRNMYIEGSKEYEHHIKTYG
KHKDFGYKDFIPMFKGEKFDADEWMELFADAGAKYVMPVAEHHDGFQMYDSELSGFNAAKMGPEKDIIGALKKAAEERDI
VFTASSHRAENYWFMSGLREFDSGLEDIQFQEPYGYAVKLFENDDLHETTHNIHSQGPSTEHLDNWLVRTCELVDKYQPK
IVWFDWWIQNVAFKPYLKKFAAYYYNRAAEWGEDVAINYKFDAFAKGTAIFDVERGQLASIRPRLWQTDTAIAKNSWGYT
ENNDFKTPESVVCDLIDIVSKNGCLLLNIGPKSDGTITQEEENVLRSIGKWLRINGESIYDTEYWSTFGEGPTEVIEGAF
NDEKRSPFTSEDIRFTYNAPYIYANVLKWPDNDKVVIKSLQKGSKYFAGDIMDVKILGYDDDLNYKQDQEGLIVTTSKTI
NTTYPVCIKININ
>A0A8J8MJI8 2|Vallitalea pronyensis.|PF01120
MKRFNPTFESLEEYTCPKWFRDAKFGIWSHWGAQSVPMFGDWYARNMYIQGTPQYYYHLRHYGHPSKFGYKDIVKLWKAE
KFDPDALMDLYYKAGARYFVGQAMHTDNFFNFPSKYNRFNSVEMGPKKDICGLWKQAAKKRDMYFGLTEHHGCSFQWYAP
NKRSDKYGPYAGVPYDGNDPEYRDFYYDNYEHLDNESDDPVAYPWYTTNEKFFQYWLNVMKELIDMYQPDLLYTDGGLPF
GEWRVSNSDDERFKTGLEAVAYYYNTSIDLYGENRFIYTQKDRRKDIYRVGTLDIEKSQLTDIAEEPWQTDTCIGNWFYD
VQKAYKKPGHIIEMLVDIISKNGQMLLNVLQLPDGSIDDEARYILKELAAWFAICGDAVHSTRPWRIFGEGDSLVDVDSG
FNETAVAWNSSDFRFVTKGNTLYAFMPTAPKNRVTVIKSLTPKEKVISVKLMGGRSLAYSQNFGALTVQLPQELPTPYTN
CLAIELNR
>A0A8J8MMW1 2|Vallitalea pronyensis.|PF01120,PF16757
MNKDPMQYNEDWQSLKQHKTPEWMMDGKFGIYTHWTPVTVATKDNHGDWYGYTMYMDKHTLGWNGEIVQNKPHAAYKYHV
EKYGSPDKFGYKDLIKLFQPKKFDAQEWADIFEKAGAKFAGPVAVHHDNFSMWDSKITRWNIKENSGFDALGELEKAIKG
RGMKLITTFHHSYSWNFFIEAYKFDAKDPQYADLYCVPHERIEPPSEEFEDIWYEKLNEVMVNYQPDLIWFDMGFENISD
TSRKKFMARYFNLSNDWQKDVGVCYKIKSNPPLPPETGILDFELGRSDQLLDNFWVTDTSFGPWFYQDQMKDGTGLKTAN
DIITMLIDIISKNGSLLLNVPPNENGEIIPYLKDTLTDIGNWLRKNGEAVYNTRPWKIYGEGPTKLDKPFGGFNETKGFK
YSPEDIRYTRSKNNKTLYATVLAWPGENKQVTLNAFSKGMISPSITVERISIIGYDDDISWTQNDNGLIITLPDTKVDDT
FVIKIETKNDVMAIDVTDDFVSEHPNNKKSDSNFMA
>A0A8J8MQ75 2|Vallitalea pronyensis.|PF01120
MKKVHDYLAVIDKVIEDGKYKATWASLMNHKVPHWYQHAKFGIFIHWGVYSVPAFGEWYPRWMYKPHEQKYGQYFYKYHI
ENYGSLKDFGYKDFVPMFKAEKYNPAGWADLFKEAGAKFVMPVAEHHDGFQMYDSDLSEWCATKKGPMRDCIGELKEALE
ERNLVFTTSSHRAEHYWFSCGGRDLDSDIQGDIPYGHLYWPSYKEPYDTQADYNYVEELDKDFLDDWLARTCEIVDKYQP
KIVYFDAWNQTTAFKPYMQKFAAYYYNRGIEWGKEVTINYKFDTMMQSTAVPDIERGQLSDISPMFWQNDTSIATNSWCY
NKNNNYKKTHDIICDLVDVVSKNGSFLLNIGPKADGTIPDKEVAILKEIGKWLHLNGEGIYHSTYWKKYGEGPTKTVEGH
FTDTLREPYTSEDFRFTFKDGVLYAFALTWPEDGCVRIKTLARNSSHYCGTIKDVEVLGAPDGCQFQLCSDYLSVWAKGI
VTKNPVCIKIHIE
>A0A8J8SG88 2|Vallitalea pronyensis.|PF01120,PF16757
MSKVQAYLTLIDQVIEEGPYQDNWASLSKVKEPAWYKNAKFGIFIHWGVYAVPAFGSEWYIRNMYQPEHPVYAHHVKTYG
SPKEFPYVNFIPMFKAENYEPKEWAKLFKDAGARFVMPVAEHHDGFQMYDSDLSTWNAVQMGPKRDVMGDLKKAVEDQDL
VFTASSHRAENVWFCNGAMAFDSGLDSEGYIEPYGYRVKVDGTIANPTPKQDYGDSIPKAHLEDWLARTCELVDKYQPKV
VWFDWWIQNIAFKPYLKKFAAYYYNRAVQWGIDVAINYKDDAYAKGTAIFDVERGQLAEINPRFWQTDTAIGKNSWGYTE
GNVFKEPENIVCDMLDIVSKNGAMLLNVGPKADGTITDEETAILRAIGEWLKKNGEAFYDSTYWSVFGEGPTAIIEGQKM
ERQAKGYVKGDIRYTYKAPYVYAHVLKWPKDGKVTLKSFALGSKHFKGIIKDITLLAFDHHVNTIRNEDGLHLSIDDKYD
TIYPVTVKIQID
>A0A8J8SIH9 2|Vallitalea pronyensis.|PF01120,PF16757
MRSIMKKYKANFESLRNYEVPEWFKDAKFGIWSIWSPQTLAMCEDWYARNMYIQDTPQYLYHLRTYGHPSEFGFKDMCDL
WKAENFNPDQLMEKYYKAGARYFCSMAMHHDHFFNYDSDINPMNSTKVGPMKDICGMWKKAAEKFNMPFGITEHYGATFS
WWTTNKGCDSHGPYKGIPYDGNNPEYRDYYFDNYEHVKRDEKGCLLDVDKIQWYTDNKKFHKEWVAVMKEIIDKYEPELL
YTDGGLPFGDAIIDAEGVMLNEDDALFKPGLEAVAYYYNKSIEKYGKNNYVYTQKDRREKVYSIGVLDLEKSQLKDALPH
VWQTDTCIGAWYYGKTTVYKRPGHIIEMLVDIVAKNGTILMNIVQRPDGSIDREAEFILDELAKWFKICGEGIHGTRPWV
IPSEGSSHASAELFNENRVEWKSEDFRFTKKGNHVYAFMLSAPENRVAILKSFMKEDINKVTLLGYGDVEFSHTFGLLTV
QLPKELPTEYTNCLMIEV
>A0A8J8SJC6 2|Vallitalea pronyensis.|PF01120,PF16757
MSKLAAYLKTIDEVIEKGPFKDDWASLSQVPEPTWYKKAKFGIFIHWGVYSVPAFGSEWYPRHMYDVGSKFYEHHIKTYG
LHKDFGYADFVPMFKAEKFDPKAWVELFKAAGAKYVMPVAEHHDGFQMYDSDLSEWCAAKKGPKRDILGELKKEIEANDM
VFTASSHRAENFWFMSGCRDFDSGIQDIEYQEPYGYAHKLFDAKSVGSTHNIYNEGPCEEHLEDWLVRTCELVDKYQPKV
VWFDWWIQNMAFKPYLKKFAAYYYNRGVEWGEQVAINYKNDAYAKGTAIFDVERGQLANIRPRFWQTDTAVAKNSWCYTE
NNDFKTPESIVCDLIDIISKNGCMLLNIGPKADGTIAEEDESVLRAIGKWLATNGESIYDTSYWSVFGEGPTEIVEGCMN
DVARSPFTSEDIRFTYKAPYIYANILKWPDNGEVVIKSLAKGSKHFEGHLQAIELLGFDGEVTYERLEEGLKINVDQPIN
TTFPVCFKITID
>A0A8J8SJM7 2|Vallitalea pronyensis.|PF01120,PF16757
MLRLPRTEGVGPFKATDESLKQYQCPQWFRDAKFGIWAHWGPQCVPMCDGWYARNMYMEGSKAYQYHREHYGHPSTFGFK
DIIPLWKAETFDPEKLMDKYVAAGAKYFVALGVHVDNYDCWHSKYTKWNAVTLGPKKNIVGMWQEAAKKRGLRFGVSEHL
SNYYYWLGPSKLADQDGSHKDILYDGNDPDYADLYFSQVHGTDMRVFNTPDITPAYWQHEWFHRMKDLIDQHDPDLFYID
GGIPFGDVGRQLMAYYYNHNLLSNKKLEGVFNIKNISNLCEYVEGVGTLDLERGVANKITEEPWQIDTCLGNWFYEKGYP
YKTIHQVVAFLVDTVSKNGNLLLNVPLMPNGEIDETCDLLLKILGQWLDINGEAIYGTRPWRVYGENIKTKLKATESKNE
DDFIIGDRELRFTKKDDVIYVFGFTWPKDGKVRIQAINPSDHVTHVKLLGCNEAIGYAFIDNGLVVNLPKEPLTDIAFTL
KVSTNGE
>A0A8S0GAI8 2|Abditibacteriota bacterium.|PF01120,PF13385,PF16757
MNNITKSFFVPRKIQIRKMAVVSSLTVLAGCLAYTDTPVAFAQTPVAATGLALNLNAPIYEVAPQKALDLTDEVTLEAWV
RADQMDNAGGRILDKGLPFTLDGYSLDTFPGNSLRFSTQGGVVSYDAKLPATRWTHVVGVYSASKHILKLYINGREVASR
TDGNFAPMTLSSGPLRIGTDANGENRFRGRIQRAAVYGRALTNDEVAKRFANAGPVPSALGDWTFEALPAAQIKPTYGIL
ALERKIGAKLVVPVSAKALPMQKGKFEPTWESLQQYQTPDWYRDAKFGIWAHWGPQCEPEDGDWYAREMYAEGSGSYNFH
AKHYGPQSQFGFKDVIHEWKAENWDPEKLMALYKKAGAQYFMALANHHDNFDNWDSKYQPWNSVNMGPKKDLIGGWAKAA
RDNGMKFGVSVHAAHAWTWYETAQRSDKNGPYAGIPYDGKLTKADGLEKWWEGYDPQDLYAQNHALSVDSANTEKIHSQW
NWGNGASIPDSTYVDKFYDRTLDLVHKYNPDLLYFDDTALPLWPISDAGLKIAADFYNSNMKRHGGKLEAVLFGKILDEE
QRKAMVWDIERGQSDKIEPYVWQTDTCIGSWHYNRDIYNRNGYKSAKTVVQTLADVVSKNGNLLLSIPVRGDGTIDDKEL
AIVQGIATWMEMNRECIFGTRPWKVSGEGPASDSAKPLTGQGFNEGSGKPFTAQDVRFTTKGDVLYAIALGQPKEALEIK
SLGKTAHLLDKPIRDIQVLGSTEKLNWRQDEASLHIEAPQKQLSDTAVVFKVTLR
>A0A8S0GGT3 2|Abditibacteriota bacterium.|PF01120,PF16757,PF18099
MNTVFVPALCAGLLLIAAMPTFSAPAPDAKAAPLVGGQPMAKGSFDGTMDSLAKYRCPEWFRDAKFGIWAHWGPQSVPQE
GDWYARNMYIQGSGQNQYHVAHYGPPSKFGYKDVIPLWKAEKWNPEQLMDLYVKAGAKYFVSMGVHHDNFDLWNSKFNPW
NATKMGPRRDVVGEWQRAARKHGLHFGVSEHLGASYTWYQPSHGADKTGPLAGVAYDGADSQYWSLYHNPTKPGDGGWLT
NGPENQANWQARIRDLIDQYHPDLLYSDSGFPFGSVGAGLVSHFYNDNSERHGGKEEAVYNCKQVSNGHWVQDVERGVLE
GISPDPWQTDTSMGDWYYSRHQGYKPPATVIHMLCDIVSKNGNLLINIVQRPDGSIDDDSLTMLHELAAWMPVNGEAIYG
TRPWTVYGEGKAAEGGMFQENRQSYSSDDIRFTRKGNALYAIMLGWPEAPAGGQGKAILKAFATDSPFVTGDHPKVQILG
SKDHLQFQRTEKGLEIALPPQAPTKYAVVFKITGLKTTDALDAATLAQWRKRLIPGPDKSVSAQPDGSLLLTPDKAELHG
SVKVQGEGDKRNIGFWDQPHDFISWDEVKVTQPGTYRVEVQAATIYPTSNFVVEVAAQKLPAHLDSTGDWEKFQTVNAGT
IEIKSPGPIPIKITAVPQDWHPLNIHSIRLIKTTP
>A0A8S0GM81 2|Abditibacteriota bacterium.|PF01120,PF04616,PF16757
MVLKHTFQLGTANALTLLCCASGLVFSVPAHAQDGPPTAPGESAAAADSVKATAPGPVQPTWDSVKANYKTPDWFRDGKF
GIFIHWGLYSVPAFHNEWYQKYMYGNPGIRDWHIKTYGPLDKFGYIKFADQFATKFDPKQWADLFKKSGATYIVPTAEHH
DWFSLWDSDVSPFNAKKMGPKRDLIGELATAVRADGMKFGVSNHSIEHYTFIKDKPPVGMPSDLDDPAYADFYWTNHTDA
NLKRFLQLWVQKNVELIDKYHPDMLWFDNGINRREYDPMKLKVAAYYYNRAKQWGKQVSISSKSQAFLAGTIMDYERQSR
APKELTDYPWQPDDPIGPTFGYTTIDRGHGDRTQDMTVASPNSLIDRLVQNVSRNGNYLLNISPRGDGTIPENQQQVLLA
IGNWLGTNGEAIYGTRAWTTSNEGNIYFTRKGTTLNAIGLDWFGAEANLKSLATGTPGVGKITKVELLGHAGALEFTQDA
AGLKAKLPADKPGDYAYSLKISNALEAPVGPGTPTATNTATTNPVEEQPKAKVQTATTDRRPGGISGPGKPFVGDVSRLL
TDKATGSVLKQGLLPTIKPILDLHIRDTVVCVGGDGNYYMTGSTGEDIWKFNDGVELWRSPDLKNWSYLGLVWDVQKDGT
WEKQPRDLHGVPTVTVWAPEIHYVKNNYFICLSMAPGGISLLKSTTGKPEGPYVNALAGGVPLRNNGIDATLFQDDDGTV
YFTNGGGGSVSRMKDDMSGFAETRAVKLEDPDHNPTHHAPKCVPRGMNDFGHEGAVLFKANGKYYLGAVDNYEGRYSSCV
AMSDNIWGPYKMRHETVPTGGGTCFFKDKQSNWWCTYFGNDSQAPWREMPGLVKVEFAADGKIQVAEKQPDFVLQDTNGV
QTTNNAAGVAH
>A0A8T8E8D9 2|Haloterrigena salifodinae.|PF01120,PF16757
MTHEDQSADRDDGRDASSEYEDGTPRRRFLATGGTLAIAAALGTESTTARTTSETTATRAPETMDQFEDAVEKTVARARA
VVDDGPFDPEWESLADVTQVPEWFRDDKFGIFCHWGPYSVPAYAHEWYPRQMYNTDNEINDYHRETYGKPDERPYQEFVP
EFTAEAFDADEWAALFERAGARYAGPVVEHHDGWSLWDSDVTPWNAADTGPDRDLAGELESAIRKREMRFVTTFHHSYNL
IGEDGYFSFAYENYPSVTEGYPDRVLYGNLPETLQFDTWLAKLVEVVGEYDPDFVWFDWGLPDVPEEYQRRFLAYYHNAA
AKRGKEVVTTNKEDALPLESSVADFELGRPRHTQEQAWNAEFKVADEGGWGYVEDRTFHSPTRLIHVLIDVVSKNGQLLL
SVGPRVDGTIEREERERLLAIGDWLDVHGEAIYETRPWDAFGEGPTRLEEGGEFIEDVEYSPADVRYTRSKDGSTVYAIV
MGWPGTGEFVLEGMTVDHPSAAPGTPPGHGGSPPGCTEPSDRDQGPPGKRRGTASGSIRLLGHGPVPFAVSADGRPVIDV
PDLAESARPSDVAVAFALEEFDLEPSENAHR
>A0A8T8J3I5 2|Caulobacter sp. S6.|PF01120,PF16757
MSLSRRRLLQASAVLGAIPGRAAAQSGPFQPSWDSLIAQYRAPDWYRDAKLGIWAHWSAQCVPEFGDWYGRLMYVQGNPY
YEHHLRTYGHPSRTGFMQIENLWRAENWEPERLMRLYKAAGAKYFVALANHHDNLDTWASKHHAWNTLRVGPKKDIVGTW
AKVAREHGLRFGVSNHSAHAWHWWQTAYGYDAEGPLAGQRYDAFRLTKADGAGQWWEGLDPQELYTGPHMVVPDGVTSIK
AMDDWHGAHDGQWLETPPPGDPAYALQWKLRCMDLVSQHRPDFLYLDDERLPLGQAGLDATAWYYNQNQAWHGGSLEAVV
TAKKLIPAQRRGVVEDVERGLVGELRPEPWQTDTCIGNWHYDRALYERHGYKSAKAVIQSLADIVSKNGNLLLSIPLRAD
GTIDSDEERILADMAAWMAVNGEAIFATRPWRTFGEGPTPVAAGSFSEAQVKPFTAEDIRYTTRKGALYALAMEWPSGAL
TLKALAGVRVERVTLLGGGPLAFEAAAEGLKVRLPDTRPAFSPALKIEGAGIA
>A0A8T8JAR6 2|Caulobacter sp. S6.|PF01120,PF16757
MLPASGGAEPVGPFRADWHSLADSYRIPQWFGDAKFGIWAHWSAQCVPERGDWYARQMYMQGNEIYEEHVKRYGHPSQFG
FMQFDNMWKVDEWDPDRLMRLYKAAGAKYFVSLACHHDNFDTFNSTHHRWNAVNFGPKRDIVGEWAKAARRHGLRFGVSN
HASHAWHWLQVAYGYDAVGPMKGVRYDAYRLRRQDGAGQWWAGLDPQELYTGPSMVIPDGVDTIEAMNAWHGAHDGQWIE
TPPPQNPAFVKNWLARCNQLTDRYQPDYVYFDDTGLPLGQAGLDAVAHYYNADWKRRAGAMEAVVTGKQLDPLQLKGIVQ
DVERGFADDLKPQPWQTCTCIGSWHYDRRIFERHGYVPAKAVIQRLCDTVSKNGNLLLSIPVRGNGAIDEDERKILEDLA
AWMAVNGEAIFATRPWRVYGDGPTKVSGGSFGEQGFKGFTAADVRYTTKGQTLYAHVLDQPRESVVLAALADGARGQVQR
IELLGQAGPLDYQRGPQGLTVRLPQSRPTFTPTLKILGEGLV
>A0A8T8P164 2|Novosphingobium decolorationis.|PF01120
MLRGLHPSRRGFLASALGAGGLVGLAGSAQGQIATKPGPVEPTWNSLVANYRYPDWFRDAKFGIWSHWGPQSVPEQGDWY
GRFMYMQGHPMYEHHLRTYGHPADSGMMEVQKRWTADKWDPEGLMDRFVKAGAKYFVSLACHHDNLDCYDSAHHGWNSLR
VGPGRDVVGTWEKAARRAGLRFGVSNHTSHAWHWYQPAYAYDPEGPRAGERYDAYRLTKEDGAGTWWEGLDPQDLYTGRH
MVAPDGIETIAAMNAWHDAHDGEWIETVPPGDTAFARQWLLRQMDLVAKYRPDFCYMDNYELPFGPYGLAAAADYYNRSL
EWHGKIDVVLTAKQLTPRARFGLVQDVERGFTDHLWDEPWQTDTCLGDWFYNRARFTDRSYVPAAAVVQRLADVISKNGN
LLLSVPQRGDGTIDAEEEKILDDLARWFAVNGEAVYGSRPWHVYGEGPTQLQVGMQNEGGFDGFVPGDVRFTTKDGALYL
FVLATGDAPIQVRALGCRALVQAAKGRIARITQLGGGPVRFRQDADALHLDLAPRDLFVPVLKIEGPGLV
>A0A8T9H903 2|Microbacterium sp. H1-D42.|PF01120
MPDLTWVPPRIRPSSEDDAAEVREVERIIAQGPFSDTWESLEAYEPPTWYIDAKFGIFVHWGAASVPATMSEWYPRLMYR
RGSEEHLLHREHHGSLAEHGYKDFLPRFTMADYDAPQMAALFRQAGARFVVPVAEHHDGFTMYDEPRTRWRAPLVGPRRD
AFGELAQATRELGMIAGASSHRAENWWFFNGGRVGETDVQEPEWSDLYGPAAREEVSPDEDFLQDWLLRTVHIIDRYRPQ
MLWFDFYIEAPGFEPYLRKVAAYYYNRAAEWGRGVVLFYKNEAFRPGTAVFDVERGASAGIRPEIWQNETAVSRNAWGHI
DTHDYKTQREIVSELVDVISKNGCLLLNVGPKADGTLPSEEAELLRGVGRWLDVNGEGVYGTRPWRVFGEGPTASRAGAM
IDAAPFELAHGDFRFTWRTNADVDYLYVLAVTAESRDVVVRSLASELNLLEGEVESVVLLGDLEPLVWRRDGDALRVHLP
DSVDLQDGFGLRVAVQRPPRIERRDFLHNGTAP
>A0A8T9K492 2|Paenibacillus sp. OVF10.|PF01120,PF16757
MDKNEYLQQIEATIESGKFKDNWSSLSAFQVPEWYPKAKFGIFIHWGLYSVPAYDSEWYSRNMYIQGTKAYEHHLEVYGP
HKDFGYKDFIPMFRAEKFDADEWATLFKQAGARYVMPVAEHHDGFQMYKSSISHYNTYEMGPKRDLLGEMKVAYEKQGLT
LCVSSHRAEHWFFMSHGKEFDSDIKEPLERGDFYWPAMPEPKDHFDLYDSPPTEEYLEDWLIRCCELVDQYQPKIFYFDW
WIQTVAFKPYLKKFAAYYYNKGEEWGVPVAINYKHEAYMFGSAVPDVERGQFAELKPYFWQTDTAVAKNSWCYTENNNYK
TAEEIIRDLVDIVSKNGNLLLNIGPKADGSIPDEDRDILLSIGKWLEVNGEAIYDTSFWRTFGEGPTEVKEGQFTDGDTK
IFTSEDIRFTLKESSLYATVLAYPDNGVVQIKSLKENSHHFQGVIQDIQVLGYEEQPQWERTADALTITTTTVKSNAPIV
FKIKLD
>A0A8U0M8V6 2|Spirosoma sp. KUDC1026.|PF01120,PF16757
MNRRETIKQLALALPAIRFRNDLTRLFRNQTIISDEPITTGLFKPTWDSLAQYKTLDWFRDAKFGIWAHWGPQCQPEAGD
WYARGMYQEGSRQYKYHLEKYGHPSKFGFKDVINEWKAEKWNPDELVGLYKKAGARYFFAMANHHDNFDNYDSKYQKNWN
ATKLGPKKDVIGGWVRAARANDLPFGVSVHASHTWSWLEPSQLTDKNNVAFDGNVTRQQGKGKWWDGLDPQELYAQQHPL
SVGAEKPSSIHKQWEWGNGASVPSAAYCRKFLNRTLDLINHYNPDLLYFDDTVLPFHPINDIGLQIAAHFYNHNMKRHGG
RLEAVLNGKVLDEAQRKCMVWDVERGHSNKIEPFVWQTDTCIGDWHYNRDVYDKDRYKTAKTVVHTLVDVVSKNGNLLLN
IPVRGDGSIDEKERQVVAGITDWMQQYSDCIYDTRPWKIFGEGPALEGAAAPVAQGFNEGKDKPFTAEDVRFTTKKDRLY
AILMGKPSGETVVIKSLATDSAYHPKAITNVSVAGSNQKLAFTRKADGLHVTIPDRLANDTALPLQIV
>A0M235 2|Gramella forsetii (strain KT0803)|PF01120,PF16757
MFRPKQILVYMFSLVLLSACGQGEKKMDLGNMQNFSQSDSTVNFQPNWESIKENYEDPKWFNDQKFGIFIHWGAYSVPAY
GSEWYPRLMYMDTAVFTAQLDHQSSGPSDVYKHHVKEWGKQKDFGYKDFIPMFKGEKFNAEEWISLFKKAGAKYIIPVAD
HHDGFAMYDSKTTRWNSVDMGPNRDILGELFQEGRKQDMIMGASSHFAFNWSFYNKKDHFDTTNPEYADLYSSKGQNLEE
PVSEEFKKRWWNRTTDLIDNYQPEILWFDFYLDIPDFEELRPKIAAYYYNKGNEWGKEVVINDKNFNHEAFPEGTVIYDL
ERGKLPGIRKLPWQTDTSIGKNSWSHVTNWESKNTNQLIDDLVDIVSKNGNLLLNVGPKADGTIPEDQKKILLQIGDWLD
VNGEAIYETEYWETFGEGPTEVKKGHHSEGENKDFTGQDIRFTKKGDKLFAIMMAWPEDGKVNIESLGDNSEFGRDFKVK
NIRLLGSDAKVKFVRNEKGLKVENLGKKSGDYAHVLELTKA
>A4AMR8 2|Maribacter sp. (strain HTCC2170 / KCCM 42371)|PF01120,PF16757
MKKFRLELLSISILLLFITCGERNEVTNLKEVTAAASQEYTKDWASLGNHNESPEWFKNSKLGIYFHWGLYSVPAYSSEW
YPRWMHFKDHKVYKHHVEKYGKPSEFGYHDFAPMFNAEKFNPDEWAQLFKDAGAQFAGPVAEHHDGYAMWDSEITPWNTM
DTGPKRDITGELEKAIKGKGMKFITAFHHAKNLQRSTEIGKEVPNSHYPNFEGMPPTSNDPDLQLMYGNMEPEKWYKEVW
FGKIKEVIDKYHPDIIWFDYVLGDIPAKYRKEFAAYYLNEASKIDQEAVIVRKQHDMPLNMSVEDLEQARKNNIGTKTWM
TDATISDGSWCYTEDLGVKPAEDVLHMLIDIVSKNGVLLLNVSPKADGTIPNNQKEGILKMGAWLKKYGEAIYGTEAWYT
FGEGPTKEPEGHFKNHKAFMKLKYSNKDIRYTTKDYTIYGIVLGAVEPNKEILLESFAKEKIHDAPSIENVTFLGSDEKI
EWTYNEENGLSLKAPSTSIDNMATVIKVEISQ
>A6WDZ3 2|Kineococcus radiotolerans (strain ATCC BAA-149 / DSM 14245 / SRS30216)|PF01120
MTTRGRTPVDEQRPGGAHDPVGRDDAELARVRAVAAAGPYQPEWSSLQRYRAPLWYRDAKFGIFIHWGVYSVPAFGNEWY
ARTMYQRGTPEFEHHRTTHGPHDEFGYKDFVPLFRAERFDPVAWAQTFQRAGAQFVVPVAEHHDGFAMYDTARSRWNARA
MGPQRDVLGELGSAVRDAGMVLGASSHRAEHWWFMNGGRAFDSDVRDPANADFYGPAMREETAPNEQFLEDWLLRTVELI
DRYRPQVLWFDWWIERPAFEPWLRLLAAYYYNSAHAWGREVVINYKWSAFAEGSAVLDVERGALAGTHPEVWQNDTSVGR
TSWSWVEGHRYKTMAELVGDLVDVVAKNGVLLLNVGPKADGTIDPAEVALLEEIGDWLQVNGEAVYGSRPWTIPGEGPTS
LPAGSFVDAAERTYTGADVRFTQRDEPGGTRLYALVLAWPEDGVARVRAWGRGSGLVAGELEDVRVLGADGPAVVRRTAE
ALEVDLPDRRPSSVGVVLRATLREPEPPRRDDTLH
>A8MBE6 2|Caldivirga maquilingensis (strain ATCC 700844 / DSM 13496 / JCM 10307 /IC-167)|PF01120,PF16757
MVSFPVSLPSGPFEADWESLRGFRIPGWFKHGKFGVFIHWGVYSVPAFGNEWYPRHMYIPGRPEYEYHIKHYGPQDRFGY
KDFIPMFTADKWDPNEWCSLFKRAGVSYVVPVAEHHDGFAMWDSSLTRWNARRMGPRRDVVGELAKACRDLGLVFGVSYH
RAEHYWFFEGGRRIKSDVNDPEYQDLYGPAAPIKEPHEQGKLWPQPVEPPGEAFLNDWLLRAIELVDKYRPQLFYFDWWI
EYPSFEPYLRFFTAYYYNRAYQWGLEVAINYKHNAMPSWAGVLDVERGKLAGIRPTPWQTDTSVCLNTWGYTNDCQYRTT
ESVIRDLVDIVSKNGNLLLNIAPRSDGTIPEEQVKMLRSVGDWLSINGEAIYGTEPWLTYGEGPTREPAGEFKESEWLKV
KYTGSDFRFTKRGNSLYAIALEWPGEEAVVQSLSLNLRLIEDVKDVELLGHGKVKFSREGRGLVIEIPGNVQRRVMPVFK
VVTS
>B0SYV1 2|Caulobacter sp. (strain K31)|PF01120
MSLNRRDLLNLGAGLAAASATPAFADARQAFQPSWESLAEGYKTPDWFRDAKLGVWSHWGPQCVPEYGDWYGRQMYIQGN
GVYEHHVKTYGHPTTFGFMELINRWKAERWDPEGLMKTYQAAGAKYFMSMANHHDNLDMFASRHHAWNTLRVGPGRDIVG
TWEKVARAHGMRFGVSNHSAHAWHWWQTAYGYDAEGPLKGQRYDAYRLTKADGQGKWWQGLDPQELYTGRNMVIPDGMGG
IKDANAWHDAHDGEWIETAPPNNPGFTASWLARQNDLVERYRPDLVYFDNYTLPLGQAGLAATAHYYNQARAWRGASDVV
VTGKKLNALQRRGIVEDVERGFSDRLRPEPWQTDTCIGNWHYDRGLYDRDGYKSAKDVIQRLIDVVSKNGCLLVSIPQRG
DGTIDDKEEKVLAGMAGWIAVNGPAIYASRPWRIYGEGPTRLVEGMQNEGDAKPFEAADIRFTTRGGDLFALPMAWPAGE
LVIESLATSGPTSAGEVRRVELLGGGELAFVRDGKGLRVSMPDQRPTFTPVVRISGRGLV
>B0T1B4 2|Caulobacter sp. (strain K31)|PF01120
MAKFSKREILYGPLLALGAGALGRAGPTAAAAAPTIERDMARGPFNTTQESLETYRTPDWFRDAKFGIWAHWGPQAVPRQ
GDWYARWLYVPGHPHYDHHLKTYGHPSEKGYKDILPLWKAERWDPEALMARYAGAGAKYFVSMGVHHDNFDLWNSKHHRW
NAVAMGPKRDIVGAWKAAAKRQGLRFGVSEHLGASYCWWYPSHLYDQFWPKLGVPYDGADPAYADLYHDNRDEPYLNTKP
SWYTRNPTFHQLWLKRIRDLVDSYQPDLLYSDGGLPFGEVGRTLVAHLYNSSITRTGRLEAVYTCKDVGTGEFFKEGMVQ
DVERGVLKGVNPLPWQTDTSNGDWFDSDNVKYKTSSEIITMLADIVSKNGNMLLNIVLHADGSLPPESDALLTDLSAWMA
VNAEAIHGTRPWTHYGEGPTEVAEGMFKEKADYSARDIRFTVKDKTLYAIALGEPSDVTEVVSLRKGAPEARGRVVGVEL
LGAGPVHFRQTSKALLISVPARLPTRHASVFKIHLA
>B1ZN47 2|Opitutus terrae (strain DSM 11246 / JCM 15787 / PB90-1)|PF01120,PF03422,PF16757
MKTFRLLAAIWLLPACGFAQTAPAPYQPSFESLERANPAPEWFKDAKFGIYFHWGVYSVPAFGNEWYPRTMYLDGTAEHR
HHVERYGDPREWPYHNFIVGARDKEGRFVQFAPKLKSAGGHFDPAEWAQLFADAGAKFAGPVAEHHDGFSMWASKVNPWN
AKDQGPKLDLVGLFTEAIRARGLRTVLSMHHAYNITGFYEGVPPQQDPKLQILYGQQGKERNEALWLAKHKEIIDGYRPD
IIWQDFNLHKISPSVLLEFLAYYYNQAAGWKKEVVATYKDGLNPRCAVLDYERGGPADTVEKYWLTDDAISSSSWSYTEG
ISYYSTKQILHGFIDRISKNGNLLLNVSPRADGTIPQEQKNLLLTMGGWLKKYGEAVYATRAWDLYGEGPTKMGAAHGVM
GPPREGTAQDVRYTRAKDNSTLYAILLGWPDGQSEFVLRALSSERIDGRRLKSVALINGRAGAYLPLEHTQDAQGLRVRL
PARPFDELAYVLKLDFAGGIPAFDNFAAFEGAEFYHLVPGSDSGDLVLGADLTLTTARKAPANQWKVEHLGKGVHRLLNR
EDPRTALAWDGTRRIFVRVAVTGADTQLWKIARAPGGLVTLANVSDPTARLSLSAAPAAGIGAALAPAADPLLARWQLRE
VCDTPQQAFKPHALPGVVEAEDFDVGCPGDAYRDRDEINEGGQYRPDQGVDLGECSAGGYTLGWTHAGEWTAYTVTVDAS
ASYGVSFHVATGNPGAKFHLESDGVDLTGTIDVPNTKGFQNWTNVKHTIHLDAGQHVLKVVIDGDYVNLDKMDFEKSE
>B5CYA5 2|Phocaeicola plebeius (strain DSM 17135 / JCM 12973 / M2)|PF01120,PF16757
MNKKSMKTVLGVAALSLLASCNSTYAPNVDSTVSLKGTDVFKADSASIAQNYTIPEWFKDAKFGIFIHWGVYSVPAYGSE
WYSRWMYKEGHPINKYHVQTYGPLTKFGYKDFIPMFKAENFNADEWLAVVKSSGAQYIVPVAEHHDGFAMYSSTFNKWNA
VDMGPKRDIIGELKEATKKAGLRFGLSSHRCENAWFYEYGMETPSDVQDTTITLYGERLHEPEGQGMTPYCGKYEGSNER
SRRQFLMHTYELIDKYQPELIWFDWTVGKYPFQPTFYKFMAYYYNSALDWNKEVVVNTKFGYGDNIQVFDIERGKSDRIR
EYPWQTDTSVGKKSWSYCVGEENKSPDHIIDDFVDIVSKNGNLLLNIGPKADGTITDEQKNVLAEIGKWLKTNGEAIYGS
RPWVIASEGHNAGTAGYMTDNTKTEYTADDIRFTTCDNNLYAVSLAWTDGSVTIKSLATKYCRNVEIESVEMLGSSEKID
YKMTDEGLVVNFPKNKPTEYAHVFKIKLKGVVVSKPLYDKVDNGCLITVRVANHNAEDANVTLKSVVDGNEVSTQVAVKA
KSEQWVKMQNKDVKSFDDMSCKFYFNDNLTYENEFKK
>B5YAV7 2|Dictyoglomus thermophilum (strain ATCC 35947 / DSM 3960 / H-6-12)|PF01120,PF16757
MKYKMPEGPFEPTWESLKNYKIPEWYKDAKFGIFIHYGVYAVPAFGSEWYSRNMYVEGSPEYEHHLKTYGEHKKFGYKDF
IPLFKAEKFDPYEWADLFKKAGAKYVVPVAEHHDGFAMYDCSFTRWCASKMGPKRDIIGELAKAVRDNFLTFGVSYHRAE
HWWFFHEGMKFDSDVRDKEYFDLYGPAQPESMQPNEEFLEDWLLRLFEIVDKYQPQLVYFDWWIEQPAFEPYLKKFFAYY
YNRAHEWGKGVVINYKLNAVPRECAVFDVERGKLGDIDPIYWQTDTSISRLSWGYIENDIYKPAKEIIWELVDIVSKNGN
LLLNVGPKADGTIPEPAQKTLLEIGEWLLINGEAIYGSRPWRIYGEGPTKGNVGSFSEKEVIYTDKDFRFTTKGDILYAI
LMNKPEKDEVIIKSLSTDLTLYQKEIAKVEILELKGEVGFERSEEGLKVKIPKVEKLNYPITFKILGR
>C1F5U7 2|Acidobacterium capsulatum (strain ATCC 51196 / DSM 11244 / BCRC 80197 / JCM7670 / NBRC 15755 / NCIMB 13165 / 161)|PF01120,PF16757
MQRRDFCKLMAAMAASSALPLRGQTAGNALANAPAGFDALTMDYAQFCATPADERVFYALVNGQIVKQRLDNANWTPTAW
GKPPALPVPGGSWDGVPMRSPIPNLAGTGKFKPTWDSLLQYEAPEWYRDAKFGIWAHWSPQCVPEDGDWYARNMYIQGQP
QYKFQQEHYGPPSTFGYKDLCAQWTLLNWDPDALIERYQRAGARFFITLANHHDSFDTWNSKHQPWNATAIGPHRDVVGT
WATAARKRGMRLGVTVHQARNWWWFQPSHGADKTGPLAGVPYDGDLTMAQGKGQWWEGLDPHRLYNVKHPHDALPDISYV
KNFYDRTRDLIDQHNPDLLYFDNPRVPLGWAGMNLAAYFYNHNMATHGGKLEAVLNGKLMPPKIAGALVADYERGFSSEI
LPHAWQSETCIGEWHYQRKLYEQPGEYGGYMHPRDVIHWLIDTVSKNGTFILNIPGKPDGTIDSKEIAVLDKITTWMQIN
GDAIYATRPWKIYGEGPDSVKSGAFQGNSIRKLNAQDIRFTRNKQNTEIYALTMGWPENAMLIKSMGTAASTNPGRIEHV
QLLGTGERLKWKQRADGLHIELPKSYHPPVDFAAALKVSLA
>C6D7N6 2|Paenibacillus sp. (strain JDR-2)|PF01120,PF16757
MDRMEYLKRIDEEVASGSFSDDWDSLSGFRVPDWYKDAKFGIFIHWGVYAVPAFANEWYPRNMYIQGTREFDHHRATYGN
HQTFGYKDFIPMFKAEKFHAAEWAELFEQAGARYVMPVAEHHDGFQMYKSELSRFNAFEMGPKRDVLAELKSALEARGLV
FSVSSHRAEHWFFMSHGKAFESDIREPLACGDFYWPSMPEPDHQDLYGSPPSKEYLEDWLLRCCELVDRYKPRIFYFDWW
IHTAAFKPYLKKFAAYYYNRAAERGYQGIINYKHDAFKFGSAVLDIERGQFAELQPFYWQTDTAAARNSWCHVEGMDYKS
PVELIQDLVDVVSKNGNLLLNVGPKADGTIPEGDRRILLDIGGWLKTNGEAIYGTTYWRTSGEGPTAVEEGQFTDGKAKP
FTSEDIRFTMKGSVLYAHVLSYPDDGSVRIRSLKEHAHLFHGIIRDIDVLGFEEQPVWERTEEALIIRTREVRSPYPVVF
RIHVD
>C7Q1K6 2|Catenulispora acidiphila (strain DSM 44928 / JCM 14897 / NBRC 102108 / NRRLB-24433 / ID139908)|PF01120
MTLFTPTWASVDRHVAAPEWFQDAKFGIYHHWGAFSVPAFANEWYPRAMYYPDGAERQHHVETYGDPQTWPYHRFIEGAD
DRSGRFVKFAPTLASAGGRFDPHEWAQLIADAGARFAGPVAEHHDGFSMWDSRVNEWNSVAKGPQLDLLSLFAEAYREQG
LKLLVAMHHAYHYTGYFEHVPPQPTRSLRKLYGQLSKPEHDRLWLDKLKEVIDLARPDIIYQDVNLDKIEEPIVLEFLAH
YYNRAGEWGTEVVATYKDGLTDKGQVYDYERGGPKDLTHPYWLTDDILTVDSWSYKPDLVYVPVELILHSLIDRVSKNGG
LLLNIAPTAEGVIPDEQRTLLLAIGDYLRRYGESVYETRAWTVYGEGPTEMGGGSFVPPVAGTARDIRFTRDKPGRILYA
TVLGWPAGGLTIATLAAGRFDLGSLRAIELIGPETDAYIPLSDYRQDAAGLHIALPQSAPFSAAAYVAKLTFDGPIPSLD
SKP
>C7Q356 2|Catenulispora acidiphila (strain DSM 44928 / JCM 14897 / NBRC 102108 / NRRLB-24433 / ID139908)|PF01120,PF14200
MSSSPHPISRRSLLAAGSAGTAAAFGLLRFAPSASATVGPQSYTAAWPSVDQHPPAPEWFQDAKFGIYYHWGVFSVPAFG
NEWYPRNMYNSGSAENQHHIATYGDPSVWPYHNFILGANDKSGHFTKFAPKLTSAGGSWDPNAWAQLFKNAGARFAGPVA
EHHDGYSMWNSQVNEWNSVKTGPNLDLVNLHAQAIRAQGLKFMTSLHHAYHFQGYYQYVPQQSTATLQKLYGQTGTTAEN
QLWYNKLVEVINGYQPDLIWQDFDLNGVQESERLAFLSYYYNKAVSWNKDVVATYKDGFDTSGEVFDFERGGPGGLLTPY
WLTDDSISSSSWCYTVGIGYYTGQALLHALIDRVAKGGNMLLNIAPMADGTIPSGQQSLLLGMGDWLGRFGEAIYATRAW
TSYGEGPTAMGGGSFSGPKAGTPQDVRFTRSKDNTVLYATALGWQGSTMTVTTLNSNQINLSTLVSAQLLNNAAGTYVNL
PSPVQDSGGLHFSMPSSNAPFSALAYTVKLTFSGQIPTLGGGGSVPTGWSKIVNGATGLVLDSGGSVASGSNLKQWNYDG
STNLQWQLVPLGGGYYRIVNNTNGMVADSWGNTANGAPARQSAWNGGNNQQWSLTSAGSGRYHIVNRGTGTALDGSGSTT
AGSTAVLWSPNSSPNNAWSIVAI
>C9Z1W6 2|Streptomyces scabiei (strain 87.22)|PF01120,PF14200
MSQSISRRRLLTGATAVVLATAATDVIAAGGAMAGSKNYKPTWESVNRHTAAPEWFRDAKFGIYFHWGAFSVPAYDSEWY
PRNMYLAGHKANKHHIETYGAPADWQYHRFIDGADDLAGRHKEFAPKLKSAGGNFDPEEWAQLFVDAGARFAGPVAEHHD
GYSMWDSRVNEWNSVDKGPKLDLLELFTDAVRAKDLKLLVAMHHAYNYTGFFEYAPEQSDPSLKKLYGQLSPEAEHQLWY
DKLKEVIDRSRPDILWQDWRLDHVDEKQRLNFLSYYFDQANKWGKEVVATYKDGFDPHSAVFDYERGGPADITAPYWLTD
DSISNSSWCYTEGIGYYSLAQMLHSFVDRISKNGTVLLNIAPKADGTIPQGQKDILLGMGDYLKRFGESVYGTRAWTVYG
EGPTKMGGGSFTRPTAGTARDIRFTRDKEGTVLYATVLGWPGDSLTLKTLGSDRIDLDSLTSVELLGSEPGTYLGLGTPE
QKEAGLKVALPAKPFDAPAYVLRFRFSGAIPVLRPHLGALAFEDARFRGDGVVLSLGDHTADRLTLAGIEPRGLSSLKLA
PGHRLVGYSADDFTGTAWTFTADSLRIREKITSLRVVLDPAARFRITNVVNGLTLDSEGAVPSGSPLKQSAWDDSPNLQW
YAVPLGDGHYKLENRANGMVADGWGATTDGSAVRQAAWKNSSDQQWLITHRGDGRYTLANRTTGLVLDGGGSVSAGSAAK
QWTWGSSTNLLWTLTQV
>D1CHJ0 2|Thermobaculum terrenum (strain ATCC BAA-798 / YNP1)|PF01120,PF16757
MTKVNRYEASWESLARWEVPKWYLDAKFGIFIHWGVYSVPAFGNEWYPRNMYRQGTPEFEHHVATYGPQSQFGYKDFIPM
FGGERFDPHEWIALFSEAGARYVVPVAEHHDGFAMYATERSRWHAARLGPRRDVVGEIAQAAREHGLVFGLSSHRAEHWW
FFHPGTEFDSDVRDAEYADLYGPAQPEDTQPNEEFLEDWLARCIELVDRYRPQLFWFDWWIEQPAFKPYLQRFAAHYYNR
GEEWGLGVAINYKHDAFPEGTAVLDIERGQLGDLKPFFWQTDTSISNNSWGYVQHQEYKTPTHIIGDLVDIVSKNGALLL
NVGPRPDGTIPEREQEILREIGRWLQVNGEAIYETRPWRRYGEGPTQVVEGQFSDTKRRPFTAEDVRFTTRPGRLYAILL
GWPAGETVISSLGPGELPAERIVRVELLGHPGELEWAQDDAGLRVRMPSHRPCDHAYALRITLREG
>D2Q7E7 2|Bifidobacterium dentium (strain ATCC 27534 / DSM 20436 / JCM 1195 / Bd1)|PF01120
MIDLSTVEAVIASGPYADTWESLSQAPAPAWFTDAKFGIFTHWGLYSVPEYRNEWYSRNMYIEGYPEFEHHVNTYGSQNK
FGYRDFIPMFTAERFDANEWLDLFAAAGARYYFPVSEHHDGYQMYRSELSHWNTFETGPHRDVLGELRDATHAHGLHFAT
SNHRAEHWWFMGHGKDFDSDIKEPLQKGDFYWPAMPEPNEFDIHSTPTPTAEYLEDWLLRVCEIIDDYRPELLYFDWWVQ
HESFRPYMRKLAAFYYNRGVEWGRNVSICYKYDGLAWGAGIVDVERGGFADATPFVWQTDTAIARNSWCYTNSLEYKTLA
ELIVALVDAVSKNGNLLLNVGPRADGSIADHDRELLLGIGDWLRTNGEGIYGTRPWRLTQEGPTKQADGMFADQKPTEWT
AADWRFTTKNGAIYAFCLHPNDIADSCETSCETLAMSTFAAYHDGVKPPFNGIVESVEQLGAGPVRFKRGDEALEISPLP
REPDQQGLPIGFKITVG
>D5BBC5 2|Zunongwangia profunda (strain DSM 18752 / CCTCC AB 206139 / SM-A87)|PF01120,PF16757
MKRRSAIKLGGLATAGLYLSPHLASANFFNTEEREPFLPNWDSLSKYTAPSWFRDAKFGMWAHWGPQCEPEAGDWYARGM
YQEGTWQYKSHLENYGHPSKFGFKDVINVWKADNWDPQELVSLYKKAGAKYFMAMANHHDNLDLWDSTYQPKWNSVKMGP
QKDIIAGWEKAARKEGLPFALSVHAAHAWSWFETSQRADKNGPLAGVPYDGNLRLEDGEGTWWEGIDPQELYAQNHPLSE
DSYDNGKIHSQWNWGNGVTPPSDEYCEKFYNRTIELIDKFNPDLLYFDDTALPLWPVSNVGLEIAAYLYNKSLDRQGNPQ
SVITGKILDKEQRKALVWDIEKGQSNTIEPLPWQTDTCIGSWHYDKGVYRDKRYKTAKQVIHSLIDVVSKNGNLMLNIPV
KGDGSIDELERAIVEEIGVWMNLNGDSIYGTRPWKIFGEGPQQESAAALTAQGFNEGKGKAFTSQDIRFVTKGDKLYATV
MSWPDDGKVIIKSLKSGSQYHKNQVKKVKLVSSGKNLKFKQSTEGLEVYFPQEQSDLSYANPLEIS
>D5EL01 2|Coraliomargarita akajimensis (strain DSM 45221 / IAM 15411 / JCM 23193 /KCTC 12865 / 04OKA010-24)|PF01120,PF16757
MTDINAAESFRYSPDWDSIRSAYSCPEWFRDAKFGIFVFWGPASVPQVGDDKYGAWMYTKDYITHGVDVRKYHESHFGHP
SKFGYKDFIPRFRMEHFNPETWVSLFKESGARYIVPVAEMHDGYAMYASKHTRWNVVDTGPKRDVMRMLVDQARAAGLKV
GLSSHYALNREFFPKWDPSFDTNDPEYADLYGEPVPPEDPPTQDFLNHWWDRTTDIVVQYEPDILWFDFGLDKPGFAPVH
KEILAYYYNKGLEWGKEVVFQGKNMRYDSFPEDLIVLDIERGRMTGSSPHPWQTDTAVGKVSWTHIINENYKSSDFLIGQ
LVDIVSKNGNLLLSIGPKADGTIGEQEAAILRDFGRWLKINGEAIYSTRPWIVFGEGPTTYGEVDERRFKHNHHTEYFDL
EPGASDIRFTVKGETLYAIALGWPADGVFTIQSLCEQNPYESRRVSSVELLGSDRAVDWSQASAGLVIRTDGNRPCDAAY
VFRLGFS
>D5EN96 2|Coraliomargarita akajimensis (strain DSM 45221 / IAM 15411 / JCM 23193 /KCTC 12865 / 04OKA010-24)|PF01120
MKRSILSLLGLSLMSVAHSIQSVKEQQPMSHQETLSSTFVDLRFGMFICYNIMSYGADWGEANYPIKSFNPTQLDCEQWA
EAAESAGMKFGLLTTKHHEGFCLWDSQYTEYDVASTPYKKDIVQQYVDAFRAKGLGIGLYYSIWDSTHGIDKGTIGPKEM
AFIKGQLRELLTNYGKVDYLVIDGWYWRMGHHEVPFTEIREYIRSLQPDCLLTDHTHLQAVYHVDIPYFEGPFGAFPEAD
NTMPSALGHCSVRGNGWFWSPDSPEGLKSNENADTIVDKLEKLEARYCNFLLNCMPNRDGLLDPLYIDLLAEIGNKWTAD
TKRPPLPRQPVTPAYTIPIETVTATSGEADYLIDAKQDGVTHFHWESSEEMPQEIVLDLGAIHEGVDALVIVPNHRCKPT
PETALKDGNILNLEVSVSVDNTNYQLLGSERYAADAKPRHIRLSGQPTQYIKLNILEAHGPAAIIAEVAVGGAESMPRKD
THK
>D5EN97 2|Coraliomargarita akajimensis (strain DSM 45221 / IAM 15411 / JCM 23193 /KCTC 12865 / 04OKA010-24)|PF01120,PF16757
MNTSKLTRILSASLLACATQATSASEERFEASWESLQQYNCPEWFRDAKFGIYAHWGINSAAGVSDNSDWYSRYMYMEGT
ANHKHHLAVHGELDEVGYKDLAPLFTADQFDADEWAELYVASGARFAGPSAEHSDGFSMWDSKVNAFNSVKMGPQRDVVG
EMEAALRKRGLKVMVSFHHSWLWGWYPTWDANTDCADPANELYYGPKLPESARMPGPDNWCDAADPMPSVEFERVWLEKV
KEVVDGYSPDLLWFDNRGQILSEDVRQQAAAYYYNDTDAKEIEAVLTYKRPDMPLGTGIVDLERARMPDIYPEPWLTDTS
ISSNSWNWTSDLEYYSTNRLIDDLVDIVSKNGCMLLNVAPHPNGTIPDEQKQRLLEMGAWLRLNGEAIYESRPWLIYGEG
PNKTKTGHLADMKFDGFGEKDIRFTTRDGQLYAIALGWPESGVLAIESLSAIRHNGEFKAIELIGHKGALKWEQTKDALN
ITLPDSKPCEHAFVFKLTRKKKQL
>D5ENP6 2|Coraliomargarita akajimensis (strain DSM 45221 / IAM 15411 / JCM 23193 /KCTC 12865 / 04OKA010-24)|PF01120,PF16757
MNIYLKTLSILLMAAVSLNAIEMYEANFDSLNKHEAPEWFRDAKFGIYTHWTPTTLGTEISAEGWYPFYMYADVTINRYR
PNQGHPADVDKGPHRAYVEHVKKWGDPKEFGWKDVIPLFQPKSFNAKEWVDLFEEAGARFAGPVAIHHDAYAMWDSDVTR
WNAQTQAGFDPSAELEREIRKRGMKFIASFHHSHTWRYFVPSYRHDGADPEYVDLYFEPHIDGDPMSPRFKEWWRELLDE
YIEKYDPDMVWFDMGTRDIPKELMYPFLADYYNHGVKTGRKVATTVKSYSPYLPGAIVDYEKGRVKDLVAEPWLTDDTIA
PDWFHYDRDGRKDANDIVDILADIVSKNGCLLLNVGPTSDGVITEAEKSALRGVGAWLKVNGEAIYDTRPREFAAEGPTV
IEKSKGFLEVLKYTSEDIRYTRSKDGKTVYAIVLARPDGEVQLSGVSELVKELSLLGFDGDMRWKQGESGVTITFPEDSA
EQHAYAFKLSI
>D5EQ45 2|Coraliomargarita akajimensis (strain DSM 45221 / IAM 15411 / JCM 23193 /KCTC 12865 / 04OKA010-24)|PF01120,PF16757
MYRLSPFLVATVLALSTYSLRAEFTATFESLDQHQAPEWFRDAKFGIYTHWTPTTVGNEIAGVGWYPFWMYADVSIQREG
GPGQGMPTKENTGPHWAYTEHVKRFGPPSEFGWKDLLKTFQPKSFNAAEWADLFEEAGARFAGPVAIHHDGYAMWDSDVT
RWCAQRQAGFDPSKALEREIRRRGMKYIASFHHSHTWRYFLPAYRHDGTDPEYVDLYFEPHVFGDPLSPRFKQWWRGLLD
EYINKYDPDMIWLDMGTRDIPNDLMYPFLADYYNHGLKTGKEVATTVKSYSPYLPGAIVDYEKGRVKDLEAEPWLTDDTV
APGWFHSSQPGVKTSNDVIDILADIVSKNGCLLLNVGPTSDGVIPDSEVQILREVGAWLKVNGEAIYDTRPWHTAGEGPT
VIAKSKGFLKNLHYTNKDIRYTRTKDGTTVYAIVLNTPEIDVTLTHVDQAVKTVRLLGSDETIPWQQDGGLTRVGFPSTA
AEQYAYVYKLELK
>D5ER03 2|Coraliomargarita akajimensis (strain DSM 45221 / IAM 15411 / JCM 23193 /KCTC 12865 / 04OKA010-24)|PF01120,PF16757
MSTTQTTHELDGLQEQYAQIRAEMQQQPITAGEGPFEGTPESLQQFECPEWFRDAKFGIWAHWGPQGVTRSGDWYARNLY
IQDYEEEEGGYHKSVYGYHCERFGHPSKVGYKDTLHLWKAEDFDPDALIKLYKDSGARYFMALGVHTDNFDCWDSKFQRW
NSVNIGPKRDIVGAWRDATRKHGLHFAVSEHTSNYYHWFGTSMGADKTGPLAGVPYDGCDERYRDLYNSKLATDRPDNWL
TPPDYPKEWAKEWYFRMKDLLDKYEPDLFYSDGAFAVDEYSHSIVAYLYNESIRKNGGKQEAVFTQKNHPGLGTFIPGAG
VFDIERGLTEGITEEPWQIDTCLGNWFYEDNFDYKSAQSVIHFLIDVVSKNGNMMLSVPLRPEGTVDDKCQAILAEIKDF
LDINGESIYATRPWKTFGEGGVTEYESKCHNEKPIEAQAGELRFTRSKSGDTVYAFILSWPESGSLTVQSFADEAPVQSV
ELLGAGAVTFTQGAEGLTVQLPASAPGANANVLKIRV
>D5EY62 2|Prevotella ruminicola (strain ATCC 19189 / JCM 8958 / 23)|PF01120,PF16757
MAVGATLTAFAQDYKVPVSERHEKMQQGKYEPTWQSLETHQTPEWFRNAKFGIWAHWGPQCVEGSGDWMARGMYIEGSSQ
YKHHVKHYGHPSEFGFKDILPLFKAEKWDPEALVQRYKRCGAQYFFVLGNHHDNFDLWDSQYQEWNSKNIGPHKDILEGW
ARAAKKAGLPLGISFHADHAWTWYETAQRYDQNGPKAGVYYDGKLTKADGKGKWWEGLDPQKLYAQNHPMSDRSWNNGQI
HAQWGWENGAATPSEEFVTNFYDRTLDAINRYNPDLIYFDVTVLPFYPISDCGLKIATHMYNKNPRSVVFGKILSEEQKK
ALTWDVERGAPNQIIAEPWQTCNCIGDWHYNTSTYKHGYRTSENMVKQLVDIVSKNGNLLLNIPLRADGTYDEKASQFLD
ELEAWMTPNGESIFGTRPWVKFGEGPVAEKAIAINAQGFNEGQYNGMDYRDIRFNQTKKYLYATAMGWPQDGRLVIKSLA
KGNKDFKKTITNVYLLGYGKLKASQTAEGLVVNLPKPCNKIAPVLRITK
>D5VJA2 2|Caulobacter segnis (strain ATCC 21756 / DSM 7131 / JCM 7823 / NBRC 15250 /LMG 17158 / TK0059)|PF01120
MKPTRRDLFSGAAAASMAFASANASAEILTPPGFDKIADGPFKPTWDSLNAAYKTPDWFRDAKFGLWAHWGPQCVPEAGD
WYARGMYEQGSPAYEHHLKTYGHPADTGFMDIYPQWRAENWNPDDLLDLYVKAGAKYFVAMANHHDNFDAYDSKFHDWNS
VRIGPKKDIIGIWEKAARKRGLRFGVSNHSAHAWHWFQTAYGYDPEGPRRGERYDAFKRFKADGLGTWWEGLDPQELYGG
AVMPLPPGVTSIAEANKWHEANDGAWNEKAPLSNPAFVRQWYLRCKDLIDSYKPDLVYFDNFDLPLEQAGLDVTAHYYNA
SMGWHGGKLEAVVNIKPGDRKVPGVVADVERGLRAEISPTPWQTDTCLGSWHYSREIFDKKRYRPAAEVIHRLCDIVSKN
GNLLLSVPVRGDGTIDSEERRIVEEIGGWMGRFSDAIHGTRPWVIYGEGPTSVVTGMFSEGKQQPFTAKDIRFTTKGKAL
YALTLGRPEGGKVSVVSLAQGGPHARRAVKRVTLAGDKTPLTFHQDRAGLHVTVPDAALHPFGVALRIEGVI
>E0S2S3 2|Butyrivibrio proteoclasticus (strain ATCC 51982 / DSM 14932 / B316)|PF01120
MTREEYLKEIAKVNEDGFYKEDWGSLSRHETPKWFKEAKFGIFIHYGVYSVPAFGNEWYSRNMYNRAEREYKHHIETYGP
QNKFGYKDFIPMFKAENFDAHRWIETFKKAGAKYVVPVMEHHDGFAMYDTEFNKWNAANMGPKRNIVGELKEECGRQGLT
FCGSSHRAEHYFFMNLGREFDSDVNDDDYRDFYGPAVLCPEWQNEQFTESTENPDSKGPDQDWLEDWIVRTAEIIDKYRP
AMLYFDWWIQNKAFKPYLKKLCAYYYNRAREWGKEVTICYKHNAFPPDVATFDMERGALSEISPRYWQTDTAIGNRSWCY
VQDNEYKGGYKLVCDLIDAVSKNGNFLLNLGPKADGTFTAEDEKALSDIGAWLLENGEGIYGSSYWKQYKEGDTVVASGT
FNDGAEVLYTPSDFRFTYKEGCIYAFWMRPAMQDVRIKALKMETIRGLLIDRVSLLSTGQELSYERNSDEMIIKANEAFK
SDMPLCFKIQLS
>E0SNQ1 2|Ignisphaera aggregans (strain DSM 17230 / JCM 13409 / AQ1.S1)|PF01120,PF16757
MCNDIDRYLKDIPISLPKGPYEPCWESLKSYRVPKWFTDAKFGIFIHWGVYSVPAFGNEWYPRHMYMPDRPEYKYHIENF
GTPDKFGYKDFIPMFTAENWDPDEWAKLFERSGARYIVLVAEHHDGFALWNTSYSRWNSVLMGPKRDIVGELAEAVRRRG
LIFGVSYHRAEHWFYFEPGMRIESDVRDPRYRDLYGPAMKASLNPRDPPGPENIYPDREFLIDWLLRAIELVEKYRPQIF
YFDWWIENPAFEPYLRFFAAYYYNKAEKWDLGVVINYKHRAFVEGTAILDVERGKLGDIYPYPWQTDTSIDYRSWGYIKD
AKYKSPDVIIRDLVDVVSKNGNLLLNIGPKPDGSIPEEVKRILMDVGEWLRTNGEAIYDTKPWRVYGEGPTKPIAGEFIE
EKEPPYTFSDIRFTAKNVYPYGEILYAITLAMPSEGEEILIRSLGSHLRLSKEIEFVEILGSREKVDWRLDADGLRIKIP
KTTLKYSMVIKIVFKR
>E4SEJ2 2|Caldicellulosiruptor kronotskyensis (strain DSM 18902 / VKM B-2412 / 2002)|PF01120,PF16757
MDEYFKTIQKGPFEATWESLRQFKCPQWFLDAKFGIWAHWGPQSVPMYGDWYARNIYREGEPQYYYHWRKYGHPSKVGYK
DIVQMWKAERFNPEELIDLYIKAGAKYFVAQAVHHDNFDNWNSRYHRWNAVNMGPKKDIVGMWCRAARERGLPFGVSEHL
AASFSWFAPSKGHDTKGPYKGVPYDGNDPAYEDFYHANKEEYELEKKHGKIVNWYSPNPEWHKKWFLRIKDLIDQYEPDL
LYSDGGVPFGEVGLHIVAHLYNTSAKNHSGINQAVYTQKDTRPEVYTVGVLDIERGAAEDILSHPWQTDTCLGGWFYDVR
AVYKTPQQVIEMLIDIVSKGGNLLLNIPQKPDGTLDDECLYILDEIAKWMRVNGEGIYATRPWIRYGEGPTKGQGGAFQE
KKLEWTQEDFRFTQKDGKIFAFQMKYPGDHKAIIKSLGLSSGIFVKKIKLLGFEDELEFDQLENALVIKLPEKWYDTGYP
HCFCIEQN
>E4T6S5 2|Paludibacter propionicigenes (strain DSM 17365 / JCM 13257 / WB4)|PF01120,PF16757
MKSRYFQISLFLVLTFSISLQAQEVKKEKFEPTDKSLQQYKYPDWFRDAKFGIWAHWGPQAVPRQGDWYARNMYVQTGND
WETPAYKDHLKRYGHPSVAGYKDIIPLWKAERWNPEELMKLYKKVGAKYFVSMGTHHDNFFLWNSKLHSWNSVNMGPKKD
VVGLWQAAAKKEGLRFGVSEHLAASYTWFQTAHKADKTGDKAGVPYDGNDPKFEELYHGKADSTDTGWMTKNPVWQKEWY
DRIAELLDMYKPDLLYSDCALPFGNEVGRSLIAHFYNEDMAKNHGKLEAVYNCKEPSKGRFAQDVERGVLDSISPFPWQT
DTSIGDWFYRTGQKYKSSDEVVQMLVDIVSKNGNLLINVVQTPEGDLEPDVLNILDGIGNWTKDNGEGIYGSRPWKVYGE
GPSTMGNQEKGQFGGLKDTRPYQATDIRFTTKNGALYVFCMSTPTEDIQLKSLGKLSKYSNKAIASISMLGSREKIQWKQ
KENALVISKPTKLPEYKVVVFRVNFKK
>E6X8Y7 2|Cellulophaga algicola (strain DSM 14237 / IC166 / ACAM 630)|PF01120,PF16757
MIKLKFTLCLSMALSLSYGQKESIPATKDVKHFEENWDSLEKVNASPNWFQDAKFGIYAHWGPVSSAFEGTNPDEFYAGW
HGMKMYEDGKKVPTKNGKPSSNFIHHSKKYGNPKKYGYKHIIEQFDPSAFDAKEWADLFAKSGAKFAGPVAMHHDNFAMW
DSKTTRWNSMNYGGIDPSAALKKEIEAKGLKFMASFHHAFTWKYFAPAHKYGGVKAEDYDLYTNPHSLESDTPDEQFYKD
WWAKMKEYIDVYQPDLIWFDWWLENMTEASRLEFLAYYYNKGIEWNKDVVVSYKESTFPESVAIKDYERGRPNQPKSPSW
LTDTSPGAWFYRPNAKFKTPNELVDILVDIVSKNGLMLLNVPPNPDGSIPQEMKDLLIEMGGWLAINGEAIYGTRPWTIF
GEGPTRLPEGGHKVEKFKIEYKNTDIRFTRKSDKEFYVIVLDTPKEELIVKSLSTQIGVLNSKIEHISLLGSDEEIKWTR
DERGLVLQAPKKVPTKYAHAYKIQLEGYVENNIGGNVDSHVD
>E6X8Y8 2|Cellulophaga algicola (strain DSM 14237 / IC166 / ACAM 630)|PF01120,PF16757
MKKNSILGLVLVVLLGTITSSRAQENSTIAPGPFTATDASLETYEFPDWFRDAKFGIWSHWGPQAVPRQGDWYAKKMYQE
GSTVYKYHLEHYGHPSEFGYKDIIPLWKAEKFDPEALMALYKKAGAKYFVSMGTHHDNFFLWDSKIHDWNAVKMGPKKDI
VGLWQEAAKKEGLKFGISEHLGASYTWFQPSHGADKEGKFKGVSYDGANPDYQELYHQKTAEGDTEWMTTNKEMQKEWLA
SINEVVNTYKPDLLYSDSEMPFGDTGRAMIANFYNTNLAANNGILEAIYNCKEPSGGKWVQDMERGVMDEINPHPWQTDT
SIGDWYYRTGQEYKTATYTIQMLCDIVSKNGNLLINIVQTPEGDVEPDLLNTLEEIGDWIAINGEGIYGTRPWKVFGERP
AKAITVKTAKFNEKNITYGEDDIRFTKKGDHLMYAFCLEQPTKDITIKSLGKTANLNTKKIRSIQLLGSDEVLEWKVKKD
ALIIKKPKQLPDFNVIGLRIEFES
>E6X8Z0 2|Cellulophaga algicola (strain DSM 14237 / IC166 / ACAM 630)|PF01120
MNATKLLLISISILLLGCKTNRETTYEPVFESLKKHDAAPEWFQDSKLGIYFHWGPYSVPAYGSAWYPHNMYKDQGDIRK
HHEKTYGSIHDFGYEDFIPMFKAEEFDPENWADLFEMAGAKFAGPVAQHHDGFAMWDSDVNPWNAADMGPKRDILGELFT
SLEKRNIKTIATFHHARNGQRNAHKPEAWKTAYDSHYVYHPDLPTATTDPKLRKLFGNFETIEEFNQYWLDQVNEVVDKY
HPDILWYDSWLNLIPEDKRMEMAAHHFNNGLKQNKEVVTAHKQDDLPLDYSVLDFEQGGRRDIHPLPWLTDITLGESKWM
YVEGHPYKTADLVVRNMIDVWSKNGIVLLNVSPRADGVINQEQRNILKEIGDWLKVHGEAVYGTRTHTIFGYGPAKAVDG
SHGGQSSKIKYTADDVRFTIAKDKKAMHVFFLGKPEVGKKIEMRAIGGYHRNIPPSQIKNVRLLGSDITVDWELTSESFY
LTMPNVEMNDLATVFKFELE
>E8RTM4 2|Asticcacaulis excentricus (strain ATCC 15261 / DSM 4724 / KCTC 12464 /NCIMB 9791 / VKM B-1370 / CB 48)|PF01120
MVKLTKRSLLGGVPLMGALGAVAGAGFAAPRAMAASDGDACQPKAPVRYDLPVAKGPFQPTPESLKTYQTPDWFRDAKFG
IWSHWGPQAVPRVGDWYARNLYIPGHFHNAHHVKTYGQPSKFGYKDIIPLWKAEKFDPEALMDQYAAAGAKYFVSMGVHH
DNFDLWKSKHHKWNAVAMGPKRDIVGAWAAAARKRGLRFGVSEHLGASHNWFHPSHLYNQTWPENGVAYDGADPQYADLY
HPAHNEPYRGTADTWYTKDPAFHQIWYNRIQDLIDSYEPDLLYSDGGLPFGVVGRSLVAHMYNKSVARAGRNEAVYNGKD
FGSGEFYREGFVQDVERGVLKGINPYPWQTCTSNGDWFYSDGFKYKTSTEVIHMLCDIVSKNGNLLMNVVQYPDGSLPPE
SQTLLADLSAWMKVNGEAIHGTRPWTQFGEGPTEAAEGAFQEGTAYTAQDIRFTTRGKTLYAISLGKPEGRLAIQALGKN
AKQARAVKQVRLLGGAKPCAFRQKAGALVIEVPQGASPLASAFEITFRA
>E8RV97 2|Asticcacaulis excentricus (strain ATCC 15261 / DSM 4724 / KCTC 12464 /NCIMB 9791 / VKM B-1370 / CB 48)|PF01120,PF16757
MKMTKREWFRGSAGLALASAMPAGAAELVEPGFDTLADGPFKPQWTSLESQYQVPDWFRDAKFGIWAHWGPQCVPEAGDW
YAREMYLQGSGSYKHFVKTYGHPADTGFMDLLPRWKAENWNPDELLDLYVSAGAKYFMSMANHHDNFDMYASRFHDWNST
RIGPRKDIVGIWEKAARKRGLRFGVSNHSAHAWHWFQTAYGYDAEGPRRGERYDAYKLNKLDGKGKWWEGLDPQELYGGA
VMPLPDGFDSISTANAWHELNDRVWDEKPPLRNPAFTRQWYLRCKDLIDSYRPDMVYFDNFDLPLGQAGLDITAHFYNAS
AKWNGGKVEAVVNMKPHGPFNGGIVADVERGSKSGIDARPWQTCTCIGQWHYNRRLYDEKKYRPAADVIHRLCDIVSKNG
NLLLSVPVRPDGTIDSEERKIVEGIGSWMSRFSDSIYGTRPWQVFGEGPTQVGAGMFGESSQKPFTAEDLRFTTKGKALY
AITLGRPAQTVTIRSLQGRDQKRVKRVEVVGSRDPLTFRQSADGLVIDIPAAASHEFGVALKIYGVV
>E8WZ82 2|Granulicella tundricola (strain ATCC BAA-1859 / DSM 23138 / MP5ACTX9)|PF01120,PF16757
MPLTRRHFLGQAASAALLASARAQTGAPAGQPGAYAKPKPMIPGPYQPTWESLRDLYRVPTWLNEAKFGIFIHWGLYSIP
AHINEWYIKHMYTTDSAWHTQHYGPPDKFGYKDFIPLFKVPNYRPNEWASLFKNSGARYVIPVAEHHDGFAMWDSDLTPW
SAGKMGPKRDLIGELAKAVRDQNLIFGLSNHRMEHHDFAYPAPGVPNDQFDPRYAGFYGPPIQGDMNQGNASQAFQEDWL
ARVQEQIDKYHPQMIYFDNGVNPRDYDDVKLRAAAYYYNRAHEWGQQATLATKDVAYLFGSVQDFEKQQRAPRWIYPAAG
WQVDDSIGSTWGYTDGMSIRPAESIIRELVEIASQGGNLLLNISPMGDGSIPEAQQQALLGVGNWLQTHGEAIYGSRPWV
HMGEGPTIPTEVPGDWKGGSTAVPGPPLKRPTPIPVTEADLRFTINKGCLYAFGYKWPTTNKAILTLLATGKAKVERVTL
LGSATPIPFHQTPEALNVTLPNQTTPGMYALKIEGTFLLGLA
>F0R2F1 2|Phocaeicola salanitronis (strain DSM 18170 / JCM 13657 / BL78)|PF01120,PF16757
MKNKALFFSLVCAVFVSCGQSSQPVYQVPVSEADEPMMKGKFEPTWESLKNYEVPEWYRNAKFGIWAHWGPQCVEGTGDW
MARKLYMEGSEVYRYHVEHYGHPSEVGFKDIIPLFKAEHWNPDSLVAFYKKIGAQYFFALGNHHDNFDLWDSKYQPWNSV
NMGPKRDVLAEWEKAARKYGLPFGVSLHADHAWTWYETAQRHDTIGPKKGVPYDGKLTKADGKGKWWEGYDPQDLYAQNH
PLSENSWDNGMIHRQWAWGEGACMPTQEYVTNFYNRTLDVINRYNPDILYFDVTVLPFYPISDAGLKIAAHLYNHSMATH
DGKLEAVLTGKILDEEQRKALVWDVERGAPNEIIADKWQTCTCLGGWHYDQSVYDNDRYKSAADVVKLLVDVVSKNGNLL
LSVPLRSDGTFDEKEAKILTEFGEWMNTNKESIYDTHPWKVFGEGPIANSDIAINAQGFNEGSYTNTTAQEIRFTQKGDD
LYVTALAWPEDRRVIVKSLAQGNELYPGEIKDVELLGYGKVGFERTVEGLVIELPDKQLNKIAPVFKVR
>F0SIU1 2|Rubinisphaera brasiliensis (strain ATCC 49424 / DSM 5305 / JCM 21570 / IAM15109 / NBRC 103401 / IFAM 1448)|PF01120,PF16757
MMHKTPLKTSPARGSSLTWLRNAFVVCGLLASSQLRAEEPHPATLPHPEVAPAIEKIETVIEKGPFEANWSSLEGYKIPQ
WYQDAKFGIFIHWGPYAVPAYGSEWYPRQMYIDTKRRGDNFFQHHVETYGPQKTFGYKDFIPEFKAEKFNAEEWAKLFKD
SGARYVIPVAEHHDGFPMYDCSFTRWNAVEMGPKRDVVGELSKAVRKEGMKFGVSSHRAFNWVYYVRNKDFDNADPQYAD
LYGRPLPHLFEEDAADYQKNFPPQDEQFKDDWLARCCELVDKYQPDVFWFDFGITPGLREATYDENPFAGHLQQFAAYYD
NSTAKDEDGLGVLNYKWGAFPEKAAVLDKERSKMAEIRKPFWQTDTAISSSSWGYTKDQKYKTADRLVDDLIDIVSKNGC
LLLNVGPRADGTIPEKDQEILRGIGSWLAINGEAIYETTYWKTFGEGPTSVSTGHVSESKDKPFVAEDIRFTTNGDALYV
IGLKWPENNKITVKTLAENSELYTDEIGSVSLLGSDGALEWKRDGDGLNVQLPKSAPSPYAYVLKVTKK
>F3ZVR8 2|Mahella australiensis (strain DSM 15567 / CIP 107919 / 50-1 BON)|PF01120,PF16757
MDYQIKEGPFEPTLESLRQFECPEWFKNAKLGIWSHWGAQSVPMYGDWYARHIYCEGSDQYRYHLRHYGHPSKFGYKDLV
QLWKAENFDPESLMDLYVDAGAKYFVAQAMHHDHFFNYASKIHRWNSVNMGPHKDIVGMWEKAAVKRHLPFGITEHLGAT
FSWYSVNKGCDKEGPYAGVAYDGSDPTYEDLYLPNHEHYDPNKLNKVDPWYTQNPWWHQRWFNVIKEVIDLYQPDLLYSD
GPLPFGDNAYEAGLNAVAHLYNTSAANHNGINQAVYNQKDRRKEIYTVGILDIERSQEPDIKPEPWQTDTCVGNWFYDVR
AIYKKPGHIIEMLVDIVSKNGNLLLNIPQRPDGTLDDECVYILKELAKWNKVCAEGIYGTHPFRVSGEGYSKVAISGFKE
DEVSWTSSDFRFTQKGNILYAFQMRWPENNRAVIKSLMPNEKVKSVRLLGVGEVSFEQPFGTLVVNLPDNKPTEYVNCLA
IELG
>F5YF88 2|Leadbettera azotonutricia (strain ATCC BAA-888 / DSM 13862 / ZAS-9)|PF01120,PF16757
MSARKFEATFDSLRGFECPSWFRDAKLGFWSHWGPQSVPMFGDWYARNMYIEGTPQYLYHLRHYGHPSKFGYKDLVKLWK
AEKFDPDALMDLYVKAGARYFVGQAMHHDHFFNFPSKLNPFNAIGMGPQKDIIGMWKKAADNHKLPFGLTEHLGATFSWW
NVNKGADKHGPYAGIPYDGNDPAYRDYYMDNYEHYTKDEDMSQVKDWYTSNPKHHAYWLSVMKELIDLYTPDLLYSDGGL
PFGTRGQGHFAYNAPDDDPAYRWGLEAVAYLYNKSIDKHGENRALYNQKDKRPEIYTVGVLDIEKSQLPGINPAPWQTDT
CIGNWFYDVRQEFKRPGHVIEMLIDIIAKNGTMLLNILQLPNGAVDDETQYLLKELASWIPICGEGVYGTRPWRISGEGF
STVLIDGFREEAVGWTDTDFRFTAKGKTVYAFMMRVPENRAAVIKSFTLNEKVLSVKLLGSGSVSFSQNYGVLTVKLPET
LPTSYTNCLAVELAG
>F9D4N9 2|Prevotella dentalis (strain ATCC 49559 / DSM 3688 / JCM 13448 / NCTC 12043/ ES 2772)|PF01120,PF16757
MKQPLFISLLFLLPSVSWAQTYEVPVSEAQEKMTTGRFQPTWESLETQYQVPEWFCNAKFGIWAHWGPQCVEGSGDWMAR
ALYQEGSKAWKFHCEHYGHPSEVGFKDILPLFKAERWNPDSLVAYYKSLGAEYFFALGNHHDNFDLWDSKYQPWNSKNIG
PHKDILAGWSEAARKHGLKFGVSLHADHAWSWYEPSRRYDRSGDKMGVPYDGWLTKADGKGKWWEGLDPQDLYQQNHPLS
RGSWADGMIHQQWGWGNGVAQPSQQFVTNFYNRTLDVINRYNPDLLYFDVTVLPFWPISDAGLKIAAGFYNHNLATHQGK
MTAVLFGKILNKNQRKGITWDVERGAPNQIVDHPWQTCSCIGGWHYDTEVYENGWYKTASQAVRLLVDVVSKNGNLLLSV
PLRADGTFDEKEKAILDEFGAWMRVNKESIFATRPWKKFGEGPIAESDIKINAQGFNEGSYTKAGASEIRFTTKGNVLYA
TALAWPDTHQLTIKSLADGSDLYSGKIHTVRLLGHGKVKFNRTATGLVVELPGKPCNTIAPVLEIR
>G0L5M3 2|Zobellia galactanivorans (strain DSM 12802 / CCUG 47099 / CIP 106680 /NCIMB 13871 / Dsij)|PF01120,PF16757
MTTKNKFVSQVAMTLLLFMGITALHAQLQPKKFQAEWESIRAGYEIPEWFRDAKFGIFLHWGPYAVPAYSSEKYPRGIYD
EKWSKGGKKPYTYHRAHYGDPSKFGYKDFIPDFKAEKFDAEEWAALFKNAGARYVVPVAEHHDGYAMYASKHTRWNVKDT
GPKKDVMRMLSDAVKAKGMKFGVSSHFARHRVYYRKDDPTWDTNNPEFYDLYGEPIGNDTLPTKKFLNLWWNRTTDIIDN
YEPDLLWFDFGLDKPGFEVVHKKILAYYYNKGEEWNKGVVFQNKNMRNKSFPEDLIVLDIERGRMDGIFKYPWQTDTSIG
KISWGYVTNEEYKTSNYLLDELIDIVSKNGCLLLNIGPKADGTIPDEAQKILNEMGQWLSLNGEAIYDTRPWTIFGEGPT
KVETGHHSEKNNKESGPEDFRFTTKGKTLYATALGWPKDGKFNIKSLSKNNPNTSKRIKSVEFISGKNDIKWKQTSKGLS
ISVDGQKPCEAAYVFRIGLE
>G0L714 2|Zobellia galactanivorans (strain DSM 12802 / CCUG 47099 / CIP 106680 /NCIMB 13871 / Dsij)|PF01120,PF16757
MYRIFTLLMTGILLTSCGSKAEKKKEGDIPQETAVKFEPNWESIKKHYKDPEWFNDSKFGIFIHWGAYSVPAYGSEWYPR
QMYMDTATFSAQLKLGQKGPNATYLHHKKTYGDQKEFGYKDFIPMFKAEKFDAKEWIDIFKKSGAKYVIPVADHHDGFAM
YKSNTTRWNAVDMGPKRDVLGELFKEGRAQGMIMGASSHYAFNWSFYNKKDKFDTTDPEYADLYSPKGKDLTEPVSEEFK
KMWWDRTVDLIDNYQPDILWFDFYLDIPDYKEYRPKIAAYYYNKGLEWGKEVVINDKNFDHEAFPEGTVIYDLERGKLPG
IRKLPWQTDTSIGKNSWCYVTNWESRTANSLVDDLVDIVSKNGNLLLNVGPKADGTIPEDQKEILFQIGDWLNVNGEAIY
DTEYWSTFGEGPTEVKKGHHSEGQNKGFTGQDIRFTKKGDKLYAIMMEWPEGNKVNIESLGKSSEHGKDLNIKNVRLLGS
DSKIEFEVNDAGLSISDLGPKTGEFAHVLEISL
>G0L8C7 2|Zobellia galactanivorans (strain DSM 12802 / CCUG 47099 / CIP 106680 /NCIMB 13871 / Dsij)|PF01120
MIKQNIYIWFSTKQKPIAYHLPYVSYTDRLQQAGTIFKHQKMNKRKQMYQSTLFIVLFTFYHVIGIAQEKTDSKKPITFE
PTWESLKQYESPEWFRDAKFGIWAHWGAQCEPEADDWYARNMYIEKTAGYRFTDSTGTVGTETNRQYLYHLDHYGHPSEF
GFKDVINEWKAENFNADSLLTLYKDCGARYFMAMANHHDNFDNYNSKYQPWNAVNMGPKRDLIGEWSKAARKLGLRFGVS
VHASHAWSWYETAQGADTEGPYAGIPYDGKLTKADGKGKWWEGYDPQDLYEQNHKANPNNIVE
>G0L8K6 2|Zobellia galactanivorans (strain DSM 12802 / CCUG 47099 / CIP 106680 /NCIMB 13871 / Dsij)|PF01120,PF16757
MRRIYFVLIVLLAGNWGSAQEKKYEADWQSLKEYKTPDWFRDAKFGIYCHWGPYSVPEYENEWYSHWMYTSPNNPEHKQG
KRFYEHHIKTYGPLNEFGYKDFIPMFKAEKFDPEEWADLFEKAGAKFAGPVSEHADGFAMWDSKLTPWNAKNMGPKRDIM
GELAREIRKRDMKFIATYHRQWLFGWFPTWDESTDASDPQYADLYGPKLKKGDFQYPYSTKEIDEGIKRYYPVGDKKFNE
EWLARLKEIIDNYNPDLVWFDNKMDVIDEAYRKEFLAYYYNHALKNDQEVVATYKFYDFAKGTAVLDVERARMSEMKSFP
WLTDDSIDWKAWSHISNPDYKSANRIIDFLVDVVSKNGCLLLNITPKANGEIPAPVQERLLEIGEWLKQNGEAIYGTRPW
HVYGEGSTRVIEGHLIERKNPDNTADDIRFTVKGNTLYAIQLDWPSSGETVIRTLGKNSKQLEKQIKSIELLGASDKLKF
NRKPDGLYIYLPKKPVGKHAFVFKLTF
>G0L8Q2 2|Zobellia galactanivorans (strain DSM 12802 / CCUG 47099 / CIP 106680 /NCIMB 13871 / Dsij)|PF00754,PF01120
MKIIRATILALLCCLEVASQTPETTSNRYGKLLQDFVDMRFGMFLCYNIMSYGASWGEANYDISTFNPKNLNTAQWADAA
VSAQMKFGLLTTKHHEGFCLWDSKVTDYDVASTPYKKDIVKQYVESFRKKGLKVGLYYSIWDSTHGIDKDKIGPKELDFI
KTQITELLTNYGKIDYFVVDGWFWRMGHHEVPFSEIRELIRKLQPDCLLTDHTHLQAPYQLDIPYFEGPFGAFPKEDNQM
ASALGHCSFKGNGWFWSPETPNGMFKKESTEKLVSKLKTLESRYCNFMLNCMPNRDGLLDPAFISLLSDIGKKWSPNESR
IDLPLKKRLIYSAPIVRATASSGEASYLIDATQYKTDFKHWVSDASSIQTLTFDLGRPKNIDIITLVPNHKSKPAPETAL
SEGNILECKTYISNDNEKFKRVSTDSWPANTTYRSIDFDVSNARYVKIEILKWKGKNAIIAEVEIGSSTRPMN
>G0L8Q9 2|Zobellia galactanivorans (strain DSM 12802 / CCUG 47099 / CIP 106680 /NCIMB 13871 / Dsij)|PF01120,PF16757
MNLKHLAAMSVAIVCIASCGSSDKKKGKNTAQLSAADTAKVFQPNWESIKKNYKDPKWFSDDKFGIFIHWGAYSVPAFGS
EWYPRQMYMDTATFSATLKPGKKGPNATYTHHKKTWGDQKEFGYKDFIPMFKAEKFDAKEWIDLFKRSGARYVVPVADHH
DGFAMYKSNTTRWNAYDMGPKRDVLGELFKEGRAQGLKMGASSHFAFNWSFYNKKDKFDTVDPEYADLYSSKGKDLKEPV
SEKFKERWWKRTIDLVDNYQPDILYFDFYVDIEDFADLRPKLAAYYYNKGIEWGKEVLINDKNFGHEAFPEGTVIYDLER
GKLPGIRKLPWQTDTSIGKNSWSHVTNWISKTPNQIIDDLVDIVSKNGNLLLNVGPKSDGTIPEDQKEILLQIGDWLAVN
GDAIYDTRYWKTFGEGPTEVKKGHHSEGKNKEFTGQDIRFTQKGDKLYAIMLAWPKDGKIDIASLGSANAYAEGLDIKGV
RLLGSEAKIDFEQTKEALTIKDLGDKSGEYAHVLEISI
>G0L8R3 2|Zobellia galactanivorans (strain DSM 12802 / CCUG 47099 / CIP 106680 /NCIMB 13871 / Dsij)|PF01120,PF16757
MKKYVAILLIAFTHLGLAQQKFKPEWESLKQHKAAPDWFADAKLGVYFHWGVYSVPAWGSEWYPRWMYIYDREGWGEDIY
DYHKTTYGKDFQYHDFIPQWKGEKFNAVEWVDMFEGMGARFIGSIAEHHDGFSLWDSKVNEWNSKAMGPGIDVVKAIGEE
TKKRKLKFMATFHHGFHMMFYPKNENTFLRPVSQFNWVYDSVEVPQAPKYRKLYGNLGYDEANDLWLEKLNEVIEAHCPD
YIWMDFGQRFIKEGHRKQFLANYFNKAEALGKEVVVNTKGTFFPTELAVVNVERATMEDITPDVWITDFILGSSWCYNQA
KRTAINPHKAIRMLAEVVSKNGVMLLSAGPMADGTIPEEQVKAMEGIGAWLKLYGEAIYNTKPFVAFGEGPTILKRDPKD
AWNAYGAIKKGLADLNSNDIRYTQKDNTVYAIQLGWPGENKEKLLTVFADKAKDKKIKSISVLGSRQKIKWKKTMEGLWV
TSPRKKPEQAEAALVYKIVFNQ
>G0L8Y7 2|Zobellia galactanivorans (strain DSM 12802 / CCUG 47099 / CIP 106680 /NCIMB 13871 / Dsij)|PF01120,PF16757
MNSKYHLFALLLVQALIGPKSAFAQEIDFKPTYESLKQYTTPEWFRDAKFGIWSHWGPQSVPERGDWYARFMYLQGVLDW
GEKFDVNESHTKRYGHPSEFGYKDLIPLFTAEKWNPEKLMELYQKAGARYFVSMGQHHDNFDMWNSKLQPWNSVNMGPKR
DIVKEWQDAAKKNGMPFGVSFHGEAAWTFFESSRLSDHKGPFQGVPYDGWQTKEDGKGKWWEGYDPRDLYGQPHKPKLPA
NVKYAEEVVEEGEPPSDAFLDNFIGRVYDVLDQYHPELIYFDSGHFPAGKARGTKLIADFYNMSQKWNKGINQAVVNAKH
LTDEEQQMFMLDFENTHSSEVRKLPWQTDIGFDGWFYLEKEKEDYLPTQDVIHTLADIVSKNGNMLLNITQSANGEIHPY
AYQFLKEMTQWMAINSEGIHGTRPWIKFGEGPSRIEGEKDIEHESIDYSSKDFRFTTKGNVLYAILMKYPESKKEISITS
LSKNEILWFGDIGNVSLLGHKGNLKWKRTANGLVVSLPEKAPCDYAYVIKISSSKKSG
>G8TKN7 2|Niastella koreensis (strain DSM 17620 / KACC 11465 / NBRC 106392 /GR20-10)|PF01120,PF16757
MNRRTLIKQLGLSVPGYLLSKQAGASLLESFGQQAKGPFLPTWDSLQSYTVPEWYRNAKFGIWAHWGPQCEPEHGDWYAR
GMYEEGSDHYKYHVQKYGHPSKFGFKDVIHQWKAEKWDPDQLVALYKRVGAKYFFAMANHHDNLDLWNSKYQSWNSVNVG
PQKDLIGGWAKAAKKQGLPFGVSVHASHAWMWYEYAQGSDKNGPLAGVPYDGKLTKADGKGAWWEGMDPQELYAQNHALS
DGYHWDWEKGVSVPSKAYCDKFLKRTIELIDKYEPELLYFDDTVLPFHGLNDVGLQLAAHHYNQSMKRNKGMLKAVVNGK
ILNEMQRKCLVWDIERGQSNVIEPFTWQTDTCIGGWHYDKRIYENKRYKSSQTIIQTLADIVSKNGNLLLNIPVKGNGSI
DDQEVAILEEIAAWMKINSECIFDTRPWKVFGEGPATTETAKLSGPGFNEGKGKPFGAADMRFTTKGDTLYAVVFGWPDN
GKVTIKSLSEQNGLRPGAVNKVELVGGGELRFQRNSEGLEITMPENRPALAYANVFKIK
>H6NNV3 2|Paenibacillus mucilaginosus 3016.|PF01120,PF16757
MILNSFFAKTHIAKGPFEPTFESLGKFECPEWFRDAKLGIWSHWGAQSVPMYGDWYARNMYVEGSEQYRYHIRHYGHPST
FGYKDIVQLWKAEHFDPYSLMDLYVAAGAKYFVAQAMHHDNFFNYDSKLHRFNSVNMGPKKDILALWKAAASRRGLPFGL
SEHLGATFSWFKFNKGLDKEGPYAGVHYDGNSPEYEDLYLPNREHYDPDNLSSEPRPWYTDNPWWHQRWLDVMKEIIDFY
QPDLLYSDGGLPFASAWDQRDAPLDDPLFTAGLRAVAHLYNTSAAANGGVNRAIFNQKDRRQDVYRIGILDIERSQSPDI
RLDPWQTDTCVGDWFYNVRTEYKKPGHVIEILVDIIAKNGNLLLNIPQKPDGTIDDECTYILQEMAKWIRVCEEGVYGTR
PFRVSGEGLSRVVIDHFTEDRVDWNAGDFRFTQKGNTLYAFQMRWPEDHRAVIRTLTPADQVKSVRLLGVGEVPFEQSYG
ALIVSLPDRRPTPYVNCLAIELHA
>I0I3K0 2|Caldilinea aerophila (strain DSM 14535 / JCM 11387 / NBRC 104270 /STL-6-O1)|PF01120,PF16757
MSNPAKFAPTWESLKQYQIPEWYIDGKFGIFIHWGVYAVPAFSNEWYPRNMYIQGTPEYEYHLRTYGPHTQFGYKDFIPM
FRAEKFDPAMWADLFQEAGARFVVPVAEHHDGFVMYDCSLSRWNAVQMGPQRNVIGELAQAVRQRGMVFGVSTHRAEHWW
FMNGGRNFPSDVQDPAYADFYGPAVQQEDCDGTLQKERIPGLTSRPYPDAAFLEDWLARTCELVDKYQPQLVWFDWWINH
VAFPDYLKRFAAYYYNRGEEWGKGVAINYKYTAFEEGTAVLDIERGQLSDIRPLLWQNDTSISKNSWCYVQDQDYKTATS
LIHDLIDIVSKNGALLLNIGPRADGTIPEPEQEILREIGRWLKVNGEAIYGTRPWRVYGEGPTQVAEGAFTDTQRAPFTA
ADFRFTTKGNVLYAICLDWPGVTAHISTLRASSPLLEENIVKVELMGHAGTLTWERDDRGLHVYLPSSKPCDHAYTLKIT
LA
>I0IEV6 2|Phycisphaera mikurensis (strain NBRC 102666 / KCTC 22515 / FYK2301M01)|PF01120,PF16757
MIATTQEAPGAAHAPDAGAGRFEATWASLGQFEIPDWYRDAKLGIFIHWGVASVPAYKSEWYPKWMYQRDSEFFAYHAET
HGPQGTFGFKDFIPGFTMSAWDPAAWAELFEASGARYVVPVAEHHDGIAHYDYSKSRWTTLKVGPRRDLIRELGDAVRGR
GLKYGVSSHRAYNWRFYTYEDGFDTTDPAFSDLYARPHAPDEAADEPFLRDWLARTEELVDKYRPDLVWFDWCIGWPEFE
PYRRAFAAHYYNAADRWGKEVVVNYKEEDFAPGTGVFDIERGQLDEIRADFWQTDTSISRNGWAYNEDPGNKSATSLLHD
LMDVISKNGCLLLNIGPRPDGTITQEQEDVLRTMGAWLRQNGEAVYGTRPWKVFGEGPTRVKAGTFQEKENAGFTPEDLR
FTASGDTLYATTLGVPSGDRLLVRSLGSTLKLLLGDVLSVEMLGHDGPLAWERGADGLAVTLPPLDHARHGIALRIRTRP
PEAPKRTADAAGSHTADNDIDSAV
>I0K7B2 2|Fibrella aestuarina BUZ 2.|PF01120,PF16757
MKTTVRLLFVMATLPLGLQAQRAVSPGKSLSIVPAAIPSLPPKQPIDSVAIADWKTFPEVKLTLPIASGPFQPTWESIEK
NYPGVPAWLREAKFGIWVHFGPQSAGQSGDWYARKLYVEGTPAYKNHLKNYGHPSKVGYKEVLRDWNPTKLNPNTLAKIY
KDAGAKFLLIQGVHHDNFDLWNSRYHPWNSVNVGLKRDLIGEWAKACQSEGLRFGVTFHHEYTWWWWQAAFGSDKEGSMK
GVPYDANLTLADGKGKWWQGLDPRLLYGIDLREYKGVSEAAYSKWSPPPAGIFSKHLDYGKWYATQWAQRMMDVVDQYSP
DFIYTDGTSDQPFSGNGTGVGLKADAMQRVIADFYNRTLQRRGKADVFSIVKFRHHTNGTVNTEEFGIPEAINSSEPWIA
ETPVGDWFYAPNFVYDSGMMLKYIIEAIARDGNAAICISLLPDGSLDKGSQTMLNEVGDWMRRNGEAVYGSRAWRIPGEG
EQVNGKLNMLPGGALGRRHAEFVFTSADFRFTVGKNGALYAFSMVAPQPSTELLIKSLGTTANLLDKPIKTVNLLGYKKA
VTWRQTAEGLRITYPQDGSCKTSAVFRIE
>I0KDQ1 2|Fibrella aestuarina BUZ 2.|PF01120,PF16757
MNRRLLLKTVAGLAAIHPLSRLPGWAAPYRTQLSGEPMATGKFKPTWESLQQYAVPDWYRDAKFGIWAHWGAQCQPEHGD
WYARNMYDEGGNDYKFHVEKYGHPSKAGFKDVIHQWKAENWNPDQLLSLYKRAGAQYFMAMANHHDNFDNYDSKYQSWNA
TRLGPKKDIIGGWAKAARQHSLRFGVSVHAAHAWTWYETAQRSDKQGPLAGVPYDGKLTKADGKGTWWEGYDPQELYAQN
HPLSENSLKTSSIHRQWEWGNGANVPPAAYCEKFYNRTVDLINKYSPDVVYFDDTALPLWPINDAGLRIAAHLYNSNMKR
HGGKLEAVLNGKILTPEQQKCMVWDIERGQSNQIEPFVWQTDTCIGSWHYDRRVYDNNRYKSAQTVVHTLADVVSKNGNL
LLSVPVRADGSIDEKETAIVEGIAAWMAINKEAIFGTRPWRIFGEGPALESAAPLSAQGFNEGKGKPFGAEDIRFTRKGN
TLYAIVMGWPADGQVRIKSLGTAAAQSPAYTHVSLLGHSEPLRFTQTAEALTVSLPSQKPGDYAYCLKLS
>I1ZJB7 2|Streptococcus parasanguinis FW213.|PF01120
MSTILNIPLVCLYKRGFLVTIEVVTRKEEKRMISLEEIDQVVQSGPFEPSWDSLSHQVCPDWYRDAKFGIFIHWGVYSVP
AFGSEWYSRNMYIQGNPCYDYHREHFGDQASFGYKDLIPLFTADRFDPASWLDLFQKAGAQYLFPVAEHHDGFQMYASTL
SPYNSLEMGPRRDVLGELREEAEKRGLHFCTSSHRAEHQFFFSHGQEFTSDIPQEVPRDSLYWPAEPEPKDHFDLTSKPY
PSKEFLEDWLLRTCELVRDYQPELLYFDWWIQHESFRPYLMRFLAYYYNLAAQEDRKVAVCYKQDALPFGSGIVEMERGG
YGETQAFPWQMDTAIARNSWCYTQDLAYKTSKELLQNLVDVVAKNGNLLLNIGPKADGTIPEQDQDILTEIGDWLVVNGE
AIYQSRPWRVSSDGPTEAQEGSFSDGQAPLYTSQDFRYTMRDGFLYAIQLEPSGRTEELTLPSLAYDLKQPRILHARIQK
LELLGESQPLSWSQDETGLHLQLPACSKKQPRVLRLSF
>K4QYL7 2|Streptomyces davaonensis (strain DSM 101723 / JCM 4913 / KCC S-0913 / 768)|PF01120,PF14200
MSSTSPSRRTMMKAVALAGGAAACGLPQALWPSPAEAYTIPSKMNWWYEARFGMFIHFGSYSYLSRGEWVMSQERWSKAN
YQTQVSQNFNPSGFNPAAIAELAKNAGMKYLVITAKHHEGYAMWDSDVPSFTDTTGTKRYNLHDYSGFPTDVLGGLKTEC
ESRGIKFCLYYSILDWNHPSQTDRHQGGLTTMSSQAARTAYIADMKAQLQELLDRYDPALLWFDGDWSGEPAEPTLADWW
LKADGVDLYNWLIARKPGLIVNERVKRDLGLGDYAVAEFGVPATPMDRQWEKCATMNGSWGYNAGYETRYRSVKDLVREL
VTVVSRDGNYLLNIGPTGEGLVTAGTETVLNGLASWMSTYSDSIHGTSGSPLAFEPGWGRVTKKSGKLFAHVFTWPTNGR
LRIPALDNTIGRVYLLNNPSISLSYTTSGGAIDVTVPATAPNAEVSVVCVEVQGMPIGVSASASVFENVNYQGASAILPL
GSYTSAELTSAGLAPAMASSVVVPDGYQVTGYSGDDFTGTAWTFTSNAPDLVASGNNDAIRSLKVLFRPDRYFSLTNVTS
RLVLDCGGDVAGGSNLKQWQPGSSFNLQWQAIELGNGYYKLVNRTNGMVADGWGSTANGEPARQKAWDGSDTQQWRISDR
GRGRYSIANRSTGLVLDGGGRVASGSVTKQWTWQQSTNLLWTFSSVT
>L0E8L6 2|Thermobacillus composti (strain DSM 18247 / JCM 13945 / KWC4)|PF01120,PF16757
MLDRKAYLRTIEEQIARGRFKDNWDSLSAFQAPAWYKQAKFGIFIHWGVYSVPAFGNEWYPRNMYIQGSKEYEHHLATYG
EHKNFGYKDFIPMFKAEKFDADEWAELFSRAGAKYVMPVAEHHDGFQMYKSELSRFNAYEQGPRRDLLGEMRNAFERRDL
AFCVSSHRAEHWFFMSHGKAFDSDIREPLARGDFYWPAMPEPDHMDLFGSQPNQEFLEDWLLRCCELVDQYRPKVFYFDW
WIHNAAFKPYLKKFAAYYYNKAEEWGHPVVINYKLDAFMFGTAVPDVERGQFSDLKPYCWQTDTAVARNSWCYTPDNAYK
TPRVIVQDLVDIVSKNGNLLLNIGPKADGTIPDEDRNILLAVGDWLRVNGEAIYGTTYWRTYGEGPTEVKEGQFTDGAAK
PFTSEDIRFTVKGRHLYATVLAYPEDGVVRIRSLRERSPHFHGIIKDIQILGFDERPEWERNNEALILRTKSVSSPMPVV
FRISID
>L0JEV5 2|Prevotella dentalis (strain ATCC 49559 / DSM 3688 / JCM 13448 / NCTC 12043/ ES 2772)|PF01120,PF16405
MSLWRLCFSMKLTNMRMILIAVIIFLIPHLQTDVIIPFFATADFTNTTLMKIRQFLSALTLTMAATAGYAQTVLPRPSAS
QSVRRTAPRAGVPVEQGPFRPTWESVRGWQCPQWFKDAKFGMWAHWGPQCEAEDGDWYARFMYYPGTEQWNWHTAHFGSP
QTHGLKDLIHHWKAEKWDPEALVKLYKEAGAQYFMALGNHHDNFDLWDSPYQQWNSVNMGPRKDLVKGWSDACRKHGLPM
GVSIHASHAWTWLEPSQPYDGNLTAADGRGTWWEGYDPQELYAQRHAHSTGWDNSGTIHSQWAWGNGAARPTQAYMDKFQ
NRVLQLINDYNPSMLYFDDTVLPFYGVTDSVGLNILASYYNHSARRNGGPPQVVVMGKILDDEQKQALLWDVERGISDRI
QKKPWQTCTCIGSWHYSRAVYEAGSYKPAGQVVRMLVDIVSKNGNLLLSVPVKGDGTIDDKELAVVQGIAAWMKDNKQSI
YGTRPWKTFGEGPLAEASNPLTAQGFNENNNYSSRDVRYAERHDTLFATIMAWPAAGRYRLESLGVLSPYYNGRVAKVEL
LGHGEVGFEQRADGVFVDVPVHRVNDIAPVFQICFGETPSSWARLQQLVAAVDEAVAVLKAAAGYNTGKVSRRNVLLLEA
ELTRARSCREDDGDGAIGQIVEALTAAYRRTVQEKCAGGVADAAHAQDITADVLGETADFARKQATATRFATPKLWTVDN
FEIPQTDGSGTKNGIDNYPGTSCLMLGIWNDRSRATTPLADARVYQKVHLRRGRYYFGGAFDTHYNLTRGYVFASREPCA
TQDIEQQSLAFYPVTAVRDGNDTYGVYFSLDDEADVCLGFQADLASGAETQELRVKRVSLLRYADVTSAQYDGLVAEAEA
LLSAAVIGCNTGYYSPQAVDRLRVQMARAAQLLVSESLPDACLLLQAACQDFQKNGKVPGGRGDEEHATDLTKDLLVEAS
GFTPVGPGTTRFEAPKYWTVENFRIPQTDGTGTKAGLDNYTGSYSLMMGLWNDRARNTVGSLADARIYRTLTLPRGSYYF
GATFDDTWLPVRGYIFASRGTLPTADMERKSIAHYDMGACTKDGTFNGIYFALNETTTLNVGFQCDLTQGSEQQEFRAKR
VRMVRIDPAPTAISRPAAAALRAAEVYNLSGQAVGRNHSKLTKGVYVTHGKKVVVW
>M1LMP5 2|Clostridium saccharoperbutylacetonicum N1-4|PF01120,PF16757
MYNKENYLKIIDQVIDKGPFYDNWDSLGEYQVPKWYKDVKFGIFIHWGVYSVPEFGNEWYSRNMYIKGSTEFEHHRKTYG
EHKDFGYKDFIPMFRGEKFNADEWADLFTNAGAQYVIPVAEHHDGFQMYKSEISKWNAYEMGPRRDILGELSQAFQQRGM
KNGASSHRVEHWFFMGHGREFESDITNEEKEGDFYWPAMEEKNHHDLFSEPTPTKEFLEDWLVRCCEIVDKFRPKIMYFD
WWIQHSSLKPYLKKFAAYYYNRAKEWGLDGVVINYKHDAFMFGTAVIDIERGQFADIKPFIWQTDTAVAKNSWCYTKNNN
YKKAKDIICDLVDIVSKNGRLLLNVGPKADGSIPKEDKNILLEIGEWLKVNGEAIYGAGIYRVPGEGPTKITEGQFSDGK
DKVFTSKDIRYTIKGCYLYATVLNYPEDGFVNLVELAEQDASLLPKFHGIVKDVSVLGFEEVIEWKRTKTGLQIKTNKVK
SDKPVVIKIQID
>Q02AK2 2|Solibacter usitatus (strain Ellin6076)|PF01120,PF16757
MTEVPMSFTRRSLFGLAAAAPALLLPRRSQAQESIPEIAKGPFDGAESLKKYRIPEWFRDYKFGMWAHWGPQSAAEFGDW
YARNMYMQDSPQNKYHVEKYGHPSKFGFKDVALTWHGKDFDADYLIQLYKKAGAKYFMSMGVHHDNFDLWNSKYQPRWNA
VATGPKKDIVGLFASAARKHGLKFAVSEHLSNSYNWLAVSHGADKTGPLAGVPYDGTDPAYADLYHPFPKDKPIPTQAMS
REAPDSWKRLYFLRIQDLIDKYKPDLLYTDGGIPFGEWGYKLVSHYYNQVPNGLYTSKTRKDCEEGTCALDIERGVAGDI
LPNPWQTDTCIGGWHYKKGAKYKTGKNVVDLLCDIVSRNGNLMLNVPLPNSGKPDDDELKTVEEITKWMAVNSEGIYSTR
PWKIAGSAAPPVTGNTAFNERNRKELTAADVRYTVKNGTLYAFVMGWPEREAVIPTLALGGANQVGKVRGVTLLGHRGSL
KFTQDEQSLRVTLPPEKPCEHAVCFKIVGA
>Q1IT95 2|Koribacter versatilis (strain Ellin345)|PF01120,PF16757
MNKPLVVLAFLAIGTLLTEAQEQPANVQRELKSIDHTVAAGPFRDDWNSLKQMKVPDWFRDAKFGIFIHWGAYSVPAWGN
EWYPRNMYQKKEPEFAHHIEIYGPQNKFGYKDFLPQFTGDKFDADQWADLFRRAGAKYVIEVAEHHDGFAMYDTQFSEWK
ATKMGPHRDVIAELGPAVRKAGLHFGISYHRAEHWWFFDGGRTFDSDVNDPKYASFYGPAQPQRLPGADRDNQPDAAFLS
DWLARSGEIVEKYHPDLWYYDWWVGQPAFEPYLRKFAAFYYDEAAKAQQPVVMYYKEKAMPQGTAVHDVERGKLAAIQPE
PWQTDTSISYKSWGYLKDDSLRTPKSIVQDLVDIVSKNGCLLLNVGPKPDGTISEDEQKILLAVGEWLSLNGEAIYGSRP
WTTFGEGPTQVKEGSLNEGEQKPFTSDDIRFIRNHEALYAISMDWPKDGSIRIRSLDKELKVRSVLLVGSAGKVSFKQDA
EGLWVELPKDISDELLPVLKIEFRQ
>Q5H1Y4 2|Xanthomonas oryzae pv. oryzae (strain KACC10331 / KXO85)|PF01120,PF16757
MRFAYRSAVPMTPDSRQFAAPSRRHVGAAPRTRMLAFALVLALPALQVHAAQSPTAPTATTLSPEVIDQQWLDATAAYAP
ERERLVREAEAGARKGPFRPDWAALKAYQSPAWYDNAKFGIFIHWGVFSVPAFGSEWYSRNMYLEGSKEFAHHVATYGPQ
ASFGYKDLIPKFTAPKFDPNGWAKLFRASGARYVVPVAEHHDGFALYDSKLSDWTAMKMGPKRDLLGELSKAIRAQGLHF
GLSSHRAEHNWFFDGGRTFDSDVNDPRYAALYGPAQVRLPGKDDADVANDWTPVSQAWLDDWLARTTELIDIYQPDLIYF
DWWIAHPTFRRSLPTMLAYYYNQGAARTEADRGVVVNYKLGAFPEGAGTLDIERGQLTGIHPTHWQTDTSVSNASWGYIE
NDTYKSPTFIIHMLADVVAKNGNLMLNIGPRADGSIPDTERGILLAIGKWLKTNGSAIYDSKPWRVYGEGPTEVVGGTFQ
DIKTKPYTAEDFRFTSRDGALYAIELGWPRRGEAVIRSLNTADGVRAVTLLANGKQIPFEQRADGLHLRLPVKPVGESAY
VFRIDLSSPTP
>Q7UR90 2|Rhodopirellula baltica (strain DSM 10527 / NCIMB 13988 / SH1)|PF01120,PF16757
MSGAAPSLKIHMENSNSAMGFLPAQWKLIRLKRLLKTLPPPLSDERETSATQPSPESPTGASHKRLLAFISQPFPIPALP
RLLMSCSMKFRTTLMSMLACITLQTAVAQDQTKPHPATLPHPQVEPALKNIHATIAEGPFEADWNSLEKYEIPQWYKDAK
FGIFIHWGAYSVPAYGSEWYPRQMYIDRDRRGDNFFQHHIDTYGPQKTFGYKDFIPQFKAEKFDAKAWAQLFKDTGARYV
IPVAEHHDGFPMYDCAFTRWDASEMGPKRDVIQELSEAVRAKGMKFGVSSHRAFNWMFYVRDESFDNADPQYADLYGRPM
PFLFEENAWDYQHNFTPQDDQFKDDWLARSCELVDKYKPDVFWFDFGITPKHGDSTHENNTYAEHLQKFAAYYYNKTSAK
DSDLGIINYKFNAFPESAAVLDKERSKMAEIRKPFWQTDTAVSSSSWGYTENQRYKTPERLVNDLVDIVSKNGCLLLNVG
PRADGTIPEEDQAILKAIGDWLKVNGEAIYDTTYWKTFGEGPTSVSTGHVSESKDKPFTSEDLRFTTRDNVLYVHGLKWP
ENNEITVKTLAQGSDLYPEEIRTIQLLGFDRELSWERDASGVTVSLPKDKASKFAYVLKVTQ
>Q93PB1 2|Microscilla sp. PRE1.|PF01120,PF16757
MKPLMVKKTPLLMSIFLLLIYCSKAQESDVSITISEEQQKQELTYKEEWPSIAKHTTPEWFRDAKFGIFTCIGPASVATQ
HQTTEWYGWAMYDTIGVYWNNAPRGEPGKTREFKLHQKLYGHQSEFGYKDFIKEFQPTAFDAEEWADLFHKAGAKFMGPI
GIFHDNYLNWDSDVSRWNSMDMAGVDITGDLEKSVRKRDMKFLITFHHAFTWWWYYHSFAFDGSDPAYQDLYTRPHKFSP
DGDSFEEYPDSEFEELWFRKLEEAALKFKPDLYWFDMGLELLSDDIRKKAFARLLNLAEENKQDIGLAYKIKFDVSVPPS
AGILDYEKGRSTGLRPDPWLSDTPLAGWFYNGRFSRSPKAIVEILIDIVSKNGCLLLDVSPKPDGTIPEDQKETLLGIGE
WLDMNGEAIYETRPWVIAEEGPTKLDSDGHFNENWEAIYTENDIRFTRGKDSNTLYLIVMDKPSGRKVTSTTLSTVNPYL
NREIEQVTLIGSPDAEIKWKRDLKGLHLSFPTDARGKYAWCYKLNLKPE
>Q93PB2 2|Microscilla sp. PRE1.|PF01120,PF16757
MMKHKKQMIKSNKFLYLILFVGVFFGGLSLETTAQKKGEHNLSETTKEVAEQKRKYKEEWASIAKHSTPEWFRDAKFGIY
THYGPAVNATQYQQTEWWGWAMYNIKEKYWTNEVRPDSPDTAKAFKLQLEKWGDPNEFGYKDFIMEFKPTAFDAEEWADL
FHKAGAKFAGPMGTHHDNFMLWDSEVTRWNSVRTAGVDVVGDLEEAIRAKGMKYLITFHHAFSWWFFSESYKYDGGIPGN
EDLYGRPHTFSSDGDSFAEYPDEEYEELWFRKLEEAAIKYSPDLYWFDMGLELLSENIRKKAFARLLNLAERNNQEIGIS
YKIKFQQCIPTSAGILDYEKGRSKGYREDPWLTDTPLAGWFYNGRKSRSAEAMIEILVDIVSKNGCLLLNVSPKPDGTIP
EDQKKTLLGMGEWLEMNGEAIYNTRPWVISGEGPTELAKDDHFNENWEAIYTEQDIRFTRSKDDNTLYLIVLDRPTQGSV
TATLLADIYPYLDRNIQSVKLIGTESSEISWSRNSKGLHLSFPNTAKGKHAWCYKLQLSE
>S0EVD8 2|Chthonomonas calidirosea (strain DSM 23976 / ICMP 18418 / T49)|PF01120,PF16757
MSSRRRLSPRWRWREIGAAALFLLLPCLAWGQGEGSTQNQLINPSQPYWLQWKSMYPSRVEAILQKADAVIARGPFQANW
ASLVRYQIPKWYLDAKLGIFIHWGVYSVPAFGSEWYPREMYLQNSATFKHHVATYGPQNRFGYKDFIPMFKAEKFDPMAW
AKLFKAAGAKYVVPVAEHHDGFAMYNSDLTTWCAAKMGPKRDIIGELAQAVRKEGLVFGLSTHREEHWWFYNGGMQFDSD
VRDPEYYSFYGPAAPENVPPTKAFLDDWLARDCELVDKYHPQIVWFDWWINTPAFRPYLQRFAAYYYDRAAQWHKGVVIN
YKYAAFPSQAAVLDLERGEMGGIRPQFWQTDTSISNNSWGYVTQQNFKTPEQVVHELVDIVSKNGCLLLNIGPKSDGTIP
QEEVDVLLDMGKWLRINGEAIYGTRPWVIYGEGPTKIKGGAFSDTSHGAYTPEDIRFTTKGNTLYAIVMAWPQDGEVRIR
SLGANAHFATGSVHSVQLLGSSARLHWEQTPDALVVQLPPQKPCDYAYTLKITGLRPASQPPITANGLMLDADHAQLHGN
QIQVEDNYGKSDVGYWNDPTDWVSWKVHLPAGVYRIEARVSAVAPSAITLEMADKRFTLQVPATGGWGDAKDVPVGTLTV
PHAGDYELTVRAADAAHWRAVNLFGVRLVPEKGAT
>T2KM38 2|Formosa agariphila (strain DSM 15362 / KCTC 12365 / LMG 23005 / KMM 3901 /M-2Alg 35-1)|PF01120,PF16757
MVVLNVVTSSCEKKKDAVTPVVEKNDEPRFEPNWESIKANYKDPKWFNQKKFGIFIHWGAYAVPAYSSEWYPRQMYMDSA
NFTAQLKLSKMGPSDVYLHHKKEWGDQKKFGYKDFIPMFKGENFDAKEWIDLFKKSGAKYVIPVADHHDGFAMYKSNTTR
WNSVDMGPKRDVLGELFKEGRSQGMIMGASSHFAFNWSFFNKKDKFDTTDPEYADLYSSKGKNLREPVSDAFKQRWWDRT
VDLIDNYQPDILWFDFYLDIPDFKDLRPKIAAYYYNKGLEWGKEVVINDKNFDHEAFPEGTVIYDLERGKLPGIRKLPWQ
TDTSIGKNSWSYVTNWQSKTANQLVDDLVDIVSKNGNLLLNVGPKADGTIPEDQKDILLQIGHWLDINGEAIYDTNYWRV
FGEGPTEVEEGHHSEGKNKDFTGQDIRFTTKDNHVFAIMMAWPESGSVIIKSITNGEDDVLDVKLLGSDATLKWSLTPEG
LEVKLPKEKPGDFAFVLDLKMNNNK
>T2KPE1 2|Formosa agariphila (strain DSM 15362 / KCTC 12365 / LMG 23005 / KMM 3901 /M-2Alg 35-1)|PF01120,PF16757
MKTLKLSLGLLLGLTQTYGQNAVKQAEKINKYEESWESIAHVNAAPDWFQDAKFGIYAHWGPVSAAFEGTNPDTFYAGWH
GMKMYEDGVKVPNKNGKPTSNYTHHLEKYGDPAIFGYKHIIEEFKPTAFNAKEWADLFAKSGAKFAGPVAMHHDNFAMWD
SKATRWNSMNYGGIDPSAELKKEIEGKGLKFIGSFHHAFTWKYFAPAHQYGGVDPEDYDLYTNPHSLESDTPDAQFYKDW
WAKLKEYIDVYQPDVIWFDWWLENMTEESRLKFLAYYYNKGLEWNKEVVVSYKESTFTETVAIKDYERGRPNQPKTSTWL
TDTSPGAWFYRPGAEFKTPNELVDILVDIVSKNGLMLLNVPPNPDGSIPQVMKDLLTEMGAWLNVNGDAIYGTRPWTIFG
EGPTRLPEGGHKVEKFKIEYKNTDIRFTKKSDKEFYIIVMDTPEKEIVVKSLSTSIGVLNSKIESITLLGSDEQLSWVRN
ESGLVIQAPKRLPTNYAHAFKVIMEGYKENNIGGDIDTHAEN
>W0ADV5 2|Sphingomonas sanxanigenens DSM 19645 = NX02.|PF01120
MIALPRRSFLAGTAALGLARAVRAASPMGTAAGPVQANWPSIVGAYRYPEWFRDAKLGLWSHWGPQSVPAQGDWYGRFMY
MQGHPMYAHHLATYGHPSVTGMKDIQHRWTAERWDPDALMARYVRAGARYFVTLACHHDNLDCYDSRYHPWNSLTVGPKR
DVVGIWEKAARRAGLKFGVSNHAAHAWHWYQPAYGYDPTGSRKGERYDAFRLRKVDGKGQWWDGLDPQELYTGGHAVLPD
GLDTIEAMTAWHEANNGQWIETGPKDDPAYVARWLLRQTDLVAKYKPDLVYFDDHGLPFGPVGLEALADYYNRAIEWHGS
IDVVATAKQLKPHERFGLVQDVERGFSDRLWDEPWQTDTCLGDWFYNVARLNDKSYKTAEEVIQRLADVVSKNGNLLLSV
PQPGDGLIDAEEEKILDGMAAWIALNGEAIFGSRPWRIYGEGPTRLNPGMQNEQEAAPFTHRDIRFTTNKGALYALLLAP
PRQESTTIVALARGRFAGKIERVSLPGGGALRHRQDDAGLHIEMPARRDGPAFVPVVRIDGRGLV
>W0JY70 2|Halostagnicola larsenii XH-48.|PF01120
MPATAGPPRSAPDDFEAFEKRVDETVSNVRSVVDDGPFEPDWDSLANVTHVPEWFRDGKFGIFCHWGPYSAPAYAHEWYP
RQMYNLDNSINDYHIETYGEPDSHPYQEFIPEFTAEAFDAAEWADLFDRAGAKYAGPVVEHHDGWSLWDSDVSPWNAVDT
GPERNLTGELESAIRDRGMRFVTTFHHSYNLIGEDGYFSFAYENYESVTEGYPDRVMYGNLPEALQYDTWLAKLAEVISG
YQPDFVWFDWGLPDIPEEYQQRFLAYYHNQATEWDRDVVTTNKHDVLPMDVSVADFELGRPREMQEQAWNAEFKVADEGG
WGYVEDRTFHSATHLVHVLIDIVSKNGQLLLSIGPRVDGTIEQTERDRLIAIGEWLETNGDAIYETRPWDAFGEGPTRVE
AGGEFIGDVEYGPEDVRYTRSKDGDTVYAIVMGWPGPGEFAFEGMEVCNPTNAPFTPPGHGGTPPGHGVPSPEHCAGPSE
QSRKPTEHGDAFRTDAETADTPDDIPPKRGATPPSNSPYAVRLLGHGPVPYYVSDDNHPTVVVPDVPESDRPSDIAIVVA
LEDIDLQPTEAAHE
>W0RRI2 2|Gemmatirosa kalamazoonesis.|PF01120,PF10518,PF16757
MSISRRDFLRTSAAATAGLWLPGGGSVSGASPSGAAQPGAFQPTWASLAQYRVPDWFRDAKFGMWAHWGPQCVPEQGDWY
ARNMYIEGQRAYVSHVARYGHPSRVGFKDVIRQWRAESWRPDELLALYAQAGAQYFMALANHHDNFDLWDSAHQPWNSVR
LGPRKDLVGGWARATRRAGLKFGVSVHAAHAWSWYEPSQGADTSGPFKGVPYDGTLTLAQGKGTWWEGLDPQDLYAQAHA
PGRGLQWEWDAAKGSSVPSTAYCEKFGARTIELIDKYDPDLVYFDDTALPLWPVSDVGLRIAAHFYNRNMARRGGRLEAV
LTGKVLTEEQRRCMVWDIERGVATDVLPLPWQTDTCIGEWHYSRPLYMRHGYKTPLAVAQMLVDIVSKNGNLMLNVPLPG
SGEPDDDEVSFVTDFGRWMRANGRAIYGSRPWAVYGEGPSTAAQAPLRAQGFNEGQNRPYTAEDLRFVQKDGKVYAFALA
WPADGKLTITALGAGAPHAAGAVERVELLGAPTPLAFARTPAGLTVTLPERRVGQYVYTLEISGQGLSHT
>X0JHQ3 2|Fusarium odoratissimum NRRL 54006.|PF01120,PF16757
MMTLSTKLTAVAAAAGALFSVNAAAQASGPYEATWESTDKHNASPEWFRDAKFGVYWHWGAFTTPQYASEWYPRNMYEPG
SDQRKHHTETYGPPEEWGYANFINGADDLKGNFVQFKPVLSSKGGEFDPEAIIKAVKASGAKFAGPVGEHHDGYSMWDSK
VNEWNSVKRGPKLDLVKLWADLVRKNGMKLVVAMHQAYNYNGFYEWAPKTNDTSLKKLLGQLSRDESDQLWFDKHREMLD
HVQPDIIWNDFSLDSPGYCADFDGPCAVAEKKRLKFLAYYFNRAVEWNKEVVTTHKHFDVGFRDTSTVSDYERGGPANIT
RPYWLTDDAISASSWSYTVGIKYYSSKAMVHSLLDRVSKNGNMLLNISPTAVGVLPDEQLKVLQDIGDFLGRYGESVFST
RAWDIYGEGPNQVTGGSFTAPLQGNSSDIRFTRNKAADVLYATVLGWPDDKHVSISSLGSDALVDLKNLKSVELLGDKAG
EYEKVSDWKQSKDSLEISLPAQPAESLAYVLKLTFDGGIPVPQPRIGASVFVTTSATGRGVSLGLGDFNEEFLTEAGLKP
DSIRFIRVSSGTKLTVYSAGDLSGDGKELDAGEHKVEEGSVGSIAISKA
>X5D799 2|Draconibacterium orientale.|PF01120
MKTKGIITLLICIISTISCKENAKEKMQTGMFSPSWESLKQYETPEWFSDAKFGIWAHWGPQCQPEAGDWYARHMYSEGH
WQYNYHLNKYGHPSEFGFKDVINEWKAEKWDPEKLVALYKRAGAKYFFAMGNHHDNLDMWNSKYQEWNSVAVGPQKDILA
GWARAAKNNDLPFGVSIHSAHAWRWYETAQQADKEGEFAGIPYDGKLTKADGKGKWWEGLDPQNLYAQNHALSQESENIG
SIHKQWGWENGATPPSSEYCLNFYNRTVDMINQFNPDLIYFDDTALPLWPVSNVGLEIAAHYYNSNMKQHNGKLEAVLFG
KILTDEQKECMVWDVERGAPDTIQEKPWQSCTCIGGWHYDRGVYNRSDYKSAKTVMQMLIDIVSKNGNLLLNIPVRGDGS
IDEKELKIVEDIASWMDINNECIFGTRPWSIYGEGPKAENANPINAQGFNEGKGGPYTSNDVRFTKKGDVLYAVVMELPE
SEQKVLIKSLSTESAYFNQTFDTVELLGGTIVSYHFNEDGLHITLPENLDLVAPLAFKIQ


>Fuc2358_UUB87428.1
MISLEEIDQVIQSGPFEPTWDSLSHQVCPDWYRDAKFGMFIHWGVYSVPAFGSEWYSRNM
YIQGNPCYDYHREHFGDQASLGYKDLIPLFTADQFDPASWLDLFQKAGAQYLFPVAEHHD
GFQMYASTLSPYNSLEMGPRRDVLGELREEAEKRGLHFCTSSHRAEHQFFFSHGKEFTSD
ISQEVPRNSLYWPAEPEPKDHFDLTSKPYPSKEFLEDWLLRTCELVRDYQPELLYFDWWI
QHESFRPYLMRFLAYYYNLAAQEDRKVAVCYKQDALPFGSGIVEMERGGYGETQAFPWQM
DTAIARNSWCYTQDLAYKTSKELLQNLVDVVAKNGNLLLNIGPKADGTIPEQDQDILTEI
GDWLEVNGEAIYQSRPWRVSSDGPTEAREGSFSDGQAPLYTSRDFRYTMRDGFLYAIQLE
PSGRTEELTLPSLAYDLKQPRILHARIQKLELLGESQPLSWSQDEAGLHLQLPACSKKQP
RVLRISF

>NixE_AAM42160.1
MTTDSRLAAPSRRHAGAAPRTRMLALGLLLALPAATLSAAQSPTAPTATTLSPEVIDQQW
LDATAQYAPERARLVREAQAGARKGPFRPDWAALKAYQSPAWYDNAKFGIFIHWGVFSVP
AFGSEWYSRNMYLEGSKEFAHHVATYGPQASSGYKDLIPKFTAPKFDPTGWAKLFRESGA
RYVVPVAEHHDGFALYDSKLSDWTAMKMGPKRDLLGELSTAIRAQGLHFGLSSHRAEHNW
FFDGGRKFDSDVNDPRYAALYGPAQVRLPGKDDADVANDWTPVSQAWLDDWLARTTELID
VYQPDLIYFDWWIAHPTFRSSLPTMLAYYYNQGAARTEADRGVVVNYKLGAFPEGAGTLD
IERGQLTGIHPTHWQTDTSVSNASWGYIENDTYKSPTFIIHMLADVVAKNGNLMLNIGPR
ADGSIPDTERGILLSIGKWLKTNGGAIYDSKPWRVYGEGPTEVVGGTFQDVKTKPYTAED
FRFTTRDGALYAIELGWPADGKAVIRSLTAADGVRGVTLLANGKKVPFEQQADGLHLRLP
AKPVGESAYVFRIDLAPSSTP

>Ssa-fuc_AAK43160.1_AAK43159.1
MSQNSYKILKSLPVPSNGPFKPTWSSLKKYIVPSWFTTSKFGIFIHWGVYSVPAFGNEWY
PRYMYMPDRPEHQYHLKNSAQGIHMFTGENWDPYEWAKVFKKSGAKFVVLVAEHHDGFAL
WESNYTRWCATKIGPKRDIVRELKEAVEGQGLIFGISYHRAEHWWFFDQGMKIESDVKDP
RYLDLYGPAQSASLNPRDPPSLDNVQPNDEFLMDWLLRIVEAVEKYRPWLVYFDWWIANP
SFQPYLKAFASYYYNRSYKWGIEPVIIYKQGAFGEGTAIPDLAERGTIKNVYPSTWLADT
SIDYKSWGYIKDAEYKLPSVILSHLGDVVSKNGVFLLNIGPKADGTIPEEAKRILLDVGD
WLNVNGEAIFGSKPWRVYGEGPSGINEGGFFTERKITLGYQDVRYTVKDYYPRQRHIYAI
LFGKPKEITLRSFMKNLKLIEEAVIVDVSRLDGKGKLEWSLSDEGLKIKIEEVIRAPLVI
RVILDYR

>ABG39351.1 Alpha-L-fucosidase [Paraglaciecola sp. T6c]
MARFTYASAIIGMLLSGFLTTHAVAQKDTQVNAKIGAQGVSSAHSEAFISGPYEATWDSLKQYQTPQWFQ
DSKLGIFIHWGPYVVPKYLGPFYGYHMYREQTVDIKGNPNPDRVNKVYQHHIEHYGGTEEFGYKDFIPKF
HGKDFDAKQWIALFEKAGAKYVVPVAEHCDGFAMYDSNITRWDAVNMGPKRDVVGEIFEAARAKGMKVGM
SSHYAYGWYWWGYKEGTDTVDPAFEDFYGKPHAITDPHSEEHVNQWFARSMDMMQQYEPDLLWFDLGFSN
PEYEEKRKSLLAQYYNQGVKNEQGVVLNYKNISYKPIPDGSAVLDVESGKLDRIRDMPWQTDMSLGGWRW
SYNDDWQTMPADKLIGDLIDIVSKNGSLLLNVAPDVNGVISQDQVDVLMELGGWLDKNGEGIYETRPFSV
FGQGPTNAKLVLHGNHKDTGYTSRDIRYTRKGQSIYAFVLDWPEKQDTVSFNALGSEQHHLIDPIKRVSL
LANDEELVWQQDADKLTVTLPSKPAGNYALGIKIELTDPPPDVL

>ABG39359.1 Alpha-L-fucosidase [Paraglaciecola sp. T6c]
MARKMIPMKSLLAVTVATLLAACSEQPLEMSSTTKTSTTESKSTAMDAPDYSEKLSDIRSVANQGPFKAN
WESLKDYEIPTWYQDAKFGIFIHWGVYSVPSHNGEWYPRKMYLSDTEEFAYQQEKHGPLTEFGYKDFIPQ
FTAKKFDADKWLDVVKNSGAKYIVPVAEHHDGFSMYDNSYSRWDAVEMGPKRDVIAELKTAASKADIYFG
LSSHRAENWWFFEGGREVPSDVQDEAYRDLYGPAISRETSEAGETPPTQAFLDDWLLRTVEIVDKYEPDL
IWFDWWMASEPFHQHVKEFTSYFYNKGSKWDDMPALNYKDLGEFRSFPPGSAVLDIERGQMSDTYEHFWQ
TDTSVSKTSWGYVTNPSYRDANSLVDDLIDIVSKNGSMLLNIGPKPDGTIPQQEIDLLAEIGSWLKLNGE
AIYSTRPWVTFGEGSTVVIDGTNSNDAEEHRKDFNSSDIRFTQNGDALYATLMAWPENSDELTIRSINSD
NYPDKIASVTMLGHDEALTFSQTEKGLTITLPDTSPSRFAQVIKITK

>ACA13111.1 Alpha-L-fucosidase [Xylella fastidiosa M12]
MTLAPRLRKNISRKDTKTAPLTHRLTLLLTLLPLPLFAAAPPPATTNSPEQIDQQWLQATAHYAPERDHL
VHIAHHGAAHGPFRPDWPSLKQYRSPDWYNNAKFGIFIHWGVFSVPAFGSEWYSRNMYQQGSKEYQHHLA
TYGPQNTFGYKDFIPQFTASTFDPNAWATLFKQAGARYVVPVAEHHDGFALYDSHLSDWTAVKTGPKRDL
LGELSTAIRAQGLHFGLSSHRAEHNWFFDGGRQFDSDINDPHYADLYGPAQIRLAGKTDEDVANDWTPVS
QAWLNDWLARTTELIDRYSPELIYFDWWIAHPAFRNTLPTLLAYYYNHGQTKNTCHAPPHHTPSTAPSPP
TPITATHLTSTTTQPQCGVVVNYKLGALPDGVGTLDIERGQLTGIHPTHWQTDTSISNASWGYIENDTYK
SPTFIIHMLADVVAKNGNLLLNIGPRADGSIPDAERTILLNIGKWLNINGTAIYDTHPWRTYGEGPTEVA
GGTFQDTKTKPYTAEDFRFTVHGDTLYAIELGWPTNGQTVIHSINASDNVYSVTLLADNRPIPFEQHNDG
LHLHLPNKPVGEHAYVFRITTHTPINPSSPHAHLDIAIYPFKFIIP

>ACU61695.1 glycoside hydrolase family 29 (alpha-L- fucosidase) [Chitinophaga pinensis DSM 2588]
MNRRTVIKQLGKALPATFLSKKLSAISAISLNIGEKIIDGPFAPTWESLAQFKTPEWYRDAKFGIWAHWG
PQCQPENGDWYAREMYMEGNHHYNFHLKKYGHPSKFGFKDVINDWKAEQWNPEELLSLYRRAGAKYFVAL
ANHHDNMDLYDSKYQPEWNSVKMGPKRDLISGWAKAARNQGLHFGVSVHAAHAWSWMETAQRADTEGPYA
GVPYDGKLRKSEGKSKWWNGLDPQALYAQDHPLSENSLDNSMIHRQWNWGNGVCPPTRAYCEKFYNRTID
LINRYDPDLVYFDDTALPLWPVSDAGLRIAAHYYNRSIKNRNKLDVVINGKILNEEQRKCMVWDIERGQS
NSIEPSSWQTDTCIGGWHYDRNIYEKHGYKSAQTIIQTLVDIVSKNGNLLLSIPVRGNGSIDEDERNIVE
EIGQWMRVNGESIYGTRPWIVYGEGPSLENAVPLNAQGFNEGKGRPFEATDIRFTTKGEVLYATVLKWPE
NGEVKIGSLAGSSNLEPREIRKVELLGDAGELFFERSSTALKIVLPERHSLSSYAVALKITMATS

>AGT83724.1 alpha-L-fucosidase [Amycolatopsis mediterranei RB]
MSRRQFGALAAAGLAAAAVPPALAGPAAAAAPGEPYQPTWPSVDRHPPAPEWFQDAKFGIYWHWGAFTTP
EFGSEWYGRNMYIPDSGENKHHKATYGDPAVWGYDRFIDGGTDVAGNHVQFAPKLVSQGGQFDPEEWARV
VKASGAKFAGPVAEHHDGFSMWDSTVNEWNSVARGPRLNLLDLFGKAIRGQGLKLLVAMHHAFNYNGFYD
FAPPQSTPSLRKLYGQLPRADEDALWLAKLKEVIDRAQPDILWQDFSLNSPGYCINSGPCAVGEQQRLEF
LAYYYNQAQTWGKDVVSTFKHFDHGFTTAGEVADYERGGPADIVTPYWLTDDAISSSSWSYTRGIGYYSS
TQMIHALIDRVSKGGNMLLNISPTLEGTIPAEQRAVLADFGTYLGRVGESIYSTRVWDVYGEGPTKMGGG
SFVSPKVGTAKDFRFTRDKAGGVLYATVLAWPGATADITTLSGKRIDLSSLRRVELLGAPGALKHTQDAS
ALHVTLPAAKPFESPAYVLKLTFDGRIPAVGPASGATVFADVGYRGASAALGAGSYTAAQLLARNIQPRT
ISAIWPGDGYQAIGYPGDNLTGTPRKYVTATPDLRTSGFNDTIVSLRIAFDPARWFRIVNVTSGLAVDGG
GAVAAGSALKVWTPDGSTNLQFGIEDTGDGFVKLTNRTDGLVIDGAGATTAGGNPVQSGYTGAASQQWSI
TDTGGGVCVIANRASGLVLDGGGSVPSGSPLKVWSDDGSANLRWTFSVG

>AGT83919.1 alpha-L-fucosidase [Amycolatopsis mediterranei RB]
MSSFELSRRKLIVVAGAAAAAGVFRVRTAWATEGPGSYTPSWSSVDQHPPAPEWFQDAKFGIYYHWGVFS
VPAFGNEWYPRNMYIDGSNENNHHKAVFGDPSAWPYQNFINGARDKAGNWVQFAPKLKSAGGNFDPAEWA
QLFADAGAKFAGPVAEHHDGYSMWNSTANEWNSVKTGPKLDLLRLHADAIRAKGLKLLTALHHAYHFTGY
YDHVPNQPTESLRRLFGQNGRPAENQLWYDKLREVVDGYQPDLVYQDFNLTQVDEAQRLNFLSHYYNQAV
AWNKDVVATYKDGFDNRGEVFDFERGGPGDLMSPYWMTDDSISSSSWCYTNGIGYYSMKAILHSLLDRVS
KNGTMLLNIAPMADGTIPAGQRTILLGIGNYLKRFGESFYGTRAWAVYGEGPTKMGGGSFTTPVEGTRTD
VRFTRSKDNTVLYATVLGWPGSTFPITTLGSNRINLSNLVSAQLLGPDAGTATALPMPVQDASALRVQLP
SANPPFDSPAYVVKLTFSGQVPTPGSGPLPTGWSRIANVTTGLVLDGGGSVAAGSPLKQWNWDGSTNLQW
QLTDAGGGYVRIVNRTNGLVADSRGNTANGATCAQTSWTGATSQQWRLTGLGNGRYQIVNRATGTALDGM
GSTAAGSSVGLWTPNSSTNNQWTITAV

>AIQ73720.1 alpha-L-fucosidase [Paenibacillus odorifer]
MVDKSNYLKVIEDTIVTGRFKADWDSLSQFQVPTWYENAKFGIFIHWGLYSIPAFANEWYPRNMYIQGSR
EYEHHLATYGEHKTFGYKDFIPLFKAEHFNAEEWANLFKLSGAKYVMPVAEHHDGFQMYKSAYSHYNTYE
MGPKRDLVGEMKDAFEQQGLEFCVSSHRAEHWFFLSHGKEFDSDIHEPLVCGDLYWPSMPEPDHQDLFGS
PPNQEFLEDWLIRCCELVDNYQPKIFYFDWWIHTAAFKPYLKKFAAYYYNKGEEWGTPVAINYKHDAFMF
GSAIPDIERGHFSGLKPYFWQTDTAVAKNSWCYTPENDYKSAVEIIRDLVDIVSKNGNLLLNIGPKADGS
IPAQDQEILLGIGEWLKVNGEAIYDTTYWRTFGEGPTEIVEGQFTDGITKIFTNEDIRFTVKGSYLYATV
LVYPNNGIVQIKSLKENSAHFHGMIKQIKILGFEEQPAWERTDEALIIKTTSVRSETPVVLRIELD

>AIY87260.1 alpha-L-fucosidase [Thermotoga sp. 2812B]
MPYLNWDSLKRPAPKWFRDAKFGLFFHWGPYSVPAYQNEWYSRNMYEVGHPQNLYHIQTYGELKRFGYKD
FYLQGYFEGEKFNPEEWADLIVKSGAKYAGPVAEHSDNFSMWNSKVNLVNSVNYGPKRDVVGELAEALKK
RGIRFLVSFHHQWLWGWFMSTDPEADVYHPGNEVFYGKALPLETKRMFPWRFPDEDFNRIWAEKVIEVID
LYDPDLIYFDSRTFLIDEKYRYKVVDHFYNGPNSNSDKIITYKMNDFPEGVGVKDIECESFTDIQPFVWQ
TDDHLEVQRTWCWIQGVKYKTAYEIIHLLCDVVSKNGNLLLNVGPKADGSFDESAKEVLYEVGEWLSVYG
EAIYETRPFKIYGEDTAYVDDRYSVTIRFTSKDKELYVITLGYLPSGWLKIRSLRKEVFPSEIDHVELIN
GDRNLPWKQDDLFLWIYIENPTPHPYANVIKITTKNKIRGR

>BAR05516.1 putative alpha-L-fucosidase [Parascardovia denticolens DSM 10105 = JCM 12538]
MQHVESVIADGPYEPTWRSLSQAKIPDWFSSAKFGIFTHWGLYSLPVFGNEWYSRNMYIQDSPECRYHKR
IYGSPKDFGYKDFIPKFAAVEFDPDEWMEIIASSGAKYYFPVAEHHDGFQMYASSLSHYNSFEMGPYRDI
IAELRKAALDRGIHFALSNHRAEHWWFMGRGHDFESDINEDLSRGDFYWPAKPEPSDHFDWHSTPYPNRE
FLTDWLLRNCELVDRFMPELVYFDWWIQHEAFKPYLKDFSAYYHNRAAALEKDVAICFKGDGMAWNSGIV
DVERGGLETTSASVWQTDTAVARNSWCFTKNLDYKSTAEIIATLIDTVSKNGNLLLNIGPAGDGKIPEQD
QKILKKVGRWLRANGDGIYGSKPWKKFGEGPTHTPAGSFADSTAPQWTSQDFRFTTNGGSIYVYCLNPSK
QDRFVVRSFARYHQGNMPAFHGLIESVEQLGAGVVRYLQGDEGLVIWSQNKNEFDETPICFRINVN

>BAR07258.1 putative alpha-L-fucosidase [Scardovia inopinata JCM 12537]
MINLDTIDATVSRGPYSDNWESLSNAQTPDWFPKAKFGIFTHWGLYSIPAYRNEWYPRNMYIKDHPEFRY
HQKTFGKQYNFGYKDFIPLFTAEKFDPDQWLDIFHDCGARYYFPVSEHHDGFQMYKSDLSVWNAYHMGPH
RDLLGELRKSTLTHGLHFATSNHRAEHWWFMGNGRNIHSDIGPGQKRGDFYWPAQPEPEDQFDWWSRPYP
SEEFLNDWLLRVCEIIDNYYPELLYFDWWIQHEAFKPYIKKLAAFYYNRSVEWGHPVSICYKDDSMAWGS
GIVDVERGGMNISQPFVWQTDTSVARNSWSYTNNLDYKSLSELLSILIDTVSKNGNMLLNVGPKADGTIA
EQDQDLLAGIGAWLRINGEGIYNTKTWKIAQEGPTVPMSGAFSDQSRQEWSSQDFRFTARDGAVYAFCLN
PQGKEFLTVTAFSRHRDSRRSVFHGIVKKVEQLGFGSVAYDRRDEGMIIKPHYSVSTGALNRLGSDIPLG
FKITLE

>AMR32276.1 alpha-L-fucosidase [Mucilaginibacter sp. PAMC 26640]
MSAKILLRYSIIAALTASVHTVHAQDLQINKGPFKPTVKSLKEYKYPEWFRDAKFGIWAHWGPQAVPRQG
DWYARNMYEENSRQNKYHVAHYGTPSKFGFKDLIPLWKAEKWDPEKLMALYKRAGAKYFVSMGSHHDNFF
LWNSKIHKWNAVNMGPHKDVVGLWQKAAKNNGLKFGVSEHLAASYTWYQSAHRADTTGQYKGIPYDGSDP
QYADLYHTKAAPGDNAWLTTNPEWMKIWYADVKELVDTYHPDLLYSDSKLPFDVVGRSMLANYYNGDITY
NGGKLTAVYSCKEASDGKWAQDVERGVLDSISPYPWQTDTSIGDWYYQTGQKYRTGTQVIQMLLDIVSKN
GNLLINVVQTPEGDLEPDVLTIVEQIAAWIPANGEGIYGTRPWKIYGEGPSTIKSNQSKGQFGGLSDTHA
YEPTDIRFTTKGNNLYAFCMDAPIKAVRITSLGKNAKVNNKVIKSVQLLGSSQKLQWKQEDDALIISKPA
AMPAWTVVGFKIELN

>AMR34265.1 alpha-L-fucosidase [Mucilaginibacter sp. PAMC 26640]
MKRRSALKGLSAAAVALLVNKFAKAADFENQERIASGIFKPSWESLKQYQVPDWFRDAKFGMWAHWGPQC
QPEHGDWYARGMYQEGTDAYNFHLKKYGHPSKFGFKDVINEWKAENWNPEELVGLYKNAGAQYFFALANH
HDNLDLYNSKYQPKWNSTRVGPKKDLIGGWARAAKNHGLRFGVSVHASHAWRWYESAQLADKTGPMAGIP
YDGKLTKADGKGKWWDGLDPQDLYAQGHPLSENSANPNAIHKQWGWENGAVTPTKAYCDQFLNRTIELIN
KYEPDLIYFDDTALPLWPISDAGLQIAAHMYNSNMKRHNGKLEAVLNGKILDAEQQKCMVWDIERGQSNK
IEPFVWQTDTCIGEWHYDRRVYDRKGYKSAKTIIHTLADVVSKNGNLLLNVPVRGDGTIDEQEKEVVAGI
TKWMQANQESIFATRPWKVFGEGPAMENAAPLSAQGFNEGKGKAFTSQDIRFTTKGDILYAIALGTPPDG
KIRIKSLSADNPLYQKAISRVELAGTGQPLNMTRTTEGLLVTLPANMEEQVAYALKVIPG

>AND18234.1 alpha-L-fucosidase [Phocaeicola dorei CL03T12C01]
MKAKHFLLASALLLWAGVLEAQTYQVPVSEKNEKMQEGEFEPTWESLQNYKVPEWFRNAKFGIWAHWGPQ
CVEGSGDWMARSLYLEGSHEYKHHVEHYGHPSEVGFKDILPLFKAEKWDPDKLVSFYKKIGAQYFFALGN
HHDNYDLWDSQYQEWNSVNIGPKKDILAGWAEAAKKNGLPFGISFHADHAWSWYEPAQRYDRHGEKAGVP
YDGCLTKEDGKGKWWEGYDPQKLYAQNHPLSAGSWADGMIHRQWVWGNGVCIPTQEYVTNFYDRTIDAIN
RYNPDLIYFDVTGVPFYPISDAGLKIAAHFYNHNMVARKGDFSAVMFGKILTDEQRKALVWDVERGSPNS
IYEEPWQTCSCLGGWHYDTRLAENGWYKSASDVVKLLVDVISKNGNLLLSVPLRADGTFDEKEEAILNEF
GDWMSMNKEAIYDTRPWKVFGEGPIANADIKINAQGFNEGAYTKATASEIRFTQTKKYLYATVLAWPEEK
QVVIQSLATGSELYPDKITKIELLGYGKVFFTRTAQGVVIDMPDVQLNKIAPVFKIKK

>BAV05288.1 alpha-L-fucosidase [Filimonas lacunae]
MKKADNAFRKRKGPIVMKRILFVVLNLTGLYGTAQKLELPPPSPLPSFNVVAPERSVAMGNPDSFPEVKM
DFPIATGPFEPTWQSINDHYPQYPDWLREAKFGIWVHFGPQASGLSGDWYARRMYVEGEASYANHVRDDG
HPATPEHGYKDLLKTWNPVHYNPAKLVKTYHDAGARFLFIQGVHHDNYDLWNSAYQPWNSVNIGPKRDLL
NEWATAVRAADMHYGITFHHEYTWWWWESAYRSDSAGKYAGIPYDGALTARRDTSAWWAPYDLRMLYGPN
MREYKGIGESRYAPLKGIFTQHLTYAHWYANNWALRMLDAINKYDPDFIYTDGNSTQPFSGFKSGTGYKC
DAAQRVVASYYNQALRLRGKTDVFSVVKFHPAGRKGVVTTFEGKFPKTIKTDQPWIGENALGDWYYGPGF
VYSADAVIRFLLECVSRDGCYAVSIPIRPDGSLAPECERMLTDIGKWMTINGDGIYGSKAWKKIGEGKDS
LRVLPSGNLGKKQAEFVFAPTDIRFTEGKDGNVYVYCMTVPKAGTKLAITSLGWDAHLLPENIQAVELLG
YPHPVQWKQAGDALHITFPAATHAKTAVCFRIKTKTI

>BAV06743.1 alpha-L-fucosidase [Filimonas lacunae]
MDRRMLLKQLGLALPAYLLATQGSALGLADSAYGYKKERFSPDWKSLQGYQVPEWYKKAKFGIWAHWGPQ
CEPEYGDWYARGMYEEGSDQYNYHVRKYGHPSQFGFKDVIHQWKAEEWNPEDLVNFYKRVGAKYFFAMAN
HHDNLDLWNSSHHYWNSVNLGPKKDIIGGWAKAAKKAGLPFGVSVHAAHAWTWYETAQHADKKGPLQGVP
YDGKLTKAAGKGLWWEGLDPQELYVQNHPLSSTENNLNIHAQWHWGNGVALPSKEYCELFYKRTIELIDK
YEPELIYFDDTVLPFHPINDIGLKIAAHHYNKSIQRNKGRLDAVVFGKILDEMQRQCLVWDIERGQSNVI
EPFTWQTDTCLGNWHYDKRVYDRKGYKSARTVVQTLVDVVSKNGNFLLNVPVKGNGSIDEQERAILEEVA
AWMQVNSECIYDTTPWKILGEGPALENAAPLSAQGFNEGKGKPFTSEDIRFTQKGNILYAVLMGWPEDGV
ARIKSLSEGNILWPGAIHNIKLLGGPALTCQRSNTALSIQLPDLRTQQQYAVVLKIT

>ANQ51543.1 Alpha-L-fucosidase superfamily [Flammeovirga sp. MY04]
MKKKYLIMGALAGLLTACSPKEAVQQQNEIKYEADWESLSQYEVPEWWKNTKFGIYFHWGPYSVPAHETE
WYSHYMYNEGHPVRKYHEETYGPLSEFGYKDFIPQFTGEHFDAEEWAKLFKEAGAQFAGPVAEHADGFAM
WDSELTDWDAVQMGPKKDIVGEMAKAVKGQDMKFIATYHRHWMYAWYTTWDKNTDAGDPQYEGLYGPWTP
KGTFNMAETKSDPLPDEKFNKEWLARLDEIMDKYEPDIIWFDNRMDIIGEDYRKEFLAHYYNKAQEWGKE
VVCTYKFHDLEEGTAVLDLERSRMKDKQPFVWLTDDSIDWKAWCHINDPKYKSTNRLVDFLVDVVSKNGA
VLLNIPPKANGEIPQEVVTRLKEMGQWFAINGEAIYDTRPFKIYGEGPQEIKEGHLSEHKNKEAVAEDIR
FTTKGNNLYAIALDWPKEDHLLVKSLGKSQNILDKEIKSIQLLGSDAKLNYSLEEEGLKIQLPEKVGAHA
FAFKIELSGQVM

>ANQ51889.1 Alpha-L-fucosidase superfamily [Flammeovirga sp. MY04]
MKLFKSIPVLFLGIAMSCQQPPSNTELTQDDVIKEDWESISQVNKEPDWYKDAKFGIYTHWGPVSGAFVN
MDKNEYLGGWHGMLMYGKKGLPNWKTGEYPKDENGNEVHKPTSNYLHHVEQFGDPKEFGYKYLIENFKPT
GFNAEQWAELFKKSGAKFAGPVAMHHDNFAMWDAKTTRWNSVNYGGIDISAELKESVEKRGMKFIGSFHH
AFTWKYYVPAHEYGGVDPEDYDLYTEPHGWDSNVPTEAYHKDWWAKLKEYIDVYQPDVIWFDWWLENMDE
KYRQKFLAYYYNKAKEWDKEVVVMFKETTFPESTAVRDYERGRPNQPKADAWVTDTSPGTWFYRSNAKFV
STNELVDILIDIVSKNGNMLLNVPPDPDGTIPEPMVNLLTNIGGWLDVNGEAIYGTRPWTIFGEGPTRIP
SGGHKIERQKIVYTENDIRFTKKNDNEFYALVMDTPKGDIQIETLSTKFGILNNDIEKITLLGSNEPLKW
ERNEKGLVIKKPKSFPTDYAHAFKIQCEGYRETDIGGDLEQEL

>AOE52534.1 alpha-L-fucosidase [Flavobacterium psychrophilum]
MRKTILIALAVTSFTGFAQTKDVTYQPNWESLAKYDETAEWFKDAKFGIYAHWGVLSVPAYANDWYPRNM
HIEGTDEYKHHVAIYGHPSKFGYHDFVPMFHAEKFNADEWAELFKKAGAKFAGVVAEHHDGWSNWNSKIN
PWNSMAMGPHRDIVGELEKAIHGRGMKLITSFHKDRNQQINKNNKDKWLDDISYFPYNPDMPTSSEDPKL
AQMYGNIPAEKFYQNWYGELKELIDNYSPDLIYFDSKMSKIPEKTKQEFVAYYFNHSVKEGKQVVITHKE
GELPKSVSVEDFEKGRQNAITKEFWLTDETVSVGSWSYTNDLGLKSANDIVDLLADIVSKNGALMLNVSP
MANGIIPQNQQDILLEIGKWLDVNGEAIYGTRPFKVFGEGPTKQEKAGMFLDKITYGAQDIRYTRKGNTV
YAIVLGWPGENVAITLSVLGTADKKAPKVKRASILGSTENTVFTQDAIGVHLKTPSKKIDEKAFVIKLEL
K

>AOW08568.1 hypothetical protein EM308_03120 [Flavobacterium gilvum]
MKKRHSVLGFTRSKLKFALYLSLVILFSIQSYSQGKEKSWEELKQNYEFPAWYTEARFGIWLHWGAQSQP
DEGGGWYARHMYMQDVGSQTFGKDAYPNHLKQYGHPSKVGYKEVLQSWKAEKLNTDALMKYFKEIGAKYF
MILAVHHDHFDDFNSTYQKWNSVNIGPKRDIVGDFRESARKYNMPFAVSSHDDRYLNWWLPAFGSDSSGP
LKGVPYDGNLTKEDGKGLWWEGLDPADLYGLPPAKRTPEWIADMKKTWVLRHKELVTKYDVDMIWFDGYG
FPYGEPGKEVCRTLFENSLKKNGKIMAVAAGKISEDDAIVKDIECGTSNGINLKPWQGIITTSSGWFYKK
DREMVHNARTIIEMLADVNSKNGNLLLNMELLPDGSISPDEKAIFDEVGAWVNQNSAAIYASKPWRVYGD
NLNSSLKRARNIANADLDALKKQAESEQFNQRTIKSLPYGNDEVRFTTKGDILYVFVLNPTEGEIALPTL
GLKSKQAPKKIKSIKMLNGKKVAFEQTDEKLTLKIPANRPSKYAAVFEIKGAL

>SDK43166.1 alpha-L-fucosidase [Leifsonia sp. 157MF]
MNLEPLDPSTLPAPVDVSDNRAALAMVDAVIDAGPYDATWESLSRYRAPQWYRDAKFGIFLHWGAFSVPA
FGNEWYPRTMYRRGTPAFDHHLATYGPHDRFGYKDFLPHFRMEHYDPQEWVALFKRAGAQFVVPVAEHHD
GYAMYDTARSRWNVTQVGPQRDVMGDLLAAVDQAWLITGASTHRAEHWFFMNGGAEFDSDVRDPAYADLY
GPALRKEINPTERFLEDWLLRTVEIIDSYRPQILYFDTGIEEPSFEPYIRRLAAYYYNRAAEWGRDVVIN
YKWESFAPGSAVLDIERGTMGGIRPDVWQNDTSVSRTSWSWVEGHDYKDASELIQELVDVVAKNGNLLLN
IGPRPDGTIPDEEAALLEAVGDWLAVHGEAIYGSSPWVVFGEGPTAPAAGSFTDAAAPVYSAEDLRFTRM
TEVGHDYVYAIGMVRPEDGRMRIRSFGSGSRFLDRPIADVRVLGSSERPEWTRTGEALEVVLPPAETTGP
GGAVVRIELEPPVAETRIDFFHGLGI

>SDS08352.1 alpha-L-fucosidase [Maribacter dokdonensis]
MNTIKQKTEFSSSYLDTHLINDYYMNKNKYFVYPLLLLALVVGCKSQTEKKEKETVESTKIYEPNWESIK
ENYKDPEWFNDQKFGIFIHWGAYAVPAYSSEWYPRRMYMDSATFSAQLKHQQLGPNEVYLYHKEKYGDQK
DFGYKDFIPLFKGEKFDAAQWIDIFKKSGAKYVIPVADHHDGFAMYKSNTTRWNSVDMGPKKDILGELFK
EGRKEGLIMGASSHYAFNWSFYNKKDHFDTTDPEFADLYSAKGKDLTEPVSEEFKKLWWNRTVDLIDNYQ
PDILWFDFYLDIPDFKEYRPKLAAYYYNKGIEWGKEVVINDKNFDHEAFPEGTVIYDLERGKLPGIRKLP
WQTDTSIGKNSWGYVTNWESKNTNELVDDLVDIVSKNGNLLLNIGPKADGSIPEDQQKILFEIGDWLEVN
GDAIYNTEYWTVFGEGPTEVKKGHHSEGENKGFTAQDIRFTKKDNKLYAILLAWPENNSVTIESLALGNT
NAEGLDIKSITLLGSDNEIAYKQTNNGLEIANLGEKKGDHAFCLEITLGDKI

>AOX66422.1 alpha-L-fucosidase [Curtobacterium sp. BH-2-1-1]
MPEPHDLPRIDPAALPAPVDVSDNSVALAAVAAVVAAGPYEATWESLRGYTPPRWYEDAKFGVFLHWGVY
SVPAFRNEWYSRDMYRAGTPEFEHHVATYGPQSEFGYKDFIPSFTMEHFDPQDWATLFRRAGAQFVVPVA
EHHDGFAMYDTDRSRWSAARMGPERDVFGDLLQAVDDAFMVRGASSHRAEHWFFMNGGARFDSDVLDPRF
IDFYGPAQREETAPNERHLEDWLLRTVEVIDKYRPQVLWFDWWIEQPAFEPWLRTLAAYYYNRAAEWGRE
VVINYKWQAFADGSAVYDIERGAMGDIPPVVWQNDTSVSKSAWCWIEGHDYKSARDLVAELVDVVAKNGV
LLLNVGPKPDGTIAEPEQRLLEGIGRWLTANGEAIYGTRPWRVFGEGPTHVQAGSFVDGAAPAYTSEDVR
FTTRHDVTGEYVYAVLLADPADGVARIRSFGSGTNLLGRPIRSVEVLGADGEVQWTQTATALEVVVPTGT
DPDSGPVVKVWLRPEERQERTDSLHG

>APA63190.1 alpha-L-fucosidase [Maribacter sp. 1_2014MBL_MicDiv]
MIKHIGKKLGIIAVVLGASYQSHIYGQNDKYAETWESIAKVNATPDWFLDAKLGIYAHWGPVSSAFVGTE
PSKHYAGWHGMMMYNDGKIVETKNGKPSNNYLHHKKKYGKPAKKGYIEIIEDFSPTAFDAKEWADLFAKS
GARFAGPVAMHHDNFAMWDSKVTRWNAMNYGGIDPSAALKKEINEKGMRFIGSFHHAFTWKYFGPAHAHG
NIDPKDYDLYTNPHSLDNDTPDEAFRTAWWAALKEYIDNYQPDIIWFDWWLENLPEEDRLKFLAYYYNKG
KEWGKEVAVCYKEATFNEDVAIKDYERGRPNQPKQNAWLTDTSPGAWFYRPHAKFKTANELIDILADIVA
KNGLMLLNVPPNPDGSIPPEMQKLLTDMGAWLEINGEAIYDTRPWTVFGEGPTRLPEGGHKVEEKLNIEY
NENDIRYTKKGDKEFFAIVLDEPKGDVIMKTLSTDIGALNSAILEVQLIGSTEKLKWERNEKGLVIQKPS
SFPTEYAHAFKITLEGYKENNIGGDVEAHID

>APU09156.1 alpha-L-fucosidase [Cellulophaga lytica]
MVKLKLTIAVFSIVAFSYSQSSKEQKNSNAVYTKSWESLAKVNATPNWFKDAKFGIYAHWGPVSSAFEGT
DADKYYAGWHGMKMYEDGKKVPTKNGKPTTNYLHHKKKYGKPTKYGYKHIIEQFSPTAFNAKEWAELFKK
SGAKFAGPVAMHHDNFAMWNSKATRWNSINYGGIDPSAELKKEIEAKGLKFMASFHHAFTWKYFAPAHKH
GGINPKDYDLYTNPHSLESNTPDEDFYNDWWLKIKEYIDVYQPDLIWFDWWLENMTEESRQQFLAYYYNK
GIEWNKEVVVSYKESTFPETTAVKDYERGRPNQPKSPMWLTDTSPGAWFYRPNAKFKTPNELVDILVDIV
SKNGLMLLNVPPNPDGSIPQEMKNLLLDMGSWLAVNGDAIYGTRPWIIFGEGPTRLPEGGHKVEKFKIAY
TDADIRFTKKSDKEFYIIVMDTPKKEITVKSLSTAIGVLNSKIENISLLGSNEKISWKRDQRGLVIAKPA
KLPTKYAHAFKVSLEGYKENNIGGTIDAHAD

>APU09158.1 alpha-L-fucosidase [Cellulophaga lytica]
MKSGKYIVLSFFILSLTILSCADKKDKKEEIAQETKPVYEANWESIKKNYKDPTWFNKKKFGIFIHWGAY
SVPEYSSEWYPRKMYMDTATFSAQLNLEKKGPSDVYLHHKKEWGDQKKFGYKDFIPMFKGENFDANEWID
LFKKSGAKYVIPVAEHHDGFAMYKSNVTRWNAVDMGPKRDILGELFKAGRQKGMIMGASSHFAFNWSFFN
KKDHFDTTNPAYADLYSTKGKDLNEPVSKEFKELWWARTKDIIDNYQPDIMWFDFYLDIPDFADQRPKLA
AYYYNKGIEWGKEVVLQDKNFSHEAFPEGTVIYDLERGKLPGIRKLPWQTDTSIGKNSWSYVSNWQSKTA
NQIVDDLVDIVSKNGNLLLNVGPKSDGTIPEDQKEILLQIGDWLTINGDAIYDTTYWKTFGEGPTEVKKG
HHSEGNNKGLSSKDIRFTTKDNKLYAIVLDWPKDGVVVIESLAKEATYAKDLNITNARVLGSKEKIKWSQ
EKDGFKVTMPKEKPGDFAYVIELEM

>APU09165.1 alpha-L-fucosidase [Cellulophaga lytica]
MKNRIFIKACLVLLFTGCVSKKVTTEIPNKSLKYTADWESLQQYNVPEWYKDLKFGIYFHWGPYTVPAYK
NEWYSRWMYVDGHPINKYHKKTYGSLDTFGYKDFIPMFTAEKFNADAWADLFVNAGAQFAGPIAEHADGF
AMWDSKLTTWDAKDKGPKIDVVGAMEKAIKARGLKFITTYHRHWLYAWYPTWDKTTDAANLKYKGLYGPK
VPEGTFVMADKPTNPLPNKTFNEEWLNRLTELTTKYDPDIVWFDNKMDIIDEDYRKQFLANFYNQGLKNN
KEVVVTYKFKDLAVGSAVLDLERSRMSDKKDFTWLTDDSIDWKSWSHIQNPKYKSTNRLIDFLVDVVSKN
GAVLLNITPTAKGEIPAEVKERLLQMGAWLKVNGEAIYGTRTWEVFGEGPSEVVEGHLSEHKNKDNTEKD
IRFTTKDGILYAIVLDWPKDKVFIKSLANTKHQIKKIEMLGTNQKIVWEQTKNGLVIQTSKTKNGNYAFV
YKIVF

>APZ45505.1 alpha-L-fucosidase [Polaribacter reichenbachii]
MKFLKTTTLILIISLSLFSCKTSKKEAETATKKYTADWESLKQHETPEWFLDAKFGIYCHWGPYSVPEYE
NEWYAHWMYVNKDNPEAKNGEASRFYKYHTEKYGSLDKFGYKDFIPMFKAEKFDAAEWADLFQKAGAKFA
GPVSEHADGFAMWDSDLTKWDAKEMGPKRDVMGELSAEIRKRDMKFIATFHRQWLYGWFPTWDETTDASD
PKYAGLYGPKVKKGDFQYPYNPHEIDEGVERYYPLADKAFNDEWLNRLKEIINKYNPDLVWFDNKMDVVS
EEHRKEFLEFYYNHAEKNNQEVVSTYKFYDFAKGTAVLDLERSRMKEKQPFPWLTDDSIDWKSWSHISNP
RYKSTNRLIDFLVDVVSKNGAVLLNITPRADGTIPEPVKERLLEMGQWLKINGEAIYGTRTFDIYGEGDA
AIVEGHLSEEKNADNTSKDIRFTTKGDILYATVLDWPKDGELKIRSLKEGSELYQNEISSIEMLGNKGEL
EFNRNQQNLVIKLPNKVGNFAYSFKITPKK

>APZ45526.1 hypothetical protein BW723_04105 [Polaribacter reichenbachii]
MKYKILIILFCSVQTFFSQENFNPEWKSLKKHKSSPEWFADAKLGVYFHWGVYNVPANGNEWYGRWMYIH
DRKKWGKEIYEYHTKTYGRDKQYHDFIPDWKAQQFNAKEWVDAFEHLGAKFIGTIAEHHDGFSLWNSKVN
PWNSKSMGPKIDVVKQIAQEVKKRDLKFMTTFHHGFHMVFYPKKENSFLRPLSRHNWVYENVEVPQDDKY
KLLYGNISYQEENDLWLGKLNEVIDEYCPDYIWMDFAQGFIKEDYRKQFLANYFNKAKALNKEVVVNTKG
SFFPTDLAVVNIERATMEDITPFVWVTDFQIGSSWGYNKDKRTAIDANKAIRILAEVVSKNGVMILAAAP
MAEGIIPEEQLLAMKNIGNWLGVYGEAIYKTRPFLTFGQGPTKLVKNPNDDWNAYGSIKAGLNQLNAQDI
RYTKKGNIVYAIQLGWAGAKKEITLSVFADKAKDLKIKSVKVLGSKEKIKWKKTVEGLLVRTPKVAPKYA
DAAIVYKIEID

>ASU30293.1 alpha-L-fucosidase [Blautia pseudococcoides]
MYSKKAYLQQIEDVIAGGPYRDNWDSLSQHQTPKWFRDAKFGIFIHWGVYSVPAFGNEWYSRNMYIQGSP
EFRHHQQVYGSQKDFGYKDFIPMFKAENFDAAAWTDLFRKAGARYVVPVAEHHDGFQMYRSDISHWNAYE
MGPKRDVLGELTQEMEKKGLINGASTHRIEHWFFMGHGKDFESDITEAEKEGDFYWPAMPEGDHQDLFSE
PVPTKDFLEDWMVRTCELIDRYQIKELYFDWWIQHSSAKPYLQKIAAYYYNRAVEWNEEVLIAYKHDAFM
FGTALVDIERGQFANVQPFYWQTDTAIAKNSWCYTENNDFKKAKDIICDLADVVSKNGNLLLNVGPKADG
TISAEDTAVLLEIGEWLEANGEAIYGSHIWRTAAEGPTVVEEGQFTDGKDKVFTKEDFRFTVNGSHLYAI
CLSYPHDGHISIKSLAEQDASCLPKFHGIIDAVDVLGFEETPVWKRTENGLEIETRNVRTDKPVVFKITM
R

>SQG79897.1 alpha-L-fucosidase [Streptococcus gallolyticus]
MSITIEEIKRIANQGPYLPTWKSLFQYQVPEWFLKAKFGIFIHWGVYSVPAYRNEWYSRNMYITSHPEFQ
HHVKTYGEHKTFGYKDFIPMFTAEKFNAKEWLAIFEESGAKYIFPVAEHHDGFQMYQSALSPFNAVEMGP
KRDILGELKKEAEKRGIHFCTSSHRAEHYFFFGHGKEFESDIVAPLTKDSLYWPAMPEPDHQDLFSKPYL
DQAFLEDWLLRTAELIRDYQPEILYFDWWIEHDSFKDYLKLIAAYYYNLGVKWQKPTSICYKHDAMMFGT
GIVEMERGGFEQAQPFSWQTDTAIARNSWCYTDSLAYKTPLEIIQTLIDVVAKNGNLLLNVGPKADGSIA
KHDQDILETIGNWLSINGEAIYGAKVWRKAQEGPTRQPSGQFSDSKPIYYTTKDFRFTVSGNSIYVFIMG
RLSGPEQLTIKALATSKDQDLPEFHGIIEKVFLLGKNQSLLWKQTSGGLKVEIPKVSSDLPQVLKVQVR

>SQI45359.1 alpha-L-fucosidase [Streptococcus cristatus]
MMKISLEEIQRVANQGPFYPDWDSLATYQVPNWFKRAKFGIFIHWGLYSIPAFGSEWYSRNMYIQGTEVF
DHHIKTYGPHKDFGYKDFIPLFTAENFHADEWLRIFKEAGAQYIFPVAEHHDGFQLYASQLSPFNSAKMG
PKRDILGELSQAAQREQVHFCTSSHRAEHHFFFSHGKEFTSDIASEVSREELYWPAMPEPDHHDLFGQPY
PSQEFLDDWLLRTCELVRDYQPEILYFDWWIQHAAFKEHTKLFAAYYYNLGAASGKPTSICYKHDALAFG
SGIVEVERGGFAEIQPFTWQTDTAIARNSWGYTENLDYKSAKEIIQTLIDVVSKNGNLLLNIGPKGDGAI
PEKDQEILREIGAWLQVNGQAIYDSRAWRQFGEGPTQPASGPFSDGSAVIYTSQDFRFTAKGGAIYAFLM
EPAVNQWLTIQALADERENPASRFHGIIEEVTLLGYDEALEWEQRPQGLRVFMPSVVGDLPLVLKVQLR

>AZS42533.1 hypothetical protein BWL13_00067 [Microbacterium oleivorans]
MPDSPLEPLDPASLPPRVDVSDNSAALAAVQAVIDAGPFSSTWASLREYEVPLWYRDAKFGIFIHWGIPS
VPAQGEWYSRTMYLEADRAFEHHRGTYGPHNEFGYKDFIPSFTMDRFDPAEWAEVFRRAGAQFIVPVAEH
HDGFAMYDTARSRWSAAQMGPRKDVFGELMTAVDGAWMVRGASSHRAEHWFFMNGGMRFDSDVRDARFSD
FYGPAQREETAPNELFLEDWLLRTVEIIDQYRPQVLWFDWWLEQPAFEPYIRKLAAYYYNRAHEWGRGVV
INYKWTAFAEGSAVYDIERGAMPGIRPDVWQNDSSVGKTSWGWIEDHDYKSLDDLIGELVDVVAKNGNLL
LNIGPTADGTIAPAERELLEGIGDWLTVNGEAIFGSRPWLIPGEGPTEVVAGSMIDDAFAPYTSEDVRFT
TRPDVTGDYVYATLLRWPEGGVARIRSWGTASGLLGRRIAELTVLGHGAAEWTQDADALRVTLPETPPSA
VGVVVKLFLEPVHEPARKDFLHG

>QBE90719.1 alpha-L-fucosidase [Sphingomonas paucimobilis]
METTRRAMIGGGVAAAALAPAAVSAVTTAPTPMGAGRALKVPPPARFTPDWASLTAGYSVPDWFRDAKFG
IWAHWTAQCVPEAGDWYAREMYLPGSRAYAHHLKHYGHPADVGFMEIQNLWKAERWDPARQLDLYQRAGA
RYFMALANHHDNLDTYASRYHPWNTTRVGPRKDIIGTWAKLARERGLRFAVSNHSAHAWHWNQPAYGYDP
EGPRAGQRYDAYKLTAAQGRGKWWQGLDPQQLYTGRHMAMPDGICTVDEANMWHEATDRLWSEGVPAGSD
FARNWLLRCQDLVEQHRPDMVYFDNFDLPLEQYGLAFAAWYYNQSMAWHDGRLEAVVTAKMTPPQRRMGI
VDDVERGGKNYIERFPWQTDTCLGNWHYDADLYARDGYKSAATVIHTLCDVVSKNGNLMLSVPMRGDGTI
DDKEERIVEEIGGWMRRFGEAIYATRPWKLNGEGPTRGNAGLFSEGGPKSPYTARDVRYATRDGNLHALV
LGWPDDNIVRMTLLRRNSPTMPGEVRRVTMPGGPTPLAFRRTDDALEVTLPGGARHPIGVALILSGEGVT
A

>QDV61630.1 Alpha-L-fucosidase [Crateriforma conspicua]
MNKTFFGAAILLGTLASPVWGQDTATHPELAPHPAVAPAVEKIDQVAKDGPFKPEWESLSTYKIPQWYKD
AKFGIFIHWGAYSVPAYGSEWYPRQMYIDTKRRGDNFFEHHRETYGPQKTFGYKDFIPEFKAEKFDAAAW
AKLFKDTGARYVIPVAEHHDGFPMYDCAFTKWDASEMGPHRDVIAELADAVRAEGLHFGVSSHRAFNWQY
YVRSEDYDNANPEFAGLYGRPMPFLFKPDADKYQENFEPHDDQFKDDWLARTCELVDKYQPEVMWFDFGI
APRVIESYDSNPFADHLKRFAAYYYNKTSGDDDSLGIINYKFQAFPESAAVLDKERSKMAGIREPFWQTD
TAVSASSWGYTQNQKYKTPDRLVDDLVDIVSKNGCLLLNVGPRPDGTIPEEDQAILKAIGGWLKINGESI
YGTEFWSTFGEGPTTVSTGHVSESKDKPFTAEDVRFTKKGDVIYATIMDWPESGQINIRTLAAGSEHWPG
QIESIELLGSESPLEYDRTQEGLKITLPEKRPCDYAYVFKLR

>QDV61902.1 Alpha-L-fucosidase [Crateriforma conspicua]
MRHFAIALMAFAAAASISNRLSGQDFKPDWQSLAAHDEAPEWFKDSKLGIYFHWGVYAVPAYGSEWYPRN
MFLKGHQVNKHHVDVYGDPGKYGYHRFVDQWQTPEFDATEWAKLFKATGARFAGPVAEHHDGFSLWDSQA
TPWNSVDKGPKRDLLGELTEAIRAEGMKTIATFHHARNFYGHFEGMVKDYPSANENEETAILYAQMPAEQ
FHQMWLDKLAEVIDQYQPDIIWFDSWLDRIPESYRQEFAAYYLNAAKKWDRDVVIVRKQEDLPLDMSVLD
HEKSREPRAAEKVWMTDDTISTGSWCYTDSLKIKPTHKVVHALVDTVAKNGIVLLNISPMANGRIPDDQR
QVLAELGEWMNVNGEAIYATRPWKAYGEGPTVEPEGGFKKHGEFLKLEYSAADVRYTQSKDGTTVYAITL
GWPKSAIQLQSVRVQSADDQATVQLLGHDGTLAYEVDDQGQLTIQMPAIAADDLPCDCAYSFKLTGFELD
AAK

>QDV63359.1 Alpha-L-fucosidase [Crateriforma conspicua]
MKTSTLNRITPPLPKAGAIYRLAISVVAVCLLTGKFCTGQDLPSYDPNWESLQKYQIPDWMADAKFGIFV
HWGPSCVSEHKTDWYPRWMYEDAVQRHHVTGEIKVHQPHPAYLYHVQTYGDPSEVGYKDLIPMFKAENFD
AKEWVDLFVEAGAKYVIPVAEHHDGYAMYDSSHTRWNSVEIGPKRDLLAELRDEIRRQGLIFGASSHYAF
NWRYYPQDPAYDTGNPQFSDLYAPQHKQGEPANKEFLEMWWVRTKEIIDNYQPDILWFDFGLDSPEFAPY
HPKLAAYYYNHGRKRGVTTVLQTKNLRFPSYPKGTHMLDLERSKSDEMLDELWQTDTSVGSNSWFYCDDW
ESKSANSLIDDLVDIVSKNGCLLLNIGPDSSGRIPDEQADVLREIGRWLKVNGEAIYGTRPWKVFGEGPA
KVATGHLSEGKNREFTSDDIRFTAKSGTFYATLLQAPQGEVRIQSLNANEHPRLKQIDSIAVLGSDQTLK
WRLSDEGLTIESIVDPPFDHAVVLKINVLD

>QDV63377.1 Alpha-L-fucosidase [Crateriforma conspicua]
MKTSKTTLSISVMAALAFLLMPSADADDPVDGPFKPTWESLEAYECPEWFRDAKFGIYAHWGVYSAPSGK
TNTDWYGRNMYKTGHPNNVEHLERFGDLNEFGYKDFVPMLTAEKFDADQWVDLYVQAGARFAGPVGEHAD
GFSMWDSKVNPWNAAQMGPHRDVVGEMKAAVEKRGLKFLVSMHHSWHWGWFPTWDQNTDASDPKFASLYG
PKMTSIEIQARSLPHGSDSNKSTYPMPSDEFERTWLEKVNEVVTGYSPDMLWFDNRMQILSESVRQKMVA
RYYNHASSTGQQPVLTYKRPDLAIGTATVDLERSRMPDVYPDPWLTDTSISPSTWSYASDMKLYSADRIV
DDLVDIVSKNGCMLLNIAPAPDGTIPADQQQVLRDIGDWLRINGEAIYGSRPWLMFGEGPTSTPVGHLAD
VKFNGFGSKDIRYTTNHGNLYAIALDRPADGENVQIVWLGSSTYRGKITDVTLVGHEGKIQWERTKDGLM
IQIPEKTDCKYAYVFKIGRES

>QDW23384.1 alpha-L-fucosidase [Pedobacter sp. KBS0701]
MKRRTLIKGIALSLPSLYLSKSYAGQLINVPYAAGPFKPTWDSLSNYQVPEWFRDAKFGMWAHWGPQCQP
EFGDWYAREMYMEGGHKYKYHLEKYGHPSKFGFKDVINEWKADRWDPEELVGLYKKAGAKYFMAMANHHD
NFDMFDSTHQKWNSTRIGPKKDIIGGWAKAAKNNDLRFGVSVHAAHAWSWMETAQRADKHGPMAGIPYDG
NVTKADGAGKWWNGEDPQELYAQTHPLSKNSEDNGMIHSQWAWGNGVSVPSKAYCEKFYKRTIELLDKYE
PDVIYFDDTILPLYPINDAGLRIAAHMYNQSIKKYGKLEAVLFGKVLNEQQRKCMVWDIERGQTSGIENE
PFQTDTCIGAWHYDRPIYDHNGYKDAKTVIHMLLDIVSKNGNLMLNVPVRGNGTIDEKERAVVEGITAWM
QQNSECIYSSRPWNFFGEGPAMASAKPLSAQGFNEGSGVPFGPNDFRFTTKGKDLYAAMLGWPSDRAALI
QSLSSNKVNKIQKVSLLGYPGLIEFEQSGEGLKIKLPEQAPGAIAYVFKIHGAIV

>QDW23933.1 alpha-L-fucosidase [Pedobacter sp. KBS0701]
MNRRKLIQSLALGLPVLFLSNKLSAFSSENEAAKQFVEKILAGPFSPTWESLAKYQTPDWFRDAKFGMWA
HWGPQCQPEAGDWYARDMYMEGNWKYKYHVEKYGHPSKFGFKDVINIWKAEKWDPEALVSLYKSVGAKYF
MALANHHDNLDLYDSKYQKNWNSVKQGPKKDIIGGWAAAAKKHGLPFAVSVHAAHSWSWFETAQRSDKTG
PLAGVPYDGKLTKKDGKGKWWDGLDPQELYAQNHELSKNSEDDGMIHKQWHWGNGVTPPTKTYIDKFFNR
TIDLINKYNPDMIYFDDSQFPMWPISDAGLKIAAHMYNKIIKDKGKLTAVITGKILTEEQRKAMVWDIER
GQSNSIEPLPWQTDTCIGDWHYDRGIYNRNAYKTPKTIIHTLVDVVSKNGNLMLNIPVRGDGSIDELERQ
IVEEIGVWMNANGDSIYGTRPWKIFGEGPAQKQAAALSAQGFNEGKGKPFSQEDIRFTAKGKTIFATVMA
WPTNGSVLITSLQADSSYYPGKINSVQLVATGQELKFERNAEGLRVYFPDAAPAASYANPLRIV

>QIL40415.1 hypothetical protein G7074_14760 [Pedobacter sp. HDW13]
MKKIITILFICTVNFFVNAQQSLQKNLQQLQSDFIDLRFGVMMHFNMGTFTNEEWAKPDHDPQIFNPKKL
DCNQWAKACKSAGMTYGILTTKHHDGFCLWDSKYTTYDIGNSPAKRDVVAEYVKAFRSQGLKPCLYFSIW
DRHNGIETGGAKQEEFVMNQLTELLTNYGEIPLIIFDGWNWKMGHKAISYQRIYDHVKKLQPNCLISEHN
GNGLLQTDIIYYEGPKGVYPPGNNIYASQMALTLTNGWFWHPSSPKDVKNINFTLDKLQRVVPLYCNYMI
NIGPNRDGLFDDEVVAHLKAIGKTWKPAKRQPLPQQPPVPSSYLEVKGITTSAGKAFIEPEGLAKTGSPI
ASLLNEKTASVTLDGVSDLVGDRGGFAAFQTYWKFAPEKERYLILDLGTEQTISKFYYLPTQLKGYSGII
TQYQLLVSTDNQNFREITSDSWRKTTDLKITSFPPVKTRYVKLQILTSVDDATISEVGVGN

>QJR73878.1 alpha-L-fucosidase [Phocaeicola dorei]
MKKLLILIVTFVAVTASAQQEPPPRKSIELSGGRAADFPVGPFTDSWESLKDNYKTPQWFIDAKFGIFIH
WGVYSVAATGSEWYPRHMYGALLKHHTENWGNPKKFGYKDFIPLFTAEKFDPDTWATLFKEAGAKYVIPT
AEHHDGFALYDSKLTRWDAKDMGPKRDLIGDLAKAVRRQGIKFGVSNHRMEHWDFMYPTAATEHDLYDPE
YADFYGPPQKPDKNKASAMGPSAEEVMEGKEAPQDQGFLEEWLARCQEIIDKYQPDILWFDNGINSRSLD
PLKLRLAAYYYNRAAQWDKPVSLSTKHDAYLYGTITDYERQGRAPKDITSHYWQVDEPIGNKFGYIEGLQ
IQSSSQIISKLVENISRNGNLCLNISPKADGTIPENQQEVLRQIGHWMKINGEAVYGTHAWMVYGEGPIV
EKNKSEFDWRFTQKDKSTFYAYMMKWRGGKVVIKSFNIVNLGKIKKVELLGYDKHIKFVQTDEALEIVLP
SENPNINISVVKVEI

>QJS18821.1 alpha-L-fucosidase [Turicibacter sanguinis]
MDKQSYLKLIDKVIEQGPFKDTWESLEQYDVAKWYQKAKFGIFIHWGLYSIPAFGSEWYSRNMYIQGSKE
YEHHIKTYGPQKEFGYKDFIPMFKAEKFDPEVWADLFEKAGARYVMPVAEHHDGFQMYKSDLSPFNSYEM
GPKRDILGELSQAFEKRGIKACASSHRIEHWFFMGEGKKFDSDIHDPLACGDFYWPAMPEPDHYDLFSEP
TPTKEFLEDWLLRCCELVDKYRPKLIYFDWWIQHHAVKPYLKKFAAYYYNRAHEWNEEVAINYKNDAFMF
GSAVIDMERGQFNEPKPNLWQSCTSVARNSWGYTEDNDYKTANEIICDLVDIVSKNGCLLLNIGPKGDGS
IPEEDKKLLLEIGDWLKVNGEAIYDSKVWRYASEGPTEVSEGQFSDATSKKFTPKDIRYTVNNNAIYATV
LNYPENGQVKLTSFAQKDPCFVPCFHGIIKDIVALGFDGEIKWNHSTDALEISTTTIHSELPVVFKIILD

>BBN12849.1 hypothetical protein Mp_5g23390 [Marchantia polymorpha subsp. ruderalis]
MENGEDPPFEPTWESLAHYKIPEWYQRDKFGIFIHWGVYSVPAFGNEWYPRNMYIKNSAEYKHHIETYGP
HTKFGYKDFIPQLTASNFDPLAWADLFRDAGARFVVPVGEHHDGFAMYDSSVSRWSATKMGPRRDVIGDL
ASAVRDRGLVFGVSCHRAEHWWFFNGGKSFPSDVQDPRYRDLYGPAMPDTLQPDATFLEDWLTRCCDLVD
KYKPQVFYFDWWIEQPAFKPYLQRFAAYYYNRAAEWKKGVVINYKFEAYPEGCAVLDMERSHLDRIRPLF
WQTDTSVSRNSWGYVEKQDYKQCKDVICDLLDVVSKNGALLLNIGPKPDGTIPQEEQELLRQVGAWLKKY
GSAIYGTRPWKVFGEGPTDTSGGSDERHDPFTCQDIRFTVGAEGALYATAMAWPDDLKLTVCSVGSNLRL
FGGKVESVTLLGHENLTLKWTCDGAGLHVTLPTVPPLNGAMTCTLKIVGDVKSGLNPVGPPDHGLGIKSS
L

>QKS44318.1 alpha-L-fucosidase [Paenibacillus cellulosilyticus]
MKLSEQQQSKQQSILSQARQVSEQGPFQPNWESLKQFQVPEWYERAKFGIFIHWGLFAVPAFHNEWYSRN
MYQEGTPEWKHHAETFGPHTDFGYKDFIPMFKAEKFNADQWADLFVKSGARYVIPVAEHHDGFQMYGSEL
SEWNAVQMGPRKDIIAELGAAARARGLKFGVSSHRAEHWWFFDGGRKFPSDVQDPAFESFYGPAAPGPED
HHDPALAPPDAAYLDDWLARTCELADKYEPDIVYFDWWIQQHAFEPYLQQFASYYYNLGAERKQPVAINY
KYKSFPEGTAIYDVERGQLKGIREPFWQTDTAVSYNSWCYVKEQHYKPVEDIVSDLVDIVSKNGSLLLNI
GPKADGTLPDEEIAMLETIGEWLSLNGEAIYDSKHWTIYGEGPTAVPDGAFSDGKRDKFTHKDIRFTVQD
HVLYAITLRNPGAEDIVIESLGEAAGLFKQDIARIDRLGWDGDVQWERGQDALTIRGVETEGVLPVVFRI
TPA

>CAB9493662.1 Alpha-L-fucosidase, family GH29 [Alteromonas macleodii]
MKKIGTLNALLAIFALFVSMLCFASKAQAQEIYTANEKSLARHYAVPDWFRDAKLGIYFTWGPYTVAAKG
NEWYPRWMHFKVPPESWQGKKPGYHIELLDWHTQNFGHPSEFAYHDMIPRFTAEHFDAAEWVDLFELAGA
KFAGPVAMHHDGYALWDSQITPWNSANIGPKRDITGEITAELRKRGMKLITTFHHARNLQRYKGQSYERA
LQKYGHLDMYHMYWNSHFPWVDGLATSSNDPELAILYGNMEEEEWIDTFWLGSLKEVVDRYQPDIVWFDT
WLDLIPEQARFEFASYYLNAAGRWGKDVMITHKDRDMPYSFSVEDFEQGRRDKLTNLPWLTDDTISKQSW
SYIEGLEIKPASWVLHDFIDIVSKNGQLSLNISPKFDGTIPEDQKAVLKELGNWLHINGEAIYKTRPWKI
FGEGPTKMSNSGHFTKHVDYTAQDIRFTQNDNTLYAIALGMPHEEILISSLSLNNSLEHDAVTSVKSLNG
NYIEYWKQDMDGLRIKLKANSPSQLAYAFSIQWEKRNDDLVSFTNSGGN

>QNG48685.1 alpha-L-fucosidase [Sphingobium yanoikuyae]
MKTRLIAALCALTAMTAPALAQQASPWPMDYKAAPVEAQLAKVKQGVNEGPFRPDWDSLRGFKTPAWFQD
AKFGIFIHWGVYSVPAYANEWYSRNMYVPGNDAYNHHVKTYGPQNKFGYKDFIPMFKAEKFDPAAWVKLF
QDAGARYVVPVAEHCDGFAMYQSSFTKWDAADMGPKRDVTGEIAKAARASGLHFGLSSHRAEHWWWYHKG
RTYDSDVNDPKYAGLYGPAAPTGLPADKPDNWPDSDLLQNWSPPNKEFLNDWMARTSELIDKYQPELIYF
DWWTSSPLFEPLMRDTAAYYYNRSAEWKAPGIIAYKGSQFAEGSAMFDLERGKSDALKLTPWQSDTSVSI
KSWGYAQNDSYRTPKSLIADLIDIVSKNGNLLLNVGPKADGTIPQEIATVLQGMGAWLKVNGEAIYGTRP
FLYFGEGPTKSGHVRQVGQFTEKNVTSFTREDIRFTTKDGHLYALGLERPADGAVLVKTLYAGTPYLDRQ
IDRIELLGSGAVTWQQTAEGLSITLPQSGADAMPYALRISFKK

>QQQ18817.1 alpha-L-fucosidase [Brevundimonas vitisensis]
MNLSRRGLIGAGAATPLLSACATSPGGVTASGPFRPSWDSLIEGYRTPDWFRDAKFGIWSHWGPQCVPEF
GDWYGRQMYIQGNPFYEHHVATYGHPSRYGFMEFIDRWKGDQWDPESLLDLYQAAGARYVVSMANHHDNL
DLFDSAHHAWNTMRVGPKRDIVGTWEKAVRARGLRFGVSNHAAHAWHWWQTAYGYDAEGPLTGVRYDAAR
LTRVDGVGTWWEGLDPQELYTGPTFAPPDGIGSIAEMNAWHDARDGQWIEDPPADNPAFVRSWVARQRDL
ITKYRPDMVYFDNYGLPLGRYGLEATAEYYNASLGWRGELPVVNGKRLEPDQRRGITETVERGFSDSLRP
EPWQTDTCIGDWHYNRARFTGHYYVPAASVIQRLVDVVSKNGNLLLSIPQRGDGSIDSDERAILTDIAAW
MAVNGPAIFETRPWRIYGEGPTEVQGGMHGEGQARPWTAQDIRFTTRGQTLYAFALDWPQDGQVVIRSLG
LGTADAPRIERVDLLGGSSLPFRQTADALIVTLGQTRPTAFVPALALHGQGLTR

>QQV77352.1 alpha-L-fucosidase [Sphingomonas aliaeris]
MKRFLKTLLLGATMTGAVPLHASPIVQAATADANDTLYPMDFKAGPVGRQLAKVDRGTASGPFRPNWESL
KAIRVPEWFRDAKFGIFLHWGPYAVPGFLTEWYSRNMYEPGNVAYTFHRNVFGPQSSFGYKDFIPKFTAD
KFDAAKWVTLFQDAGARYIMPVAEHCDGFAMYDSDMTDWNAVRMGPKQDTARALMTAARAQGLHFGLSSH
RAEHWWWYGVGRDYDSDVRDPRYAGLYGPAAPMRIGDEKGKGMPDGAHLENWNPPSKQFLDDWLARTTEI
IDKYDPEIIYLDWWTAAPAFEPYLQRFAAYYYNAARKKGYSPSIAYKGSQFAPGTALYDVERGKLDALRL
EPWQTDTSISTKSWGYIQDDDYKSPKSLVQDLVDIVSKNGNLMLNVGPRADGTIPDQAQAVLRDIGAWLK
VNGEAIYGTRPWKYFGEGPTAIVTGEKSEAQNKGWKAEDIRFTTKNGALYAIGMERPTDGVVRIKTLYAG
SRYLDRGIADVRLLGGGAVAWRQTPSGMEATLPADAGKTMPYVLRIGFAR

>QRN55677.1 alpha-L-fucosidase [Dyella caseinilytica]
MAAHTSSWRRTGIWIATVIALHSVPSVAADTTHSVTPPDAATVEQQWVAANHPYDAARQAILAQALKTAW
QGPMQPDWQSLTGYTTPEWYRDAKFGIFIHWGVYSVPAFEGEWYPRHMYERTGENSDRYRHQIATYGPMP
QVGYKDLIPLFKAEHFDPNAWAKLFREAGARYVVPVAEHHDGFAMYNSKLSDWTAVKMGPHRDVIGELAK
AIRAQGMKLGLSSHRAEHDWFYEYGRTFNSDVNDPRYAALYGPAHPLEGAKGEDGQDVDWTFVSDAYLND
WLARSSEIVQDYHPDLMYFDWWVGQPRFRQVLAEFAAFYYNQAAAHGQGVVLNYKLNDMRPGTGTMNIER
GQAADIREQPWQTETSVSPDSWGYAEGDTYKSPDEIVQLLADVVSKNGNLLLNIGPKADGTIPEQAQNIL
HAIGQWMHANGESIYGTRPWHRFGEGPTQVAAGTMQDTKTKPYTADDFRFTTKDGCLYAIEMAWPSSGHA
LIHSITSSMKVKSVTLLATGSAVSFDQQADGLHLILPTQPAGVHVYAYRVDVQQDSSKTIREGNAPKS

>QRN55867.1 alpha-L-fucosidase [Dyella caseinilytica]
MAGASLAQSTAPTAATLSPHDADLIWQKATAKFEPERRALLSDVDKGISQGPFRADWTSLQSYQAPGWYD
DAKFGIFIHWGVYSVPAFGSEWYSRLMYKQGTPEFAHHVATYGPQSKFGYKDFIPMFKAEHFDPQAWAKL
FHDAGARYVVPVAEHHDGFAMYDSKLSEWTAAKMGPHRDVVGELSKAVRAEGMHFGVSSHRAEHDWFFDG
GRQFDSDVNDPRYAGLYGPAEAHLAKKDEDLYNDWTYVSQAWLDDWLARTTELINDYHPDLIYFDWWIGH
PTFRNTLPKMLAYYYNQGAQRGGVVVNYKQGDFVAGAGTLDVERGQLTGIYPEHWQTDTSISNASWGYVE
HDTYKSPQELIHLLVDVVSKNGNLLLNIGPRADGTIPEDAQRILLAMGGWLKTNGDAIYATRPWRVFGEG
PTEVVGGTFQDTKTKPYTAQDFRFTTKNGVLYAIELGWPAGGKTVIHSIKPGDHVRAVSLLANGKRVDWQ
QQADGLHLSLPAKPVGDYAYVYQIELAP

>QRO26279.1 alpha-L-fucosidase [Phocaeicola coprophilus]
MCNKLSYFFLLSVLFVSCKNEYKPDISTVRTSKGTEVFQPDSASIASHYKIPDWFSDSKFGIFIHWGPAS
VPAYDGWYARNMYDVNSHVYKHHVETYGPVTEFGFKDFIPMFKAEKFDPQAWARLFKEAGARYVVPVAEH
HDGFALYNSTFNPWNSVKIGPKRDIVKELRAAILAEGLHFGLSSHRAENCWFFSEGMKIPSDVQDTTITL
YGERIQEPDGPTLSREVVHQDGSNEHSRRDWLTHMYEIIDQYQPELLYFDWTVGKEPFQETFYKFMAYYY
NNAIDWNKGVVVNTKFGYGDNIQVFDIERGKSDQIRPYPWQTDTSIGKVFWFHHKDESDLKSVNHLIDDL
VDIVSKNGNLLLNVGPRADGTIPESQQKVLREIGHWLQVNGEAIYETRPWIKSGEGPNKGTAGYMTDSEQ
SVYTSKDIRFTTRKDTLYATVLSWTDGFVTIESLSEDVKPVHSVSMLGCDEQLDWIQNKSGLTVKFPEEK
PTDYAHVLKIQ

>BCS86677.1 alpha-L-fucosidase [Prevotella herbatica]
MFMNKKTLIALGALMLTATASAQHYKTDKNGLILEKSMLPEMPTIPAPKEIGSVKMGDSKTFKEVQLDIP
ITKGPFKPNWKSIEANYPGTPQWLRDAKFGIWVHFGPQAAGESGDWYARNLYKQGHLAYNNHLKRYGHPS
EVGYKEVLHNWNPDKLNPEYLTKLYQKSGARFLMIQGVHHDNYDLWNSKFHPWNSMSVGPKRDLLREWVN
ACKKYKMHYGVTFHHEYTWWWWQTAFGCDATGDKAGIPYDGHLTLKDGKGKWWEGLDPRRLYGIDLREYE
DVDAMAHTGWSPPKAGIFSRHLDYCKWYATEWALRMMDVTENYDPDFIYTDGTAEGPFTGTGTGTGYKCN
AMQTVIADYYNRQLLRKGKVDAFSIVKFRHPTNGTVNTAEFDFPDTINTSQAWIREAPVGDWFYAPNFTY
DSGSMIRFIIEAIARDGNVALNIPLRPDGSIEDACVTMLQEVGNWMNINGESVYGSKAWKTLGEGEIING
KLKKLPGGALGKKHALFKFNAQDIRFTEGKNGYLYAFCMNVPDAGQKVLVHALSTDKALVNHHIKKVTLL
GYKGKLSWKQTAEGLGVTYPKDAKLKTAVVFRIE

>QSR19800.1 alpha-L-fucosidase [Novosphingobium sp. KA1]
MRPDRRRFLAGALAAGAAARPLAAAAGSTGAAAGPVQASWASLVEHYRYPDWFRDAKFGIWSHWGPQAVP
EQGDWYGRFLYMQGHPMYEHHLRTYGHPADTGMMEIQNRWKAESWDPEALMQRYVKAGAKYFVSLACHHD
NLDCFDSSHHAWNSKRVGPGRDVVGTWEKAARAAGLKFGVSNHISHAWHWYQPAYAYDPEGPRKGERYDA
YRLTKADGAGKWWEGLDPQELYTGRHMVAPDGIDSIAAMNEWHDRNDGQWLETAPPGDETFARQWLLRQM
DLVAKYRPDFCYFDNYELPFGQYGLAAAADYYNRSIEWHGKIDVVLTAKQLKSYARFGLVQDVERGFTDH
LWDEPWQTDTCIGDWFYNRDRFTQKSYVGAEGVLQRLADVISKNGNLLLSIPQRGDGTIDSEEEKILDDL
ARWMAVNGEAVFGSRPWHTYGEGPTVLSVGMQNEGGFKGFVEGDVRFTVKDGALYLFALAAPRKPLSVKA
LGRRALARAGKGQVARVTLLGGGAVPFRQGAEAMEIDLPQGLGTVPVVKIEGRGIA

>QSW88902.1 alpha-L-fucosidase [Flavobacterium endoglycinae]
MNRRNALKLGMTALAGLYLSPLLGRSILLKSEPYELGPFEPSWESLEKYKVPDWFRDAKFGMWAHWGPQC
QPEAGDWYGRGMYEEGSRQYNFHLQKYGHPSEFGFKDVINTWKADKWAPDELVNLYKDSGAKYFMAMANH
HDNLDLYDSQYQPQWNSTRVGPQIDIIKGWEKAARKAGLPFAVSVHAAHAWNWFDTSKGADKNGPFAGIS
YDGTLTKADGSGKWWDGLDPQDLYAQNHPISGKPSGDSSVHSQWDWADGASIPSSEYCEKFYNRTIDLIE
KYNPDMLYFDDTALPLWPISDAGLRIAAHLYNKSLKKNKTVQAVITGKILTEQQRKALVWDIEKGQSNQI
EPLPWQTDTCIGNWHYDRDVYTKKQYKSAKTVIHTLIDVVSKNGNLMLNIPIRGDGSIDEQELQIVKEIG
QWMKANGRSIYGTRPWKIFGEGPQQASTGKLKAQGFNEGQGKPYSAEDFRFAQKDNQLFVTVMDWPEKGV
VYIKTLGSEAGYYTKAIKKIRLVSTGEKLQFAQHKEYLEVKFPADKPQGSFANVLEIFS

>QSW89205.1 alpha-L-fucosidase [Flavobacterium endoglycinae]
MYKKNKRKQLFTALCILCASFLQAQQKYQSPVTENTEKVAAGKFKPTWESLQQYKTPEWFRNAKFGIWAH
WGPQCQPEQGDWYGRYMYDEGGAQYKWHVEHYGHPSKAGFKEVIKDWKAENWDPEKIVALYKRVGAQYFF
AMANHHDNLDLWNSKYQAWNSTKVGPKKDIISGWAAAAKKQGLPFGLSVHAAHAWTWFETSQRSDKKGPY
AGIPYDGKLTKKDGVGTWWEGLDPQELYAQNHPLSAGSAESITSLWGQWNWDNGASIPSAEYCENFYNRT
MDLINTYKPDLLYFDDTGLPLYPVSDAGLKIAAHYYNTNMAAHDNKLEAVLFGKVLTPEQKKCMVWDVER
GVPDQIQNEAWQTCTCIGDWHYSRAIYDGNGYKSAKTVIQMLIDIVSKNGNLLLNIPVRGDGSIDDKEIV
ILEDIAKWMAVNKESIFDTRPWKVFGEGPVADTSNPIKDAGFNEGKTSLSHKDIRFNQKNNLLYVSVMGV
PSEDVVVKSLGKSKENRKIKSIKLLGSTEKVTWKQDNNSLVIEKPKFIPNNIAVVYKVQYANAAKSN

>QSY58179.1 alpha-L-fucosidase [Bifidobacterium imperatoris]
MIDLNTIDRVIAQGPYDPTWQSLSHVQVPAWFPDAKFGIFTHWGLYTVPGYRNEWYSRNMYIEGYPEFDH
HRAAFGPQSEFGYKDFIPMFTAERFNADEWLDLFAKAGARYYFPVSEHHDGYQMYRSELSHWNTVETGPH
RDIIGELREATLQHGLHFATSNHRAEHWWFMGHGRDFDSDVQGAEADAKGGFYWPANPEPDNQDLFSVPK
PDDEFLDDWLLRVCELIDNYRPEMLYFDWWIQHNVFKPYIKRLAAFYYNRGVEWGVPVIICYKDDGMAWG
AGLFDVERGGLSTATPYVWQTDTAIARNSWCYTNSLDYKNLSELIVTLVDTVSKNGNLLLNVGPRADGSI
APRDRELLESIGRWMDTNGEGIYDTRPWRIAEEGPTRAAEGSFADQTAIEYTAADWRFTAKDGNVYAFCL
NPAGAATLTSATFAAYHDGIRAPFHGIITEVEQLGAGPVAWERTNDGLVITPVSSAERTETESSVPVGFK
ITIA

>QTB90137.1 alpha-L-fucosidase [Bifidobacterium saguini]
MIDLNTIDQVIAAGPYSDTWESLAQAPVPAWFPDAKFGIFTHWGLYTVPEYRNEWYSRNMYIEGYPEFDH
HRATFGPQSEFGYKDFIPMFTAERFNADEWLDLFAKAGARYYFPVSEHHDGYQMYRSELSHWNTVETGPH
RDIIGELREATLKHGLHFATSNHRAEHWWFMSHGRDFDSDVQGAEADTKGGFYWPAMPERNEFDIHSDPH
PTAEYLEDWLLRVCEIIDNYQPELLYFDWWVQHESFKPYMRKLAAFYYNRGAEWGKPTSICYKYDGMAWG
SGIVDVERGGYADATPFVWQTDTAIARNSWCYTMSLEYKGVDELVIALLDAVSKNGNLLLNVGPRADGSI
ADHDRELLETMGAWMAANGEGIYGTRPWRITQEGPTVAGSGMFADQQATAYTAEDWRFTTKNGAIYAFCL
NPVNAESVTCTTFAAYHDGVKPPFNGVIDTVEQLGAGPVSYERTNDGLTIVPAQRPGLAANLPIGFKITV
Q

>QTE67224.1 alpha-L-fucosidase [Clostridiales bacterium]
MFDATFESLWQHEYPEWFRNAKFGIWSHWGPQSVPMCGDWYARNMYVQGSPQYLYHIRHYGHPSKFGYKD
ICALWKAENFDPDRLMEKYVKAGARYFVSQAMHHDHFFNYPSELNRMNSMNVGPHKDIVGMWKAAAQKYN
LPFGVTEHLGASFSWWRVNKGCDSYGPYKGVPYDGNDPAWRDFYHDNYEYSDAINDWPYTPWYTANEKFH
DYWKRCMFELIDNYAPDFLYSDGALPFCDTWLENENYVLDDRYREGLEVVARLYNKSAEVHGTNQAVYTQ
KSRFADIYRVGVLDMERALLKGASEYPWQTDTCIGGWFYDAKATYKKPREIIDILIDVVSKNGCLLLNIL
QKPDGSIDDEAEFILDELAKWFAVHGEAIYETRPWKTVSEGTSALEFKDFREDAITWAPSDYRFTCKGNT
VYAFMMGAKAGESAVLRSFGEGEQVRSVRLLGVGEVPFVHQFGVLTVKMPEQLPTEYVPCLAVELG

>BCJ58131.1 hypothetical protein Jiend_15530 [Micromonospora endophytica]
MGPLSPGRLSRRNLLAATALGTAATTLPLSTGLLTPAVAATPQSILENLINLRFGMFLHFNMGTFTDEEW
ATPRQNPTRFAPSAVNCGQWADAAVSAKMRYGVLTAKHHDGFCLWPTAHTSYNVMNSSYRQDIVAQYVNA
FRARGLRVGLYYSIWDRSYDVQAYDTHHSVPADQFIVPGDITFILNQLRELLTNYGPIDILFTDGWTWQM
GQQDVPYQQIRNLVRSLQPDCVMIDIGGLTQPLIGDAIFFEEPLGIRAPAGNTYAALQGQTISNGWFWHP
STPVDNPMSLSSILDHLADLEPKYTSFILNCPPNRNGVLDTNIVNRLAEVGRAWNPNPNRPPLPPQPLRA
EYPVTPVNAYATSFRAGEGPLNAIDGHHNVWYQSCWSTYGGPALPQSITVDLGGVWSNVSTLEYLPKQLS
RGSGNNGDITSYTILTSTDGVTFTQATSGSWAGDVNYKVAEWSPRNVGFVRLQINAATGGYANVSELRIG
GRTAIPTLVSRLPITSGSYRIAARHSGGTVDVSGWALPTAPTSTSGSGPAPTTRGGPSSPQVTATSRSAA
CTAAS

>BCJ62737.1 hypothetical protein Jiend_61590 [Micromonospora endophytica]
MTTYKHFDGGFDNRSAVEDYERGGPADIVRPYWLTDDAISSSSWSYTTGIGYYSSQQMIHALIDRVSKNG
NMLLNVSPTLEGEIPQGQRDVLHDIGDYLGRYGESIYSTRAWDIYGEGPTKMGGGSFVAPKVGTNTDIRF
TRNKKDDTLYATVLGWPGDNQVLNITTLGSDTTNLADLKKVELLGSSAKKSINLTKNVRQDPDGLKVTMP
GQRPVASSAYVLKLSFKKGIPTPRPAADGASVYQDKDFRGVSALLAPGEYTTAELADLGLTRAKLSSVHV
APGTALVLYPGDNFTGTPTTYTSAVRSLPKKTAVGSIRVVKDLSKPFVVTNVTNSFALDTDSGGTGTPVK
QQAPDGSPEQEWKLTEKTPGYHEIANPTTGLVIDGLGLGSGTFVQQVAATGADSQLWRLVSVGAGVYQLI
NKQTGLALDSGGNVPAGSSLKQWTVDSSPNLRWHLTAVTD

>BCJ62738.1 hypothetical protein Jiend_61600 [Micromonospora endophytica]
MTNRSILRAATALTATGALGLGLLAGPPAGASPRTAAPSSPPTTTATYEPTWDSVNQHVASPEWFKDAKF
GIYWHWGAFTTPQYGHEWYGREMYVNGSGINNHHRATYGDPQTEWGYEKFIDGGVDKAGNHVQFKPVLKS
EGGKFDPDEWARLFKQAGARFGGPVAEHHDGYSMWDSEVNEWNSADRGPKLDLLKIFAEAIRKQDMKLLV
AMHHSFNYNGFFRFVAPQSDPSLRKLYGQLPREEADQLWFDKQKEVIDQSQPDIIWNDFGLDSPGYCHGD
PGRAPSTSSSASTSWPTTSTRPSSGARRW

>BCJ62900.1 alpha-L-fucosidase [Micromonospora endophytica]
MSSLYRISRRRLLVASGAAGAAAATGLLAFRDPALATEGPQSYTATWASVDQHPPAATWFQDAKFGIYYH
WGAFSVPAFANEWYPRNMYNNGSGENNHHRNTYGEPSAWPYHNFINGANDRSGRFVQFAPRLRSAGGNFD
PNEWAQLFVDAGAKFAGPVAEHHDGFSMWNSQVNEWNSVARGPRLDLLKLHADAIRAKGLKLFVSLHHAF
NFTGFYQWVPQQSTASLRKLYGQLSAAEEQQLWYDKLREVIDGYQPDIIWQDFNLPRIDESRRLQFLAYY
FNRAVAWNKDVVTTYKDGLNNRGSVYDFERGGPAGIQVPYWLTDDSISSSSWSYTNGLGYYSTAAMLHSL
IDRVSKNGNMVLNIAPMADGTIPAGQQTILRGIGDYLRRFGESIYATRAWSVFGEGPTQMGGGSFVTPRA
GTNRDIRFTRSKDNQTLYVTVLGWPGSTLNVTTMTPARVNLSGLTGAQLLDATPGSYINLPRPTQDGSGL
RITLPSANAPFSALAYVVKLNFGSGGTPSPTPTESPTAAPGGPATASYRITSSWSGGFQGEVTVTAGASP
INGWTVTWSFPNGQSIQQIWNGTHTQSGSNVSVTNVSYNGALAARASTTFGFLASWNGTNNAPSNITVTT
R

>QTU50598.1 twin-arginine translocation signal domain-containing protein [Streptomyces sp. LBUM 1482]
MEPHHVLSSLSRRSLMKAAALAGGVAAFGLPQALWPATAEAYTVPSKMDWWYQARFGMFIHFGSYSYLGQ
GEWAFDSQQWSKANYQNQVTQNFNPTQFNAATIAELAKNAGMKYLVITAKHHEGYAMWNSDVAGFTDTTG
TKLYNLRDFNGIQTDPLMNLKTECESRGIKFCLYYSILDWNHPSQTDRHESGLTTMSSQAARTAYIADMK
AQLQELLDRYDPALLWFDGDWFAEPSSPTLEDWWLESDGVDLYNWLIARKPGLIVNERVKRDHGLGDYAV
AEFGIPAEPMGRPWERCATMNGAWGYQAGRENSYRSVKDVVQELVTVVSRDGNLLLNIGPKGDGSVTAGT
QTVLNGLASWMSTYSDSIHGTSGSPFATEPAWGRVTKKSGKLFAHVFTWPTNGQLRIPVIDNTISRVYLL
NNPSVSLPYTVTDQINVTVPATAPNANASVVCVEVQGMPVRVSATVFQNVDYQGARAVLPLGSYTSSQLS
AAGLAPAAASSILVPDGYQVTGYSGDNFTGTAWTFTSNTPDLGVTGNNDVIRSLKVTFRPDKYFRLNNVT
NHWALDSGGNVASGSNLKQWESIDHANLQWQAIELGNGYYRLVNRTNGMVADGWGATSNGDPARQKAWDG
SNTQQWRITHRGQGQYSIANRSTGLVLDGGGMVAAGAVAKQWTWQQHTNLLWTFGA

>QTU58536.1 alpha-L-fucosidase [Streptomyces sp. LBUM 1480]
MSFGSLSRRSLLGAAGAAAAATALPVVPALSPLLAKAAAADPQSSLEKLVDMRFGMFNHFSLGTFTDEEW
AEPNQNPALFAPTAVDCAQWAAAAAAAKMSYGILTTKHHDGFALWPSAYGTQNVANSPYKQDVVKAYCDA
FRAKGLRVAFYYSIWDRTFGVEAWENRHRVSGLEITDAIQPADMTFILGQITELLSNYGTIDMFITDGYA
WQMGQQAAPYQRIRRHVKSLQPDIVMIDHGALSVPWLGDAIYFEEPLGVSAPAGNTYAATQGQTISNGWF
WHPSTPTEGLMSKNAILSHLADLEPKYTSFILNCPPNRNGRLDTNIVNRLAEVGAAWSPDTSRPPLPAQP
LRAEHPVTPVNAYATAFRTGEGPLHAIDGLSDKGYETCWSTWGLPTPLPHSITIDLGGVWSKVSTLEYLP
KQWNRTGTTDGDITSYTISTSTDGTNFTQVATGTWAGDRAPKVAEWPARNAGFVRIQANAATGGYANMGG
VHIGGRTAEPALVSRVLPGDGTVYRLVNRKSGKVVDVYDFGTADGARIQQWPWLDNTAQKWTFASTGDGY
YEIKNVNSRKLMEVAGLSRADGGNVALYTDHDVPQQHWAVTPTGDGAYYYLTNRFSGLALSVDAGSTADG
ADIEQFTYRRLPEQQWQIIAL

>QUA51689.1 alpha-L-fucosidase [Clostridiales bacterium]
MEAANTTKKERVANMKFEPTFESLRQYSAPEWFRDAKFGIWSHWGPQSVPMFGDWYARNMYIQGQPQYEY
HLRHYGHPSKFGYKDICALWKAEKFDPDALMAKYYKAGARYLMTQAVHHDHFFNYDSKINRMNSVNVGPG
KDILAMWKAAADKYHLPFGISEHLGASFSWWRVNKGCDKTGPYAGVPYDGNDPAYQDFYHANQGHGTGED
LNPWYTGNEQFRDYWLKCVNEMIDRFQPDLLYSDGVLPFGEHWMAEQGELKDLSVYDRGLQAVARLYNTS
IDRYGENRAVYLQKDRREEIFSVGVLDIEKSQLPGIMPEPWHTDTCIGNWFYDVHYPYKSPEQIIEMLVD
IISKNGVMLLNVLQRPDGTIDEDAEFILDKLAEWFAINSEAVYGTRPWRTFGEGETRVKIDGFTEEKTDW
NLSDVRFVQKDGTVYAFLLGAKGGETVTLRSFAEDEVKSVELLGYGAVEFRKELGVLLVRLPEKLPGFCA
NVLKVNL

>QUT44310.1 Alpha-L-fucosidase [Bacteroides eggerthii]
MPTSTGLNTKKMDSKKNLFIYKKMKINLIVLFFAVCAAGAWAQEYKVPVTNEKEQMVEGQYKPQWESLRK
HKTPEWFRDAKFGIWAHWGPQCVEGSGDWMARNMYKEGTYAYNYHKEHYGHPSEVGFKDILPLFKAEKWD
PDKLVERYKRLGAQYIFVLGNHHDNFDLWDSKYQPWNSVNMGPKKDLIAGWAKASKKYGLPLGISFHADH
AWLWYEPAQRYDINGPKAGIHYDGKLTKADGKGKWWEGYDPQDLYAQNHPMSEKSWANNRVHVQWAWSGG
ACLPTLEYVTNFYDRTLDAINRYNPDLIYFDVTVAPFHDISDCGLKIASHFYNKNPRAVMFGKMLNDEQR
EALTWDVERGAPNEIVEEPWQTCNCLGNWHYNTSIYERGSYKSATEVIKQLIDIVSKNGNLLLSIPLRAD
GTYDEKETAILDGIEAWMTVNKESIFNTRPWVRFGEGPVAESDIKLKAQGFNDGMYSNMTSADIRFNQTK
KYLYVTPLGWPEDGKVVVRSLAKGNPHFKKNITTVELLGYGCLKVVQTDNGLEIQLPIVTNAIAPVLKIS
K

>QUT45312.1 Alpha-L-fucosidase [Bacteroides eggerthii]
MNIKLLVFSLFCYALTAQAQQVDFGQDALINPSAATFDFDIASGPVKPTEQSIAAHYQCPKWFRDAKFGI
YMHWGVNSVPGYNGHYGRWMYWQQEPDSSLRKYPILGYRPHALKTYQHHLKTYGHPSKFGYKDFIPMWKA
DKFNADSLAIFYKEVGAKFIGVMAVHHDNFDLYDSSYQPWNSVNMGPKLDIVGAWKKACQKVGVHFAVSS
HLSNYCHEHMFYQGSNADSSGPYAGIPYDYMDPAFEGLYGKRTPDRIMRLQPEFAQSWYRRTKELIDKYE
PELIYFDGPLPNGIYGLQLAAHFYNKNYSSKGVQNGVLTIKKARNGFTLDRECSVENDLKKDPFLVDTTV
NPGWFYMGNAFDTNKGEGDDGMGFAAKGKTKDKLRMTAGQIVDNLIDIVSKNGTMMLNVGLRADGSLPET
FKDELTKIGNWLKINGEGIYETRPFKVYGEGPFGTQKHKQNYADYLYSYTEKDWRFTTKKNIIYIFALDW
PGNNRTVKISSLNSKEIKHIQSISFLPSGEQISWKHKKDGLYMTMPSRPIGEYAYAFKVTLSDM

>QUT89432.1 Alpha-L-fucosidase [Bacteroides cellulosilyticus]
MKNALFILCLFLFPLEMVAQFENYKMDWTKISNESQYNSEPEWLKDAKFGIYFHWGVYSVPAYSYEWYPR
LMFMENRKEYKYHKEHYGDPKKVGYEALVPLFKAEKFNAKEWVDLFQLAGAKFAGPVAEHHDGFAMWDTQ
TTPWNSVLMGPQKDIVGEIQQEIKKHGMKLITTFHHARLLQRYKNDVNRTKTPDFWDMWDSHFPYLENMP
TSSNNPMLRLLYGNVTPEEFYEPIWFGALKEVIDKYSPDVIWFDAWLDMIPEEYLYKFAEYYIKEAKKKG
KEVTICRKQGDLPLNVSIENLEKSRKQNIEPRLWMTDETISTDSWSYTENMELKTSKDLIDVLVDIVSKN
GVLLLNVSPRADGTIPVEQKDILLSIGEWLKVNGEAIYNTRPWYMYGEGPTTQPEGDFKNHKEFLKVKYS
SNDIRYTTKENIVYAITLGMPKAGTSLLLKGFAGASVPSSVKVKNVRVLGSNQVIKWKETPEGLQVETPI
MEGDKAISFKIECE

>QVY65995.1 alpha-L-fucosidase [Polaribacter sp. Q13]
MKQKIVLVLFAIFTAINVSNAQENFKPEWESLKKHKPSPEWFADAKLGVYFHWGVYNVPANGNEWYGRFM
YDKDRRKSWGKDIYDYHTKTYGRDKQYHDFIPEWKGEKFSAKAWVDMFEHLGAKFIGTIAEHHDGFSLWE
SKVNEWNSKNMGPKIDVVKEMALEVKKRDLKFMTTFHHGFHMMFFPKSENSGLRPLSEHNAVYKNNEVPS
DPKYRKLYGTMTYQEECDIWLGKLDEVINDYCPDYIWMDFAQGYINEKYRKQFLANYFNKAAELNKEVVV
NTKGDFFPTDLAIVNLERATMEDIMPDVWVTDFQIGSSWGYNKDKRSAINPQKAIRILAEVVSKNGVMIL
AAAPMAEGIIPEEQVAAMNGIGNWLGAYGEAIYKTRPFVEFGQGPTKLVKNPNDDWNAYGAIKAGLQDLN
DQDVRYTKNGNTVYAIQLGWPGAKQEITLETFAGKAKDLKIKSIKVLGSKERIKWNKTAKGLTVTSPKKM
PEFGEAAIVYKITLK

>QVY66015.1 alpha-L-fucosidase [Polaribacter sp. Q13]
MKVLKFIFFACIISQFTSCKNNSEGKVKEDVVQDTTLFNSSDASLVNYEIPEWYKDAKIGYWATWGVYSV
PAYAGDHAAEWYGRWMYTVDDGSGEKKGKTFDQRGLKTAAFHKEKYGDPAVFGYKDFIPMFKAEKWNADE
WANLFEEGGAKFFVFMAMHHDNFCLWDSETQPYNSVKMGPKRDFTAEMKIAVKKKGMHFGVSNHSAWNGS
FFEYNHINGFDGLKKENQGLYGTGKVDSLAIDRWWKTTIELADKYQPDLYYFDWGWNLKPFQEKHRRKFL
THYYNKALEWGKGKYPAPNVVVNYKNRAKLPVGSAVLDLERGGMKEIEKELWQNDTSLGLKSWSYAMDEE
YRSANQVVDMLMDIISKNGVLLLNIGPKADGSIPHEAAIPIKEIGAWLKINGEAVYATRPWEIFGEGPTV
PNEKMHGDQVEYTSKDIRFTKSKDDKNLFVTFLGWPSNDAIVTSLKSEIIDLTSLEKVTLLSNNEAIKWN
QKTDGLHFYLPQKIDKNDSAYALKLEFKETVPQFRK

>QVY66069.1 alpha-L-fucosidase [Polaribacter sp. Q13]
MQINKFHKLAFLALALQVLVPTNMQAQKKKKFKENWKSLEKVNQEPEWFQDAKFGIYAHWGPVSNAFVGA
DPKQHYAGWHGMKMYTDGKIVPTKNGKPSSNYLLHKKKYGDPKEKGYIEIIEEFKPTGFDAKEWARLFKL
SGAKFAGPVAMHHDNFAMWDAKSTRWNSMNYGGIDPSAALKKEIEANGMKFMASFHHAFTWQYYAPAHAH
GNINPKDYDLYTSPHSLDSKTPDKRFYKEWWAKLKEYIDVYQPDLIWFDWWLENMTEESRQKFLAYYYNA
GQKWGKDVAVAYKESTFPASTAIKDYERGRPNQPTKDVWLTDTSPGQWFFRPGAKYKTPNELVDILIDIV
AKNGCMLLNVPPNPDGSIPKEMAYLLEEMGAWLDVNGESIYGTRPWTVFGEGPTRLPEGGHKVEKIKIVY
KNTDIRYVKKGDKLLYATVMDAPKVVTVLKALSTDLGALNSKIEKIELLGSNEKVEWVRDERGVVIEAPN
NLPTKYAHVYKITLEGYKENQIGGAVDAHVD

>QVY66094.1 alpha-L-fucosidase [Polaribacter sp. Q13]
MKRIKLKYFLLIGAIVAVSCTATKESIKKESTVIKHYEPTFESLKQHGAAPEWFADAKLGMYFHWGPYSV
PAFGSAWYPHNMYKAKGGVRKHHEETYGSIYEFGYEDFIPMFKAEHFDPDDWAELFKNTGAKFAGPVAEH
HDGFAMWDSEVNPWNAADMGPKRDILGDIFKSLKKQGLRTIATFHHARNGQRNRDKPELWGDAYDSHYVY
QPYLPTATTDPKLRKLFGNFETIEEFNQYWLDQVNEVVDKYSPDILWYDSWLNLIPEEKRNEMAAHHFNN
GIKQHKEVMLAHKQQDLPSEYSVLDYEQGGRRDSWPTPWMTDITLGKSKWMYVEGEPYKTADMVVRNMID
VWSKNGVVLLNVSPRADGVINQEQRDVLKEIGDWMKVHGEAVYGTRAHNIFGFGNAKTGKGHNAGQSSSV
NYTANDIRFTVAKDKKSMYIFFLGVPKSGERIEMRSFGGYHRNIPPGKITKITHMGTNAETKFELTTASF
FLTIPDVKMNSLANVFKLDLE

>QVY66135.1 alpha-L-fucosidase [Polaribacter sp. Q13]
MKKRVSTLILLSILALVSCKKEEKKVVEKKQESVKVFEPNWESIKKHYKDPAWFNNKKFGIFIHWGAYSV
PAFGSEWYPRNMYMDSAQFTAQLKHQKDGPSKEFLHHQKNFGDQKKFGYKDFIPMFKAEKFNAEEWIDLF
KKAGAKYVVPVADHHDGFAMYKSNTTRWNSVNMGPKRDVLGELMKAGRAKGMIMGASSHYAFNWSFYNKK
DKFDTTDPAYADLYSPKGKNLREPVSAEFKEMWWKRTKDLIDNYQPDILWFDFMLDTPDFREYRPKLAAY
YYNKGIEWGKEVVLQDKNFYEEAFPAGTVIYDLERGKLPGIRKLPWQTDTSIGTNSWSYVTNWKSKTTNS
LIDDLIDIVSKNGNLLLNVGPKSDGTIPDDQKDILLEMGAWLDMNGDAIYDTKYWRTFGEGPTEVKKGHH
SEGKNKAFTGQDIRFTQKDGKVYAILMAWPKNGKVLIKSITNDDKVKSVKMLGTDAKIKWSQNNNGLEVV
MPKKKPCDYAFVLELSL

>QVY66266.1 alpha-L-fucosidase [Polaribacter sp. Q13]
MQKIIYLLAVVLLMGCQQKKKEVETETQQPSEQKITYEENWESLQQYKIPQWMKDSKFGIFIHWGPNSVA
EKYTDWYPRWMYSDKGVANPQTGIANNGKPHPAVAYHKEKFGDQKDFGYKDFIPMWTMENFDPKAWVDLF
KKSGAKYVIPVAEHHDGFALYKSSITPWNAADMGPKRDVLKDLTDELKKQGVIYGVSSHLAFNYNYYNQQ
PYFDNSNPKYSDLYAPAHKMGDSVSDDWLAKTWWPRTKEIIDNYDPDILWFDFYLDRPEFVPYHKKLAAY
YYNSGLKRDKQVVLQTKNYKMESYKSGTHMLDLERSKMDDIKKEYWQTDTSIGKNSWYYATNWIPKSAND
LIADLVDIVSKNGCLLLNIGPRKDGVIPDDQKKTLLDIGAWLEINGEAIHGSKYYDIYGEGPTKTATGHL
SEGKNKGFTQEDIRFTTNNNALYAAVLKTPTKDIHIKYLTDAKIDIKSIELLGADAKIEFEQSAEGTTIK
LPKGVDLNYAWVFKIMK

>QVY67466.1 alpha-L-fucosidase [Polaribacter sp. Q13]
MKKYWIIVFVFVISCKTKENKEIKEPKYTANWESLKQHKTPEWFLDAKFGIYCHWGPYSVPEYKNEWYAH
WMYVNKDNPEAKNGEASDFYKHHVATYGTLDKFGYKDFIPMFTAEKFDAAEWADLFQKAGAKFAGPVSEH
ADGFAMWDSDLTKWDAKEMGPKRDVMGELSKEIRKRDMKFIATFHRQWLYGWFPTWDETTDASNPEFAGL
YGPKVNRGDFKFPSRKNRNGDTYYPLAGKEFNDQWLNRLKEIVDKYEPDMVWFDNKVDIIAEDHRKEFLE
YYYNHADKNNQEVVSTYKFEDFAKGSAVLDLERARMSEKQDFPWLTDDSIDWNSWSHIKNPNYKSTNRLI
DFLVDVVSKNGAVLLNITPKANGEIPEPVKERLLEMGEWLKVNGEAIYGTRTFDIYGEGSSKVVEGHLSE
QKNADNTADDIRFTTKGATLYAIVLDWPEGKEFTIHSLKKGNGLFPKEITSIQLLGGNGKNLSFVRNEKG
LTIKLPENKKGKHAFTFKIM

>QZT36378.1 alpha-L-fucosidase [Prolixibacteraceae bacterium]
MNTMRHVALLLILVFTGTVVNAQNPQNLPTHKVKGVGGNDWKGEINNRWLELKKEDIPEWFLDAKFGCYT
HWGPYSEAAYAGPDYVKRIYEAQNTRKPDDRKSKEHHIEKYGSLKDYTYIDIINDFKAPKFDAGEWAQLM
ADAGCKFGGICLVHHDGFCMWDSKQTRWNAKNMGPKKDIYGEIATEVRKRGMKLAATFHHARTYDWILKS
GKYTEEEKKWNPIFNPEYKDLFQSKLYVQPEEFGKEWAAKVREVEDKYDPDFIWFDGLNPRDGVLNEDSV
LNILENQYSKKGHLVANKLPGGRKQWNFPKGVGIRCYEGNRDMEPNPSGYFLSDRAIGYPWCWVENKKYR
FGADYHINILVDLVSRGGIYLISLTPKGDGSIAKAEQDIMKGMGAWLKVNGEAIYATRKWRTAGHGDTQL
IKMKESRNLLFWDYHNYGKNEVRYTRKKDNSAVYAITTTWKDHGTLVLPELAKGEKFAKKGIARVELLGS
KEKIEWTRSSKGLEIKFPNNKPCKAQYSFKIVPKGKLVNYDRS

>QZT37056.1 alpha-L-fucosidase [Prolixibacteraceae bacterium]
MKLTFNTFLILLITVCGYSCVQKETKERSIPFKEEWSDLAKHKNNLEWFKDSKLGIYFHWGVYSVPEHGS
EWYPFFLYQRNNNGVIKYHTKHYGAPDKFNYHDFIPMFKASQFDANEWAGLFKTAGAKFAGLVAIHHDGF
AMWDSKVNPWNSKDKGPHKDIVGDMAKALRKNDMKLITTFHHARNRQRHEGDSTKWFNYNSHFAYHPDYA
TSSTDPDTAKFYGNLPEEQFDEYWFQQIKEVTDQYSPDIIWFDSWLNLIPDAYRRKAVAYFFNKSKEKNP
DALIISKQNDLPHGIGVLDIEQGGKKDLSESVWLSDFTLSKNSWCYVKGQKYKSATLIVRNMIDVWSKNG
IVLLNISPTADGVIPQEQREVLTTMGEWMHANAEAVYETRPFDYSGFGTAKAEDGHFGGQSSTVKYTKDD
GRFLISKDRKTLYLFMLGKPDVNSEIEIRGLAKHDYFPENGIKKITVLGDNTPVKWHMALRNFILTVPDS
KMNDIATVFKFELN

>QZT37564.1 alpha-L-fucosidase [Prolixibacteraceae bacterium]
MKRIIIALVLISQSVSLWASDKSNKDQIVYNTSDESLHQYNCPEWFRDAKFGIFLHWGVASHMGVCGWYS
KWMYWQDASMAKKIPDWADGTYDYHLKHHGHPSKVGFKDLCPLWKADRWEPNELVTLFKKAGAKYVVPLA
NHHDNFDNWDSSSQPWNSVNMGPKRDIIGDWGKAIRAQGLYFGVSSHAGRCWKHNQRAYASDQEGPMKGV
PYDGNLTKEDGKGKWWEGYDPADLYCPKLKPGQKSPDTLFLKKWYLRTTELYDKYNVDLLYFDGLGYQLG
ETYRRVVAEFYNTSMKKNNGSCEAVVTIKRAKDRKAVVDDFEKGVAKDLRPYPWQTDTPLSTWYYSKNNT
DIKKPAYVIVDMLIDIVSKNGNLLLNVAMKGDGSLDENQRQELIKIGKWLDINGEAIYSTRPWKIYGEGP
TNAQEGHYKEFTKNDKGYLSEDIRFTTHDKNLYAIAMDVDEKGDYLIKSLGKSNEYLDGKIKKISLLGYN
GKVKWKQTSSGLRIHTKEVPNSYALAFKITIE

>QZT38075.1 alpha-L-fucosidase [Prolixibacteraceae bacterium]
MIYSNIKKIGLAVLLTGSLLTGLSAKEKQKNSVHFKPSIKSLEQYQCPEWFRDAKLGIYMHWGVYSVAEQ
GEWYARKLYLEGTPEYKHHLKTYGHPSGFGYKDFIPMWKAENFDPDKLVSLFKKAGAKYFSPCAVHHDNF
DLWNSKHHKYNAVNMGPKKDIIGMWREATLKQGLRFGVTTHLSRSYSWFNTNKLADKKGAKKGVRYDGAD
PKYADFYFEDHKDIHPRAPENAPKKWRKQWERRMKDLIDNYHPDLLYFDCAIPFRGDDEGKTGMSVLSHL
YNHSQKMHNGQQEAVMCIKERPWQGAYYPGVATLDFERGKASHILNDPWQTDDSIGPWGYKKGASYMTVN
MVIDKLIDIVSKNGNMLLNVPIKADGTLDKQTTDILEGMSEWMEVNSEAIFETRPWYMFGEGPTNEIHHR
AQKSPFTMKDIRYTQKDGILYTFILDWPGKGKQVKLQHLTKSNKRINAIKSIKMLGCNDDIQWSQEGDGL
MVTMPTVKPCDNAFCLKIEFKQ

>QZT38755.1 alpha-L-fucosidase [Prolixibacteraceae bacterium]
MKHCRLQTYVLALCFMAFGHITHGKKKITTPENPTWEEVTKNYEFPTWFTEARFGIWLHWGAQTQPSKGG
GWYARHMYQEDVGREKWGKNAYAYHNKTYGHPSEVGFKDVANAWKAENLDANKLTKYFKSIGAKYLMVLS
SHHDHFDNFASTYHPWNSVNVGPHRDIIGEFNKAAKRYHIPYCVSSHDDRYKRWWLPAFGSDKSGPKKGV
HYDGYMTKEDGIGKWWEGLDPADLYGVPPEKRTPAWHKKVDQNWLDRHTELVTKYDVDMLWFDGHEFPYD
SYGKELCRRFYYNSMKKSGKVNVVVAGKFRNEPATVKDVERGGTNEILRVPWQGTLTFGSWFYKEDKEIR
HNTRTVIENMADIISKNGNLLLNVELYPDGTIPPSHKLILDEVGQWIHTNKEAIYASKPWSVYGDNLGST
RMVSKDGGQIGEVNLADLKKNKKKEHFNARTKSSPAYGNDEVRFTTKGDHLYMFVLNPAEGDIEIPSLGF
ASLKDKEAIRSIKMLGGHKVQFKQKQDKLVLSVPNKRPNNYCAVFRIDGLL

>QZT39094.1 alpha-L-fucosidase [Prolixibacteraceae bacterium]
MEYKADWESLSKHKASPEWFADAKLGIYFHWGIYSVPAYGDEWYPFRLYQTKETDIQKHHKETYGSIESF
GYHEFARMFKAEYFNASEWVQLFQDAGAKFVGPVAEHHDGYSMWESNVTPWNSMDIGPHRDILGEIKKEV
EKRDMKLIATFHHARQLQRNNPTNFTGRNRASHYRNIPGTATASNDSLLALLYGNLPEEDWNERVWYGKL
KEVIDNYQPDIIWFDSWLDQIPEKYRKKFCAYYLNQAEKWGKEVVIVRKQQDLPLSFTVDDLEKSRKNKK
EDHIWMTDETISKGSWCYTNNLKIKRAQDLIHVLADIVSKNGVLLLNVSPKADGTIPFDQQEVLREMGKW
LKKYGEAIYKTHPWYTYGEGPTKEPVGHYDNRKKFLKIKYSEKDIRYTTNGNTIYATLLGKATPERVVHL
KSFDRSHKDNFKQIKDIKLVGSSSKVKWRLKKEGLYITLPNDIPNQMASVLQIDVKEI

>QZT39159.1 alpha-L-fucosidase [Prolixibacteraceae bacterium]
MNSVVKKAILAMLIVSSFVITPPCQALSSKKEEKKEFKEDWKELKNHQASPKWFADAKLGIYFHWGVYSV
PAYGNEWYPRNVHFKNRGIYKHHVKTYGNFDKFAYHDFVPMFKAENFNAAEWVQLFEDAGAQFAGPVAEH
HDGFSMWDSEVTPWNSMDKGPHKDIVGEMKKEMDKHGMKFITTFHHARNLQRYSDRYEDEIANHKGRFQD
SHYPYFPGTPPTTKDPELAYLYGNIPEAEWNEKVWFGKLKEVIDKYQPDIIWFDSWLDRIPENYRKKFCT
YYLQEAKKWHKDVVIVRKQNDLPIEFTVDDLEKSRKNKIEKHVWMTDETISKGSWCYTDNLKVKPSEDVL
HVLIDIVSKNGVLLLNVSPKADGTIPQDQQKVLRDMGSWLKKYGESIYATRPWYTFGEGPTKEPDGHFNN
HKKFLKIKYTEEDIRYTTKKNTVFATILGKVTPKREYVLTAFNKANNDHYGKVKGVKVLGSKHKIKWKLK
EDGLHLTMPKGMEEDMASVIKIHTQHL

>QZZ25022.1 alpha-L-fucosidase [Streptomyces sp. ST1015]
MSAGPSRRQILGAAGATAVATALPLVGGPGSRARAADLPQDSLARLVDLRFGMFNHFNLGTFTDEEWAAP
HQSPGLFAPTAVDCAQWAAAAAAAKMSYGVLTTKHHDGFCLWPTAYGEQNVSRSPYPHDIVAQYVEAFRA
HGLKVGLYFSIWDRTHSVEAYDTRHGVGAQEAVQPADLTYILGQITELLTGYGEIDLFVTDGWAWQMGQQ
AVSYQRVREHVKALQPNIVMIDHGALSVPFLGDAIYFEEPLGVTAPAGNTYAALQGQTISDGWFWHPSTP
AKDPMSRAAILSHLADLEPKYTSFILNCPPNRDGVLDANIVRRLAEVGAAWSPDASRPPLPAQPPRVEHP
VTPVGAYATAFHTGEGPLHAIDGLSDRGFETCWSTWSLPLPQSVTIDLGGVWSGISSLEYLPKQWNRTGS
TDGDITAYTVHTSTDGVSFTQVASGAWPGDRTLKTAQWTAGDAGFVRITVTAGTGGYANIGGLRIGSRTA
RPVLRSTTLPGDGTVYRLVARHSGKVADVRGGTANGTQVVQWPWSGSAHQRWTFASTGDGYFTVRGVGSG
RLLEIGGLSRAEGGAAGIWDAADAPQQHWALTPTGDGHHFLTNRLSGLALDVSGGLTDDGTALDQRTYTA
AARQQWRIVPV

>QZZ25334.1 twin-arginine translocation signal domain-containing protein [Streptomyces sp. ST1015]
MSSLSRRSLMKAAALAGGTVAFGLPGTAQAYTVPAKMDWWYRARFGMFIHFGSYSYRGHGEWAFYNENWA
KAPYQNQVSAPFAPTSFSAAAIAELAANAGMKYLVITAKHHEGYAMWDSAVPGFTDTTGTKEYNLHDYSG
YRPDLLAELKRECERRGVRFGLYYSIMDWSHSSQTANHRTNFSSVSSLSARTAYIADMKAQLQELLDRYD
PAVLWFDGDWCGNPASPTLDDWWVESDGRELYDWLIARKPNLIVNERVKRDLGLGDFACPEEKVPPAPLD
RPWETCVTMNGAWGYNEAKENSYRSVHALLQEFVTVVSRDGNYLLNIGPTGAGTVTAGTTKVLTAFGAWT
ATYGDSVYGTTGSPFATEPAWGKFTAKDGKLFAHVFTWPTTGTLQIPAVRNTIKRVHLLNAPTTSLRYRR
TGDTITITLPATAPDPDVSVVCVEVCGRPAGV

>QZZ32347.1 alpha-L-fucosidase [Streptomyces sp. ST1015]
MSNSFNRRRFLAGSTGVAAAAVAGGVFAPGTAQAAPRRYTPDWDSVDRHPAAPEWFRDAKFGIYFHWGAF
SVPAYDNEWYPRNMYETGSRANLHHVATYGEPAAWPYHHFVTGDHDAAGRPVQFAPRLTSAGGKFDPAEW
ARLFADAGARFAGPVAEHHDGFSMWDSQVNEWNSVDRGPGLDLLRIFSDAVRAQGLKLLVAMHHAYNFTG
YYENVPPQSDAGLRKFYGQLGPAAENQLWFDKLKEVVDRAHPDILWQDFNLTAVDETQRLNFLAYYYNQA
ESRGQEVVATYKDGMNGKGEVFDFERGGPADLTAPYWLTDDSISSSSWCYTEGIGYYTVQEMLHSFLDRV
SKNGNVLLNIAPLADGTIPQAQRDILLGIGDHLRRFGESVYATRAWTAYGEGPTKMGGGSFTRPHAGTPQ
DIRFTRDKASRVLYATVLGWPGDSLTITTLGADRIDLSTLASTQLLGTDAGTYLDLPAPAQGPAGLRVTL
PATAPYSAGAYVLKLTFSGPIPALRPLSGAVAHQGRAAAALPVGDYPAQALTAAGLRPGDLTSVRLAPGF
QLTGYAGDDFTGAARTVTTDTSGLRAGSLKVRLVPSAYLRITNVTSGLALDSGGDVAPGTGLKQWTWDGS
PNLQWQAVEAEDGWYKLVNRTNGMVVDGGGATADGSAARQSAWNGSATQQWKIVHRGDGRHSIANRATGL
VLDGGGAVPSGSATKQWTYGTSTNLLWTFTAL

>UAB83255.1 alpha-L-fucosidase [Zunongwangia sp. SCSIO 43204]
MKINKLTYLLIILFVSMISCKQQGKSDLATTKKQKYVANWDSLAKYEETANWFKEAKFGIYAHWGVLSVP
AYANDWYPRNMHIKGSKEYQHHVKTYGEPSEFGYHDFVPMFKAEKFNAEDWASLFQRSGAKFAGIVAEHH
DGWSNWDSKTNPWNSVDMGPHRDIVCELEKAIHEKGMKFVTSFHKARTLQVFQKDSSKWLDDTSYFPYDP
DMPTSSSDSLLSILYGNIPKEKFYENWLSELHEVIHQYGPDLIYFDSKLDKIPDSIKAKFVADYFNYAEE
NDKEVVITHKEGELPKSVSLEDLEKGRMNTKTEEYWLTDETVSVGSWSYTNDLGLKTADEIIDVLVDIVS
KNGALMLNVSPKANGIIPEDQQKVLLEIGKWLEINGEAIYSTTTWKVFGEGPTKQEKSGMFLDKITYTPQ
DIRYTQKGNNIYVIFLGWPGESKEILLKSFSNNQFSITEVEFLGSDEKANYELKAEGLSILTPSEIVDEN
AWVIKITTSEN

>UAK23047.1 alpha-L-fucosidase [Sphingomonas nostoxanthinifaciens]
MFTRRQIIASTSSAALIRSAASAAIAPDWRSLAGAYRIPDWFRDAKFGIWAHWGAQAVPQFGDWYGRLMY
VQGNPFYDHHVKTYGHPSRTGFMEIENLWKAEHWEPATLVALYKKAGARYFMSLACHHDNLDTFDSAHHE
WNALRVGPKRDIVGGWEKVVRAAGLRFGVSNHSSHAWHWWQTAYGYDSEGPMRGVRYDAARLRKDQGAGT
WWEGLDPQDLYTGPYDVPPDGIRSIKAMNAWHEARDGVWREWSPPGPRGAAFTAKWLARQKDLVAKYRPD
MVYFDDYGLPLGQAGIDATADFYNRAVEWHGAPDVVVTAKQLSDYQRSGIVEDVERGFAADIKPHAWQTD
TCIGSWFYDRPLAERHGYKSAKAVVQRLCDVVSKNGNLMLSVPLKADGTHDSDEMAILADLARWFAINGD
GIYGTRPWRVFGEGPNVPPKGMQSEDAMKPYTAEDVRITAGGGGLNLFLLDWPSGPTRIACLGRRATAGG
VIERVTLNGGGTVPFEQSDDTLILTLPAPAADAFVPGLRIEGRGLV

>UBD71125.1 alpha-L-fucosidase [Bacteroides cellulosilyticus]
MKKYIYLIFTLILCASCQSIDKRSYNIDSVASPQGTEVFQPDWKNIAENYRFPEWFADAKFGIFIHWGVY
SVPAYDNEWYSRNMYQEGHHAYKHHIATWGAHDKFGYKDFIPLFKAEKFNAEEWVKLFKEAGAKYVVPVA
EHHDGFSMYDSNLNEWNAVNMGPKKDIIGLLKKATEKEGLIFGLSTHRAENAWFYNGGMRFPSDVQDTTI
SLYGRRYDNEKYTEDFAREWLTHTYELIDKYEPKLIWFDWTVNNPILMPYFNKFMAYYYNNSLDWGENVV
VNTKQGYPTDVQVWDVERGKSGKMMQFPWQTDTSVGKKSWSYIDGEENKSPEQIVHDLIDIVSKNGNLLL
NIGPRADGTITDEQKEVLLSIGKWLKINGEAIYGTRCWKKFGEGNTEPTKGSFTDNTATAYTAQDMRFTT
KGNDFYAVILNWSDNGILIKSLDKEAIADARILDISLLGSDEKINWKQTDEGLKIFFPEKKPCEYAYSFK
ISFDKKVGEHLKSEAVNEVMKHGA

>UBE46433.1 alpha-L-fucosidase [Bacteroides faecis]
MKTRLLLLASALLLSSEMAMAQDYSVPVSEKNEKMMEGKFKPTWESLRNYKVPEWFRNAKFGIWAHWGPQ
CVEGSGDWMARELYFEGSRAYNHHVKHYGHPSEVGFKDIIPLFKAERWDPDKLVALYKKIGAQYFFALGN
HHDNMDLWDSQYQPWNSVNMGPKRDILAEWEKAARKYELPFGISFHADHAWTWYEPSQRYDREGPKAGIP
YDGKLTKEDGKGKWWEGYAPQDLYAQNHPLSEGSWSNGMIHKQWAWGKGVCLPTQEYCTNFYDRTLDAIN
RYHPDLIYFDVTVLPFYPISDAGLKIAAHFYNHNMADHKGKLEAVMLAKILDEQQRKALVWDVERGAPDR
IIEEPWQSCSCIGGWHYNTSIYEHNGYKSAASVVKLLVDIVSKNGNLLLSVPLRADGTFDEKEEVILNDL
GDWMAVNKEGIIDTRPWKVFGEGPIAESSVPINAQGFNEGTYNRATSKEIRFTQTDKNLYAIVLAWPEEK
QVIIKSLAAGSEQYPGKISRIDLLGYGKVTFTRTDQGLIINMPDKRVNEIAPVFKIRK

>UBM59194.1 alpha-L-fucosidase [Marinilongibacter aquaticus]
MKKRIICVWMLCTVCIGQIVQAQSLDLPMAEGPFKPSDASLQEYAYPEWFRDAKFGIWSHWGPQAVPRQG
DWYARNMYIGAYKDKEGHMHEASEQYQHHLEHYGHPSKFGYKDIIPLWKAERWNPEKLMKLYKRVGAKYF
VSMGTHHDNFFLWNSKLNKWNAVNMGPKKDVVGLWQKAAKKEGLFFGVSEHLGASYTWYQKAHQADQLGE
MAGVPYDGQNSAYWDLYHEPTEPGDTGWYTNNPKFQKEWYDRIRELIDNYHPDLLYSDGALPFGNDVGRS
LIAHYYNQGAQNGVVYNCKERSDGRWVADFERGSADGIQKYPWQTDTSIGDWYYRTGQKYKSAKEVVQML
VDIVSKNGNLLLNVVQTPEGDLEKDVLDILEGIALWMDDNGEAIYGTRPWKVFGEGPSLGGPEEKSQFHH
IANAVKDVREYLPGDLRFTIKGNELFVFNMEKSEGPITIKSLGLKTATGQKVKSVKLLGSKEKIEWTQND
EVLRIEQPKDLPKYDTAVFALELN

>UCS94879.1 alpha-L-fucosidase [Echinicola marina]
MMKSIRIVLVLFALLGKNCFAQEAEIPWEDLRKEYEFPAWYTEARFGIWVHWGAQTAPLQGGGWYARHMY
QQDVGNQVWGKNAYPYHNKTYGHPSEIGYKDVLNEWKAERLDTDALISYFKSLGAKYFVALANHHDHFDN
FNSTYHPWNSVNVGPKRDIIKEFELSCKKYDIPYGVSSHDDRFLSWWLPAFGSDTSGIYKGKPYDGYMTL
EDGKGKWWEGLNPADLYGLPPEKRTAEYVERVKKNWTLRHKELVTKYDIDLLWFDGYGFPYDEFGKEVCE
AFFNHRLEENGTVDAVIAGKISGESMVVKDIERGGADEILSYPWQGITTLRTWFYKEDPEKMDYQQNART
IIEILADYMSKNGNLLLNVELLADGTIPPEQKVMLDKIGAWVNLNSEAIYASKPWLVYGDNLNSYLKAGD
LGVTETDIKALEEQKKSTHFNERTINSPAYGHDEVRFVTKGETLYVIVLNPKSGDIELPALGLRSPHKVG
KITAIKMIGANDKISYSQLDEKLVLNVPSKRPNDLATVFKLEGAL

>UDB44511.1 alpha-L-fucosidase [Bacteroides humanifaecis]
MKRNIFKTILLSACILQGGSALAQQEKAEPGKFSPTWESLSQYEVPEWFRNAKFGIWAHWGPQCQPEAGD
WYGRGMYEEGGAAYKWHLEHYGHPSEFGFKDVINEWKAEKWNPERLVALFKKTGARYFFAMGNHHDNMDL
WDSKYQSWNSVNMGPKRNVLGEWEKAARKNKLPFGVSIHSSHAWTWYETAQGADKKGPYAGISYDARVVT
KEDGKGKWWEGYDPQELYVQNHALSGHAWVAWDWPEGTSVPPQSYYDNFFDRTVDMINKYHPDLVYFDDS
VLPFWPINDTGLKVVSHYYNQNMKLHKGNLNAVVFGKKLEAKHKEAIVWDVEKGVPSECQDKAWQTCSCL
GTWHYNRSAYEDNWYKSAETVIHMLIDIVSKNGNLLLSVPMKGNGTIDDKEEKILEDIAAWMEVNGEGIF
DTRPWCIYGEGPSTETAIPLDGAGFNEGKNAPYTSADIRFVKKGKYLYAHIMKWPSDRKIQIKSLATGSP
YCKGEIEKVELLGGGKAKFRRTSKGLLIDLPKDKTPNPISLVLKITNR

>UDF03108.1 alpha-L-fucosidase [Asticcacaulis sp. AND118]
MRPTRRQILGSAAVIGSSAFGGGAPAASAAPAPFKASWESLGETYQTPDWFKDAKLGLWSHWGPQCVPEA
GDWYGRQMYIQGNPYYDIHVEKYGHPAHHGFMEIIGNWKVTEWDAEGQMALYKAAGAKYFVSMANHHDNL
DMYDSKFHKWNTLNVGPKMDIVGRWAKLAREAGMRFGVSNHAAHAWHWWQTAYGYDAEGPMRGVRYDAAR
LKKADGKGLWWEGLDPQELYTGPAGDMVPPDGLSTIKAMQAYHDQHSGQWLETSPNAWYAKQWLLRQNDL
IDKYKPDFVYFDNYGLPLEQAGLDATAYFYNQNRKWHGGKLEAVVTGKKLDAKQKRAIVDDVERGFSDSL
RAEYWQTCTCIGNWHYDRGLYDRNGYKTAKDVIQRLADVVSKNGNMLLSIPQRGNGAIDEKEVKILQDMG
AWMAVNGEAIFGTRVWSIYGEGPARFTEGMQNEQAQKGFTHEDIRYTTKGDVLYALGQDWPNSGYISLTA
LAAGSPQRKGTIERVELLGHGQPLSFGLSVNGLNVKLPDTRPAFTPVLKIMGSGII

>UEG55007.1 alpha-L-fucosidase [Mucilaginibacter daejeonensis]
MKRRALIKGMAIGLSSAYFSKSYAGQLLKAPYAAGPFQPTWDSLGKYQVPDWFRDAKFGMWAHWGPQCEP
EYGDWYAREMYMEGGDKYKYHVKKYGHPSKFGFKDVINEWKADKWDPEELVSLYKKAGARYFMALANHHD
NFDLYKSSHHKWNSTRIGPKKDIIAGWAKAAKNNDLRFGVSVHAAHAWSWMETAQRADKNGPLAGIPYDG
KLTKADGKGKWWNGEDPQELYAQNHPLSKNSYDNGAIHSQWAWGNGASVPTKEYCENFYERTIELLDKYE
PDAIYFDDTVLPLYPISDAGLRIAAHMYNTSIKRHGKLEAVLFGKILDEQQRKCMVWDIERGQSNEIEPQ
PFQTDTCIGSWHYDRPLYERNGYKSAKTVIHMLIDVVSKNGNLMLNIPVRGNGTIDEKERAVVEDIAAWM
HVNSESIYDTRPWTTFGEGPAMESAAPLSHQGFNEGRNKPYTAADIRFTKKGKVLYAAMLGWPTEGEALV
KKLALNKVGKIEKVGLLGNSALLEFTQTTDGLKIRLPQNAPGNIAYVFKIDGAIA

>UFN09882.1 alpha-L-fucosidase [Xylella taiwanensis]
MTLDSRLPMDTSSRDTRTTHPPLTHALVLLLTLLPLSTFATQTPTATTASPEQLDQQWLQATAQYASERN
HLVHTAHDGATHGPFRPDWTSLQQYRSPDWYNNAKFGIFIHWGVFSVPAFGSEWYSRNMYQKGSKEYQHH
LASYGPHTTFGYKELIPQFTASKFDPKAWAKLFKQAGARYVVPVAEHHDGFALYDSHLSDWTAVKIGPKR
DLLGDLSKAIRAEGLHFGLSSHRAEHNWFFDGGRQFDSDVNDPRYADLYGPAQMRLAGKNDEDVANDWTP
VSQAWLNDWLARTIELIDRYSPELIYFDWWIAHPTFRNTLPTMLAYYYNHGAAQHSCGITIQNTPSAEGR
PPHHSLKTHSNTTVPATSLEPATSIHVTHLTSSSTPPSPCGVVVNYKLGAFPDGAGTLDIERGQLTGIHP
THWQTDTSISNTSWGYIENDSYKSPAFIIHMLADVVAKNGNLLLNIGPRADGSIPDNERNILLNIGTWLN
INGEAIYDTQPWRTYGEGPTEVASGTFQDTKTKPYTAADFRFTVHGNSLYAIELGWPTNGHAVIHSIKAS
DNVSSVTLLADNRTVPFEQHNDGLHLHLPNTPVGEHAYVFRINRYSHSSIRDKTP

>UGQ48594.1 alpha-L-fucosidase [Massilia sp. DM-R-R2A-13]
MKHIAAAAPGLALAPHALAARARSGMEPMASGPFQADWNSLSSYETPEWYRNAKFGIWAHWGPQCEPEFG
DWYARAMYEKDSEAYRYHLKKYGHPSVFGFKDVIHRWKAERWDPEALVALYKQAGARYFVALANHHDNFD
LYASKYQPQWNSTRIGPRKDLIAGWAKAARNNGLRFGVSVHASHAWTWYETARPYDGLLGKAQGKGKWWE
GFDPQGLYEQVHPASQRPANHEAYQKQWEWQGGAAVPSKEYCEKFYNRTVDLINSCDPDLVYFDDTALPL
WPVSDVGLRLAAHLYNRSTARKGRLEAVVNGKILDAQQRKCMVWDIERGQSNEIEPLPWQTCTCIGSWHY
DRRVYDRKGYKSAQTVVHTLIDVVSKNGNLLLSVPVRGDGSIDEQERAIVEEIGRWIAVNGEAIYDTRPW
SQFGEGPSVESAAPISAQGFNEGKNKPFEAADIRFTAKGDAVYAFVMGWPQDGKVSIKAMGSGKKTVSRV
ELVGQGTPLPFTQREGALEVTLPAQPPVLAYASALKIV

>UGQ48791.1 alpha-L-fucosidase [Massilia sp. DM-R-R2A-13]
MPTRRAALLAIAAPLFLHMPIQAAPADETPVQLNTVPGPFRPDASSLRTYKTPEWFRDAKFGIWSHWGPQ
SVPRAGDWYARNMYIYGTGQYKHHLEHYGHPSKHGYKDIIPLWKAEKFDPDALMALYKKAGARYFVSMGV
HHDNFDLWDSKHHAWNAVKMGPQRDIVGDWKKAAQKAGLRFGVSEHLGASYAWWTPSHEYDQTWPMLGVD
YDGADPKYASLYHRAHNQPYRGSSTWYTTDTRFHQEWFNRITDLVTRYEPDLLYTDGGIPFGEVGRTLVA
NFYNASVARHGGRLEAVYHHKDIGSGEFIREAGVQDVERGVMEGINPLPWQTDTSIGDWFYSEGYKYKST
TDVVHMLADIVSKNGNLLLNVVQYPDGSLPPEPMKFLQEMAEWMAVNGEAIYGTRPWKIFGEGPTKAASG
HFREDTAYTPQDIRFTAKGGALYAITLGSPTGAVRIQSLGRKAGLEQRPVKAVTLLGSTAPLHWEQTADA
LVIQLPASLPSKMATSFRVSF

>UGU17680.1 alpha-L-fucosidase [Sinomicrobium kalidii]
MMRNIIHAICMLCCYSLIAQESSVRDSQEPVAEGKFEPTWESLSVIEREPEWFKDAKFGIYFHWGVYSVP
AYSSEWYPRWMYVPGREDWGGDIFEHHRKTYGPLSEFNYHDFIPMFTAEHFDAKEWAALFKKTGARFAGP
VAQHHDGFAMWGSKVNPWNAKDMGPEKDILGELFAALKKNDMKTIATFHHARLLQRYAQDTSNWAGNVQD
PGWDSHYPYHPDYVTSTIDPKLRMLYGNIPADEFHEYWLNQVNEVVDVYAPDIIWFDSWLDKIPENYRQK
MVAHHFNTAVSRGQAPIVAYKQEDLPANVGILDIEQGGKTEISDDYWLTDITLSYDSWSYIHGQTYKPAA
LVIRNMVDVWSKKGIVLLNISPKANGTIPAEQRSVLAAIGRWIDKHKEAVYGTRAYSTYGYGDAKFEKGH
FGGQSATIAYSEKDIRFTVSKDKKYLYVFSLGLPAPGSDLEIRTPIESGIKKVSVLGSGKELRWTLTDNL
LTLTTPGSSDMNELATVFKVELK

>UII75361.1 alpha-L-fucosidase [Flagellimonas sp. HMM57]
MKKNVLVLLIIVLYSACKTKTNTKTKFKFEENWESLKQYELPQWMKEAKFGIFIHWGPNSVAELYTDWYP
RWMYMDKGSINHTTGKKVDDKPHKAYLHHKEKFGDPSEFGYKDMIPLWTMENFDAKAWVDLFKKAGAQYV
VPVAEHHDGYALYESSITPYNSVAMGPKRDVYKELTDEIKKQGLISGASSHLAFNWNYYNQQDYFDTGDP
KYAALYAPQHEAFAPASEEWLANTWWPRTKEIIDKYQPDILWFDFYLDRPEFAPYHKKLAAYYYNSGLER
SKSVVLQTKNLNYESYPKGTHMLDLERNKMDSIYGEYWQTDTSIGKNSWYYNKNWIPKTGSELIADLVDI
VSKNGCLLLNIGPRKDGIIPENQQKTLLDIGKWLQINGEAIYGAKPYTVFGEGPTKTHRGHLAESKDKGF
TSEDIRFTVNNGFLYAHALVPKKGSIDINYLKKDTISIDTLKLLGYDGDISFEQTQDKLTIKLPEEIALE
HTLIFKITARADL

>UII75372.1 alpha-L-fucosidase [Flagellimonas sp. HMM57]
MKAVKFIFVITLAFSMFACRQKSNENVSSQLIANKDRVQYQSDWKSLSKHEESPEWFKNAKLGIYFHWGV
YSVPAFDNEWYPRHMHFEDHPVYKHHLAKYGHPSEFGYHDFVPMFKAEKFDAEEWAELFRKAGARFAGPV
AEHHDGFAMWDSDVTPWNVMDKGPKRDITGELKKALDAREIKLITTFHHSKQLQRSKELNKENPLSHYPY
FEGMPPSSNDSQLALLYGNMPEEKWLEEIWLGKLEEVIDKYQPDIIWFDYVLDAIPEKHRQAFSAYYLNK
AKEWDKEVVIVRKQHDLPLSVSVDDLEQSRKNIIGTKTWMTDATVSNGSWCYTENLKVKSPQDVLHVLID
IVSKNGVLLLNISPMADGSIPSNQKEVLLKMGNWLSEFGEAIYDTEAWYTFGEGPTKEPTGHFENHEAFH
KIKYTAEDIRYTTKDYNIYAIAQGTPKKGVEMLLKAFAKKHILDPVRIEKVSILGESSQVQWEVTGEGLQ
IKIPKNIKDRMATVIKVETSA

>UIJ44203.1 alpha-L-fucosidase [Sphingomonas cannabina]
MGITRRQAVGGVLAAGAMAGVSKTASAACGVATAPAGRAARVALPRAFTPDWASLTAGYTVPDWFRDAKF
GIWAHWDAQCVPAAGDWYARNMYVQGHPAYEHHLRHYGHPADVGFMEIQNQWKAERWDPARLLDLYQRAG
AKYFMALANHHDNFDCYASTYHPWNSTRVGPKKDIVGTWEKLARERGLRFGVSNHSAHAWHWNQAAYGYD
PEGPRRGQRYDAFRLTKADGRGKWWDGLDPQQLYTGRGAYMPDGVTTIAEAKAWHEANDGLWSEGVPDRP
EFVRSWFLRCRELIDRYRPDLVYFDNFDLPLEQAGLDVTAHFYNQSMRWNGGRLEAVVTAKGTPPQRRMG
IVDDVERGGKTYIETYPWQTDTCIGDWHYSRKVYEEDGYKSAQTVIHTLCDVVSKNGNLMLSIPIRGDGT
IDDKEERILEGLAAWMQPYGDAIYGSRPWRLHGEGPAGGGGGNFSEGGPKSRFGARDVRYVVKDGNLHAL
VLGWPEDGIARMELLGAGNPVGRGEVARVTLPGDASPLPFTRKQGALEVRLPDARRNEIGIALVISGPGL
AA

>UIJ45244.1 alpha-L-fucosidase [Sphingomonas cannabina]
MAGIKGSIGRMAAMSASLLALAVAAPAAAEVPGYQAKVDAKLREVQAGVAQGPFKSDWDSLRQGYRTPEW
FRDAKFGIFIHWGVYSVPAFANEWYSRNMYVPGNAAYEHHVKTYGPQSKFGYKDFIPQFKAEKFDPAAWV
QLFSDAGARYVVPVAEHCDGFAMYASDLTEWDAADMGPHRDVVGLIAEAARATGMHFGLSSHRAEHWWWY
HVGRTYDSDVNDPKYAGLYGPAAPTGLPADAPTTWPDSDSLQNWMPPNKAFLNDWMARTTELIDKYRPEL
IYFDWWTSAPMFAPLMRDTAAYYYNRSAARHEQGIIAYKGSQFAEGSALFDMERGKTDALKLTPWQSDTS
VSVHSWGYARNDTYRTAPSLVADLIDIVSKNGNLLLNVGPKADGTIPDEIATVLRGMGGWLKVNGEAIYG
TRPFKYFGEGPTKSGQVRVGGQVEESAVKGFTPADIRFTTKGDALYALGLSRPKDGRVLVKTLYAGTPYL
DAPIKSIELLGGGRISWKQTPKGLEVTLPAVGDGAFPYALKIRTR

>UJB19615.1 alpha-L-fucosidase [Lysobacter capsici]
MNALAQAHQDRAGQGSQAPTAADQFPIASGPFQPSVESLKTYQAPAWFRDAKFGIWAHWGPQAVPRSGDW
YARFMYVPGHPHYAHQVKHYGHPSEFGYKDIIPLWKAEKFDPEALMDRYVAAGAKYFVSMGVHHDNFDLW
NSRHHRWNALAMGPKRDIVGAWRDAARRRGLRFGVSEHLGASHNWFWPSHQYDQFWPKLGVDYDGADARN
ADLYHPRHDEPYKGHETWYTTSPAFHRIWFNRVRDLIDNYEPDLLYSDGGIPFGEVGRSLIAHYYNSSIA
KRGRLEAVYNCKALGSGEFYPETCVQDVERGVMSGINPRPWQTDTSNGDWFFADDDNYKTAPDVIRMLAD
IVSKNGNMLLNVALCPDGSLPPESQTLLSDLAQWMGTNAEAIHETRPWAVHGEGPTETASGAFKESAAYT
AEDIRFTAKGGALYAIAMGWPRDGVLRIRTLAEESALAPGTIERVEALGSAESLPYKRTRRGLEVRLPEG
LAGSIAVVLKIRGNGIGLTG

>UJV46070.1 alpha-L-fucosidase [Streptomyces sp. AMCC400023]
MSRAINRRQFLAGSTALAAAAVAGGLFGASPALAAGPATYTPTWDSVNQHPAAPEWFQDAKFGIYFHWGV
FSVPAYDSEWYPRHMYMSGNKVKNHHIATYGDPSVWPYHNFIDGAKDKAGNFVQFAPKLKSAGGEFDPDE
WAQLFVDAGARFAGSVAEHHDGYSMWDSQVNEWNSVDKGPKLNLLRLITGAIRAKNLKLLVSMHHAYNYL
GYFQAAPAQSDMSLKKLYGQLGKAQEDQLWYDKLKEIVDLAEPDIIYQDVHLDKVDETQLLNFLSYYYNQ
ANSWNREVVATYKDGYNSHGEVFDYERGGPADLTSPYWLTDDSVSSTSWCYTEGIGYYSAQLLLHAMIDR
VSKNGTVLLNIAPKADGTIPQGQRDILLGMGDYLKRFGESVYSTRAWTAYGEGPTKMGGGTFMNPNIGTA
QDIRFTRNKANTTLYATVLGWPGSSLTIRTLGSSRIDLGSLTSVQLLDNTAGTYIDVPGRTQDSSGLKVT
LPSSAPFSAPMYVVKLTFSGRIPVLRPVDGALVFTDVGYAGTSTALGLGDYTSEQLGLHGIPAQSISSLK
IAPGQQIIGYSGDDFTGTQWTFTADNADLRVTGQNDRIVSLKVRFNPSTYLRITNLTSGLVLDSGGDVAD
GSDLKQWTWFSHANLQWQAVGVGGGYYKLVNRANGMVADSWGATGNGAACKQLDWNGHTNQQWKITHRGG
GQYNIVNRTTGKLLDSGGNVSEGSATRQWDWGNSTNLQWTISPV

>UJV46118.1 alpha-L-fucosidase [Streptomyces sp. AMCC400023]
MPRPINRRAFLACATGVAAAAVAGGLLGSGSAYAAPATYTPSWDSVDQHPPAPEWFKDAKFGIYFHWGVF
SVPAFESEWYPRHMYQNNSTAKQHHVATYGNPSSWPYHNFINGANDLAGNHAEFAPKLKSAGGNFDPDEW
AQLFVDAGAKFAGPVAEHHDGYSMWDSQVNEWNSVDKGPHLDLLELFTDAIRARNLKLLVAMHHAYNYTG
FFEFAPAQSDPSLKKLYGQLGSAQENQLWYDKLKEVVDRARPDILWQDFRLDHVDETQRLNFLSYYYNQA
NSWGKEVVATYKDGFNSHGAVFDYERGGPSDLTAPYWLTDDSISSSSWCYTEGIGYYSVKQMVHSFIDRI
SKNGNVLLNIAPKADGTIPQAQRDILLGIGDHLGRFGESIYSTRAWTAYGEGPTKMGGGAFVQPTTGTAQ
DIRFTRNKANTVLYATVLGWPGSSLEIKTLNSGRINLGSLTSVKLLDSTAGTYISLANPTQNASGLQVTL
PSSAPFSAHAYVLKLSFSGEIPGLKPLAGAVAYTNVGYAGDAAVLALGSYTADQLTQAGVPPLSVSSLRV
APGHQVIGYSADDFGGTSWTFGADNSDLRNTGNNDRITSLKVVLNPSAWLRITNVTNGLALDSGGNVAGG
SNLKQWTWDGSNNLQWHAIDLGNGYYKVENRANGMVADGWGATTNGSACRQLEWNGHTNQQWKITYRGDG
RYSLTNRTTGMALDGGGNVASGSNAKQWRFDNSTNLLWTFTAL

>BDF44282.1 alpha-L-fucosidase [Lachnospiraceae bacterium]
MTGKFQPTFESLREYECPEWFRDAKFGIWSHWGPQSVPMCGDWYARNMYIQGSPQYNYHIRHYGHPSEFG
YKDICRLWKAEKFDPRELMELYHRAGARYFVAQAMHHDNFFNYDSLVNANNSVKIGPEKDICALWKEAAD
QFGMPFGLTEHLGASFSWWYVNKGADSYGPYKGVPYDGADPASRDFYYENSEHTMPEHGALAQWLTGNKK
FQKYWQDTMKELVDKFHPALLYSDSGLPFEEEGYQPGLDAVSYLYNDSIERNGRNQAVYTQKNRAQEVYR
VGVLDIEKSQLPGVNPSPWQTDTCIGNWFYDAKQTFKQPGQIIEMLVDIISKNGCMLLNVLQRPDGTIDA
ETRFILEELAKWFAVCQEGVYGTRPFRVFGEGDTRVLIEGFREDKTEWNSSDFRFTRKDNTVYAFMLKAP
ENRAAVIKSLRPQERVESVRLLGAGSVEFSQYCGILTVKLPENLPTGYVNCLALELREKV

>BDF47274.1 alpha-L-fucosidase [Lachnospiraceae bacterium]
MKNYLEQIENVIAGGTYKDDWDSLSAHPLPDWFRDGKFGIFIHWGPYSVPAFGSEWYPRNMYIQGSPEFE
HHVKTYGPHKDFGYKDFIPMFRAEKFDAAIWADLFEKAGARYVVPVAEHHDGFQMYRSDISHWNAYEQGP
KRDTLGELCVEFAKRGIVNGASSHRAEHWFFLGHGKEFDSDVKEPLVRGDIYWPSMPEADHHDIYSKPEP
AEEYLQDWLVRTCEIIDRYRPRLLYFDWWIQHSSFKPYLKKLAAYYYNRAEEWGEQVLINYKHDAFMFGT
AVVDIERGQFADVKPYYWQTDTAVALNSWCYTENNTYRPACDIICDLVDIVSKNGNLLLNIGPKADGTIP
AEDEAILLEIGEWLRVNGEAIYGSHVWRKYGEGPTQVVEGQFSDGIKKEFTSDDIRYTMNGGNLYAIVMK
RSENGEYTFPALGEQDASSKPNFHGIINKVEVLGFDGECCCTRDEKGLHVKTAGVKGDKPVVFRIALD

>UKK48021.1 alpha-L-fucosidase [Prevotella sp. E9-3]
MKSSFIVSRVLAVTTLMAMPCLCLMAQKPVANVEIAQGKYDANWESLSAWECPEWFKDAKFGIWAHWGPQ
CQAEAGDWYGRSMYYEGTRQYKYHLEHYGNPKDYGLKELIRDWKAEQWNPDELVALYKSVGARYFFTLGQ
HHDNFDLWNSPYQEWNSVNMGPKRDIVGEWAAACAKYGLPLGISMHGSHTWTWLEGAQKYDGNLTKEDGK
GQWWEGYDPQELYAQCHTPSKGWEHSGTIHNQWDWNNGASQPSEAYKKKFQNRVLQCINDYHPQMLYFDD
TVLPFYGCDDQVGLNILQHYYNKNAQSDGSAPVVPMGKILKSEHKKAMLWDVERGTPDKIQEQYWQTCTC
IGEWHYNQDVYAKNRYKSAQQVIDMLLDVVSKNGNLLLSIPVKANGTIDDKERAILAEIKEWMDQNSVSI
YGTRPWKTFGEGPLAEAANPMTAQGFNEKNNYSALDVRYVQRNDSLFASVMRWPQTATFTFKALSFTSKY
YSGKVKNVKLLGYGDVAYKQTLDGLQVSLPSQPVNKIAPVFVITFAEAEKRQ

>UKK48383.1 alpha-L-fucosidase [Prevotella sp. E9-3]
MKKIFTVSMLLLAATSMSAQLADMAIEQGPFDNSYESASNWECPEWFKDAKFGIWAHWGPQCQAEDGDWY
ARFMYYSGTGQYNYHVNHFGNPKNFGLKDLCNAWKADRWDPQELVSLYKSVGARYFMALGNHHDNFDMWN
SPYQEWNTVNVGPKKDIIKGWSDACKAEGLPLGVSIHASHAWTWLEPSQNYDGNLTKADGTGKWWEGMDP
QELYAQNHPHSTGWANSGTIHSQWEWGNGASQPSEAYKKKFQNRVLELINDYEPDMIYFDDTAMPFYGCD
DQVGKNILQHYYNHSAAQHDGKPDVLVTGKQLTDAQKEYMMWDVERGVPDRPQQAYWQTCTCIGQWHYDQ
NVYNNNSYKSGATVVRMLIDVVSKNGNLLLSVPVKGNGTIDDKEKKVLADIKAWMDINSESIYGTRMWKT
FGEGPLAEAVNPMNNQGFNEGQNYSSKDVRYVTKEDAVYATIMDWPAAGPFTFKAFSIAQPSYSGKVQSV
SLLGYGEVEFSHTIKGLTVTIPTTKPNVIAPVFKVTFITDNRTAYEKLQGTISEVETTLNELQSQVQAYN
TGKLSPAKYEQLRTAIQQAKETPEEATDQQYDDACEKLISAFRNFLNNSVNKGGAFTGVIDNNITKEQLI
EAENFTRSAGGTKRFGAPKYWTVENFNIPNGNDGTKQGLDKYTGKESLMIGVWNDRENNTSGSLEHARIY
RKITLPAGKYYFGAAYNVTHNLNEEAYMFVSRELSNSAEIPQKSIAFYNLNKCSSDKNIQGLYFQLDEET
EVYIGFQADMLNGSPTQEFRAEQVCLYTLKELGERHSEDKGWSKIEALPDDVSQYFFALYDHDTDNGLVL
SAGNKQGASYQTMWYEEDVYPEGNKNALFTFDAFNEDNNSGVKGDNLKWLIITSAGNPNVCLQSNDAPND
WNFRTENNGDGWTDRAYVSPAYVKNDLPSGYWTFTNHKSNALLGHLDGTNEISGSATAENEGHYDIYAIE
RGKYVSAVENIDKASEQNPIDISYVINNADGTRYNKFHAKQPVGWTLSLENAFEIEYGNYLEARVGTSYF
NKWQSSGNLTDRTISQQLTALPIGKYRLSVRTSSNVIHPGAYLFINSEKADMTKLKNNTITVTAETADGT
LTFGVELKNYQSFDCKFDHFTLEYLGNPATSGISDQTLNSQLSARPLVARKARTHTSQLTDLSGRRVTNP
TKGIYIKNRRKVIL

>UKK52276.1 alpha-L-fucosidase [Prevotella sp. E13-17]
MAATSITIGQNHVAVRQGTFDSSWESLSQWECPEWFKDAKFGIWAHWGPQCQAEDGDWYARHIYFEGHAQ
NKFHVGHFGQPAEFGLKELCNAWKAEAWNPDELVRLYKSVGARYFMALANHHDNFDLWDSPYQEWNSVNI
GPKKDIIKGWKTACQKVGLPLGVSIHASHAWTWLEPSQEYDGNLTKAEGKGKWWEGMDPQELYAQRHAHS
ADWKKVRGIHPQWDWGKGASLPSEQYKLKFQNRVLQLINDYNPDMIYFDDTAMPFYGCDDNIGQNILQHY
YNHSAAQHKSKQQVIVTGKQLTAQQKDYMMWDVERGVPDRPQQEYWQTCTCIGQWHYDQNVYQQNRYKSG
ATVIRMLIDVVSKNGNLLLSVPVKANGTIDDKEQAILADIKAWMDINGESIYGTRTWQTFGEGPLAESAN
PMNAQGFNEGQTYSSRDVRYVQKKGIVYATIMDWPESGAFLMKALSTKSGKIKKVELLGGHKVAFTQDAN
GLTIMIPADKPNTIAPVFRITFKK

>UKK61631.1 alpha-L-fucosidase [Prevotella sp. E1-9]
MKIFSVTMLLGCCAMTMTAQETYRIPVSEVHEQMQTGQFEPTWQSLEQHQTPEWFRDAKFGIWAHWGAQC
VEGSGDWMARGLYLEGGDQYKYHREHYGHPSEFGYKDVLPLFKAERWNPDSLVARYKRCGAQYFFVLGNH
HDNYDLWDSKYQPWNSKNIGPKRDILDEWAKAAKKQGLPLGISFHADHAWTWFEPSRRYDLEGDKAGVWY
DGNLTKADGKGKWWEGLDPQMLYQQQHPMSQGSWDNRRVHSQWDWSHGACPPSQEFVTNFYDRTLDAINC
YQPDLIYFDVTVLPFYPLSDCGLKIAAHLYNKNPRGVVFGKILNEDQKKALTWDVERGAPNQMIEQPWQT
CNCIGDWHYNTRTYRRGYRTATNIVKQLVDIVSKNGNLLLNIPLRGDGTYDEKAAAFLDELEPWMTQNGE
SIFGTRPWVKFGEGPVAEKDIKISDQGFNEAQYNGMDYRDIRFNQTRKYLYVTAMGWPEDGKLLIKSLAK
KGPHFKKSISSVYLLGYGKLKARQTAAGLEVQLPKPCNKIAPVLRINK

>UKK70545.1 alpha-L-fucosidase [Prevotella sp. E15-14]
MKKLFTMLMTAFALSASAQQTDVTVKTGTFGNDWESLSAWECPEWFKDAKFGIWAHWGPQCQAEDGDWYA
RFMYYEGSGQYNYHVSHFGNPSTFGLKDLCNAWKADQWNPEELVSLYKSVGARYFMALGNHHDNFDLWNS
PYQEWNSVNVGPKKDLVKGWSEACKKAGLPLGVSIHASHAWTWLEPSQKFDGNLTKADGVGTWWEGLDPQ
ELYAQNHEHSTGWESSGTIHSQWDWGNGASQPSTAYKQKFQNRVLELIDDYNPDMIYFDDTAMPFYGCDD
QIGKNILQHYYNHSAANHDGKQQVVVTGKQLTTQQKDYMMWDVERGIPDRPQEDYWQTCTCIGQWHYDQN
VYNGNGYKSGATVIRMLIDVVSKNGNLLLSIPVKGNGSIDDKEKKVLADIKAWLDINSESIYGTRMWKTF
GEGPLAEAANPMNAQGFNEGQAYSAQDVRYVQRNDTVYATIMAWPEARQFDFKAFSIIESSYSGDVEKVE
LLGYDKPITFEQSIQGLSIIVPDSKPNAIAPVFRIIFKKEVRTASELLQSMISELEEDLPLLTNQTHPYN
TGKINSAKLDLLRAAIEKAKAVPSGSPEADYESARQTLADAYRSLENDGLNKGGAFNGVIEENVTTQYLI
EGSDFTRSAGGNSRFGAPKNWTVENFDIPNGGDGTKHGLDKYSGKDALMLGVWNDAGNNTTGSLKDARIY
RKVTMPAGKYYFGAAYNTTYNMSQQAYMFVSTQLSETEDIPAEALAYYPISSCTGDMKIQGLYFQLDKET
EVYIGFQANLLNGSGTQEFRAERVVLYTPKEVGERHAEAKGWQKIETLPEDVSQFFFAIYDHNTDNGLVL
ATGNKQGAAYQTMWYEDDVYPEGNKNALWTLDAFDANNYSGAKGDNLKWLIITNAGNPDVCLQSNDAPNN
WNYRTENNGEGWTDRAYVTATTTSDASPSGSWTLTNNKGGILGRYDGTREISGDATSENTGHFDIYAIKR
GKYIAAVENIDKATEENPIDVSYLITNADGTRYNNFHAKHPVGWTLSQDDAFECEYANYLPAKVGSSYFN
KWQGSGNLTDRSIMQQLSGLPAGKYRVGVRTSESTIHPGASLIANSDKADMTKLTDNTASVTTEVTDGML
TIGVELKDYQSNDCKFDHFTLEYLGHDPIVDNISNHNSQVTNLKSTIYDLLGRRSTRLMRGLNIVGGKKI
VKK

>UKS24103.1 alpha-L-fucosidase [Paenibacillus sp. HWE-109]
MKQVKGYTKRILTVFIMIAMILTCTVPITASAATATTYQPTWASVDTHTASPEWFQDAKFGIYFHWGAFS
VPAFDNEWYGRNMYIPNYYVNSYHNNTFGTTTEFPYDKFITGGYDKSGVFRQFAPKLKSAGGNFDPNEWA
QLFADAGAKFAGPVAEHHDGYSMWNSTVNEWNSVQTGPKLDLLGLFATAIRAKDMKLLAAMHHAYNFNGF
YEYAPTPSTTSLQKLYGKLPKEQEDQLWYDKLKEVIDGYQPDILWQDFDVNKVAETQRLNFLSYYYNKAI
DWNKEVVATYKIHDPAFNTNGEVVDYERGGPAEIVTPYWLTDDALSSSSWSYTNGIAYYSRQAMLHSLID
RVSKNGNMLLNISPMADGTIPQAQKDILLGMGDYLKKFGESIYSTRPWTTYGEGPTSMGGGMFVTPVAGT
NTDIRFTRNKANNTLYATVLGWPGSQLNITSLSTSMNLSTLTNVQLLGETAGSYINLPTRTQDTSGLKIT
MPTQPYTADAYVVKLTFSGEIPQAPIDLTKTYQIVSRNSNKPLTVEGNSTADGAKIEQRTFSGLTSQKFQ
VIATGNGYYKIKNVNSGKMMDISGGSTADGAQNIQWPDNGEKNQQWQLVDAGDGYFKIKNRNSGKFLDLD
GGSTADGALALQWYDNGSLNQQWKFITTTSTVSFNSNGGSAVTSIVTDEGLKIAAPAAPTRAGYTFVDWY
KDTALTQAWNFAVDTVPSTNMTLYAKWNTATAITEIMPVAVATPIGTEPELPAVVTVKYSDATTQQKSVQ
WESIDPAKYEQAGSFSVTGTVAGTALHAVANVTVSENAHKAALVALIANAQAKHDAAVEGSAAGNYGTGS
KQALQTAINDAQSVADNHSATQEEFEQATTALNAALQVFEASKVEHATVHVLSVIVTSASSIINTKGGSL
QLDAAVLPANATNKSVTWAVYENDATTATDKAIMGANGWLTAVKDGVVKVVATAADGSGVHGEKVITLSG
QTDIIDPGTDPVKVASINITSASTAINVKGGSLSISAAVLPVHATNPSVTWAVYEANDTATDKAIMNQSG
VLMAVKNGTVKVVAGAVDGSGVRGEIMITISGQNDTSNPGTGSGSGSGNPITAPVKEDPTKYVPKDTELR
IEPVQESQTAITAIINRERLAEKLADLKAASSSILNFEMSGEYERNAVQLPLDILYNSLKVNKGTVLTLR
NHLGSYNLPLSILNREDVASVVNTEGAVLIIRMDKAKSQHEQQFDQSLSENGMKRVSDMIDFKVILKAKD
KEVEITNFANRFITRVMKVDDTIQDSSTATAVVYDPITGELKFVPSVFSVKNGKTEATITRNTNSLYAIV
QNKKTFGDMNGHWAQKDVESLASKLVIDGTTDHTYTPEMQVTRAQFAALLVRGLGLPTETTPNVFTDVAA
TQWYASEVGTAAKYGLVQGVGEGRFNPDQLITREQMVAMMMKAVHLVQGDTQPEAVTNTQFADQDQLSDY
ARSAVAEATSKGLVHGKTATTFAPQEAATRAEAAVLIKQAMQYLKLIN

>UKS24105.1 NPCBM/NEW2 domain-containing protein [Paenibacillus sp. HWE-109]
MCKKISTCVGLIFMLLFVTVAPVFASTNIQSTASPVVNDSYTNQKNYVDLRFGMFIHYNMGTYHDQEWVT
PGQDPLSFNPEHVNTDQWAQAAESAGIKYTVLTTKHHDGFALWPTKYGNYNVMNSSYKKDIVRQYVDSMR
AKGILPGLYFSIWDRQQGIQKGSVSRADIEFIKGQLTELLTNYGEIPVLIIDGWAWEMGHNEVPYQEIRE
LIKRLQPNILIVDHNGQTQPWDEDIIYFEEPKGVWAPSNNAYAANQGMPLVSSQWFWHNWMTNTEPASVQ
NIVQDHLGFLEPRYTNFLLNVSPNPDGELDNNVVNRLGEIGQAWSPNASRPPLPGQPIVMEHPITANSAT
ATSGNASNAIDGLMDYVNDTYSETVWQTNTSLPQSITFDLGYTYNNINMLNYLPSQNLSEGMITSYTLYV
SEDGTNFTSVTSGTWDGDKTMKRVTFPSQTARYVKMEVNSAVGGFAAAGELAVGSYTNEVPTRTGIDSFD
VNTLYRIVNKATGKVLGVGNSPANGAAVAERTQSGALDQQWVIDDVGLGKYKIANKQSGQVMDVPGASKT
PEVPVIQWTDSETAADPTAINQQWTISNVGNGYFKITNVNSRLALEISNGSAADGNPVVQNTYTGSDSQL
WKVEKLPSLIKNVKVNGVSVKGLNSENRTATLTVLREKNLEVPTVTADKASEDVQLVIHPADSLPGATTI
TATADGGATQEVYTLNFELVDRYASDLEWLSASSGWLTVKKDKSLDGNTIRLMGNSGAATYEKGFGVHAE
SRIIFDISDKNYESFTALAGVDQEMAKSPSYADVEFKVLVDGVEKFASGVMKVTDLAKAVDVNVVGASVV
ELVVTKSDNDNSEDHASWANATFRIAEGKSEQKEELPEVDYLSDLNWISASSGWLDVKKDKSIAGNAIVL
KNGAEDLSFAKGLGTHANSTIKYDLTGANYETFSAFIGVDKEVNGGSYKGNGSIQFKVSGVKNDDTIESL
YSGSLLRVSDDAKFVKVNVKGYKELILEVTDSGNGNSEDHGDWANAKLTKLNVEATPVISGVMPVNVVTA
TYVPPVLPASVTVVYNNATTADKSVQWDLVDSSKYKSAGSFIVNGAVDGTVIPAVANVTVTENTYRADLV
ALIANAQVQYDFAVVGTAVGNYPASSKSTLQAAIAHAQQLVDLNAATKQEFEAETAALNTALQTFVLTKI
GQVNVQSITVTNSTTTISVKGGSLQLQAAVLPANAVNKSVTWAVYEADGRTPTDKAIIDVNGLLVAAKDG
IVKVVATANDGSQIFGNKIITISGQNDNPGVNPGSGSSSGSGNPTTSPVKEDPTKYVPKDTELRVEPVQE
NQTGVTATIDRDRLVQKLADLKAASSSNLNFELPGVYERNAVQLPLDILYNSLKESKGTVLTLRNHLGSY
NLPLSILNREDVASAVDTEGAVLIIRMDKAKSQHELQFDQSITENGMKRVSDMIDYKVILKSKDKEVEIT
NFGNSFITRMMNVDGVIQDSSIATAVVYDQATGEMKFVPSVFTVKDGKTEATITRNTNSLYAIVQHKKTF
DDMNGHWAQKDVESLASKMVIDGTTDHTYTPEMQVTRTQFAALLVRGLGLRAETTPSVFTDVSDNQWYAS
EVGTAAKYGLVQGVGEGRFNPDQLITREQMVVMMMKAAHLVQGELKPEAGTNIQFSDQDQLSDYARSAVA
EAASKGLVHGKTETTFAPQEAATRAEAAVLIKQAMQYLKLIN

>UKS26990.1 alpha-L-fucosidase [Paenibacillus sp. HWE-109]
MKPFKKVLALSTSIVLSCSLLAPLGAHAATTYQPTWESVDQHRAAPEWFQDAKFGIYYHWGVFSVPAYVN
EWYPRNMYVQNGKEYNNHVSLYGTPSSWPYHNFINGAQDKNGNWVEFAPKLKSAGGQFDPNEWAQLFVDA
GAKFAGPVAEHHDGYSMWDSSVNEWNSVDKGPHLDLLGTFATAIRNKNLKLLTALHHAYNSNGYFQYAPA
QSDPSLMKLYGQLPKLQEDQLWYDKLKEVIDTYQPDILWQDFALTKIDEAQRLKFLSYYYNKAIDWGKEV
VATYKTSGGFNLKGEVVDYERGGPADLTSNYWLTDDSVGGWSYTPGMSYYSAPALLHSLIDRVSKNGNLL
LNIAPMADGTIPQEQKNILLGMGDWLKRFGESIYSTRAWTEYGEGPTQLGGALHSKPVVGTETDIRFTRN
KNNNTLYAIVLRWPGNGANLNISTLNSNQINLNTLSKVQLLGDTAGTYINLPNRVQNQEGLKITMPASKP
FTASAYVVKLTFTGNIPDLHQVSGPTFYKHVQYEGNRIPLSLGNYTKSSLQAAGIEDNSISSILVPSGYK
VTAYADDNYGGTSWTFASNNNNLKDTSNNDLITSLKISLDSNAYFKLANRTTDLVLDGGGSVASGSNVRE
NVWNSSNDSQWKFVDLGTGYFQILNRTNGLALDGAGTGAAPGTNTKETTWAGSENQQWQLTDLGDGFYTI
ANRANGLVLTSSGNFKGEFIPPVYVSRLLTWEGSSHQQWKVVKVN

>ULQ51411.1 alpha-L-fucosidase [Flavihumibacter fluminis (ex Park et al. 2022)]
MKTKLVVLFFFFGYTDLFSQDTKNPVTAIPMEQVPVEIAAGPVQPTWTSLGDHFKTPTWFRQAKIGVWLH
WGPQSIGEDGDWYAKWIYMPKYAWGDYTRVYPHHLKRVGHPSQFGYKDMLPLWKAEKWDPEKLMALYKRA
GARYVIAQGMHHDNFDLWNSMYQPWNAVAIGPKRDIVGGWKKAADQQGMKFGIAFHGDYSLFWFQPAFLS
DLEGPLKGVPYDGAQHYTGKDNWWKKQGLDLKDLYGIDLKDDVVYPAGFKGDSVAFRMSDPLSHGIPDGN
LSKHIDFARWYATKWTNRVVDAIDQFSPDFIYFDGGGSYPFCGWFTGRGYRADATPRVIAHLYNKSMAKN
GGRLEAMAFTKGNEDPRAIAVNVESIVPDGIKKDQPWQTESGLGEWFYLKGTFYESSMVIHQMLEAISRD
GNYVINIPLTPAGELDPGGEQTLKDMGDWMDMNAEGIYNSSAWKLWGEGTVVMPSGNLGPDQAATPYTSQ
DFRFTVNNGHLYAWLMAWPSTHVVVIKSLASNAGKINSVEVVGSKSRPRWKQTANGLEITLPANPPCKFA
YGLKIAGNIF

>ULU23455.1 alpha-L-fucosidase [Dyella terrae]
MNRRTNPARRCLAAFILLCASMPQASFASAPTAGTITPQQADLIWRKATEGYAPARAALVAKVEEGAALG
PFRPDWASLRNYREPAWFDNAKFGIFVHWGVYAVPAFANEWYPRNMYDRTSAEYAHQVATYGSLAHAGLK
DFIPQFRAEHWDPKAWATLFRQAGARYVVGVAEHTDGFAMYDSKLTRWTAVQMGPKRDVMAALGRAVKDE
GLRFGLSTHRAEHTWFFDHGREIDSDVNDPAYADFYGPAQQHISLNGDQDLAQDWTYVSPAWVEDWMART
AELEAYYHPDLIYLDWWVGHPSFRNALAQWLAYYYNAGAARGGVVVNYKLNALPEGSATLDVERGQLGAI
RPQHWQTDTSISNGSWGYVEHDTYRPAVDIVRLLADVVSKNGNLLLDVGPKPDGSITPQEQAVLHEIGAW
FAVNGAAIYDTQPWRVYGEGPTVPRSGSFTEDKGAATYTSADFRFTQKPGKLFAIEMAWPESGVAVIKNI
APSDRVRSVRLLGTSRPVRWQQTPQGLAIGPVQQPDGMAVPVYEIDLASAPDATTVKR

>UMB53310.1 alpha-L-fucosidase [Lutibacter sp. A64]
MGFRFSFKYNFKTSLQKTVVTNLFFVGLFFLLNTSTIIAQENQFSWNELAEQYECPEWFRDAKFGIWFHW
GPQSVPEQGGGWYARHMYMKDVGRQKFGKMANAYHLQTYGHPSEFGFKDVINEWKAEKFDAAALIKFSKK
NGAKYIVALANHHDHFDLFDSSFHSWNSVNVGPKKDIIGEFEKATRNAGLKFGVTSHDDRFLNWWLPAFG
ADTKGEKVGVPYDGRLTKEDGKGLWWEGLDPADLYGPVPENRTPEVLEAIKKNWQERHIELVNKYNPDLL
YNDGFSFTYGKYGKEVARTLYNNNYNKNGSIQAVMLLKRTEKGTVNEVESGGSNTLRAEPWQSEITFTDW
FYKKDRHLTHNSRTILEMLIEAVSKNGNLLLNIELNPDGTIPPEQKVIIDVVGDWLAINGEAIYKTRPWK
VYGDGKSIRGENEVLQNGEIRNAGDDIAEKTKKGEHYNQRTTASAEFASDEVRFTTKGGDFYIIVMNPKK
GDFKIPTLGLNVAMNPGKLKKLTRLDTNKKVKFNQKKESTTITIPAINGKSYPIVLKAKFVK

>UNM12934.1 alpha-L-fucosidase [Streptomyces formicae]
MNKNEHKNEHREPYQPNWPSLRGHRIPEWFRDAKLGIWSHWGPQSVAMSGDWYARHLYGPYDGTEGFEQK
RSRRQAALHRERYGHPSRFGHKDLCRLWRAEKFDPEELMDRFRRTGARYFVSMAAHCDNFDLWDSAHQPW
NAVNVGPRTDIVARWADAARSAGLRFGVSMHAGSWTWRWLDAAFAADTEGPQAGVPYDGHLTAEDGKGTW
WEGLDPRALYGRPRRHGEPPDADFIDNFYARLSDVVTRYGPELVYLDDARMPFDAGSVCPAAPPSPRGLE
FLADYYNAVPQSAVSIKTIPDADRQAVLLDVERQQLGDTDPEPWQYDTSIGDWFYRTGERYKSTGEIVHL
LVDTVSKNGCLLLNVPQLPDGTIDDETAAVLDGLGSWTDACGEAVFGSRPWSVHGEGPTRVDGAKAREAA
LAYTPQDIRFTRRGDTVYAFLMAWPDDGTVLIRSLGGAAGLPAGRPRRVELLGSPAPVRWQLRTDALHVE
LPGTPPNPYVQVLRIA

>UNZ09580.1 alpha-L-fucosidase [Bifidobacterium pseudolongum subsp. globosum]
MAGITTIEAVANAGPFAPTWESLAHNQAPSWFADAKFGIFTHWGLYTVPEYRNEWYSRNMYIQGYPEFDH
HRATYGPQNEFGYKDFIPMFRAQAFDADEWVSLFARAGARYIMPVSEHHDGFQMYRSALSHWSSVEMGPH
RDVLGELRAAATRAGLHFCTSNHRAEHWWFMGHGREFDSDVRGPMRRGDFYWPAMPEPNEFDTASEPAPT
AEYLEDWLLRVAEVIDNYEPELLYFDWWIQHRAFAPYLKTLAAYYYNRAAEHGVEAAICYKYDALAWGAG
IVDVERGGFADPTPFVWQTDTAIARNSWCYTDSLDYKTLPELVVALVDAVSNNGNLLLNVGPRADGSIAE
HDRALLEGIGDWLAANGAGIYGSRPWRIAHEGPTRQAVGMFADQTPPAWSAADWRFTTKDGALYCFCLAP
AGTRELVCASLAAFDGTHQPVFNGIVSAVEQLGAGPVPFRREPDGLHIQPADRHEPLQNLPIGFKITVG

>UOB18734.1 alpha-L-fucosidase [Abyssalbus ytuae]
MNSIYKTQENNFKALSSKICFLILISLFLNCNPNKKHNEHKPLPHYTANWDSLAAYNEAPEWFREAKFGI
YAHWGVLSVPEYANDWYPRLMHIEGSNENKHHIATYGSLSEFGYHNFVPKFKAEKFDAQNWADLFEKSGA
KFAGIVAEHHDGWSNWDSEINPWNSIDKGPHKDIVGELEKAIHRKGMKFVTSFHKARNLQIFQKDSTKWL
DDTSYFPYNPKMATSSKDSIISIMYGNIPKEQFYKNWLGELKEVIDNYHPDLIYFDGKLDKIPDEYKKEF
AAYFINQSLARNQEVVITHKEGELPKSVSLEDFEKGRMNKITKDYWLTDETVSLGSWSYVQGLQYKTADE
IIDLLADIVSKNGAMMLNVSPRANGEIPQAQKDILLTIGNWLKINGEAIYGSSTWDIFGEGPTKQDKSGM
FLDKLSYTAQDIRYTQKENNIYAIVLGWPGENKQIVLTAFSKKSLVSQPKIKSISVLGSNENILFKLKDE
GLYLTTPTSKPDDKAFVFKIKTL

>UKM64493.2 alpha-L-fucosidase [Flavobacteriaceae bacterium GSB9]
MKKTIYLLSFMLLASVGCKKPKEKQPEKVIPKYEATWESLEKHDEAAEWFKDAKFGIYAHWGVMSVPAFA
NDWYARNMHIEGSGEHRHHVETYGNPSEFGYHDFVPMFKAEHFNADEWAGLFEKSGAKFAGLVAEHHDGW
SNWGSKINPWNALDMGPKRDVYGELAKAIHKRNMKLVASFHIARNHQIFKEQPKKWLNDTSYFPYNPKMA
TSSEDPKLAKMYGNISKEKFSKDWLGQLKEVIDNYSPDLIYFDSQTQKIPESYRKVFAAYFFNDALAKNK
EVVFTHKEGEFPKSVSLEDFEKGRMNRITEEFWLTDETVSVGSWSYTKNLGLKTPAEIIHVLVDVVSKNG
ALMLNVSPKANGIIPQDQQDILLEVGEWLNVNGEAIYGSRPWAVFGEGPTKQEKSGMFLDKITYTPQDVR
YTKKGAVIYATVLGWPGNEVEIILNSFTEEVLGEDMPDIKNLSILGYNGNIEFSQTKAGLKFITPAKEID
KKAFVIKIETN

>UOX93017.1 alpha-L-fucosidase [Amycolatopsis pretoriensis]
MSSFSRRTVLGLITVSGAAAAGLLRGGTAGATAGPGSYTPAWSSVDQHPPAAEWFQDAKFGIYFHWGVFS
VPAFGNEWYPRNMCVGGSAENNHHKAVYGDPSAWPYHNFVNGARDKAGNWVQFAPKLRSAGGNFDPAEWA
QLFADAGARFAGPVAEHHDGFSMWNSAVNEWNSVAKGPRLDLVRLHADAIRARGLKFMVSLHHAYHFTGY
YDHVPAQSDAGLRKLYGQLGSAAENQLWYDKLAEVVDGYQPDLLWQDFNLPRVDESRRLNFLAHYYNQAV
AWNKDVVATYKDGFDNRGEVFDFERGGPGDIQNPYWLTDDSISSSSWCYTTGIGYYSMKAMLHALIDRVS
KNGTMLLNIAPTADGTIPAGQRTILLGIGDYLGRFGESIYATRAWSVYGEGPTQMGGGSFTTPREGTNRD
IRFTRSKDGTVLYATVLGWPGATLDVTTLGSSRIDLASLKTVQLLGTTAGSYTDLPDRTQDGSGLHIRMP
SSGAPFSAPAYVVKLTFAGQIPGPATTGWVRIANATTGLVLDSGGTVASGSVLKQWSYDGSTNLHWQLVD
LGTGYHRIVNRTNGMVADSGGRTGNGVNAVQAAWTGSDNQQWRLTGTGTGRYQIVNRATGTALDGAGSTA
AGSAVVLWAPNSSTNNQWTVTAV

>UPG91536.1 alpha-L-fucosidase [Luteibacter sp. 335]
MRPRLTPLLALACLAFSCRSALARDNSPSSPTAPTATTQTPYTQDQAWQKASAKFAPARQAILAGVAAKV
SDGPFRPDWASLKAYQSPAWYDDAKFGIFIHWGVYSVPAFGSEWYSRNMYQQGTKEFAHHVATYGPQSRF
GYKDFVPLFKAEHFDADAWATLFREAGARYVVPVAEHHDGFAMYDSKLSDWTAVKKGPKRDVIGLLAKAI
RGQGMHFGISSHRAEHDWFFDGGRHFDSDVNDPANAELYGPAVDHLSKHDEILADDWTYVSQAWLDDWLA
RTAEIIDDYHPDLIYFDWWIGHPTFRNTLPTLLSYYYNDGAKRDGVVVNYKLGDLPEGAGTLDIERGQLT
GIHATHWQTDTSISNDSWGYVEHDTYKSPTFIIHLLADVVSKNGNLMLNIGPRADGTIPQGAQDTLRSIG
AWLKVNGEAIYASKPWRVYGEGPTEVVGGTFQDTKTKPYTAQDFRFTTGNGKLYAIELGWPASGKVSVHA
LKAADKVNRVELLADGRDVPFTQDAKGLHLTLPTQPVGSDAYVYRITLAAPIKATP

>UPK67014.1 alpha-L-fucosidase [Chitinophaga filiformis]
MKRRAAIGRMAGMVPALLAARYSHATALFENLPLGERVMKGPFQPSWESLKQYQVPGWYQDAKFGIWAHW
GPQCQPEHGDWYGRGMYEEGSDHYNYHVQKYGHPSKFGFKDVINEWKAENWHPDELLSLYKKAGAQYFVA
LANHHDNFDNYNSKYHRWNAVNMGPKKDLMDGWAKAAKKHGLHFGVSVHAAHAWTWYETAQLADKKGPLA
GVPYDGKITKASGKNTWWNGYDPQELYAQNHPLSANAKDSGSIHNQWAWGDGASVPSKDYCEKFFNRTIE
LIDRYEPDLVYFDDTVLPLWPVSDAGLRIAAHLYNSSIKRHGKLQAVLNGKILDEEQRKCMVWDIERGQS
NRIEPFVWQTDTCIGSWHYDRRIYNEKRYKSAKTVVHTLADVVSKNGNLLLSVPLRGDGSLDAEELVVVE
GVAAWMQQNSEVIFGTRPWKIYGEGPAIDTAAPLDGPGFNEGKGKPFGAEDIRFTTKADTLYAIALGTPA
DGKIRVKSLAAGSSHYPAEIAKVELLGRGPVNFERGNDALIVQLPDSLPNQEALCLKIR

>UPZ34736.1 alpha-L-fucosidase [Sphingobacterium sp. PCS056]
MMKSIIKSKRYSTWAIGKISLLLYMIPILSTAVYGQDKRDLYPLQSDFVDLRFGVMMHFNMGTFTDEEWA
SPDHDPQKFNPTQLDCNQWADACLAAGMKYAILTTKHHDGFCLWDSKYTDYDVASSPYKKDIVREYVDAF
RSRGIKPCLYFSIWDRHNGVENGGQEEEKFVMNQLTELLTNYGEIPQIIFDGWNWKMGHSRISYQRIYDH
IKKLQPNCLVSEHNGNSNFQTDLIYYEGPKGVFPPGNNIFASQMALTMTNGWFWHTDSPKNVKSLDYTLD
KLQRLEPLYCNFMLNVAPNRNGLFDKEVVDRLAEIGKRWNPNMSRLPLPTQPKTINNYILPAGIIASAGK
AVTQPAPPANEGSPIAALLTQTNAEVMIDGCSDEIPDNGGFSAFQTYWKFEPNPSRYLILDLGISKDISK
LYYLPARWLGYNGVVTKYRILTSIDGKNYKKINEGKWGKNTNLKISDFLSVKARYVKFEILESIDEAIIS
EIGVGN

>BDI28705.1 alpha-L-fucosidase [Capsulimonas corticalis]
MSTDLQDLPDWRALSENYECPEWFRNAKFGIWAHWGPQCVGAMGDHYAPSIYGAYPGDKTYVKDDTIYYE
HIQRYGHPSEHGFKDICHSWKAEKWDPEHLIALYKQAGAKYFVCLANHHDNFDNWNSKHQPWNSVNVGPK
RDLVGGWAAAARAAGLRFGATLHGWQAWKYYGNAAAHDKTGPWAGVPYDGALTKADGAGQWWDGLDPKDL
YATDQDPISEPDAAYTDKWNRRMLDVIDQYQPDLLYIDNWDRSVYGGAQGDDVIAHFYEQGTKDGKIDVV
FTRKHMPESERHRALWNVERGLLDAVQPLPFQTETCIGNWHYQYGVRYKSSTDAIRMMIDVVSKNGNFLL
NIPLKGDGSPDIIEIELLKDIAEWMATNSEAIYDTRPWRVFGETEAGAAATEAPSWNENEKLTGLQNQIR
YTSKGDALYAFVLAAASGEITLPSVQPASLEGASVQQLGHGPIPFHMDAEGRLVLEPATMGAARGTHAAA
VVFELKGFGV

>BDI33227.1 hypothetical protein CCAX7_52780 [Capsulimonas corticalis]
MSLSRRKFLKTSAFAAAGLALWDPGRNPVYAKNSSNRDLDKFQPTWESLEQYQCPDWFRDAKFGIWAHWG
PQCQPGQGDWYARGMYEEGSHDYKYQCETYGHPSKAGFKEVIHDWKAESWDPEHLMSLYKAAGAKYFMCL
ANHHDNFDNYASSYQPWNSVALGPKKDLVGGWEKAARAAGLRFSVSVHAAHAWTFYETSQGADKAGPLAG
VPYDGHLTKSDGKGLWWDGYDPQDLYAQAHAPMGLEWDWKNDGHGDLPSAAYIEKFYKRTIELIDKYHPD
QVYFDDTVLPFYPISDVGLRIAAHFYNTNMQRRGGKLEAVVNGKILNAQQQKCLVMDLERGVSNRIEPEP
FQTDTCIGNWHYDIGLYNNHGYKTPDQVAHMLVDIVSKNGNLMLNIPLPGSGTPDPDELAFLADFSRWIK
VSGEGIYGTRPWDIFGEGPASAGPAVHAQGFNESNRRYTSRDFRFMQKRGVLYAHAMAWPTDGKLVVRSL
ASASGKIRDVRLLGHSGKITWAQTGDGLAVTLPDRKPCDYVYTLQIRGDGLKPVPYTDTTPLVSPAADGS
ITLTPSSAALSGNMQAQEGATPNIGYWDNATDSASWRVHFDTPGAYDITTKTSSLEGAHFLVVSGIGSVV
SMAAPITGDWDKYAEVTGGPLNIEKAGDYTVIVRPADPASWKAINLAALALKKR

>BDI34366.1 alpha-L-fucosidase [Capsulimonas corticalis]
MNELLTAIDQVADRGPFQPNWTSLKTYQIPQWYEDAKFGVFIHWGVYSVPGFSSEWYPREMYRQGTKEFQ
HHIETYGPHDQFGYKDFIPMMKYENYDPEEYASLFQEAGVKFVMPVAEHHDGFAMYDTALSRWSAAKMGP
KRDVLGDLADAVRKRGMVFSASSHRAEHFWFFNGGRDFPSDVQAPEFADLYGPAMPVGDTNDPTQGTPTK
EHLEDWLIRTCELVDKYRPQIVWFDWWIQQEAFAPYLQKFAAYYYNRGAEWGLGVAINYKYAAYPEGSAV
FDVERGQLAGIRERFWQTDTSVSKNSWGYIANHDYKSVDSLVDDLVDIVSKNGALLLNIGPKPDGTIPEP
EQEMLRQIGAWLKVNGEAIYGTRPWTIFGEGPTDVKEGAFTDTERQEFTGEDLRFTTKGDTLYAIALAWP
GAHLAIKSLGLGSGRAAGSPARITLLGDDRSLSFTQTEEALIVELPAAKSGEYAYTLKIDGFDLSAGKKK
MESAA

>URM36166.1 alpha-L-fucosidase [Flavobacterium anhuiense]
MKRKILFTFLSLLQLSMYAQEKNSIPAVPSTLPIDSTPMGNLETFAELKLEIPIAKGLFEPSWESIEKNY
PGEPSWLRDAKFGVWVHFGPQAAGESGDWYARNLYKSDKPAYQNHVKKYGHPSEAGYKEVLRDWNPKNLD
PEKLTKIYQDAGARFLMIQGVHHDNYDLWDSKYQPWNSVNIGPKRDLIGEWAKACRANGMRFGVTFHHEY
TWWWWQTAFGSDKEGPKKGIPYDGHLTLADGKGKWWEGYDPKMLYGIDLRQYKGVEKNANTDWSPPPAGI
FSDHLEYAQWYARNWALRMMDAVKKYDPDFIYTDGTVQGPFTGDGTGTGLKADAMQSVIADFYNTSLKRR
GKVDTFSIVKFRNNTNGTVNTEEFGIPADIKKDQPWIAEAPVGDWFYAPDFTYDSGMMIRYIIEAIARDG
NAAICISLLPDGSINQESQKMLKEVGNWMRLNAAAVYGSHAWVTPAEGEMVNGKLKMLPGGKLGQKQAEF
KFDVQDIRFTVGKNKKLYAFCMNVPAPDSQIKIKSLGKDAKYYMKKIETVKLLGYKGKLEWKDEADGLII
HCPKSMPFATAVVFEIQQ

>USI74825.1 alpha-L-fucosidase [Sphingomonas morindae]
MIGRRDLMTAAALAPALAGAARAVAPGAAGPFTADWGSLAAGYRVPDWFRDVKFGIWSHWSAQCVPEFGD
WYGRLMYIQGHPFYEHHLRTYGHPSRTGFMEIENLWKAEHWEPEHLIGLYKKAGARYFTSLACHHDNLDT
FDSRHHAWNTLRVGPKRDIVGTWEKLARAEGLRFCVSNHSSHSWHWYQTAYGYDTHGPEAGRRYDAFGLR
ADQGRGQWWDGLDPQALYNGPYFVPPAGLTSEKAMNAWHDARDGQWIEYAPPGARGVAYVAKWLARQQDL
VGRYRPDMVYLDDFQLPFGTVGLEAVAHYYNSAVAWHGTPDVVITAKQLTAFQRAGMVEDLERGFAADIK
AEPWQTCTCIGNWHYDRALFERHGYKSAKTVVQRLCDVVSKNGNLLLSIPMRADGTIDTDEEAILADLAR
WFAINGEGIYGTRPWRVFGEGPTVPPAGMFSEDAIKPFTARDLRITAGRGGLNLFLLEWPQAETVIACLG
RRGTGGGVIERVTLNGGGAIPFVQDEAALRLTLPAAPAGGFVPGLRIEGRGLA

>USI74862.1 alpha-L-fucosidase [Sphingomonas morindae]
MAHLSKRDILLASLAAPAAGAVRRRPAAETPTDLPAIAPGPFSPSTASLARFQTADWFRNAKFGIWAHWG
PQAVPRQGDWYARFMYVPGTPFYDHHLRTYGHPADVGYKDLIPLWKAERFDPDALMARYKAAGARYFVSM
GVHHDNFDLWASRHHRWNALAMGPRRDIVGAWKAAAVRQGLRFGVSEHLGASYCWWYPNHLYDQFFPRLG
VNYDGADPRFADLYHDNRDEPFLNTPQSWYTRNPAYHQLWFRRIRDLVDMHQPDFLYSDGGLPFDGVGRA
LLAHFYNASVARSGRLEAIYTCKDTGSGAFDARWAVQDVERGVLKGINPLPWQTDTSNGDWFEREGDTYK
TPGEVITMLADIVSKNGNLLLNVVLHADGSLPPESDALLEALAGWMAVNGEAIHDTRPWRVFGEGPTETA
SGMFKEKAAYTAADIRFTVRDETLYALTLGSPRGQIAIAALAAGNAQERRPVRSVRLLGYPEPLRYRQTD
AALLIDCPARLPTAYASAFAIRFA

>USJ37723.1 alpha-L-fucosidase [Dyadobacter fanqingshengii]
MKFYFLMYQIVFLLFLGVFAACPRASAQQTYQPTWPSLETHNEVPEWMRDAKFGIYCHWGVYAVPAYNNE
HYIQHMHNDSPDYSKLGTYKRHLALYGPLEKFDYHDFIPMFKGEHFNADEWADLFVKGGARFAGPVAEHH
DGFAMWDSDLTPFNAKNMGPKRDVVGELEKSIRQRGMKFFTSLHHELNYTNVKMKPGWAGSDPKYAKLYG
STMKKEEWDQMWMDKCNELIDKYHPDVIYHDAWLEQVPEKNLQTYLAHYFNEAEKRKQDVIVTYKGEDIP
AGVGMEDHENSNPKNIIDKPWLCDYSIGTGLSYSWGYTEGMEIRPAKEIIHTLIEVVSKNGQMLLNLSPK
ADGTFPDDQKDVVYKVGRWMWSFGEAIYDTRPFSVFGETTAANQKVYYTKKGKTLYAIFLDWPGDNVAIE
LKKLTAQNLDGKVTNVNLLGLKNLVKCQNTLTADGLKITVPAKTRVPSDIAYVFKIETE

>USQ98049.1 alpha-L-fucosidase [Caulobacter segnis]
MVPNRRALFGGLAAVGAAGAFPATGSQLAPSGFDRVADGPFKPSWESLNAGYAAPDWFRDAKFGLWAHWG
AQCVPEAGDWYARNMYLPGQRAYEHHRKTYGHPADTGFIDLYPKWRAENWNPDDLLDLYAGAGAKYFVAM
ANHHDNFDAFDSKFHDWNSVRLGPKKDIIGIWSKAARRRGLRFGVSNHSAHAWHWFQPAYGYDPEGPRQG
QRYDAFKLYAVDGKGKWWEGLDPQQLYGGPAMVMPDGLASVAEANKWHEANDRVWTETAPLSNPAFTRQW
YLRCKDLIDSYKPDLVYFDNFDLPLEQAGLDIAAHFYNASRQWNGGKLEAVINIKPEHGRLVPGVVPDVE
RGLRSEISPIAWQTDTCIGAWHYDREIFEKKRYLPASEVVHRLCDIVSKNGNLLLSVPVRPDGTIDSEER
RIVQEIGGWMARFSDAIHGTRPWVIYGEGPTEVMSGMFNEAKQKSFTPADIRFTTKGKSLYAIALGTPRD
GQVSVKALAKGGPHARRPVRRVTLAGDNAPLAYRQDATGLHVSVPERAMHPFGVALRIDGVI

>USR01282.1 alpha-L-fucosidase [Sphingomonas aerolata]
MAGFSKRDVLAAPLLGALGVGAARLGAAAALAGAARGGPAIPAGRFDASVASLKTYQTPDWFRDAKFGIW
AHWGPQALPRQGDWYARFMYVPGHPHYEHHLKTYGHPSEHGYKDLLPLWTANRFDPDALMEKYAAAGAKY
FVSMAVHHDNFDLWRSKHQRWNAVAMGPKRDVVGEWKAAATRRGLRFGVSEHLAASYTWWYPNQMYDQFW
PKLGLDYDGVDPANADLYHGNRDEPYRNTPASWYTTNAAYQRHWFDRIVDLVDSYQPDLLYSDGGLPFGA
VGRALVAHLYNGSIARRGRLEAVYTCKNSGSGEFHREASVEDVERGVLKGINALPWQTDTSNGDWFFNDR
HPYKTTSQIVTMLADIASKNGNMLLNVVMYPDGSLPPESETLLAELAPWMAVNAPAIHGTRPWKIFGEGP
TETAAGMFSEKADYTPRDIRFTTKKDQLFAITLGEPAGTVAIAALALGNPNEPRAVRAVRLLGHRGPIRF
RQTGQALVIDVPATLPTRHASAFRIDFA

>USR02086.1 alpha-L-fucosidase [Sphingomonas aerolata]
MDLSRRSVLAGIAALGPATHALAQSPMGLVRGPVQPTWESLVDHYRYPEWFRDAKLGLWSHWGPQSVPEQ
GDWYGRFMYMQGHPAYEHHLKTYGHPTRSGMMEVMNRWTAARWDPDALITRYAKAGAKYFVSLANHHDNL
DCYDSRYHAWNSLRVGPKRDVVGIWEKAARKAGLKFGVSNHAAHSWHWYQTAYGYDPIGPRKGQRYDAFT
LRAADGRGTWWDGLDPQQLYTGAHAVLPNGIDTIAAMNAWHDAHDGQWIETPPPNDPSYAAKWLLRQTDL
IDKYKPDFCYFDDYELPFGPIGLQAAADYYNRSIAWHGKIDVVRTAKQLKPYARFGLVQDVERGFTDHLW
DEPWQTDTCIGDWFYNVARLNDKSYKTAEQVIQRLADVVSKNGNLLLSIPQPGDGSIDGEEEKILDGMSR
WIAINDEAIFGSRPWRIYGEGPTKLQTGMQNEQSSGVFTPRDVRFTTNKGALYALFLGWPRGDVTIEALA
RHRFADGVVERVTLLGGDRIAHRRDPHGLHFAMPADRGDGFVPVVKIEGRGLV

>USS43412.1 alpha-L-fucosidase [Burkholderia glumae]
MNNFKMSRRALLAAGGAVAGMGLVPPLMRRSLAAAVATATANSPQFNLEQFAELRFGMFNHFNMGTFTNE
EWATPNQNPMTFAPPSVNCAQWAAAAKSAKMSYGVLTTKHHDGFCLWPSKYNSYNVANSGYRHDIVSQYV
TAFREAGLKVGLYFSIWDRTYPVQAYGGHVSDTTQAIQPSNITYILNQIRELLTNYGQIDIWVNDGYAWQ
MGQQQVPYQQVRELVKSLQPNIIMIDHGALTVPFLGDAIYFEEPMGVTSPANNTYASAQGTTITPAGWFW
HPQDPTTDPMSQADIVNHLTTLEPRWTSFLLNCPPNRSGLLDDNIVTRLQEVGAAWSPNSSRPKLPTQPN
RCEHPVTPVAAYASAWHSGEGPMRAIDGYSDKDAETCWSTWSSDGSLTLPQSITIDLGGTYSGIGALEYL
PKQFNRNNSTDGDITSFRILTSTDGVSFTQVASGNWDADHTMKYVEWPAANAAYVRIEAQAGTGGYCNIN
NLRVGGRTTKPALVADTTFPVANKQYRIINANSMKALDVGDGQVSNATPVVQNPVASSPTQYWTFERDVS
GYFKIRNVSSNKLLEIGNLSRANNAVAQVWDDATAPQQEWSVTRLSSANFMLLNRLSFLSLNVKDGSPST
GATVNQYEFNQAAQEMWQISAV

>USU10048.1 alpha-L-fucosidase [Sphingomonadaceae bacterium OTU29MARTA1]
MADAVRDLCGAQGRHPGVRIGRRGVLAGAAGLAGAAATRAAAPLDPNWSRIREVFRHPDWFRDAKFGIWA
HWSAQCVPEYGDWYGRQMYQQGNRFYDHHLKTYGHPADTGFMEIENRWKAEAWDPAALIALYKRAGARYF
VALAGHHDNLDTFDSRHHAWNTLRVGPKRDIVGTWERHARAAGLRFGVSNHISHAWHWWQTAYAYDPEGP
RAGERYDAFRLRKADGKGTWWEGLDPQELYTGPSFAAPDGIRSTAAMDAWHEVHDGRWMEYAPAANPAFP
AQWLLRQKDLVEKYSPDLVYLDDTALPFGSIGVEALAHYYQQSIARHGRVEGVLTAKLLTPYQRAAMTED
IERGFSDHLRPDPWQTCTCIGDWHYNRARFTDRSYVPAEQVIQRLCDVVSKNGNLLLSIPMRGDGTIDAE
EETILAGITRWMARNGEAAIYGSRPWRVYGGGPTNVDTGVMSEGKTRAFGAEDVRFTTKAGKLFMTLLKW
PDAPVAVPLLKDARITRATLVGGGPVAVQGHVFTLQRAGEGEMVPVVMLEGPGLV

>USX28945.1 alpha-L-fucosidase [Oxalobacteraceae bacterium OTU3CINTB1]
MKRRDLLKHMGAAIPAVALSGVARAADALTTTPPGAIAAGPFSPDWNSLEKYQTPDWFRNAKFGIWAHWG
PQCEPEFGDWYGRIMYEEGSDPYRYHVRKYGHPSKFGFKDIIHQWKAEQWNPDELVALYKRAGAKYFVAL
ANHHDNFDLYKSSYQPQWNSTAMGPRKDLIGGWSKAARANGLRFGVSVHAAHAWAWYETAQGADKNGQYA
GVPYDGKLTRADGKGKWWEGLDPQALYAQNHALSKSGGDGGVQHEQWHWGGGASIPDQAYNDKFFNRTRE
LIDNYDPDLVYYDDTVLPLWPFSDAGLRLAAHMYNRSIARKGKLEAVVNGKILNAQQRRSMVLDIERGQS
NKIEALPWQTCTCIGNWHYDRRVYDNKAYKSAQTVVHTLIDVVSKNGNLLLSVPVRGNGTIDEQERAIVE
EIGRWIAVNGEGIYDTRPWAIFGEGPVAADAGAPMSGAGFNEGKGKPFSAADIRFTAKGESVYAFLMGWP
EAGKLAIQAMASGGPHLARPVKRVELLGSGVALAFRQTAEGLQVTFPADRPALAYASALKIS

>USX15890.1 alpha-L-fucosidase [Oxalobacteraceae bacterium OTU3CAMAD1]
MLAATIAAHAAPPSRLPSMPPMPALPSPLPQDSVDMAAHDSAPEVKLALPITAGPFEPTWESIEKNYPGT
PAWLREAKFGIWVHFGPQAAGMSGDWYARRMYAPGTPAYDNHLKNQGHPSRVGYKEMLRDWNPSKLDPAK
LTALYKAAGARFLIVQGVHHDNFDLWDSRYQPWNSTRMGPKRDLVGEWSKAAREAGMRYGVAFHHEYSWW
WWQTAFGSDKQGPLAGVPYDGALTMADGKGKWWEGLDPRRLYNVDLREYKGVAAAAQTDWNPPPAGLFSR
HTAYTKWYATQWALRMMDVVERYDPDFIYTDGTGPQPFSGTHTGTGIKSDATQRVIADFYNQTLKKRGKV
DTFSIIKFRPTTNGTVNTEEGSVPDGIKSDQAWIAETPVGDWYYGPGFTYDSGAVIRYILEQVSRDGNVA
ICISPLPDGSLDAGSTRMLEEVGAWMQLNGQGIYGSKAWAVPGEGAGGKLRTLPGGKIGKEQAEFRFGPK
DFRFTVGGDGSLYAYSMAVPAAGSELRIASLGRAAKLLGKPVASVTLLGHAGAPLRWKQEDDALVITVPE
GMSFATAVGFNIR

>USX18727.1 alpha-L-fucosidase [Oxalobacteraceae bacterium OTU3REALA1]
MPMSGNTQRAATVSSVLALAVATAAAHAPAMAAEPALKLAKVAGPFQPTAASLKSYQVPDWFRDAKFGIW
SHWGPQAVPRAGDWYARNMYIWNSPQYNHHVKNYGHPSKVGYKDIIPLWKAEKFDPEGLMAMYKKAGARY
FVSMGVHHDNFDLWDSRHHAWNAVKMGPHRDIVGDWKKAAVKEGLRFGVSEHLGASYSWFATSHGYSPMW
PEFGVDYDGADPRYQSLYHRAHNQPYRGTKSWYTTDARWHQQWFNRITDLVSRYQPDLLYSDGGLPFGRV
GRTLVSNFYNASIAAHGGKLQAVYNHKDIGTGEFIPEAGVQDIERGVAEGIKPLPWQTCTSIGDWFYSEG
YKYKTTPEVVHMLADIVSKNGNLLLNVVQYPDGSLPPEALTFLSEMSEWMGVNDEAIYGTRPWKVFGEGP
TKAAAGHFQENTAYTPEDIRFTTKGDALYAITLGLPGRTVRIQSLGSKAGLETRSVKAIALLGSAEPLTW
EQRDDALTVTLPPSVPSKMASSLRISF

>UUA12090.1 alpha-L-fucosidase [Streptomyces sp. CRCS-T-1]
MPRSSINRRQFLASATCVAAAAGAAGAFGAGGAQAASRRYTPDWASVDRHPPAPEWFKDAKFGVYFHWGA
FSVPAYDSEWYPRNMYADGSNANKHHIATYGNPSAWPFHHFIDGARDRAGNTVRFAPKLKSEGGNFDPEE
WAQLFVDAGARFAGPVAEHHDGFSMWDSQVNEWNSVDKGPRLDLLRIFTTAIRAKGIKLLVAMHHAYNYN
GYFEHAPAQTDPGLKKLYGQLSVKEENQLWYDKLKEVIDRAEPDILWQDFKLDAVDETQRLNFLAYYYNQ
AIRWGREVVATYKDGMNGKGEVFDYERGGPADLTAPYWLTDDSISSNSWCHTQNIGYYSTRQMLHSFIDR
VSKNGNMLLNIAPKADGTVPQVQKDILLGIGDHLKRFGESVYSTRAWTAYGEGPTKMGGGSFTRPTAGTA
QDIRFTRNKANTVLYATVLGWPGSSLTVTTLNTERIDLSSLTSVKLLGSTAGTYTDLPKRTQDASGLTIT
LPSSAPYSAEAYVLKLAFSGRIPGLRPSAGAVGYREVNHSGVAAVLPVGDYTADDLTAAGLGPRTLSSLR
LAPGYQVIGWSGDHFTGRSWTFTADNADLRGTGGNDRVTSLKVQFRPSTYFRVINVTDGLALDSGGDVAS
GSDLKQWSWDGSDNLRWQALEVGGGYYKLVNRANGMVADGWGATTDGSAARQAVWNGGNNQQWTITHRGD
GRYSIANRTTGLVLDGGGTVPSGSVTKQWTYGNSTNLLWTFTAL

>UUF12505.1 alpha-L-fucosidase [Flavobacterium panici]
MKINRFIMVCMLFLNFLAAQEKYVSPIREGNEPVAAGKFAPTWQSLQQYKTPEWFRNAKFGIWAHWGPQC
QPEQGDWFGRFMYNEDGDQYKWFTEHYGHPSKVGFKEVIKDWKAENWDPEKLVALYKRAGAQYFFAMANH
HDNLDLWESKYQQWNSVRVGPKKDIITGWSKAAKKYNLPFGLSVHASHAWTWFETAQRSDKKGVLAGVPY
DGKLTKADGKGTWWEGLDPAELYAQNHPLSKGSENDLYALWNQWDWSNEAAVPSQEYCEKFYNRTIDLIN
KYNPDLLYFDDVALPLYPISDAGLKIAADFYNHNMATHNDKLEAVLFGKILTDEQKKCMVWDVERGAPDT
PQSLPWQTCTCIGDWHYSKSVYENNRYKSAATVIHMLVDIVSKNGNLLLNIPVKGDGTIDDKEVAILEKI
ASWMDVNKESIFDTRPWKYFGEGPASELVKTADNKSFNEGKIKLSAKDIRYNQNGKILYATLLGVPSKNI
SLKSLSKNKNEGKIKSIEILGSKEKLSWKQYADSLVIIKPKIIPNDIAVVLKIK

>UUU28966.1 alpha-L-fucosidase [Streptomyces sp. CA-210063]
MSQSISRRRLLVGATAVVAAAAATDVFVAGRALAAPRTYTPTWDSVNQHPAAPEWFRDAKFGIYFHWGVF
SVPAYDNEWYPRHMYDSGHKANRHHIATYGDPSVWPYHNFVDGADDLAGNHKEFAPKLKSAGGNFDPDEW
VQLFVDAGARFAGPVAEHHDGYSMWDSQVNEWNSVAKGPRLDLLELFADAIRAKNLKLLVAMHHAYNFTG
FFEHAPAQTEPSLKKFYGQLSHAEENQLWFDKLKEVVDRAQPDILWQDFNLPEVDEAQRLNFLSYYFNQA
DTWGKEVVSTYKDGFNSHGSVFDYERGGPADLTAPYWLTDDSISNTSWCYTEGIGYYSLAQMLHSFVDRV
SKNGNMLLNIAPQADGTIPQGQRDILLGIGDYLKRFGESVYDTRAWTAYGEGPTKMGGGSFTRPTAGTAQ
DIRFTRDKASTVLYATVLGWPGSSLTVKTLNSDRIDLGSLSSVKLLDTTAGTYIDLATPTQDATGLKVTL
PSAAPFEAPAYVLKFRFSGRIPTLQPLTGALVFKDARYSGDSAVLALGDHTAEQLTLSGMPPRTLSSLKL
APGYEMVGHSGDDFTGTAWTFTADNPRIRNGITSLKVMFAPSARFRITNVTNGLALDSGGDVAGGSDLKQ
WTWDGSTNLQWHAVHLGDGHYRLENRGNGMVADGWGATSGGATVKQAEWNGGTNQQWLITHRGDGRYSLA
NRTTGLVLDGGGNVSSGSVAKQWAWGNSTNLLWTFTEV

>UVP61224.1 alpha-L-fucosidase [Bacteroides thetaiotaomicron]
MKAKKLLLLSLLFITETLSAQNYQVPVSEQDEPMMQGKFQPTWESLANYKIPEWFRNVKFGIWAHWGPQC
VEGSGDWMARSLYMENSPEYRHHIANYGHPSEFGFKDIIPLWKAEKWDPDKLVAFYKKIGAQYFFALGNH
HDNMDLWDSKYQPWNSVNMGPKKDILKGWERAARKHGLYLGVSLHADHAWSWYETSQRHDTQGPKKGIPY
DGKLTKADGKGKWWEGYDPQDLYAQNHPLSQDSWDNGTIHRQWAWGNGVCLPTQEYCTNFYNRTLDVINR
YNPDLLYFDVTVAPFYPISDAGLKIAAHFYNHNMSMQKGKLNAVMFGKILDANQRKALVWDVERGAPNKI
IDEPWQSCSCLGGWHYNTSIYNNNQYKSAADVVKLLVDIVSKNGNLLLSVPLRADGTFDEKEEKILNEFG
NWMNINKEAIYQTRPWKIFGEGPIADKDVQLNAQGFNEWAYSKADAKEIRFTQTDKNLYVTVLGWPEDGK
ILIRSLAEGNGLYPTKIGRVELLGYGKVSFTRTDKGLVVDIPAKSLKNIAPVLKIRK

>UVP51999.1 alpha-L-fucosidase [Bacteroides cellulosilyticus]
MKHSITLLLLLVLFSCQSSDKSLATYNIESVASAKGTEVFQDNWDNIRENYKFPEWFQDAKFGIFIHWGI
YSIPAFGTEWYARHMYMQNSNEYKYHVEKYGDPLTFGYKDFIPMFTAEKFNADEWVELFKESGAKYIVPV
AEHHDGFAMYDSKVNSWNSVNMGPKKDIVGLLQKAADKRGLIFGLSTHRAENAWFYGGGMKFPSDVQDST
ITLYGERLERNQVNTRFMNNFMTHTYELIDKYHPRLIWFDWTVNSPQIMPYFNKIMAHYYNTAIDWGEEV
VVNTKYGYPKDVMVWDVERGKSDALKRYPWQTDTSVGKKSWSYVVDEENKTPEQIVQDLVDIVSKNGNLL
LNVGPRADGSITEEQQSVLRGIGEWLKINGEAIYGTRTWVRYGEGAIKGASGAFTDSHATSYTAGDIRFT
THGNILYATSLGWTDGKILISSLDASKTKNMEIKNVSLLGSNEKIDWNYTDKGLEIQFPKNKPCEYAYSF
KIELNGLAIGDASYTITPDNNLEISDYIYNHSNKPQTVALQVKNDNKVVKEEPFIIEPSVRNEYIHVLTE
VSNGLCDISMQIEGLKTSAYTGLFPALNFEDNWKFHRGDDMAWTKPDVDESEWEPTAKLPQNWETHSGYD
APRVFGWYRKTINIPEEWRHLKLILPIGSIDDAGEVYLNGICIGKSGSLPPNFISSGNVPIEVELPEHAI
QYGKDNILSIRIFDDRGDGGIVRGPLGPLKVGK

>UVP52007.1 alpha-L-fucosidase [Bacteroides cellulosilyticus]
METKSTVYSLILLLCTLSFQASAQSESYKKNWKSLSKENAYNREPDWLKDAKFGIYLHWGVYSVPAYSYE
WYSRHMFMESRKEYQYHKEHYGDPREFGYDKLVPLFRAEHFNAKEWVDLFQRAGAKFGGQVAEHHDGVAM
WDSKITPWNVALMGPKRDVLGEYSRELKKHGMKVMTTFHHARLLQRYKNTERPDRPEFWDLYDSHFPYSE
EMPTSSNNPMLRLLYGNVTPEEFYEPIWLGELKEVIDNYSPDIIYFDSWLNLIPEEYLYKFTQYFLEDAK
KKNKEVAIFRKQEDLPLNVSMEILEKSRKQEIESRLWTTEETISTDSWCFTEDMELRKSEDLINVLIDVV
SKNGVLMLNVSPRSDGIIPQEQQSILLNIGDWLKINGEAIYGTRPWYVFGEGPTSQPVGDFENHKEFMKL
KYTADDVRYTTKGKTVYAITLGVPEAGKTMTFKSFKRKIKALKIENVSVIGSNQLVPWELTKEGLQVKVP
IVQGNNAVVFKIECN

>UVP52696.1 alpha-L-fucosidase [Bacteroides cellulosilyticus]
MRTKILLASLALSIGTLSAQNYQVPISEKNESMMQGKFQPTWNSLENYQVPEWFRNAKFGIWAHWGPQCV
EGSGDWMARSMYLEGSSEYKHHVEHYGHPSEVGFKDIIPLFKAEKWDPDKLVEFYKKIGAQYFFALGNHH
DNFDLWDSKYQPWNSKNMGPKRDILAEWEKAARKYELPFGISFHADHAWTWYEPAQRYDRKGPKAGIPYD
GTLTKADGKGKWWEGYDPQDLYAQNHPMSEKSWADGMIHSQWAWGNGACLPTQEYCTNFYDRTVDAINRY
NPDLIYFDVTVAPFYPVSDAGLKIAAHFYNHNIATHKGKLEAVMLSKILDENQRKAIVWDVERGAPNQIM
EQPWQSCSCIGGWHYNTAIYENNWYKSAADVVKLLVDIVSKNGNLLLSVPLRADGTFDEKEEKILNEFGE
WININKEAIFDTRPWEVFGEGPIAEADIKINAQGFNEGAYSKATAQEIRFTQTKKALYATVLAWPEDGKV
VIKSLSAKQKLYSGRIKKVELLGYGNLDFIRTSEGLQINLPEKKLNNIAPVLKIRK

>UVQ46875.1 alpha-L-fucosidase [Parabacteroides faecis]
MGKHTSFLFIALSLLMSCKQAGTPAKDVLLVASPKGTAVFQDNWENMGENYQFPTWFSDAKFGIFIHWGV
YAVPAYVNEWYPRNMYQKDSKEYKHHIEKYGDHVKFGYKDFIPMFGAEKFNADEWVSLFKAAGAKYVVPV
AEHHDGFAMYNSDLNPWNAVKMGPKKDIIGLLKKATEKEGLVFGLSSHRLENSWFYNGGMEFPSDVQDKS
VSLYGCRLEQEKYTDEVGLDFLAHTHELIDKYQPQLIWFDWTVNNPVIRPYFNKFMAYYYNNSIDWGRGV
VVNTKHGYPTNIQVGDVERGKLDKMRKYPWQTDTSVGKHSWCYTDGEENKTPEQIVHDLIDIVSKNGNLL
LNIGPRADGTITEEQKSVLLSIGDWLKVNGEAIYGTRCWIKSGEGDIAGTAGTFTDNEATAYTARDMRFT
TKGNDLYAIVLNWDKAGVLIKSLDKTTVADAKILDVKLLGSDAKISWKQTDQGLKLSVPAEKPCEYAYAF
KISFDKKAGSHLESEMIDIPFKHGDE

>UWN87946.1 alpha-L-fucosidase [Bacteroides eggerthii]
MKLFITILLSLMSCIASAQENKTNWETLSDYKVPEWFQDAKFGIYFHWGVYSVPEFQTEWYPRYLYFPWS
DVHKHHEKTYGPVSKFGYHDLIPLFKAEKFNAKEWVSLFKKAGARFVGPVAEHHDGFSMWDSKCTPWNAV
NMGPKKDIVGEIAREVRNQDLKFITTFHHARNFQRYSDPDILKAELAKKLPAERRRFYRSHFPYYPGTHP
ASNDPKLQYLYGNMPAEKWNREIWFGKLKEVIDKYEPDIIWFDSWLDEIPEQYRYEFCDYYLRKSKERNK
EVVIVRKQNDLPLSVSVENLENSRKSNLHPVVWETDETVSYGSWSYTTDLKIKPSKHLIHELIDIVSKNG
VLLLNVSPRASGEIPADQQKVLLEIGEWLKQNGEAIYNTRPWYTYGEGPTKEPEGSLKNRKLFDSLEYTS
LDYRFTRKGNTVYVLTMGELNVGSNILLKSLVSKQMAEVPKIQRVTILGSTKTVNWKMDRNGLILNVPEI
PNKVSIVYKVEFQ

>UWO17088.1 alpha-L-fucosidase [Blautia sp. KLE_1732_HM_1032]
MKKEEYLSLIDEVIAQGPYTDTWDSLCEHPTPKWYARDKFGIFIHWGVYSVPAFGNEWYPRNMYVKGSKE
NLHHTEKYGTLDKFGYKDFIPQFKAEKFDPKEWAALFKEAGAKFVVPVAEHHDGFQMYASDLCRWNAAEM
GPKRDILGELKTEVEKEGMVLGASSHRAEHYWFFNGGRQIPEADVNDPEYADLYGPAAGITRDMSDIYDN
PPTEEHMQDWLVRTCEIVDKYQPSIVYFDWWIQQYAWKPYLRKFAAYYYNRSAQWGKETAIDAKFDAYVY
GSAVNDLERGQLDHITPDLWQNDTSVAKNSWGYTIGNDYKKPSDVVLDLIDVVSKNGALLLNIGPKPDGT
IPEEDAHILREMGKWLKVNGEAIYGTRYWKTFGEGPTVVPEGHFTDTYDKHFTSEDIRFTSKSNHIYATV
LHWPEDGEIHIKALGNDMKLLKSTIRDIEILGTDLHPAFARNKELDISCGRGVIEAGDMPVVLKITVE

>UWP24576.1 alpha-L-fucosidase [[Eubacterium] siraeum]
MYDMSPYLKKINEVIEKGPYSNNWHSLSEYEVPEWYRKAKFGIFIHWGVFSVPAFGNEWYSRNMYVKDSP
EYKHHIDTYGKHTDFGYKDFIPMFKAEKFDPKEWSELFRASGAKYVVPVAEHHDGFQMYRSEISHWNAYE
MGPHRDVLGELKNNCRTLGIEFGASSHRAEHWFFMDGGKNFDSDIKEPLQRGDLYWPSMPSAELHDIYSK
PEPSEEYLQDWLVRCCELVDNYRPKIVYFDWWIQHSSFKQYLKKFAAYYYNRATEWGSDAVINYKHDSFS
FGSAVPDVERGQFAERKPFFWQTDTAVALNSWCYTENNSYRPAEDIICDLVDIVSKNGCLLLNIGPKADG
TIPDEDRNILLNIGKWLKINGEAIYGTKLWRKSGEGPTEIPEGQFTDGIKKNFTPQDIRFTTANGYLYAI
VLRSSENGDYVINSLGIQPAYQRDNFSGIIKSVTVLGTDENPNWERLPDGLHIKTNYKNSGYPIVFKIDI
D

>UWP57309.1 alpha-L-fucosidase [Roseburia intestinalis]
MSEQQKEQQLLETVDRIIAEGPYQPAWSSLMQAKTPDWFKQKRFGIFIHWGVYSVPANSNEWYPRNMYIE
GMPAYEHHIKTYGSQKDFGYKDFIPMFHAEKFDPAEWVRLFKEAGAGYVFPVAEHHDGFQMYKSELSHWN
SAETGPKRDVLGELKAEIEKQGLTFCTSSHRAEHWFFLGHGKEFDSDIKEPLQKGDLYWPSMPEPDAEDL
YGEPYPTEEFLNDWLARTAEIILNYKPSLLYFDWWVQHQAFKPYLKKLAAFYYNCGVKWGKDVKICYKHD
AMMFGSGIVEVERGGFAEAKPYDWQTDTAVARNSWCYTDTLDYKSSNEIICTLVDVVSKNGNLLLNIGPK
ADGTIPDGDRAILEDLAKWMRVNSEAVIGANVWRKSMEGPTAAAEGQFQDQKELKFTNKDYRFTINHGNI
YAIALQCPKDGVFCIRSLADSSDQNVPEFHGIIESVDILGYDGRLQWSVDGEGLHVTAPGIDSEFPVVVR
VRPE

>UWZ51133.1 alpha-L-fucosidase [Dactylosporangium aurantiacum]
MSRSPITRRSFLTVLGASGAAIAAGGAELLPALPAAAAIPGPTSYSATWASVDQHPPAAEWFQDAKFGIY
YHWGVFSVPAYANEWYPRNMYNNGSNENNHHKSVFGDPSVWPYHNFINGARDKAGNFVQFAPKLRSAGGN
FDPNEWAQLFVDAGARFAGPVAEHHDGFSMWNSSVNEWNSVARGPRLDLLRLHADAIRAKGLKLLVAMHH
AYNFTGFYQWAPAQSDASLKKLYGQLGSAAEQQLWYDKLREIIDGYQPDIIWQDFNLSQLPESQRLNFLS
YYYNRAVAWDKEVVATYKDGFNTRGEVFDYERGGPAGIQTPYWLTDDSISSSSWCYTVGIGYYSTNALLH
ALIDRVSKNGNMVLNIAPMADGTIPSGQRTVLLGIGDYLKRFGESIYATRAWSSFGEGPTQMGGGTFQTP
RTGTAQDIRFTRSKDNRVLYATILGWPGSTVNITTLAAGRINLSTLSAVQLLGSTAGSYINLPTRTQDGA
GLRITMPSSSAPYSAPAYVVKLTFSGAIPALGGGSGVPTGWARITNVSTGLVLDSGGNVASGSPLKQWNY
DGSTNLQWQLVSLGSGWYRLVNRTNGMVADSWGDTTNGATAMQAAWNGGNNQQWRLNDMGNGRYQIINRG
TGTALDSGGDATVGARVKLWAPDSSTNLQWTITAV

>UWZ83942.1 alpha-L-fucosidase [Occallatibacter riparius]
MSDFIRYRNSKAGMGTARCAILVIACSVLMSSSGYLTAQCAGEGGNSLGFDMAPETSQRVVEDAVKQIPT
PMAPGPVKPTWESLQENYKVPAWFRGAKLGIFMHFGIFSVPAHGNEWYEKFLYAGGDDSVLKVLGGNDFA
LKANDGPNSTRAWHTQHFGPPEKFGYKDFIPMFKAEHFDADAWATLFKKAGAQYVMPGAQHHENFAMWDS
KVTPFNSMQMGPKRDIIGELAVAVRKHGMKLGVANHGIENFEFINPPHELAEKMKAEKVDLYDPKWADFY
NYADRSNAAMKRFLVNWYERNVELIDKYQPDLIYFDNGVDQRHIDPLKLELAAYYYNRAKSWGKEVSFTT
KKAAFAPSGTNTKTIASILDFEGGPPDGIRNGSWVVDRPIGTNSWGYVEGLKANSPETVIGWLVDTVSKN
GTLLLNVSPKADGTIPQDQQDTLLALGKWLDTNGEAIYDTHAWTKFEEKGQDHIYFTVKKDDLFAIVMGK
SGGSNVTISSLPQGGPAGSVHSVTLLGGEPQRFKQDASGLVVSLSAPTQAHEAFVLKITGLKTNADTYTD
SGNPSCACGRPE

>UWZ84692.1 alpha-L-fucosidase [Occallatibacter riparius]
MKNLLLCLPLLALSAGSIAIAQSSAPADPLAPTLGVKSAAEIDREWQQSVSKYDAERSRLLKEADRQAND
GPYRPDWATLMKYQQPQWYKDAKFGIFIHWGVYSVPAAENEWYPRNMYQTKEGAYKNFREHYAKGDDSKG
YKDLIPLFKAEKFDAAEWAKLFKESGAQYVVPVAEHHDGFSMYDSGLSDWTVVKMGPKRDTLGELAKAIR
AEGLHFGLSSHRAEHDFFYDGGRTMRSDVNNPKYASLYGPAHQWIDPGGDEHSLINDWTYVSTAWTQDWL
ARDTELVEKYKPEIVYFDWWIGHPVFRNAVAEFASFYYNYAAANGYTGVIDFKDYSLNWKAGVRDFERGQ
QDHIIADHWQTDTSISNKSWGYIENDTFKSPEFLVHQLVDIVSKNGNLLLNFGPRSDGTIPDEIQNTLRE
MGAWLKVNGEGIYGTTPWKTYGEGPTKVVAGAFHDTDTKPYTAEDFRFTTKGSTVYAIGMACPQDGKGTI
HSLGSSSLPIGNVELLGSTSKVTWNQTAEALEVTLPAGASCKYAYTLKLTAK

>UWZ85856.1 alpha-L-fucosidase [Occallatibacter riparius]
MKIDRRRALSLIGGAPALLLSKKTVAQAIAGAVQNPNLEIVPGPFKGTRESLREWQIPDWYRDAKFGIWA
HWGPQSAIEYGDWYARNMYVQGSKQYEYHAKTYGHPTKVGYKDVIPTWKADKFDPDHLLGLYKKAGAKYF
CSMGVHHDGFDLWDSKYQPRWNAVNMGPKRDIVGAFRKAADKHGLRFALSEHLAPSYHWFATSHMSDKTG
PLAGVPYDGADPANADLYHELPKYYPYSYNYWLVNDRQAPEAWKQHYFNRIKDLIDKYQPDLLYCDGDIF
FEEYGLALVANLYNVSANRHGGRCEAVYTSKLPSDCETGTCILDWERGVAAGIPANPWQTDTCIGEWHYN
REAQYKSPKYVIDLLVDIVSRNGNLMLNFPLPNSGELDYEELVVLDEITKWMAINSEGIYGTRPWKIFGD
GPVANAPATSGGTRFNESGRKDLTAEEARFTTKGDTLYAFVMGWPDKLVLIKPLATSSHLSPPKVRNVEL
LGYNGKVTWIQDEQGLTVVMPEHKPCEHAIALKIS

>UWZ86849.1 alpha-L-fucosidase [Occallatibacter riparius]
MSNGSGGFNRREFVAGSAALLALADKASALDGSSGQEGTYTDPNFTGGRITGPFRPNWESLKAYRCPDWF
RDAKFGIWAHWSPQCVPEQGDWYARGMYVQGSSQYNYHVKTYGHPSRFGYKDICNIWRAEIWNPEELIRL
YANTGAKYFVALGNHHDNFDCWNSRHQPWNCMNVGPKKDIVGTWEKVARAHGLRFGITYHGTPGRVWREF
MPVRYDSDGTGPLKGVPYDGVVTAADGKGKWWQGMDPRQLNGIPHGKYEPCPEFVEQFMLRVQDVIDQYN
PDLLYFDDNCDWDFDDGGPLGLKVWLGMPELTPPIMAYYYNSNLRRNGGKLDAVFNIKQVPKAVMSTLVL
DHEASQAGDIEQVPWQSDICIGAWHYSRSIYENHKYRTPEFMVHYLVDVVSKNGNLLLNIPLPGHGRLDD
DELAFLDKFGQWMAVNSEAIYATRPWKIYGEGPTKGHVERAYGPLPKYVPADIRFTTKRDTLYAVALAWP
ENGELTIKSLGSNSPHYPGEIARIGMLGSEPNLKWSRNADRVTVKLPERPPCDYAYVFEIKPSAA

>UXD71175.1 alpha-L-fucosidase [Sphingobacterium faecium]
MDRRTVIKILGTAIPTLYLSTPISAIGNWGKVPFKADWTSLEKYRVPEWFRDAKFGIWAHWGPQCQPERG
DWYARGIYQEGSDQYHYHIEKYGHPSVFGFKDVIHEWKAEKWNPESLMDLYKNTGAQYFMALANHHDNLD
LYKSTNHKWNSVHVGPKKDIVQGWATAAKKRGLKFGVSVHAAHAWTWYETAQRADKKGRYKGVPYDGHLT
QADGKGKWWEGYDPQELYAQNHPLSRDSEQDHSIHQQWHWDVESGVSIPSKAYCENFRDRTFELIDNYHP
DIVYFDDTALPLWPISNVGLDIAAHYYNKSAKENNGKVEVVINGKILDEQQRKCMVWDIERGQSNKIEPL
PWQTCTCIGAWHYDRRIYDNNLYKSAKTILHMLIDVVSKNGNLLLSVPLRGDGSLDDKAQFVVEGISSWM
KVNSEAIIGTRPWHIFGEGPALEHAPELHAQGFNEGKGKPLTSEDFRFTTKKDTIYVMRMGRSDKQTVTV
ASLAKNAPNAKVITNVTILGYKGSVQFKQDHHGLVVEMPTDLIQDENATVLKIS

>UXP31888.1 alpha-L-fucosidase [Reichenbachiella sp. BKB1-1]
MKKNILIMVLLAAAVSTAYTQKKKFKPTHSSLETYEIPEWFLDAKFGIYTHWGPVSSAFEGTAEGKWYAG
WHGKVMYEDGDKVPTKNGKPSNNFVHHSNKYGDPAEYGYKHIIEQFDPSGFDAAVWAELFKKSGARFAGP
VAMHHDNFAMWDSKATRWNSMNYGGIDPSAELKKEIEARDMKYMASFHHAFTWKYFAPAHAYGGVAPEDY
DLYTNPHSLESDTPDADFYKNWWAVLKEYIDTYQPDLLWFDWWLENMTEETRYKFLAYYYNQAEKWGKEV
GVAYKESTYDESMAIKDYERGRPNQPKNPTWLTDTSPGAWFYRPHTHFKSPNELIDILVDIVAKNGLMLL
NVPPNPDGTIPQEMVDLLTEMGQWLAVNGGAIYGTRPWTVFGEGPTRLPEGGHKVEEKMEIVYTDRDIRY
TKKSDKEVYAIVMDKTENDIVMKTLSTDIGVLNSRILEVSLLGSDESISWERNSKGLVIKAPKEWPTSYA
HAFKIKLEGYSENDIGGDVAAHVD

>UXP32051.1 alpha-L-fucosidase [Reichenbachiella sp. BKB1-1]
MKRKSGLMASMKLGLVALSMVACTTQSKELAEKETTLKVFEPNWESIKANYKDPEWFNDQKFGIFIHWGA
YSVPAFGSEWYPRLMYMDTATFSAQLNPGEQGPNKVYLHHKETWGDQKEFGYKDFIPMFKGENFNADEWI
DLFKSAGARYVIPVADHHDGFAMYKSNTTRWNAYDMGPKRDVLGELFTAGRAKDMIMGASSHFAFNWSFY
NKKDKFDTVDPEYADLYSSKGQDLEEPVSDKFKQRWWERTKDVIDNYQPDIFWLDFYVDIPDFAEMRPKL
AAYYYNKGIEWDKEVVLQDKNFSHEAFPEGTVIYDLERGKLPGIRNLPWQTDTSIGKNSWSYVTNWESKT
TNELVDDLVDIVSKNGNLLLNVGPKSDGTIPEDQKNILLEIGEWLKVNGEAIYETKYWDTFGEGPTEVAK
GHHSEGNNKGMSAEDIRFTTKEGKLYAIAMDWPENGQIVIKSLAKGAEFAPDKLGDIRLLGSDEELSWEQ
TNEGLIVKLPAQKVGDFAHTLAISI

>RiGH29_D4KRD5
MSEQQKEQQLLETVDRIIAEGPYQPAWSSLMQTKTPDWFKQKRFGIFIHWGVYSVPANSN
EWYPRNMYIEGMPAYEHHIKTYGSQKDFGYKDFIPMFHAEKFDPAEWVRLFKEAGAGYVF
PVAEHHDGFQMYKSELSHWNSAEMGPKRDVLGELKAEIEKQGLTFCTSSHRAEHWFFLGH
GKEFDSDIKEPLQKGDLYWPSMPEPDAEDLYGEPYPTEEFLNDWLARTAEIILNYKPSLL
YFDWWVQHQAFKPYLKKLAAFYYNCGVKWGKDVKICYKHDAMMFGSGIVEVERGGFAEAK
PYDWQTDTAVARNSWCYTDTLDYKSSNEIICTLVDVVSKNGNLLLNIGPKADGTIPDGDR
AILEDLAKWMKVNSEAVIGANVWRKSMEGPTAAAEGQFQDQKELKFTNKDYRFTINHGNI
YAIALQCPKDGVFCIRSLADSSDQNVPEFHGIIESVDILGYDGRLQWSVDGEGLHVTAPG
IDSEFPVVVRVRPE
