# Supplementary material for: Exploring the sequence-function space of microbial fucosidases
Source: Commun Chem. 2024 Jun 18;7:137. doi: 10.1038/s42004-024-01212-4 (PMC11189522; doi:10.1038/s42004-024-01212-4)
Supplement: Supplementary file 7 — Supplementary data 5 [file 42004_2024_1212_MOESM7_ESM.zip › supplementary file 4/cluster_20.fasta]

>A0A1W6LN26 20|Sedimentisphaera salicampi.|PF01120
MINRREFAKIMGAAGLIGLPALSRGQFNTSAPSYLKDFAQNYSAKPHNSAMDWFRNSEFGLFLHYGLYSLLGRGEWVQLK
EKIHVKEYEKLIKRFTAENFDADEITDLALRAEMKYVNITTRHHDSFCLFDTKSTNFNSVKSPAKRDLVAELAEACDKKG
LGLCLYFTHGRDWRHPHAPNNDNWGSFARPRYHEPEPYYKYGKEHDLNIYVEYMHQQLEELLTQYGPIASIWLDGHGVPM
SGPIEKFRVDDTYKLIRKIQPQCLITAKWGYNGQEDYYSPEIHWLNNKKKVKEKQAAGKPFEICTAIAGWGYTKKHDGNH
RGFNSVLDNLKYAAEYDANLLLNIAPLPDGSLDKQDVNTLHKVGKYIRKNGFPKQKSPS
>A0A2K8VK94 20|Polaribacter sejongensis.|PF01120
MIDRRKFMQLSALGAASTFLMTGCKGLITNTNNNVPLYLNDYKDTYATDPRKASIDWFKDAKYGMFIHYGLYSLLGRHEW
VQYNEKIHVAEYAKLKDQFTAEKFDADFITDLALESGMKYINLTTRHHDSFCLWDTKYSDFKSTNSPAKRDLVAELSEQC
NKKGLAFFLYYSHGRDWQHPHAPNNDKWGGAARPKYATKEPAYKYGEEHDLNKYLEFMNNQVDELLTNYSQIAGIWLDGH
GTPASGDRSKFKLQELYDLVHSKQPQTLVSYKQGLTGTEDFLAPERKYRNEGEPKTPLEICDHLQRKGWGYLKSQDGKHK
HKDEVIAMLKKAADYPANLLLNTGPLPSGEMHPEDVKVLREVGKEIRNRGWEGVLNS
>A0A2Z4IPW8 20|Echinicola strongylocentroti.|PF01120
MNRKRFLELSLLGSAGAMLLPGCSVQNTTSPTFLKGYESDFKKDPHQATLDWFREAKYGLFIHYGLYSLLGRGEWVQYNE
KIHVAEYAKLKDRFTAEKFDADFITDLALEAGMKYINITTRHHDSFCLWDTKYTDFKSTNSPAKRDLVGELTLQCEKKGL
GMFFYYSHGRDWRHPHAPNNDKWGGAARPKYKETEPYYKYGDEHHLENYLEFMSNQVDELLEMYSPVAGIWLDGIGTPLS
GDKHAFKSQELYDLIRNKKTEVLVSYKQGLLGTEDFLAPERKYEEDNKPGKPLELCDHLQKRAWGYRKSEDGNHKSKEDV
IAMIKKAESYPANLLLNTGPLGSGEIHPEDVKVLREVGQEIREKGWSGIINS
>A0A518AIN9 20|Aeoliella mucimassa.|PF01120
MLPSKNHPLPTRRQFLATTAAATLLPRLVQARLPDETTPKYLSGYSKLYANDPRAAAKAWFADAGFGLFMHYGIASLLGR
GEWVQYREAIPLSEYESLKDRFVADRFDADFITDMALEAGMKYVNLTTRHHDSFCLFESKLSDYSSVESPAKRDLVGELA
EQCHAKGLGVFFYYSYALDWRHPYFYPRSYYPIARPAYKQPEPRYQFANDDDFQRYIDFVHGQIRELLTNYGPVAGMWFD
PIMGYYAKPDLFPIDETYRLVRSLQPQTLISFKQGANGDEDFAAPERKGYSLADTVRQRCGDYSGDIAAKAWESNKDKHN
EICDTMQPQAWGYNKKNDKQHLTAEQVVERLDSAASNRCNLLMNTGPLPDGSIHEADVRAFAKVGKLLATR
>A0A518D8V8 20|Pirellulimonas nuda.|PF01120
MNRRDFIQAGVAAAACGAIARSDSAWSQAPAASRAVGSTPSYLSDVSELYQQDPRKAAVQWFRDAKFGLFLHYGLYSLLG
RHEWVQYKEKIRVAEYAKLVDRFRADRFDPDRITDMALDAGMKYINLTTRHHDSFCLFDSKYTDFKSVNSPAKRDFVGEF
AEQCAAKGLGFYLYYSHGRDWRHPHAPNNGDWGGAARPDYDPRESHYKYGDEHDLQVYVEFMHNQITELLTNYGPIGAIW
LDGHATPASRPNKMGQFKCQELYDHIHALQPQVLVSYKQGLLGTEDFRAPERNWKGESDVPLEICDTLQPHGWGYTKADD
GKHKSADQVMQMLKSAEKSRANLLLNSGPMPDGSIPPEDVKALEQVGQRLRRRQANPGS
>A0A6I6JXY6 20|Maribellus comscasis.|PF01120
MKYILIFALLILSFSSYSQVPSYLKDYKKEYKKDPRAANLHWFQNAQFGMFIHYGLYSQLGKGEWVQLLDTIPLDEYVIL
KDKFTASGFDADFIVKLAKKAGMEYITITSKHHEGFCLFKTKETDYNSVDSPAHRDLIGELAKACEKGGLGLFLYYSYAA
DWHHPYFYSREAGWNNARPAYKIRPKEYLYEKPEDFRKYVDYVHAQLRELLTQYPTIAGIWFDPIMGFYANPGAFPIDET
YALIRKLSPHVLISFKQGANGDEDFMAPERSGNATVGDKFPIAKEVYEKNKNKPKEVCNTMQPHFSGFHGGATWGYNKAI
DGHHLKVEDVRKLLKDAQTNHYNLLLNIGPLPDGSVHPEDIETLSNLKKN
>A0A6I6K0T6 20|Maribellus comscasis.|PF01120
MIKAVYIYLTLGVLFINNSELNAQEVPSYLKNYKKEYKINPREANLNWFKDAQFGLFIHYGLYSQLGKGEWVQLHDRIPL
DEYARLKEKFTASDFDAGFITKLAKKAGMKYITITSKHHDSFCLFNTKQSDFNSVNSPAKRDLIRELADACEKEGIGLFL
YYSYAADWRHPYFYSREEGWGSARPAYEKNPEAYKYEKPEDFRKYIDFAHAQIKELLTQYPTIAGIWLDPIMGFYANPDV
FPIEETYALIRDLSPHALISFKQGANGDEDFVAPERNSGAIVGEEYAVARKVAALNKNKPKEICNTMQPHLGGFHGGSTW
GYNKAIDGHHLKVEDVKNLLDEAKSRNCNLLLNVGPLPNGGIHPEDIETLSNLRE
>A0A6I6K6H6 20|Maribellus comscasis.|PF01120
MFFTTFTLVSCSQKKKEVPNYLESYSKEYLENPRQANLKWFTDAKYGMFIHYGLYAQLEKGEWVQLRDTIPVAEYAKLKE
TFTAADFNADFITDLALKAGMKYITITSKHHDGFCLFKTGQTDFNSINSPCGRDLIGELVEACNNKGLGIFLYYSYAADW
KHPYFYSREAGWQNARPAYKEPQAEYKFQKDEDFKIYVDYVHAQVKELLTQYPTIAGIWFDPIMGLYHRPDLFPVEETYA
LIRELSPHALISFKQGANGDEDFSAPERNAGAKVGSEFEVAQTVFEKNKNKPKEICNTLQNHAWGYNKQDDGKHKTAEQL
LQIVKDTWAQDANLLMNVGPLPDGGFPEEDIKTLTEAGEILKSQGLVH
>A0A7G9NRX9 20|Planctomycetales bacterium zrk34.|PF01120
MLNRRQFVQNCSAAAAALIAPGALRAAPVAGVPGYLKDFAGIYATDPHAAALKWFEQAKFGLFMHYGLYSQLGRGEWVMF
REKIPVEEYEKLAPTFKPDKFDADFITDLALEAGMKYVNLTAKHHDGFCLFDTGRGSWNSVATAGRDLCAELAEQCQKKG
LGCFFYYSLLADWHHPYFYPRQYNFMARPDYKTQPDQYKYEKDEDFQKYLDDALGHVNTLLTNYGPVAGIWIDPLMGFYG
RPDLFPMQEIYDGIRKRQPHCLISAKQGITGTEDFAAPERSGRSLEDIISKRYGEKAGAIAAHAWASNKTKHNEICDTLQ
PHVWGYKAADDDKHLDAPEVRRRLAAAFDMNCNLLMNTGPLPDGSIHPIDIGTLRTVGRHIRDEGYPAPAPMTQEPAHKK
KKDKAGAAAQ

>FucWf6_ANW97462.1
MAVIIFCISISSCNHQNKVPSYLKRYEDSYAKNPRAAALEWFKEAKFGMFIHYGLFSLTE
GYWGDIHSKPAEWVQLRAKIRPDEYAKLADKFTAENFDADFITDLAVEAGMKYINITTRH
HDGFCLFDSKYTDFKSTNSPAKRDLVAELAEQFHKKGLGIFFYYSHGRDWKHPHAPNREE
WGGNPKPDYNPREESYKYGKEHNLQLYVEYMKNQITELLTNYGPIAGIWLDGRAVPNSRP
GKIQELKIQELYDHIHSLQPQVLVSYKQGMLGTEDFKAPERHFDGTSEVPLEICNTMQPY
AWGYDRDNNVGHKTAKEVMEMLAHTKEMKANLLLNIGPLPDGTVFPDDITILKEVGKRLK
Q

>WP_044202327.1 alpha-L-fucosidase [Echinicola pacifica]
MKRLNNVSCALMGIVIFCITISACSTRDQVPTYLKGYENTYAEDPREAALAWFRKAEFGMFIHYGLYSLA
EGYWGDIHSTPAEWVQLRAKIRPDEYAKLADQFTAKNFDADFITDLAVEAGMKYINITTRHHDGFSLFDT
KYSDFKSTNSAAKRDLIAELAEQCQEKGLGLFFYYSHGRDWKHPHSPDRDEWGGNPKPDYDPREESYKYG
EEKDLQLYVEFMKNQITELLTQYGPVAGIWLDGRAVPNSRPDLLPELKLQELYDHIHSLQPQVLVSYKQG
ILGTEDFKAPERDYEGDSDIPLEISNTMQPYAWGYDRDNDVGHKTADEVMQMLSDTKKVKANLLLNIGPL
PDGTVFPDDIKTLKEVGKRRRLN

>QDV65985.1 Alpha-L-fucosidase [Crateriforma conspicua]
MYSQKLNRRRVLQAAFAASAFSWGDRCTADETPADPPSYLAGMKTAFAKDPRGAAIEWFESAKFGLFLHY
GLYSLLGRGEWVQINEKIRVADYAKLADRFTAEKFDADFITDLALDAQMKYINITTRHHDSFCLFDSKYT
EFKSTNTPAKRDLVAELAEQCQAKGLGFFLYYSHGRDWRHPHAPNNWGWGGSARPKYDPPETHYVQGKTH
DLQIYVEFMKNQVTELLTNYGPIAGIWLDGIGVPKSRQAKIEQFKTQELYEHIWSLQPQVLVSYKQGLLG
NEDFKAPERNWKGESDVPLELCDTLQPHGWGYKESDNGKHKSADQVMQMLDNASQIPANLLLNTGPLPDG
SIHPDDVATLREVGRRLR

>UMB53757.1 alpha-L-fucosidase [Lutibacter sp. A64]
MDRRNFITLSLLASAGAMLYTGCSNIIGNSIPPYLKDYEDLYNQDPRKAAVEWFKEARYGMFIHYGLYSL
LGRHEWVMHNEKIHVAEYAKLKDKFTAEKFDADFITDLALEAGMKYINLTTRHHDSFCLWDTKFTDFNSV
NSPAKRDLVAELSEQCNKKGLAFFLYYSHGRDWRHPHAPNNDKWKGAARPDYETKEPFYKYGEEHDLNIY
LEFMSNQVNELLENYDNIAGIWLDGFATPASGDRSLFKCQDLYDLIHSKQPQTLVSYKQGMLGTEDFLAP
ERKYKKGQKIEKPLEICDHLQRKGWGYLSSEDGNHKSKEEVIKMLKRANEYPANLLLNTGPLPSGEMHPE
DVKVLREVGQEIKSKGWEALLKEV

>QWG05555.1 alpha-L-fucosidase [Flammeovirga yaeyamensis]
MPSCMSNNGDKQQSQMPDFMKGYEELYQKDPRQAAIKCFEESKYGMFIHYGLYSLLGRHEWVQIKEKIHV
AEYAKLMDRFTADKFDADFITDLALEAEMKYINLTTRHHDSFCLWDTKYTDFKSTNSPAKRDLVAELYEQ
CNQKGLALHLYYSHGRDWRHPHAPNNDKWGGHARPEFDVQEPFYKYGEEHDLNLYVEFLYNQVAELIDMF
PNIASIWLDGHGVPKSGDHTQFKCQELYDMIHQKQPHMLVSYKQGLLGTEDFLAPERKYKKNGKPEKPLE
ICDHLQRKGWGYLASEDGNHKSKKEVIKMLKKANSYPANLLLNTGPYGSGEMHPEDVKVLREVGEEIRSK
GWNGVLG
