# Supplementary material for: Exploring the sequence-function space of microbial fucosidases
Source: Commun Chem. 2024 Jun 18;7:137. doi: 10.1038/s42004-024-01212-4 (PMC11189522; doi:10.1038/s42004-024-01212-4)
Supplement: Supplementary file 7 — Supplementary data 5 [file 42004_2024_1212_MOESM7_ESM.zip › supplementary file 4/cluster_21.fasta]

>A0A0P0CGR0 21|Algibacter alginicilyticus.|PF01120,PF16757
MKTKFLFLTVIMSLILLACKSEVKKEEIVQLPYDGSWESLQKMPVPNWFNDGKIGIFIHWGPYSVIGHRKGGRGYAEHTP
KLIYKDSSYYYPYLRERWGAAPPEFGYKDIIPEFKAEKWNPEEWAELFAEVGAKYVVLTAEHHDGWANWDSDLTPWNTVD
KGPKRDLVGDLGKAVKAQGLKYAPSYHRERHTSFFTKQQYKVHAKAQDDILEEIKRNPEAESLYGPFGFSKEAVNEYVAR
WKEIQDKYQPDFLWIDDIPIFTRDGNNTQVEPKVFKPEIQYYYDQCRLMITDFMNNGAQNNQEVYVNNKGKNRNWPDGIG
CLEKDNLKLKVIGPKWQSCTTFGTSFGYLENDTYKTVESVIHEMVEVISRNGNFLINIGPKADGTIVPEQEERLRAMGKW
LATNGAAIYGTRYWKENHQKKGNLAFTTKGTTLYAIALDKPVNPILIEATKGWTNKEVKSVKLLGTDAEVSWNVTTNGLE
IIPPSDLGKSEYAWSFEIETNTNQHTPNAIQNDASKALEGTKKVDLDGNH
>A0A517N1E8 21|Adhaeretor mobilis.|PF01120
MNKITLSLICLLAFSQSASPLETHAFESNAGAKKQPYDGSWESLQKMPVPAWFDDGKIGIFIHWGPYSAIGYRKGGGYAE
HVPKLFYADPKNYYPYMKQRWGAHPPEFGYKDIIPEFTAENWDPDAWAELFEEVGAKYVVLTAEHHDGWANWDSDLTPWN
AVDKGPHRDLVGDLGKAVRKRGLKYAPSYHRERHTGFFAMEKYVVHSEPRPDIAEEIRRVPEAAMLYGPEFSYSKAFVDD
YVARWKEIQAKYHPDMLWVDDFPIYTRDGNRVRNGKAKPEIKYLDDQVRGMITDFMNDGAARGQEVYCNNKGGNRNWPDG
VGCLEKDNLKLKVIGPKWQSCTTFGSSFGYKKGDRYKTVESVIHEMIEVVSRNGNFLINIGPKGDGTLVPEQVERLQAMG
NWLKINGDAIYGSRYWKVNNQEKGHLAFTTREKNLYAISLEKPVVPFTIAATSGWTADQIKSVKLLGAESEVSWKITPDG
LRITPPSDLGASQHAWAFEIVTTEEQHHANAIQSNAVTALKGTKKVDLEGNVVGKPKKK
>A0A518DBJ9 21|Pirellulimonas nuda.|PF00884,PF01120
MFYRLGGLSALAIVALATTDSSAADRPNVVLLLTDDQGYGDLGCHGNPVLRTPNIDALYRDSIRFTDFHVSPFCTPTRAA
LMTGNHPGYTGAFRTSSGRTMMHRDEVTIADLFADAGYTTGMVGKWHLGDNAPHRPQDRGFQDVVWHRCGGVGQASDYWG
NDYFDDTYERNGQPERFEGYCTDVWFREATRFIEQNQDKPFFLYLATNAPHSPYLVPKEWATPYVRNRNVANANFYGMIA
NIDHNLAMLRERLSDLGLAENTILIFMTDNGTAAGGDFRGLDSEPTVGFNAGMRGKKASVYEGGHRVPFFIHWPKGGLNG
GRDIDTLAAHIDVLPTLSDLCGIAVPDDDRPDGVSLKPLLSGSEEAFQRDHHVLQYHGGPGAETLPSKPYEFSVVMTERW
RLVNSNGQRLYDIEADPAQRNDVAKEHPDVVDDLRERYQPFWARVSPRLTPVRIDIGNPAESPTVLSSQDWYMPAGNSPW
NFNMIKKLPKVTGPWMLQVQKAGQYRITLRQFPREANKPVVAERAKIEIAGQAVEQPVQASSRGVVFELDLPAGPTELLT
QLIDVNGEAGGAYFTEVEALGSDPVSDHKAPRPQYDGSWRSLQEMPVPAWFDDGKIGIFIHWGPYSAIGYRKGDRGYAEH
VPKMLYQDREHYYPYMKDRWGATPPEFGYKDIVGEFKAENWDPDQWAKLFDEVGAKYVVLTAEHHDGWANWDSDLTPWNA
VDMGPKRDLVGDLGRAVRKRGLKFAPSYHRERHTGFFAKEMYVVHSEPRPDIIEEIRRVPAAASLYGPFSYDKAFVDDYV
ARWKEIQTKYQPDFLWVDDFPIYTRDGNQVRSGKMKPEIKYLDDQARGMITDFMNDAAARQREVYCNNKGANRNWPDGVG
CLEKDNLKLEVIGPKWQSCTTFGTSFGYLAAEDDPDYRHKKKSVEEVIHEMVEVISRNGNFLINIGPRADGTIPAWQVER
LRAMGDWLKINGRAIYGTRYWKVNQQADGRLAFTAKGKNLYAIALTKPTHPLTIEASAGWKDGAVKSVRLLGSASAVEWK
LTPTGLQITPPRDLGQSTHAWAFEIETDREQHEPNVIQRNASKALRGTKKVDLEGNSTQ
>A0A518HJZ0 21|Stieleria neptunia.|PF01120
MSQTSRTILFVVLASVCFQTKVMMAAEPRYDGTWESLQTMPVPAWFDDGKIGIFIHWGPYSAIGYRKGNRGYAEHVPKLL
YEDSAHYYPYMKQRWGATPPEFGYKDILPEFKAEKWDPDAWAELFDDVGARYVVLTAEHHDGWANWDSDLTPWNAVRMGP
KRDLVGELGQAVRKRGLKYAPSYHRERHTGFFAKDKYVVHSEPRDDIAEEIRRVPEAASLYGPFHYDKAFVDDYVARWKE
IQEKYHPDFLWVDDFPIYTRDGNQVRNGKMKSEIKYFDDQVRLMITDFMNDAAARGQEVYCNNKGANRNWPDGVGCLEKD
NLKLKVIGPKWQSCTTFGTSFGYLKGDRYKTVEGVIHEMVEVVSRNGNFLINIGPKADGTLVAQQVERLRAMGDWLKING
DAIYGTRYWKVNAQENERLAFTTKGNTLYAIKLARPSAPFTIEATAGWQASDVNSVRLIGSKSAVDWSIGTEGLRITPPS
EVGTSQYAWAFEIVTNAPQHQPAAIVSDPEQALKRTRKVDLDGSGK
>A0A518L584 21|Planctomycetes bacterium TBK1r.|PF01120
MLQRVIFGFLSVAVAIGTECTCRAQSAPPSIRSSGVSPMPVLASDQAVTFTSEKAPNTDSLDAPYDGSWESLQRMPVPAW
FDDGKIGIFIHWGPYSVIGHRKGGRGYAEHVPKMIYEDPAHYYPYMKQRWGRTPPEFGYKDIIPEFKAEKWNPDEWASLF
AKVGAKYVVLTAEHHDGWANWDSDLTPWNAVDRGPKRDLVGELGKAVRKRGLKYAPSYHRERHTGFFAKAKYAVHSEPRD
DIAEEMRRVPEAASLYGPFDYDKAFVDDYVARWKEIQDKYHPDFLWVDDFPIYTRDGNQVRKGKMKPEIKYFDDRVRGMI
TDFMNDAAGRGQDVYCNNKGANRNWPDGVGCLEKDNLKLKVIGPKWQSCTTFGTSFGYLEGDTYKTVESVLHEMIEVVSR
NGNFLINIGPKADGTIPKPQVERLHAMGDWLKINGDAIYGSRYWKVSEQKDQHLVFTTNGKKLYAIKLSKPESPFTITGT
AGWGGDQVKGVRLLGSDAGVAWEMTAQGVRITPPADLGPSQYAWSFEIATTDEQHHPNVIVTDAASALKGTKAVDLNGNA
DREEK
>A0A8A6LXU3 21|uncultured bacterium.|PF01120,PF16757
MFKKVISVIKLSVLLACSLNLQAADKPYDGSWQSLQQMPVPAWFDDGKIGIFIHWGPYSAIGYREGGKGYAEHVPKLLYS
DSEHYYPYMMKRWGAVPPEFGYKDIISEFKAEKWNPEEWAELFAEVGAKYVVMTAEHHDGWANWDSDLTPWNAADMGPKR
DLIGDLSKAVKKQGLKFAPSYHRERHQSFFAKKLYVVNAEPQDAILEEIKRVPEAASLYGPFGTTTEFVDSYVARWKEIQ
QKYQPDFLWMDDFPIYTRDGNNVRAGIAKPEVQYFDDRLRAMITDFMNDGAARGAEVYVNNKGKNRNWPDGVGNLEKDNL
KMSVIGPKWQSCTTFGTSFGYLENDTYKTVESVIHEMLEVISRNGNFLINIGPRADGTVPEPQVERLQAMGKWLKINADA
IYGSRYWKVPEQVDEHLVFTTNGKKLYAIKLKAPKNSFTITGTAGWDADQVKNVSLLGSDAEVTWKMTDKGLKITPPSNL
GQSQYAWSFEITTNTEQHHPNVIVLDVDKALKGTKKVDLDGNHF
>A0A8G1P6P6 21|Prolixibacteraceae bacterium.|PF01120
MSQLKKSMYGALSLALVFCFSCASKTAKKEKKEKTKTCCQETFKPTWESLAKAKPATWWESGKFGIFIHWGPYSVAGYKD
GNKGYAEAITNHMYQHPEKYVSFFKKKFGAAPPEFGYKDWVKLYTAENWNPKAWAELFKNSGARYVIPTGEHHDGFVNWD
SDLTEWCATKKGPKRDLIGDLAKAVRSEGLKFGISYHRERHPSRFTDGFKVHDKPFQQVAEEIKRDPSAADLYGPFDYSD
EFISDYVARWKEAEDKYQPDFMWIDDVPILYAAKGDPQVEKFENAYKKMISDYLNHAKEWGKEVYFNNKGKHRNFPEGVG
CDEMDNMAVDKIGAHWQNPATLGISYAYMQNEEIHDLYKTPEELVRLLVDVVSKNGNLLLNIGPRADGTIPEGMQRRLLA
MGKWLKHNGDAIYDTKPWKVYGEFTGDIIEEKEVHYNNHSMRIHEKEYRYTSKNNTIFVTSFQNDAQDIHLHELHSLDAA
KIKSVETMDGQELKWSIDDHALVIKPKKNNNFYLATVYKVNLNL

>Fp240_QTJ01949.1
MFKKVISVIKLSVLLACSLNLQAADKPYDGSWQSLQQMPVPAWFDDGKIGIFIHWGPYSA
IGYREGGKGYAEHVPKLLYSDSEHYYPYMMKRWGAVPPEFGYKDIISEFKAEKWNPEEWA
ELFAEVGAKYVVMTAEHHDGWANWDSDLTPWNAADMGPKRDLIGDLSKAVKKQGLKFAPS
YHRERHQSFFAKKLYVVNAEPQDAILEEIKRVPEAASLYGPFGTTTEFVDSYVARWKEIQ
QKYQPDFLWMDDFPIYTRDGNNVRAGIAKPEVQYFDDRLRAMITDFMNDGAARGAEVYVN
NKGKNRNWPDGVGNLEKDNLKMSVIGPKWQSCTTFGTSFGYLENDTYKTVESVIHEMLEV
ISRNGNFLINIGPRADGTVPEPQVERLQAMGKWLKINADAIYGSRYWKVPEQVDEHLVFT
TNGKKLYAIKLKAPKNSFTITGTAGWDADQVKNVSLLGSDAEVTWKMTDKGLKITPPSNL
GQSQYAWSFEITTNTEQHHPNVIVLDVDKALKGTKKVDLDGNHF

>QDV66019.1 Arylsulfatase [Crateriforma conspicua]
MTNKSAILAVFVLLGNCGAGGGICGEPTARPNVVFIFADDMGYGEIEALNPERSKIPTPALNQLAAEGKV
FTDAHTSSSVCSPSRYSLLTGRYSWRSRLQRGVLTGGGEPLIADDRVTLASLFRRQGYQTAIFGKWHLEY
HYQVPEGLKNVQPNQAESRYAAPVPVGTHIPDGPITRGFDTFLGFHHSRSMSSLVRDDRIIEEIDVVEML
PRLTEEVVQYIDAHASDSESGKPFFLYLPLNSPHSPIVPAAEWEGKGGMGPYSDFVAQTDGAVAEVLKAL
ERNHLSDDTIVIFSTDNGTSRIAKIPDLQAQGHFPSADFRGSKADLWEGGHRVPFIVRWPGVIKPSSTSD
QLVCLTDIMATFAEYFSVDLSDDVAEDSISFLNAMLDRPGKNVRTSVVHHSIAGHFSIRQGGWKLLLAPG
SGGWTAPVGVAAIKAGLPEMQLYRINEDFGERHNVIEQYPDKAKELLTLLESYVAKGRSTPGQPQSNDAE
IDLWKKTNWQPKRKKNAKSELVVSNAAKTGVAATGPMKRPYDGSWEALQKMPVPEWFDDGKIGIFIHWGP
YSEVGYRKGSRGYAEHVPKLLYEDPGHYYPYMQERWGEKPPEFGYKDIVPEFKAEKWDPDQWAQLFEEVG
AKYVVFTAEHHDGWANWDSDLTPWNAVEMGPKRDLVGDLGKALRQHGLKYAPSYHRERHTGFFAQEKYVV
HSEPREDIAEEIRRMPQAASLYGPFSYSKAFVDDYVARWKEIQEKYHPDMLWVDDFPIYTRDGNQVRSGR
MKPEIKYLDDQMRRMITDFMNDAADRGQQVYCNNKGGNPNWPAGVGCLEKDNLKLKVIGPKWQSCTTFGS
SFGYLEGDRYRTVESVIHELVEVVSRNGNFLINIGPKGDGTLVPEQVERLRAMGQWLKINGDAIYGSRYW
KVSDQGDERLVFTTKGNNLYAIKMEEPSEPFKIVGTAGWKSDEVRSVRLLGADANVSWSMTPQGLRIVPP
DDSGISRYAWAFEIVTIRNQHVPNVIQNDADEALKGTRKVDLEGHDLSEIQNLPGTSVVIETANSPEGFQ
KLVPKVCDAVITTNHMTSNDPVALLTDGKLEEGFGPVFKNGVRNGAYKLDLGAVHSISSITSWSHNQRGF
RGHQRIALFGSDASTDPGWDLRQFVPLGKIDTSGQAIGKFTAASLRSSDETTLGKFRWIVWAVAPITTTG
GGENTAFQELSVEFE

>UBM36931.1 alpha-L-fucosidase [Bremerella volcania]
MTNQLLKTYPLVFLAIVNVHATLAVAADKPNVIIVMTDDQGYGDLACHGNPILKTPNLDQLSAESVRFTD
FHVSPFCTPTRAALMTGNHPGYTGAYRTSSGRTMLHRDEKTIANLFADNGYATGMVGKWHLGDNAPHRPQ
DRGFQDVVWHRCGGIGQASDYWGNDYFDDTYERNGKFEQFEGYCTDVWFREGIRFIEENQGKPFLLYLPT
NAPHGPYRVPEQWAKPYIGNRNVANANFYGMIANIDHNIGLLREHLKKLGLAENTILIFMTDNGTAAGAK
FDGLDSQPLVGFNAGMRGKKSSVFEGGHRVPFFIHWPRGGLDGGKDIDTLAAHIDILPTLADLCGISVPK
DYKPDGISLKPMLYESNPKWGRDHHIIQYHGGAGATSLPSEPWEYTVVLTERWRLVNSGKQTLYDIQADP
GQQHNLSDKHPEAIEQLRDYYHPFWEKVSPRLTPVRIDIGNPTDNPTVLTSQDWYMPTGNPPWNFGTIKK
RPKVTGPWMLQVHKSGRYRITLRQLPKEADAIVVAQNAKIEIAGKSLSKPVEAGSKGVEFELDLPAGPTH
LVTYLYDEDGNAGGAYFTEVEALGKEPEGPQTNNPPYDGTWQSLQKMPVPAWFDDGKIGIFIHWGPYSVI
GYRKGDRGYAEHVPKMLYEDPAHYYPYLKQRWGATPPEFGYKDIISQFTAEHWDPDQWAALFEEVGARYV
VMTAEHHDGWANWDSELTPWNAVDKGPKRDLVGDLGKAVRKRGLKYAPSYHRERHTGFFAKEKYVVRSEP
RSDIAEEIRRVPEAKLLYGPFEYDKAFVDDYVARWNEIQNKYHPDFLWVDDFPIYTRDGNRVREGKMKPE
IKYLDDQVRGMIADFMNDAAARGQEVYCNNKGGNRNWPDGVGCLEKDNLKLKVIGPKWQSCTTFGSSFGY
LAAEEDPNYPHRKRSVEQVIHEMVEVVSRNGNFLINIGPRADGTIPDWQVERLRAMGDWLKINGDAIYGT
RYWKVNSQEDEHLAFTTKGKTLYAIKLTTPNEPFTIKDTAGWKTTNIKSVRLLGSPAKVNWSVSEKGLRI
EPPKVLGETQFAWSFEIVTDENQHKPTAIVSDASQALKRTDKVNLDGNTQ

>UXX79806.1 alpha-L-fucosidase [Reichenbachiella sp. Wsw4-B4]
MKFIEKGIVVCCMLAMLACGDQSKKEENSKPSPESNTYTYDWESLRKAPVPEWFDQAKFGIFIHWGPYAV
PGWSDEKTYSEWYSTRMYCDSSYRAYHEKTYGPIADHGYKEFIPKFKGENFDANQWADILKASGARYVIP
TAEHHDGFAMYDSELTPWNSVNKGPGFDFIGLLGEAVRSKDMKFGCSYHRERHWSFYTDAMNTYKAVAEP
FDEIKVEIANDPESALLYGPFGLTEDFMKDYKARFLEICTKYQPDFMWIDDSPANSLFPEEKAVDLFINT
YHKEMIADYMNMANTWGKKVYFNNKKWKRFNYPEGIGVSEKDYLRLDEISEIKWQSSGGMAHSYGYDRTE
EDASKYKTVDQLVETLIDVVSKNGNFLLDIGPKPDGTITELQEQRLRGIGEWLSKYGEAIYGTSAWSTHG
YDNLRFTRKADALYVICLNNPDAAIQVTQTDALSKENVRSIEMIGHAGNAPEWNFNEQGLTITPPENYQK
DHAIVFKVNLINQ

>QZT38525.1 alpha-L-fucosidase [Prolixibacteraceae bacterium]
MSSMKTIVTSLMLASATMFSCASKKASETSKKQEKEAAYEATWESLAKAQPATWWEDGKFGIFIHWGPYS
VAGYKDRNKGYAEAITNDMYKRPERYEAFFQKKFGAAPPEFGYKDWVDLYRAENWDPQQWAELFKAAGAR
YVIPTGEHHDGFVNWDSDLTEWCATKKGPKRDLIGDLAKAVRAEGLKYGISYHRERHPSRFTASFKIHDE
PFSQVAEEIKNDPKAASLYGPFDYSDEFIADYVARWQEAEEKYQPDFMWIDDVPILYAAKGDPQVTKFEN
AYKKMIADYLNHAKKWGKEVYFNNKGKHPNFPAGVGCFEKDNMTVETIGDHWQNPATLGVSYAYMQNEEV
NDLYKTPAELIRLLVDVVSKNGNLLLNIGPRADGTIPEGMQRRLLAMGQWLKTNGDAIYGTTPWSSYGEY
FGDIIDEKDVHYNNHSMRIHQKEYRYTAKDHKIFVTSFQNDKDDLHLTKFKDFDTSTIKSIQTMDGENLK
WSKDSDGLIITPKADSDFYLASVYKITLK

>UMB62038.1 alpha-L-fucosidase [Lutibacter sp. A80]
MKIKKLYNICLVILCCMFFNSTSYAQEIKKPYDGSWESLQKMQVPAWFDDGKIGIFIHWGPYSVIGHRKG
NRGYAEHGPKILYEDPAYYYPYMKERWGANPPDFGYKDIIPEFKAENWNPEEWAELFAEVGAKYVVLTAE
HHDGWANWDSELTPWNSVDMGPKRDIVGDLGKAVRKKGLKYAPSYHRERHTGFFATQKYVVNGEPRPDIV
EEIKRVPKAASLYGPFTYSKEFVDDYVARWKEIQDKYQPDFLWIDDIPIFTRDGNNAAKAIFKPEIQYYY
DQLRLMITDFMNNGAAKGQEVYLNNKGGNRNWPDGVGALEKDNLRLKVIGPKWQSCTTFGTSFGYLAEEE
DSNYPFKKKSVSDVIHEMVEIISRNGNFLINIGPKGDGTIPEWQVERLKAMGKWLKINGEAIYGSRYWKI
THQDNENLSFTTNGKNLYAIKTTKPLNSFIIEGTKGWKKRTVKSVSLIGSESKVKWKMTSEGLSITPPKD
LGESMYAWSFKIVTKKEQYHPNVIQKDASKALKGTKKVDIDGFDRD
