# Supplementary material for: Exploring the sequence-function space of microbial fucosidases
Source: Commun Chem. 2024 Jun 18;7:137. doi: 10.1038/s42004-024-01212-4 (PMC11189522; doi:10.1038/s42004-024-01212-4)
Supplement: Supplementary file 7 — Supplementary data 5 [file 42004_2024_1212_MOESM7_ESM.zip › supplementary file 4/cluster_22.fasta]

>A0A5B9EJM3 22|Terriglobus albidus.|PF01120
MAGLAAPKFGFAQQTVSNQAYTGKAQPGDETRTQRLQWWHEAKFGMFIHFGVYSSIMRHEWNMENEAPPIEEYMAHAKSF
KPSRTGPRAWAKLAKRAGMKYMVLTTKHHEGFCNFDTKLTEYNAVKQGPGFDIVKEYVDAARAEGLRVGFYYSLMDWHHP
DGAHCATDEAARKRFVEYTHGLIHDILSNYGKIDVLWYDVPWPLDADGWESKRMNEMVFKLQPEIVVNNRNKLDGDFSTP
EQKIVAETGGRAWESCMTLNDSWGYQRADDAWKTSKTVVRNLISCARDGGNYLLNIGPKPDGSIPEESVRILTEVGDWMA
ANGESIYGSDPCQPRRSNYASFTRKGNTLYMHVHFWPGEYVSIGGLSVKVKSAKLLKGGKPVTFTQNEWHVKFTGLPEKA
PDSPVTTIAIECDGEPAQDNIRVRKEKPRAGV
>A0A7G8BK70 22|Alloacidobacterium dinghuense.|PF01120,PF10518
MGHSISRRDVLKGTGASLAALGVGSTLVRPVIAQEAAFTEATDKSQEATRAQRMQWWHAAKFGMFIHFGVYSTIGRHEWV
MEDEAWPIGPYTEHAAKFKPALNCPRAWAKLAMQAGMKYMVLTTKHHEGFCNFDTKLTDYCAPKQGPGRDIVREYVEAAR
GEGLHVGFYYSLMDWHHPDGARCATDEAARRRFVDYTHGLIREILTNYGKIDVLWYDVAWPLDAAGWESEKMNQMVFQLQ
PEIIVNNRNKLQGDFSTPEQHIVAETNGRAWESCMTLNDSWGYQRADDNWKSSRTIVRNLIQCVRDGGNYLLNIGPKPDG
SVPEESVRVLTEVGRWMEVNGDTIYKSDLCQVRRSNYASFTRTGDTLYMHVHFWPGDYVAISGLKAKVNSARLLKTGAEI
RFTQDEFQTKFTGLPEKAPDYPITTIAVECDSEPTQDTDFVRKNKPRASV
>A0A7L5A8L4 22|Granulicella sp. WH15.|PF01120
MLHDSISRRKFMLGIGASAALAPAAAMAQEAGAAPTGKQTDPAHETPEQRASRARRLAWWREAKFGMFIHWGLYSIIGHQ
EWVLESEGVPIPQYEILARHFKPKPGAAREWARLAKRAGQKYMVLTTKHHEGFCLWDTKLTDYNAMKQGPGRDLVREFVD
AARAEGLRVGFYYSLMDWHHPDGAKCETDEEARKRFVAYTHGLIRELLTNYGKIDILWYDVDKPLTSAQWEAEKMNQMVF
DLQPEIIVNNRNGLAGDFSTPEHKIEAAQRAWESCDTMNLGWGYQKNDTEWKSPTRIVNDLTICAQQGGNYLLNIGPKPD
GSVPEESVRVLERVGQWLDVNGKAIYGTDGGASVSFGNYDNFTRKGNTLYIHVYFWPGGTPAAEWLTYYQPGTVVSVGGV
KAKALSARLLKTGEPVQFTQDDIHLCLTGLPATAPDDPVTVIEVECDRPPVVDHHLIRPMWQRYKVGISS
>A0A7S7SIV1 22|Paludibaculum fermentans.|PF01120
MIHPGFSRRQYLKLVSAAPAASALAMQPTSEADRERRMKWWHEARFGMFIHWGLYSVLGRHEWAMEQEGIPVAEYEKLAT
QFKPKPTPAKEWAALAKKAGMKYMVMTTKHHEGFCHFNTSTTKYCAPKTAAGRDLVKEYVDAVRAEGLRVGFYFSLMDWH
HPDGARCVKDEQARRRFVDYVHTQARELMTNYGKIDVLWYDVPWPLTAEGWESEKMNAMVRKLQPDIIMNNRSKVPEDFD
TPEQRIEASKGRNWEACMTMNDSWGYHKADDNWKSPKACVRNLLTCARQGGNYLLNIGPTADGSIPPESVKILTAVGAWT
AKNGAAVYGTDPCSVSRSNYMSFTRKGNTLFANVHFWPGSEVAIGGLRSKVLSAKLLATGAPVKFEQEEFRVKFTGLPVN
APDSPITTIAVECDGEPKQDMNRVREERPRLQA
>A0A7U4J9H7 22|Sphingomonas hengshuiensis.|PF01120
MDHRVARRGFLSGATGAAVALPFGASALPQEHGAPQTSGGPALLAYQERTRADRMRWWHEARFGMFIHWGLYSVLGRQEW
VLESEGIPIPDYERLARHFQPRPGCAREWARLAKRAGQKYMVLTAKHHEGFCLWDSKLTDYNAAKQGPRRDLVREFVEAA
RAEGLRVGLYYSLMDWHHPDGETCATDPAARERFVAYTHGLLRELLTNYGTIDILWYDVTLPLSPEQWRADAMNAMVFDL
QPQIVVNNRNGLPGDFSTPEHKVAADKRAWETCETMNLGWGYQRADDEWKSTKRIVNDLTLCVQQGGNYLLNIGPDAAGD
VPAESVRVLGEVGAWLKTNGAAIYGARGRAADAFGNYTNFTAAGNTLYVHVYFWPSRTPDAVARAFPGRETVVAVGGVRA
KALSARLLKTGEAVRFTQDAVSLRLTGLPEAAPDSPTTVIAVECDGPAFVDHHLIRPEWKRYGVGTVD
>E8V1B6 22|Terriglobus saanensis (strain ATCC BAA-1853 / DSM 23119 / SP1PR4)|PF01120
MLLGAGAAAASLALETPLASAEAMGQYTNGGAATEDQARRMAWWHAAKFGMFIHFGLYSAHARHEWAMEEEAIPVVQYQT
YTQIFHPKPGAPAAWAKLAKAAGMKYVVLTTKHHEGFCNWDTKLTNYNAVNLGPKRDIIREYVEACRAEGLHVGFYYSLM
DWHHPDGAKCATDEAARKRFVDYTHGLIRELLTNYGKIDVLWYDVNWPLDAKGWESERMNKMVFELQPEIIVNNRNDLPG
DFSTPEQRIVAEKGGRPWESCMTLNDSWGYQAADDNWKSARTVIRNLITCSRDGGNYLLNIGPRGTDGSIPEESVRILTE
VGKWMQTSGDCIYHNPDTCQPRSSEYASFTRRGNQLQMHVHFWPGTDVSISGLKNKVLSAKILKTGANVTVTQDGFRTHL
TGLPEHAPDTPVTTIVLECDGVPMQDTDYVRREKPRAGVGI
>F3ZVQ4 22|Mahella australiensis (strain DSM 15567 / CIP 107919 / 50-1 BON)|PF01120
MAKLMSKKEYEERTALTRDKRMAWWREARFGMFIHYGLYALIGRNEWAMSLENYPIEEYEKLAREFNPKPGAPREWARLA
KEAGMKYMVLTTRHHEGFSLWDSKVNPYNAVQMGPKRDIVKEYVDACREFGLRIGFYFSLMDWHHTDSWRCAFDPDARKR
FLDYIQGMLRELMTQYGKIDILWYDVPAPMEHWEGWDSLKMNLMVRELQPDIIINNRSRLDEDFGTPEGHITAMDRDWEA
CMTFNDISWGYVDSNQAKPYSYTPQQIVKMLAQVSHDGGNLLLNIGPAPDGSVPQEAVEPLTSVGKWLGQNGEAAYGKLD
KLDRSNPSGVGSISVKGNKVYYWNWIWPMQGEMALGGFMTP
>F5YG56 22|Leadbettera azotonutricia (strain ATCC BAA-888 / DSM 13862 / ZAS-9)|PF01120
MAKLLSKPEYEASTAKSRDKRMAWWREARFGMFVHFGLYTVLGRHEWAMAIENWPVQEYEKLADKFLPKPGAPKEWARLA
KAAGMKYMVLTTRHHEGFSLWDSKANPYNSVNYGPKRDIVKEFVEACREQGLRIGFYSSCMDWHHPDGGAAAYDSAARKR
FNDYIYALNEELLTQYGKIDILWYDVPEPMNNWEGWNSLEMNQRLRKLQPGLIIDNRSRLDEDFGTPEEHVTAEKDRDWE
ACMTFNGLSWGYVDAAQVEPYSYNAQRILRMLATCAHGGGNLLLNIGPAPDGSVPPEAIGPLATVGKWLAKYGECAYGKM
NKVTETWGYGSGICSVSIKGNTAYLWNWIWSKSGDFVVGGFTTKLKSAKILGTGASLKFTQEKYRIIFSGVPKEPQDKIA
GVAVIALEFEGKPKYVRFAARPPLNQGKIFS
>G8NVJ2 22|Granulicella mallensis (strain ATCC BAA-1857 / DSM 23137 / MP5ACTX8)|PF01120
MDHISRRSMLVGTGAALASAVMGANAQTKAASAPQACPAHPAPASSPAPTADQARRLKWWKEARYGLFIHYGLYSLHGRQ
EWAVEKEAIPWSEYESLARRFSPKPGVAKEWVRIAQASGARYMVVTAKHHEGFCNFDTKLTDFNSMKQGPKRDLVREYVE
AAREAGMPVGIYYSLMDWHHPDGERSSVDEAARKRFIEYTFGLIRELLTNYGKIDILWYDGGMPLEAEGWEAERMNKMVF
ALQPDIVVNGRNHASGDFSTPEQSIIAANNGRAWESCMTLNESWGYDAADDEWKSPRTHLRNLITCARDQGNFLINVGPT
ADGTFPEPAVRILTEVGDWLKGNGEAIFNTDPCQPWRPSYAMFTRRANTLYMHVHFWPGSDVSLSGLQTKVKSVRLLKSS
TSLAFTQDAWRVHITGLPAEVPDHPITTLVLECESEPRMNLDHELRLAKPRLGVNVTL
>G8NXW4 22|Granulicella mallensis (strain ATCC BAA-1857 / DSM 23137 / MP5ACTX8)|PF01120
MATNAMNLSRRNMLLGTGAAVAALGVSPLALAQKTKSMSERNPEPVPPTPDQIRRMKWWHEAKFGMFIHFGLYSQHARHE
WAMEDEAIPFDEYTPLSKVFDPAPGSARGWAKLAKAAGMKYMVLTTKHHEGFCNFDTKLTDYCATKQGPGRDIVREYVDA
ARAEGLHVGFYYSLMDWHHPDGARCATDEAARKRFVAYTHGLIRELLTNYGKIDILWYDVAWPLDADGWESERMNKMVFE
LQPDIIVNNRNQLLGDFSTPEQHIAAENNGRAWESCMTLNDSWGFQRADDNWKTSKTIVRNLITCARDGGNYLLNIGPQP
DGAVPEESVRVLTEVGQWMAVNGETIYKSDPCQPRRSEYASFTRTGNTLYMHVNFWPGEDVAISGLRVKVKSARLLKTNQ
EVKFSQDPYRVHLTGLPMDAPDSPVTTIALECDGEPRQDTDFVRKNKPRGGM
>Q01YU1 22|Solibacter usitatus (strain Ellin6076)|PF01120
MTRRESLQLMAAGAAASSAIRTLTAAGGDADREARMKWWHEARFGMFIHWGLYSVLGRHEWAMENEGIPVAEYEQIAKRF
KPKPNAARDWAKLAKAAGQKYMVMTTKHHEGFCHFDSKLTDYCAPKQGPGRDLVREYVDAARAEGLRVGFYYSLMDWHHP
DGARCATDEAARVRFVNYIHGQIRELLTNYGKIDILWYDVAWPLDARGWESEKMNAMVYQLQPGIIVNGRNKLPGDFATP
EQKIEATKGAWESCMTMNGSWGYQRADNDWKTPKTIVRNLITCAHDTGNYLLNIGPKADGSVPEESVKIMTQVGEWMSKS
GKSIYDTDVCQPRRSAFASFTRKGNTLYMHVHYWPGETVALAGLMNKVQSAHLLASGRAVKFEQDRFRVRFTGLPENAPD
NPVTTLAIECDGEPRQDTDFVRKEHLRDKA
>W0AN24 22|Sphingomonas sanxanigenens DSM 19645 = NX02.|PF01120
MIEGGDIMDHRIDRRGMMGATGIGLLALATPRADAQEKDGGSGATASARLAIQERTRERRMRWWHDAKFGMFIHYGLYSL
IGHQEWVMESEGIPIPDYEKLARHFMPKPGAAREWARLAKRAGQRYMVLTTKHHEGFCLWDTKQTDYNSAQQAAKRDIVR
EFVDAARAEGLRVGFYYSLMDWHHPDGARCKDDPAARDRFVAFAHAQIRELLTHYGKIDILWYDVDWPLTPDQWRAGDMN
RMVFELQPDIIVNNRNGLDGDFSTPEHRVAAAERAWETCETMNLGWGYQRSDDEWKSTRRIVNDLTLCVQQGGNFLLNIG
PQADGTVPQASVETLERVGNWLETNGAAIYDSDGRAAGAFGNYTNFTKAGNTLYIHVYFWPSKSPAAQWLDALAQETVVA
VGGVRCKALSARLLKTGQPVKFEQDDIALRFTGLPEQAPDDPTTVIEVTCEGTPYVRHHLIRPEWPRYGVNVGGKRSV
