# Supplementary material for: Exploring the sequence-function space of microbial fucosidases
Source: Commun Chem. 2024 Jun 18;7:137. doi: 10.1038/s42004-024-01212-4 (PMC11189522; doi:10.1038/s42004-024-01212-4)
Supplement: Supplementary file 7 — Supplementary data 5 [file 42004_2024_1212_MOESM7_ESM.zip › supplementary file 4/cluster_23.fasta]

>A0A0X8JF71 23|Actinomyces radicidentis.|PF01120
MSEDNLTPAALEAAGALGGSPDPGYTWPIEPEVRANLEAWRDMKFGVIIHWGIYSAIGQGGSWSLHRDDLGWFTDPPADW
NGTDAAYQDWYYDQARTFVGEEFDASEWARLCADAGMRYCVFTTKHHDGFCMYDSHYTNLKSTSESSGLRRDVLREVCDA
FREEGLTMGAYFSLADWSRAEYWDRALPIRDRFHNYDIAARPRAWERFKDFTRDQLEEVVEGYGPFNMVWLDAGWVREPH
EPIGMEKIAATLRAHDPGLMIVHREVHGPFENYRTPEQEIPDDILHYPWESCMTLQREWCAMSRDEASKPVEEIVANLVR
IVARGGNYLLGIGLDATGHMPDSVRDSLERIGTWMTACGEGVYGTRVPEDPPQVESLDGAISWYLTEKPQEAGTALYAFG
IPAEGRELDATSLRVDRPVGAVTLLGSDGRSLALDESSGRIEVPASPTQGAVGLRIELA
>A0A1D8B4H3 23|Pauljensenia hongkongensis.|PF01120
MTDRLTDEFAPDALEAAGALGGAEDPGYTYPDDPRTARALEHWRDLKVGVIIHWGIFSHIGQDGSWSLHRTRLGGFTDAP
QGWQGTDAEYHSWYCDQARSFTGEDFDAAEWASACARAGMRYAVFTTKHHDGFAMYDTAYSNFKSTSEESGLGRDIVREV
FDAFRGAGMETGVYFSKADWNHPGYWDRSRPITDRYHNYDIASHEAKWESFVTYTKNQIEELLTGYGDVNVLWLDAGWVR
SPEEPIGMDAIAEAARRLQPSILVVDREVHGPNENYRTPEQEIPDSVLDHPWESCITMTRGWCSMRPDEAIKPMRRIVSN
LLAIVSRGGNYLIGIGPDGSGRMSKWVRRGLDELGGFLEANGPGIFATRPWEHGERVRGADDWSWWTTRAAPSAPGGPGT
VYLFGMGPADGAGAGSLEERTFAAPGTSATWVEVPAPVAHARLLGSGEPVEVEAQGEGARLRVPATGLAYAVG
>A0A220UBJ4 23|Brachybacterium avium.|PF01120
MAAHDFTADNLEAAGALGGSPDPGYIRPEAPRTLAALEHWQDLKVGVIIHWGLYSAIGQGGSWSLHRERLGDFTDPPADF
TGTDAEYHDWYYDQRRTFHGKEFDPQDWARSCAEAGMRYLVFTTKHHDGFAMYDTAYSNLKSTAEDSALGRDIFGETVEA
FQGAGLETGAYFSKADWAHPGYWDRALPVTDRFHNFDIAERPRAWEQFVEFTHAQIDELLTRYGKMNVLWLDAGWVREPV
EPIDIDRIADRARELQPDILVVDREVHGPHENYRTPEQTLPEDDPGHPWESCITMTRSWCSLERDDPAKPIEEILGNLLK
IVSRGGNYLIGIGPDAEGRMSSSVRERLEEFGSWMQVCGEGIYGTRGASEVSGVAGGGLEWFHTRKDSTLYAFALLQDGP
LTHGERSRADGDESAAVTLTLPAGAKTARLLGGEELAIRADADSNPTVMLAESPTAHAVGLAVEL
>A0A220UED0 23|Brachybacterium avium.|PF01120
MSDVHPPREETDDFTPDGLEAAGAGGPVQDTGYVRPTDPRTLAALEHWQDLKFGLIVHWGLYTHLGQAGSWSLCRENLAP
FMAMNEDFHGTEAEWNTHYYESRHTFSGQDYDPREWALAAREAGMKYLVLTTKHHDGFAMFDTKYSSLKSTAEDCGLGRD
VVRETFDAFREQGLETGVYFSKPDWAHPSYWDKGREITDRWSNVDPETEPEHWRPFVEHTHRQVEELLTEYGEVNVLWLD
GGWCRAPREPIAMDALADRARELQPDILVVDRTVHGRNENYRTPEQELPEVRLPYPWESCITFTRAWCSFAPEERTKPVG
DAIANLITIIARGGNYLLGVGPDATGAMSSHIKRGLQAIGTWVAAHGSAIYGTRALEAEPRLQGAAAQEQWFTTGSDGAL
NLFFLPEDIRGLDRDHPARLLPAGELRISSAELPTGLLTARVLDGGAEVPVTRDGADAVLQLPAVPVRFAACVRIEGERS
>A0A8D5MDI4 23|Cutibacterium avidum.|PF01120
MTNDDLAPAELEAAGALGGSPDPGYQWPTDPLVAENLRKWQDLTFGVIIHWGIYTAIGKGGSWSLHRGDLGWFTDKATGF
PGDPDDDSGYQDWYYDQARTFTGRDFNASQWARACADAGMTYCIFTTKHHDGFCMYDSAYTNLKSTSESAGLHRDVFREV
VDAYRAVGMETGVYFSKADWSHPCYWDRSRPIHDRFHNYDIAAQPHRWQRFVEFTQDQIAELLENYGPMNVLWLDAGWVR
DPEEPIDIDAIAARARRIQPGILVVDRAVHGPHENYRTPEQEIPDEVLDHPWESCMTLTKEWCSLSPDDPAKPTSQIIAN
LIRIVARGGNYLLGIGPDATGRMPDSVRTGLAEIGEWMAVCSEGIMASHPIRSGMRATGEHLDWYLTTKDSRLFAWGVAD
AEEVGADRLVVDGCHRSARVLGGPTLSTRVEDGRTVIDVPPAPTRHAVGLELLTD
>D7BMU6 23|Arcanobacterium haemolyticum (strain ATCC 9345 / DSM 20595 / CCUG 17215 /LMG 16163 / NBRC 15585 / NCTC 8452 / 11018)|PF01120
MADFDFTPDNLEAAGALSPTFDPGYEYPDDPQIGASLEHWRDLKFGVIIHWGIYTAIGQAGSWSLHRDRLGEFTDPPDDF
VGSDADYHRWYYEQRHSFVGDDFDADRWATLCADAGMKYVVFTTKHHDGFAMYDTALSNMKSTAEDCPLSRDIFGEVTSA
FRAHGMETGVYFSKADWARPDYWDLARPLHDRFANYDTKEESGRWDRFVDFSHAQIAELLSNYGPMNVLWLDAGWVRAPR
EDFKIDQLAALARSIQPGILIVDREVHGPHENYRTPEQELPDRYVDYPWESCMTWTRTWCSTMKDEPARPTWEIVANLLR
IVARGGNYLVGFGPDSSGALSVHVERGLRELGGWMCNHGEGIYGTRALAAPPRVVQKSGADHDWFVVEKSDTLYLYGVPS
DGACSAASVMIDVDVAEASILGGGVAQIDIDRGVSVLHLVPEENEMGYVVKLTRR
>C11_AEW80941.1
MTDNADLDPAELEAAGALGGSEDPGYQWPTDPLVVKNLKHWQDLTFGVIVHWGIYSAIGQ
GGSWSLHRDDLGWFTDKAPQFPGDPNDDAGYQDWYYDQAKTFRGEDFDASEWAHACADAG
MTYCVFTTKHHDGFCMYDSGYTNLKATSESSGLRRDILREVVDAFRGAGLETGAYFSKAD
WSHACYWDRSKRIHDRFHNYDLEAQPERWQRFVDFTMDQITEILSNYGPMNVLWLDAGWV
STPEEPIGIDDIATRAREIQPGIIVVDRAVHGPHENYRTPEQEIPEDILDYPWEACLTLT
KEWCSLSPDDPAKPTSLIIANLIKIVSRGGNYLLGIGPDATGHMPDSVRRGLREIGGWMD
VCGEGIMAARPADPEISAQGDNLEWYLTTKDSHLFAWGVANEDVVGADRLVVEGEYRQAR
VLGGPVLETQTRDGRTVIEVPASPTQYAIGLELIEH

>AEE71833.1 putative alpha-L-fucosidase [Cutibacterium acnes 266]
MTDNADLDPAELEAAGALGGSEDPGYQWPTDPLVVKNLKHWQDLTFGVIVHWGIYSAIGQGGSWSLHRDD
LGWFTDKAPQFPGDPNDDAGYQDWYYDQAKTFRGEDFDASEWAHACADAGMTYCVFTSKHHDGFCMYDSG
YTNLKATSESSGLRRDILREVVDAFRGAGLETGAYFSKADWSHACYWDRSKRIHDRFHNYDLEAQPERWQ
RFVDFTMDQITEILSNYGPMNVLWLDAGWVSTPEEPIGIDDIATRAREIQPGIIVVDRAVHGPHENYRTP
EQEIPEDILDYPWEACLTLTKEWCSLSPDDPAKPTSLIIANLIKIVSRGGNYLLGIGPDATGHMPDSVRR
GLREIGGWMDVCGEGIMAARPADPEISAQGDNLEWYLTAKDSHLFAWGVANEDVVGADRLVVEGEYRQAR
VLGGPVLETQTRDGRTVIEVPASPTQYAIGLELIEH

>QTF73452.1 alpha-L-fucosidase [Arthrobacter woluwensis]
MTEHTSSPLDEGHASLPTLKPSLAAGAVVDAHDPGYSFPADPLSRARLEDWQDHKFGIIMHWGIYTSQGL
GDSWTLCRSRDEEMMLLPPGFQGDDDAWEEQYKAARTAFTGQDYEPEDWAALARAAGAKYLVFTSKHHDG
FNMFDTAHSDFKVTAEDVPLGRDVLAETFEAFRSQGLETGVYFSKADWNHPGYWSPDGDTVDRFHNYDAE
ADPERWQSFVDFTHAQIDELLSGYGPINVLWLDAGWVFAPFEPIDIDRIAARARELQPGILVVDREVHGP
NEDYRTPEQRIPDHRPSYPWESCVTLSDNWTSLSPDEQAKDPREVVDMLVKVVARGGNLLLGVGPDPTGA
IPPSIREALEVIGTWLEEFGPALYGTRAVTEGLIPGNGLAESWDDGGTTWWLTETPADAGTPGRLHLITL
DGPTDGVRVPLTRKVAEVQVLGGATVADWTQDADGVLSVTLSESAEGLEGRPAAEGEATGKDSALGARGV
VVRFA

>USZ44391.1 alpha-L-fucosidase [Arthrobacter alpinus]
MTESTQTESIQNEATRAGTTQTDFTPDNLAAAGAIAGTPDPGYQWPVDPTTLAALEHWRSLKFGVIMHWG
LYATINQGGSWSLCRENAGDFMDPPADWTGSDDEYQEYYQKLRLEFAGRDYQAQDWAAACARAGMKYLVF
TSKHHDGFSMYDTAYSEYKVTSPEVPLQRDVLRETFDAFRGEGLETGVYFSKADWAHPDYWDPSHPVSDR
FHNYDLAANPEKWERFVDFTHQQIDELLSNYGDINVLWLDAGWVAEPAEPLRMDEIAENARRRQPSILVV
DREVHTANENFRTPEQEMPDETLDYPWESCITMTPSWCSMTVDEQVRPTHEIIRTLVSIVSRGGNYLLGI
GPDATGALSKHIVAGLGEVGDWMDINSVAIYATEPGETLLCSAPASGIEWRYTSTGTTVNAIGLMGEATE
VQEQEVYIATAGAVERVEILGVEEAPQWREAAGGIHVRLPRFQAHFAFTLAITPVAGQSWPGAQHS

>QWW19225.1 alpha-L-fucosidase [Schaalia sp. 19OD2882]
MSEDLSEEFRPDDLAAAGALEASPDPGYTWPSDPVTRRALEHWRDHKVGVIIHWGIYSSIGLDGSWSLHR
QHLGDFTDPPASWSGTDEDYHTWYCDQARTFTGVDFDADEWARACQEAGMRYVVFTTKHHDGFAMYDTDF
SNFKSTGEDAGLGRDIVREVFDAFRARGMETGVYFSKADWNHPGYWDRSKPLRDRFHNYDIAAHPAKWRS
FVDMTKNQIEELLTRYGPVNVLWLDAGWVCEPREPIDMDRIADRARALQPGILVVDREVHGRNEDYRTPE
QEVPDSVLDHPWESCITMTRGWCSMRRDDPIKPMRHIISNLLAIVSRGGNYLIGVGPDATGAMSVEVKKG
LAELGRWMRANGEGIHSTRALAEPLQVEGEDGWSWYATGTKEDCAHPGRIHLFGMPPAGREQAEASVPAT
HVEVALRVGGVRVLGAEDEDAASLTWQQGTRAGLTRIEVPDVGARHAVGLVIDQV
