# Supplementary material for: Exploring the sequence-function space of microbial fucosidases
Source: Commun Chem. 2024 Jun 18;7:137. doi: 10.1038/s42004-024-01212-4 (PMC11189522; doi:10.1038/s42004-024-01212-4)
Supplement: Supplementary file 7 — Supplementary data 5 [file 42004_2024_1212_MOESM7_ESM.zip › supplementary file 4/cluster_24.fasta]

>A0A1Y0N1C1 24|Polaribacter sp. SA4-12.|PF01120,PF16757
MRIKIKIVSFLFLLTVFGCNSTVQTVNKQEKYEPNWSSLRKHNTPEWLDGMKFGMYFHWGPQTVACELEDKKLNNLDAIE
YWTGEKFDAKVWVDLMENAGAQFGGPVAWHGSGLLNWDSDLTDWNSVNKGPKVDIYGSLATELRKRNMPVISSFHTGDFW
SRMWGPLSKKDSTYLNPYNDNSAYATSNNGRIASVIFDGWYDRISEAIGKYQPDMVWFDTGFGGTVDKELKKEMYKGRLL
SDQSNVHRGVPEYYQQKLISYYFNKGIDWGKEVEVIYKSHDIPAGIGMRDIENGNLKGLQYDPWIADIDMSHHVDWTATW
FYNPKNPIKDAGTLIDMLVDITSKNGRILLNVPPMADGSFSDSVKKELYAIGTWLKINGQAIYNTIPWIYYGEGPTELTL
TGHHAQGKHSGKFIPKYTSEDFRFTQNGKILYAICMEWPGESVAIKTLGSNGKLYPNTIKSISLIGSKETLSWAHTPDAL
VVQLPKQKPCEYAYVLKIERF
>A0A1Y1CLG0 24|Labilibaculum antarcticum.|PF01120
MKKITIPVLLLMVAVLISCSQKTTEKKQKSFENNWASLRNHQTPEWLADAKFGIYCHWGIQTLSYQKENENLSKDELIPL
FKGEKFDGDEWAKMFETAGAKFGGVIGWHGSDYKHWDSQYSDYNSFKMSPHIDIVGEVSKAVKKRGMKFLVSYHSIKDAD
WIDYAKEGVDKYDPDIFWVDASFGGTKGANHEKTLRKSKYIGESEKPSQVFNEKYQRSFITYFYNKAIEREKAVEFVYKS
NDIPPCVGMRDFENGILNETSYDVWMTDMDMSLPPDWATHGWFYREGVPLRSANTMVDMLMDVVSKNGVLLLNIPPLADG
SFPKEVRDNLTKMGDWLKKNGEAVYNTSPWFIYGEGPTEIPEGNYTFHHNNHFGQISYSKEDIRFTVNGDYLYATCLGKP
DGNLMIKALNSAFKLRKGDIRSVEHLGSGKSVEFDHNEKGLDLKLDNIALDEMANAFKIELNFDL
>A0A2K9PU33 24|Flavivirga eckloniae.|PF01120
MKKHFFYTNQLVCLSILLIVIIYSPYSHAQKKEGHYTSDWTSLRKHQTPQWLINSKFGIYCHWGIWTIKYKEGNENLSND
EAINLFTAKHFDANKWAGLFELAGAKFGGVIGWHGSNFLHWDSKFSNYNSYKLNPHIDIVGEVSKAVKAKGMKFLVSYHS
IDDDDWINFAKEGVDKYDPDIFWVDASFGGTKEGNFLKTLRNSKYIGQNTKSKPVFHEKYQRDFITYFYNQAIKNNKSVQ
FVYKSNDIPPGIGMRDLENGLLEQTPYDVWMTDMDMNVPLDWETHGWFYRESTPIRSTNELVDMLVDVVSKNGIFLLNIP
PLADGSFPKEVVENLTKLGEWLHVNGEAIYNTSPWFIFGEGPTIIPTDNYNSHHNNHFAKIQFTKEDIRYTINGDYLYLT
FLGKPKEGTVVKSLNTNFKLREGDINSIKHLGSNKKMTYKHSENGLEIKFKAEDLNDFANVFKIHLNY
>A0A2Z4IET6 24|Echinicola strongylocentroti.|PF01120
MAGIRGKIPTNQSGELYSRKMAKYGQNLNVMIKNTSIIILLFLSLSCTQNAAKKETENEDFPLYTPTWTSLQRHQTPQWL
KDAKFGIYTHFSLESMQFKEGNGNKYKHELIDEFTFENFDAKKWAELFERSGAKFAGPVAWHGSGMVHWDSDITKLDVVD
IGPKQDVTGLLKKEITKRNMKFLMSFHPGYWYNALLDNENPGREMPEFQELYGPAHDQAITRFTPWKDHVEKQSKYSASY
RNLWLKKMKEAVNKYSPDISWTDVSFGGTVWSHNVGKFKNGKAISDSLYFNGFDERRQRLYLSHFFNNALKHNKEVAFVY
KEHDISPGIGMRNFENGLIDKLAYDTWMTDIDICHPVSWWYKPNMDIKKADLLIDMLVDVTSKNRILLLNVPPKPDGTFA
QFIKDELYQVGDWLKLNGEAIYGTMPWSIYGEGPSILPQTGHYSEKKDNASYNELDFRFTQKDNLLYAICLGIPKGEVVI
HSLGSNARLYPGDILSIELLGSDAAIQYEHNPYDLTLQMPDDYHGNFACVFKIHRKP
>A0A3A9VFP6 24|Aquimarina sp. AD10.|PF01120,PF16757
MKQIFSITLVCISLIGYGQKKQDTYEPTWTSLQRHEIPQWLKDAKFGIYTHFSLESMRYIKGNENKYQHEMISDFKFENF
DAVEWAELFKKSGAKFAGPVSWHGSGMVHWDSDLTKLDVVDMGPKKDISALLKKEIIKRNMKFIMSFHSGYWYRAAIDRD
NPGRKDPNFYELYGPPHDEDVTDAIPWKNHIEKQSRYTEEHLDLWLSKMKEAVTKYSPDISWVDVSFGGTVRAHNINSFK
NGKVVSKEIYFNGVNESRQREYISHYFNTALKNNQEVAFVYKEHDVPPGIGMRNFENGLIDELTYDTWMTDIDICQPVSW
WYQEGMGIKDANLIIDILVDVTSKNGILLLNVPPKPDGAFADFIKKELYEIGDWLQINGEAIYETMPWSVYGEGPSFLPN
TGHYSEKKTNASYTSKDFRFTQKDNTLYAICLGIPKGEVTINSLGSYGRLYANDILSIELLGSDAKLKYQQNKHNLKIEM
PANFKGKHACVFKIQRKS
>A0A4P6PB62 24|Verrucomicrobia bacterium S94.|PF01120,PF16757
MNIKTVLSILICAATAGGETYKADWSSLRKHQTPEWMDGMKFGIYCHWGPQTIQLAEKLKGHEISRLEAFEMWRGEKFDA
AAWVDLFEKAGAQFAGPVAWHGSGILNWDSDFSDWTMAKRGPKIDMVGELVSELRKRDMKVLMSFHNNRSIWGQVSPENK
LVLDPAGEKDEPLYTANAGRRAEILLEGWFARMKEAIDKYEPDMVWVDTSYGGTVGSELQKRSVQGRHLPGKDNAIRTIP
EPWQQKHLAYFFNQAAADGREVEFIYKSFDIPPGIGMRDIENGSLIGLQYDPWMADINMAHHLEWGTPWFYNPDNPMKSA
NHLVDLLVDLTSKNGRLLLSVPPMADGSFSEDQVKQLTDLGDWLRLNGEAVYDTVPWSYFGEGPTEETSPGHHQHGTWDG
KDKNIPHWGAEDIRFTQKGKILYAIVLGWPGEELKVQVLGSAGKLHPGDIQSLELLGCEEALEWTQSPEALTVRFPKEKP
CDFAYVLKIRRK
>G0L1B6 24|Zobellia galactanivorans (strain DSM 12802 / CCUG 47099 / CIP 106680 /NCIMB 13871 / Dsij)|PF01120
MIMKKSIFKLLAILLWLPSFLSAQEKKYEPAWNSLQNHHTPEWLVNAKFGIYCHWGIQTISYEKGKENWSNEELLKQFKG
ENFNADEWAKLFETAGAKFGGVIGWHGSDLKHWDSDISDYNTAKVGPKIDIVGEVFKAVRKRNMKTLVSYHSIAGGEWVD
FAKEGVDKYDPDIFWVDASFGGTKGAHNKKVTRKSKFIGEGTLASPVFEDKYQREFISYFYNKAIERNKQVEFVYKSNDI
PPSVGMRDLENGILTETAYDVWMTDMDMNVPPDFPTHGWFYREQIPLRSTNELIDMLMDVISKNGILLLNIPPKADGTFP
KEVVDNLTRMGDWLNKNGEAVYNTAPWFIYGEGPTDIDEGNYTYHHNNHFAQIQYTKEDIRFTVKGNNLYATSLGKPDGD
LVIKSLNSNFKLRKGDIQKIVHLGTGKAVQFDHNENGLHLKLKGMVLDESANVFKILLK
>G0L1B9 24|Zobellia galactanivorans (strain DSM 12802 / CCUG 47099 / CIP 106680 /NCIMB 13871 / Dsij)|PF01120,PF16757
MKTLAPSFPFKLCPCLVFFVTSVIGFAQNPPKKNEKSAAPYQADWSSLQKHTTPDWLYGMKFGIYFHWGPQTVQVASKNP
EMTVLEAIDAWKGEKFDAKKWVDLIQDAGAQFGGPVAWHGSGIVNWDSDITDWNSVNKGPKVDLYGSLAKELRKRNMPII
SSFHTGDFWSRMWGRLSKDDPTYLNPHEDNSKYATANQGRIAEVIFKAWFDRISEAIDKYEPDMIWFDTGFGGTVKGELK
KYTDRGRLLPEGDNELISVPESYQQKLLSDYFNKGQELGKGVEVFYKTHDIPPGIGIRDIEDGNLLGMQYDPWMADINMQ
RHFEWRNTWFYNPVNKVKDAGTLVDMLIDMTSKNGRMLLNVPPKADGSFPEETKKELYAMGDCLKINGEAIYSTMPWIFF
GEGPTEVTNPGHHGQGKNHGELIPKYTSEDIRFTQKGKNLYAICMEWPGEEITIRTLGSKGKLYPNDIKSISMLGSRESI
KWEQKAEGLLVQFPKEKPCDFAYVLKIERH

>QVY66000.1 alpha-L-fucosidase [Polaribacter sp. Q13]
MNTKKYIIFLLIGVLSISCKVKNEQIAEASKEQYQANWTSLRKHQTPNWFDDLKFGIYCHWGPQTVEVMY
KKDEITRLQAIEKWKGDKFSAKNWVDVMQRTGAQFGGPVAWHGSGIVNWDSDITNWNSTKKGPKVDIYGS
LSKELHKRGMPVIASYHIGDFWSRMWGQISLENKSIIDPTQDNSKYAVSNNGRISDEIFDAWYARISESV
DKYQPDMIWFDTGFGGTVHKVLKKEMVNGRLLPNVSNKLISAPETYQQKMISYFFNKGLEWNKEVEVIYK
THDIPVGIGVRDIEDGNLLGLQYDPWMADVNMQRHFDWRATWFYNPLNKVKDAGMLVRYVSGYD
