# Supplementary material for: Exploring the sequence-function space of microbial fucosidases
Source: Commun Chem. 2024 Jun 18;7:137. doi: 10.1038/s42004-024-01212-4 (PMC11189522; doi:10.1038/s42004-024-01212-4)
Supplement: Supplementary file 7 — Supplementary data 5 [file 42004_2024_1212_MOESM7_ESM.zip › supplementary file 4/cluster_25.fasta]

>A0A068NNN7 25|Fimbriimonas ginsengisoli Gsoil 348.|PF01120
MGAAPFAFAMPLFGTGDDDTGFPHLAPRVPKTDLGISQLSEEQLRWLRHDKFGMFIHWGLYAGPGRGEWLMHNEAILPDA
YRRFAFPESGEEYFAADRFNPRAWARLAKDAGMKWMCLTTRHHDGYCLFDSPYPNAFTSQQTHHRDFVREYTNACRAEGV
RVGLYYSVLSWRYPGYYDVTGTDCKRNPFGYKTDPAHHENARLMKEENYANVRHLLSSYGHIDHIFWDGGWLGEQGSDAD
GAYFHESGHFLDAGNAWPVGERWRDHDSSGRALGIMGIVRKHQPHVATNPRFGWMGDYMDEEGGAPVRGPVRSTALYQKC
LTTAGAWGYDRGAIEGGHVMPPDMVIEYLVNCVVRDMVMLLNVGPDRHGEIPPAVATSLEKAGQWIRKAGEAIYGTRGGP
WQPVDRKLGYCYRGSTIFAHMLKGYEGDTLETPAGRTPRLLRARELFTNRLLPFEVQSDGVIRIHKIDRTVSPVDTIVAL
EFERQIAAK
>A0A2R4K1D5 25|Streptomyces sp. P3.|PF00754,PF01120,PF14200
MAAMTVAAVVTPALAGPAHAASTRPLPLPPLRIPKLDQGLEQQPDEKVQWLTDAKIGMFIHWGPYSGPAKGEWYMENAAI
TPENYRKYVTDATGEQFTGSAYNPADWAQLAKDMGARYTVLTTRHHDGFALWPSTHPNAWHAGQAPLQKDFVGQYITAVR
NAGLKVGLYFSPLNWRYPGYYDVRGTNCLPNAWGYTTDPTHKENARIMKNEVYQQVKELVTQYGKIDDIWWDGGWLGQQG
SDADAAFFWEPGKFRDTSNEWPVDAAYGDTDPATGKPLGLTGLVRKHQPDAVTTLRAGWIGDFASEEGPSVPTGAIRTGK
VAEKTFTIGGAWGYRAGSGVMSFGTAMNILVNAWVRNMTCLVNVGPDRTGAVPTDQQTLVRRIGSFLTTCGEAVYSTCGG
PWNPVDGKYGFTYKDKTFYIHLLPGYSGTSFTTPQIGDATVTRVFDVASGTDLPFSVAGSGEVTVTGINRTRIPEDSVVG
VTLDRTVQPADIAAGRTATASSEESSKGNTAAKAVDGSTATRWCASNGNTGHWLKVDLGAAKSVTGARIAWELDATNYRY
RIEGSTDNTNWTMLADRTGTTSTSQVQVAVFSASARYVRVTVTGLPSGTWASIRSLEVYDRPFAADLGTFRVVNRKSGKV
LDVNAASSADGAAVIQWPWTGGTNQQWKLLPNTDGSYRLSNVRSGKVLDSPGGSAEGAALDQWTDTDAGNQWWKLVPATS
GYYRLVNVGNGWCADVKDASTADGAAIIQWRDTGGTNQEWQVIAL
>A0A385ZUS8 25|Streptomyces griseorubiginosus.|PF00754,PF01120,PF14200
MPESISRRSVLAGMAAMTVAASVGSLAMTTPAYAATATDPLPLPPLRIPKTDLGLEQQPDAKIQWLQDAKLGMFIHWGVY
SGPAKGEWWMHNAPVTPSDYQKYVTDATSEQFTADAYDPTAWAQLAKDFGAKYVTLTTRHHDGFALWPLNHPNSWNSGQA
PLSRDFVKDYVAAVRAAGLKVGLYYSPINWRYPGYYDVTGTNCATNPWGYTTDPAHKENARIMKNEVYESVKELVTQYGV
IDDLWWDGGWLAEKGSDADAAFFWEPGQYRDTTNQWPVDAAYGENDASGKPLGLMGMVRKHQPDIVANLRSGWTGDYIND
EGPGVPTGAVRTGNLVEKVFTVGSSWGYNSDNKVMSYGTAMNILVNCWVRNMTAMVNVGPDRHGTVSSGQANLLRQIGTF
MTACGQSVYGTRGGPWNPADGQYGFTYKDNTFYVHLLPGYSGTSFTTPSIGDAQVTRVFDVRSGTTLSYTVGSDGRVAVS
GIDRTTHPQDSVVGVTLDRSVQPADIAPGKTATADSEETSKGNTAGKAVDGSTATRWCANNGNTGHWLKADLGSTRSLTG
TRIAWELDKTNYQYKIESSTDNTTWTMLADLTATASTSQVQVAQFRAQARYVRVTVTGLPTGVWASIRNLEVYDRPFGAD
LGTFKLVNRKSGKVLDVKDASTLDGANIIQYPWGGAGSTNQQWKLLPNADGSYRLVSVKSGKALESPDGSTQGAILDQST
DDGGDNQWWNLVPSKTSGYYRLVNVHTGWCADVKDASTADSAYVIQWPTTDGSNQDWQLVAL
>A0A4P6YDM2 25|Flavobacterium nackdongense.|PF01120,PF02018
MRKNVLYRCLCCFTLLAIPANLDAQTTASKAASELKPLTNSDFETGDLTGWKHWRTKFCSISKDAYSGKYALQVGPERAF
GVQEVKVKPNSLYRISAFVKTDSGAEEIQLKISDYGGASLSVSSALTAYTKVSLDFQTAFSSDNLLISFIHPTGNGSGFA
DQIELTYLGEAPAPKIQEFVKIPERILKEDVGVSQLPNEKMKWFLDDKFGMFIHWGVYAAMPEGSEWVRHTEAWGQEYYQ
RRARDPKKGFTAAKFDASQWADIAKKAGMKYMAMTSRHHDGFALFDSKHPSSWTSKKDLGRDLVKEYTDAVRASGLHVGL
YYSPMSWRYPGYYDVTGKDCKPNVWGYKTAAWHKADAKDMKEEVYEQVTTLFNDYGKIDYMFWDGGWLSQTVNREVELAF
WDPGKYQNPNNEWPINEKFITKEEGTNKPLGIMGLVRKFQPDLVVNERFSWVGDVHAEEGGSATSGDIRYEQYGEKCLSL
QKGGWGYRPNGKVFSFEEVAVFLSNCVVRNINLLLNVAPDREGVIPQNQQEVLFQTGKWLSKVGDGIYGTRGGPWQPLFG
EYGFTFKGNKIYCHIYEGYRDFKSGTFTTQSLANKKVTKVINLYDGKELLWTKNKNKTITIAGVDYSLNSAATLLEITLA
EPVFK
>A0A5B8UR99 25|Mucilaginibacter ginsenosidivorans.|PF01120,PF02018
MTLLQKKSIVFIQLFVSISFVAVYSSGLCQQMSGQIKNPDFEASTIKPWTSVGNSPVLSAIIPYEGKQSIELRSGTLIRQ
QVSLKPLSHYRLTAWLKTASGSGDVRLNVHGLGPHDASVASAMAAWTQVNVDVFTGAGRQNATIEIENPENAGKNSAWAD
GLQLEFMGTYIPKKIAGISPPKIRNPKTDMGLTQQPNKTMDWLLDAKFGMFIHWGLYAGPGKGEWYMENGGDWNAGKGML
PEEYRKFAYPESGDVYFAADKFNADDWASLARDAGMKYMMMVTMHHDGYALFNTKARDAFSSKQTHNRDFVAEYVKSCRK
YDLRVGLYKTLINWRYPGYYDIDGTDCKPNKFGYTTDPAHKENARRLKADLYEQVKELVTNYGKIDIIFWDGGWINQQGS
DADAANFWESGKYQSSDNKWPVDPYIRDFDGKTQKPLGLMGMVRKYQPDVIVNPRSGWYGDFKSEEGGNPITGPVRTEEI
WEKCMSIGPGWGYTPGQADSSLVMNLAQIKRMLSDCVIRNMSLLLNVGPDRHGQISMAEQHVLRETGKWLTKVGEAVYGT
RGGPWDPKDGQYGYAYKGKYIYVYLLNGFKEKEFVLPALNKGQKVVGIYSLSEGNAVQFKSQADGTTILKNVKGTDPDVT
VLAVHLNQNVFP
>C7Q371 25|Catenulispora acidiphila (strain DSM 44928 / JCM 14897 / NBRC 102108 / NRRLB-24433 / ID139908)|PF00754,PF01120
MTNPVSRRAVLSGTAAAIAATSLTAGGESPAAAVQTAAAQANPLVPLRIPKLDQGMWQQPDATIQWLRDTRLGMFIHWGV
YAGPAHGEWYMHSAAITPAAYQNFVTQSSPQQFTADAYKPSDWAALAKQLGAGYTVLTARHHDGFALWPSTYPAGWNAGQ
APLKRDFVKDYVAAVRAAGLRVGLYYSPINWRYPGYYDVTGTNCAPNPWGYTTDPAHHENARLMKEEVYQCVKELVTQYG
ALDDIWWDGGWLAEQGSDADASFFWEPGRYRDSGNGWQVDAAYGATETGTGLPLGLAGLVRQSQPTALASPRSGWVGDYD
VDEGGSVPAGRLRSGHLVQKTFSVGSTWGYNSDGAVMSHASAMALLVNSFIRDMCVLINVGPDRHGTVPANQAALMQQLG
TFMKANGEAVYNTRGGPWDPVDGQYGFTFSGQTVYVHLLPGYSGSSFTTPALGDARAVRAYDVVSHAPLTLGTGSGNQAT
ISGIDRTRYPDDTVVALVLDRTVVPADIALGRTAGADSVETAHGNLASHAVDGDTSTRWCASDGAAGHWLTVDLGGVHTV
TGARVAWEFGGHRYGYRIDGSTDGTSWTTLSDQSATGSTSQVQTVAFTAATRHLRITVTALDAGCWASIRSFEVYDRAFY
DPSL

>QZZ25193.1 alpha-fucosidase [Streptomyces sp. ST1015]
MSQPISRRTALTGVAAVTAAAVVPPALATPARAAAAPQPLPLPPLRIPRPDLGVEQQPDEKIRWMQDARL
GMFIHWGVYAGPAKGEWYMENAAVTPENYRRYVTDPGPAQFTADAYDPAAWARLARDMGARYTVLTARHH
DGFALWPSTHPNAWHSGQAPLQQDFIGRYVSAVRDAGLRVGLYYSPLSWRYPGYYDVRGTGCLPNKWGYV
TDPAHKENARIMKNEVYQQVKELVTRYGPIDDLWWDGGWLGQQGSDADAAFFWEPGKFRDPANEWPVDAA
YSESDPATGRPLGLTGLVRKHQPDIVTTLRSGWIGDYASEEGGSVPTGAIRSGKLTEKCFTIGGAWGYTA
GAPVMGFGAIMNVLVNAWVRNMTCLLNVGPDRTGAIPADQAAAVRRVGAFLTACGEAVYGTRGGPWQPVD
GRHGFTYRGDTFYVHLLPGHTGTAFTTPPTGDARVTRVFDVATGTGLPYTVGPDGSVTVTGIDRTRIPED
SVIGVTLDRSVEPADIAAGRTATASSQESAHGNTAAKAVDGSTATRWCADGGGTGEWLKVDLGERRQLTG
ARIAWEFPDTNYRYRIEGSTDDAAWATLADLTATTGTAQVQVSAFQTQARYVRVTVTGLPSGTWASIRGL
ELYDRPFSTP

>QDN95543.1 Tat pathway signal protein [Streptomyces sp. RLB1-9]
MSEPISRRTVLTGVAAMTVAAAVSPTLATPAHAASSPQPLPLLPLRVPKSDMGIEQQSDEKIQWLQDAKL
GMFIHWGVYSGPARGEWYMENSAVTPENYRKYFTDATSEQFTASAYKPADWAQLAKDMGARYTVLTTRHH
EGFALWPSTHPNAFHAGQTPMRRDLIDEYVTAVRGAGLRVGLYYSPLSWRYPGYYDVTGTNCLPNKWGYT
TDPAHKENARIMKNEVYQQVKELMTRYGKIDDIYWDGGWLGQHGSDADAAFFWEPGRLRDGANDWPVDPA
YSETDSATGRPLGLMGLVRKHQPDIVVNPRSGWMGDYTSEEGGSIPTGPMRTGRLAEKNFTICGSWGYKA
GAPVMSFGNIMNILVNSWVRNMACLLNVGPDRTGAVPADQAAVVRRVGSFLSTCGQAVYGTRGGPWEPVD
GQYGFTYKGSTFYVHLLPGYSGTSFTTPSTGDAKVTRVFDVATGADLPYTVGSDGRVTVTDINRARVPED
SVVGVTLDRSVQPADIAAGKTATAGSEESSKGNTAAKAVDGSTATRWCASNGNTGQWLKVDLGSERSLTG
TRIAWESPDTNYRYRIEGSTDNTNWTTLADLTATTSTSQVQLSVFRAQARYVRVTVTGLPSGVWASIRSF
EVYDRPFSADVGTVRLVNRKSGKVLDVSGASTADGGAVIQWPSSGGTNQQWKLLPNTDGSYRLSNVRSGK
VLQSPGGSAQGDGLDQWTDDGGDNQSWKLVPSQTGGYHQLVNVRNGWYADVKDASTSDGAAVIQWPSSGG
SNQDWQILAL

>QUQ64378.1 Alpha-L-fucosidase [Kutzneria sp. CA-103260]
MTFPSEPPLSRRHFLAGAAAAGALSVLPVALSVGTAEAAAGPAGVPLPVLRVPQIDMGLAQQPDSTVGWL
QDAKIGMFIHWGVYAGPAQGEWYERNAQVKPSVYRKFLTDASPQQFTADEYDPTAWARLAKDMGAKYVVL
TSRHHEGFGLYPNSHPNAWTAAQAPLARDFIAGYVTAVRAAGLKVGLYYSPIDWRYPGYYNVKGATLSSP
PWNYEGTDPAHFDYKANARVMKEEVYQAVKQLVTDYGPIDDLWWDGGWLAEQGNDADAAFFWEPGQYRDP
SNQWPVGNYGETESGTGKPLGLMGMVRAHQPNVVVTPRSGWAGDYQVEEGGSVPTGPVRAGVVEKAFTIR
GTWGYDAGASVMSYGDILAVVVNSLVRNMTTIINVGPDRHGVVPADSVAVLKQVGAFLSDVGESVYNTRG
GPWNPVDGQVGYTWRDSTFYSHLLPGQPQGAFTTPSVGDARVKRVYDVRTKRDLPYTVGADGRVTITSVD
RGVHPQDTVLAVVLDRSVVAGDIARGKLTTADSEESNHGNLAPKATDGDTSTRWCAADGGTGHWLRVDLG
TPTPLTGVRIAWEFANKTYRYRVEGSTDGATWTTLVDRTANTDSSQVHTLPCTGTVRYLRLTVTGLDTGC
WASIRSFEAFNRPFS
