# Supplementary material for: Exploring the sequence-function space of microbial fucosidases
Source: Commun Chem. 2024 Jun 18;7:137. doi: 10.1038/s42004-024-01212-4 (PMC11189522; doi:10.1038/s42004-024-01212-4)
Supplement: Supplementary file 7 — Supplementary data 5 [file 42004_2024_1212_MOESM7_ESM.zip › supplementary file 4/cluster_26.fasta]

>A0A2Z3K4G1 26|Lactobacillus helsingborgensis.|PF01120
MTANENIEWFKNAQYGMMIHWGLYSLLAGEYEGKAAGVYAEWIQSKLQIPNAKYSQLAEAFNPIYFDADQIAAFAKSCGM
KYLVVTTKHHDGFAMYHSQVDPYNVYDATPFHRDVIGELATACAKNGLKLGLYYSQDLDWHEPNGGGYLSNTIESAGSTW
DNSWDFEQKNKNFAQCFSAKILPQIKEIMSNYGEIATAWFDVPMTLTKAQSQEIYDTVKKLQPNCLINSRLGNGKYDYVS
LGDNEVPSTKEESKGNTDYNSLTGFKPSKYGLYETAGTINDSWGFSYRDQNWKAPMTIAHYRKHLNSLGINYLLKVGLDG
LGRIPVPAQENIKAAAKLFAK
>A0A386PTP1 26|Companilactobacillus zhachilii.|PF01120
MNENMKWFKEAKYGMMIHWGLYSLLAGEYDGRSSSNYAEWIQSKLQIPNAEYEKLTEAFNPIYFDADKIVNLAKNVGMSY
LVVTTKHHDGFAMYKSEVDKYNIVDSTPFHRDIIKELADASKKAGLKFGIYYSQDLDWHDYNGGGYKSNDIETAGTTWDN
SWDFTGEKDYDICFENKIMPQIEELMTNYGEISTAWFDVPMTLTEAQSKRIYDTVKKLQPNCLINSRLGNGEYDYVSLGD
NEIPETTEVTENGAEVDYNAVDGLKPSPNGLYETAGTMNDSWGFSYHDQNWKAPEDIYKYKKHLNGLGINYLLNVGLDGL
GRIPMNSIDNLKAVKELENND

>AlfC_CAQ67984.1
MNDNVAWFKQAKYGMMIHWGLYSLLAGEYRGESSSAYAEWIQSKFQIPNAEYGNLATAFN
PLYFDAKKIVALAKQCGMQYLVVTTKHHDGFAMYHSKVDAYNVYDATPFHRDIIGELAEA
CQKAGLKFGLYYSQDLDWHDPNGGGYKSNDVETAGTTWDNSWDFPDEDQKNFDLCFDNKI
LPQIKEIMSNYGDIATAWFDVPMTLSEAQSQTIYDTVRELQPNCLINSRLGNGKYDFVSL
GDNEIPKNKEDMNKTDVDYNEITGFKPSPLGLYETAGTINDSWGFSYHDQNWKTPRTLYR
YKQHLNDFGINYLLNVGLDPLGRVPMMAEENLLAAKALEDEANR

>AKV55318.1 alpha-L-fucosidase [Bifidobacterium actinocoloniiforme DSM 22766]
MIDNTEWFKQAKYGMMIHWGLYSLLGGEYQGRSSSNYAEWIQSKLQIPNKDYERLTRAFNPVYFDADAIV
DLAKRCGMQYLVVTTKHHDGFAMYRSLVDPYNVYDATPFHRDVIGELSLACRKAGLRFGLYYSQDLDWHD
PDGGGYLSNDIETAGTTWDNSWDFQGEKDYQRAFDHKILPQIEEIMSNYGDIAVAWFDVPMTLSDEQSQT
IYETVKRLQPDCLINSRLGNGRYDYVSLGDNEIPDDDDASVKTVDDGSVDYNSIVGFKPSKLGLYETAGT
INDSWGFSYHDQNWKSAQTIHAYKNHLNKYGINYLLNIGLDGLGRVPMAAEKALLGARALEA

>ARY92767.1 alpha-L-fucosidase [Lacticaseibacillus casei]
MNDQVKWFKEAKYGMMIHWGLYSLLAGEYRGESSSVYAEWIQSKFQIPNAEYEQLATAFNPIYFDADKIV
SLAKKCGMQYLVVTTKHHDGFAMYHSQVDAYNVYDATPFHRDVIGELAEACRNAGLKFGLYYSQDLDWHE
PDGGGYKSNHVETAGTTWDNSWDFPDEKQKNFDRCFDRKILPQIKEIMTNYGDIATAWFDVPMTLSEAQS
QMIYDTVRNLQPNCLINSRLGNGKYDYVSLGDNEIPKHKEDITKTDVDFNDLSGFKPSPLGLYETAGTIN
DSWGFSYHDQNWKTPRTLFRYKQHLNDFGINYLLNIGLDPLGRVPMMAEENLLAAKALEDVADTQEAKRQ
AATVV

>QUO31265.1 alpha-L-fucosidase [Faecalicatena sp. Marseille-Q4148]
MENMTEWFKEAKYGMMIHWGLYSLLAGEYRGEYSSNYAEWIQSRFQIPNKEYEKLAEVFHPIYFDADQIV
TLAKECGMTYLVVTTKHHDGFAMYHSKADKYNICDATPFGRDVIRELADACRREGLKFGIYYSQDLDWHE
EHGGGYLSNDEETAGTTWDNSWDFPDVIDEETKNVKKDYSICFEKKILPQVREIMSEYGEICTAWFDVPM
TLTLEQSRKLYNTVKELQPNCLINSRIGNGMYDYVSLGDNEIPEKLPEATKDPQEIAKLSETIDYNAVDG
FKPSPNGLYETAATMNHSWGYSAHDQDWKSAETIYQYKKHLNNMGINYLLNVGLDPLGRIPAAAEKVLRE
VKRMERA

>BaGH29_A0A0F4KU40
MSDTVEWFKQAKYGMMIHWGLYSLLGGEYQGKSSSNYAEWVQSKLQIPNKEYERLTQAFN
PIYFDADAIIDLAKRCGMQYLVVTTKHHDGFAMYRSLVDPYNVYDATPFHRDVIGELSLA
CRKAGLRFGLYYSQDLDWHEPDGGGYLSNDIETAGTTWDNSWDFTGEKNYDRAFKHKIMP
QIEEIMSNYGEISVAWFDVPMTLSDEQSQTIYDTVKRLQPDCLINSRLGNGRYDYVSLGD
NEIPEDSDASDKATSDGNVDYNSIEGFKPSKLGLYETAGTINDSWGFAYHDQNWKSPQTI
HDYKAHLNKYGINYLLNVGLDGLGRVPMAAEQALLGARALEA

>FbGH29_R6XGR0
MNNIDEFKNAKYGLMIHFGLYSLLGGIYKGQKGPTYAEWIECEKKIPYLEMNKLASIFNP
IYFNADEICSFAKKCGMKYIVITTKHHEGFALFNSSVDNFNCYEYSPCKRDLIKELADSC
KKYDLKLGFYYSQCIDWREKDGGGYTIDSTGSAGDSWDNNWDYPDRTTKNYERCFNKKIV
PQVKELLTNYGDVFLMWFDMPLDSTPSQSKFLYQLVKNLQPNCLINSRLGNGNFDYVSLG
DNEIPEFIPSKINENIDYNNIEGFKKSPYELYESACTLNHSWGYSLIDNDWKSSKEILNN
RIKLEKLGINYLINIGLDYLGRIPYKASEILEEVQNFYKNYKN
