# Supplementary material for: Exploring the sequence-function space of microbial fucosidases
Source: Commun Chem. 2024 Jun 18;7:137. doi: 10.1038/s42004-024-01212-4 (PMC11189522; doi:10.1038/s42004-024-01212-4)
Supplement: Supplementary file 7 — Supplementary data 5 [file 42004_2024_1212_MOESM7_ESM.zip › supplementary file 4/cluster_27.fasta]

>A0A2S0KS45 27|Victivallales bacterium CCUG 44730.|PF01120
MFRFNDGRDWFLRRRLGLFLHWGLYAINGIQEQEQQRCGVPADEYRKLIGKFNPRRFDPDGWVDFALRNGFEYMVITAKH
HDGFCLWPSRETEFHVGSTPFGQDILARLSEACRKRELPLEFYYSIVDWHQENYPNIGRHHEIVTDPARHDWSRYLEFLK
RQITELCTNYGTIHGIWWDMNVPQVKAPEVHELIRRLQPCAVINNRGFVPGDYSTPERDNDPESANSDGADAPRPVEACQ
SVGVNSWGYRKDEDYYSIRYFLDRIDRTLAAGGNYLLNVGPDADGVIPPPARAVVEGVGTWFKRVREAFDADPAAGLLEN
TQLPVTRRENRLYVHCPDPLESSTLRLWPMNTAPRRVTLLNTGEAVRWTLDPVVYEKNRGSGLRLTGIPADRLNDTVPIF
KLEF
>A0A5K7S7C2 27|Aquipluma nitroreducens.|PF01120
MKRRDVFKTAAALAVTPFISPWAEAINLTSQINIPEKNSDGIKRFGDGRDWFFENRYGMFVHWGLYSIPGWHEQHQWRAR
MPRAEYEKLAKQWNPTKFNPEQWLDLMEEAGMKYITLTTKHHDGFCLWDSKQTTFNTINTPYKRDVLGMLSDACHKRNIP
LCLYYSIADWNQPNYPNQGRHHELPVQPQDSPDWDKYMEFLKAQVSELCTNYGEIHGFWWDMNVPTYKDPAVNAMIRKLQ
PKAVINNRGFDDGDFGTPERDYDNIAAEARSFDRLTEACQSVGMESWGYKKDEDYYTDRHLISSIDRYLARDANYLLNVG
PTGEGIIPKDAADILRRIGTWKKSAYESYHQVQTDSNIVSATGVIVTKRDQTVYIHLNKVPVGTGLKLKPINVMPTKATL
LNNGNPIDCAVNLCPSDHSTQQPYLRLRNLPANELANSVLIAKLEFDRPLDKIGIEYKPETNIELTK
>A0A6I6K0P3 27|Maribellus comscasis.|PF01120
MPIDMDRRKFISSVAFSSLATGVFSPFPVIARQRNKIFINTDNQIQRFGDERDWFFEKRFGMFIHWGLYSILGWHEQHQY
RAKVDRDEYAKLKEQWNPYKFNPEKWLDLLEEAGMKYLCITAKHCDGFCLWNTNQTSYNTMNTPFKRDIIGMVSDACHRR
NIPLCLYYSVVDWHNPNYPNQGRAHELPPQPQDSPNQDAYMEFLVSQVKELCSNYGDIHGFWWDANRLGIEDRSINQMIR
NLQPKAVINNRGFDEGDFSTPERDYEKDDHISFNRPTEACQSVGIESWGYRKNEDYYTERYLIRGIDRYLSRDANYLLNV
GPDSFGVIPEQSSIILRNIGRWYHAVKESFKNVEPASELTSNKNILLTKRKNTLYIHLNNEPEGNVVKLRPFTVKPQRAT
LLNNNKKVEFELELAPQDWEVGQSYLRLINLPTNELCNNILVIKAEFDRPPEEYVLH
>Q021F2 27|Solibacter usitatus (strain Ellin6076)|PF01120
MGREFIALPVAAAKRDMLSSDMNRRSFLQAASALPLMQVGRAQLATAPRFGDGRDWWFEKRFGMFIHWGLYAIHGLHEQE
QWRYRVPRAEYETLAKQWNPVKYDPNTWLDLAAAAGMKYVCLTTKHHDGFCLWDTKQTTYNTMNTPYGKDVVKMLADACH
RRGVPLCLYYSIADWHQPNYPNQGRSHELPPQAGDQPDFARYLDFLKAQVRELCTNYGELGGIWWDMNVPKHVDRSVNDM
IRTLQPKAVINNRGFDDGDFGTPERDYETTGEELLTFAQRTEACQSVGSESWGYRRNEDYYTDRHLIRSIDKYLARDANY
LLNVGPAPDGTIPARPSEILKRIGKWYGAVRESVEGTAPASNLTTNRSVMLTRRDNTIYVHLNKDPIREAVQLRPIAVMP
RRATLLNTGRPAECVVEMAPSDHIEHKPFLRIRNLPVDEMADTVLVVKLEFDRLS

>TT4195
MKHFGDGRDWFFENRYGMFIHWGLYSIDGWHEQVQWRRRIPKAEYVKRVAKFNPVKYDPDEWMRLAKESG
MDYVIFTTKHHDGFCMWDTKETDYNIMRTPYGKDVLAMLAKSCRKYGIKLCLYYSCPDWHHPNSINHGGD
HELLKQNPGDEPDIRKYISFVKRQATELCSNYGKIYGFFWDIPPRVKDPSINRLLRKLQPGIMINDRGYD
KGDYDTPERKVPAGGEFSRPTEACQSVGDQSWGYREGEDYYTRRFLMQSIAKIMSMGGNYVLNVGPKPDG
TIPKEASAILKDIGKWYRRVKPAITAESSSKYLDHENFMLTRDGNKLYVVCHKDLPTSGIVLSPIGIMPK
SAILLNNGKRLTVKLEVTPKHYRSRPFIHIQGIPVEKLIDEPLVIKLEFKALSDKMLSEMSARAKNKEYI
F

>ULL15023.1 glycoside hydrolase [Paenibacillus sp. H1-7]
MIPKFNDARDVFFERRFGMFVHWGLYAIPGWHEQLLWRGSVKRKEYEQLIHQFNPIDFDPDAWLDLAEEA
GMQYICFTTKHHDGFCMWDTSHTDYNVMNTPYGKDILGMLAEACHRRNFPLSLYYSCPDWHHPNYPNQGR
HHEMFGPRPGDDPDIDKYYMFVRNQLEELLTKYGKIYQLFWDVNVAEHYDPSINEWIRSVQPGILINDRG
PGKGDYNTPERHVPEGGAFSKPTEACQSLGRESWGYREDEDYYSNKFIMQSIDKILAMGGNYLLNVGPKP
DGTIAEENVTALRTIGAWYKSVKEAFEDTVPASDMAGKDEIVMAGSQHRVERDHVLLTRKGNDLYVHLYR
DTQSNAVVLKPLNVAPRRAVLLNNGQELPFSVDLLPWYWRERPYLRIRNLPVNELTDTVMVIKLEFDDNV
AE

>BDF48359.1 alpha-L-fucosidase [Lachnospiraceae bacterium]
MIERFRFYDERDWFLQKRFGLFIHWGLYSIPAWHEQILWRGRMPRKEYEPLMHEFNPVKFDPDEWLDLAE
SVGMEYICFTTKHHDGFCMWDTRYTDYNIMNTPYGKDVLRMLVDSCHRHNMVMGVYYSIPDWHHKNYPNQ
GRHHEMFGPRAGDEPDLRTYFTYMENQVEELCTKYGEIGQLFWDINVCGYNNTAFNDHLRRLQPGMVINN
RGPENWDFQTPERGIPEGMEFPRRTEAVQSLGRESWGYKTDEDYYSYKHLIRSIDRVMAMGGNYQLNIGP
RADGSLDPRDVASLKRIGDWYRRVKEAFSDAVPATTMITDYTSNMRDPMLLTRRGNTIYVHLPDDPETDG
IVVKPFDVLPVRATLLNNGMPLETSVDMPASLHREGRRYLRIRELPVNEITDETMVIKLEFDQSLCE
