# Supplementary material for: Exploring the sequence-function space of microbial fucosidases
Source: Commun Chem. 2024 Jun 18;7:137. doi: 10.1038/s42004-024-01212-4 (PMC11189522; doi:10.1038/s42004-024-01212-4)
Supplement: Supplementary file 7 — Supplementary data 5 [file 42004_2024_1212_MOESM7_ESM.zip › supplementary file 4/cluster_28.fasta]

>A0A4P6PAF9 28|Verrucomicrobia bacterium S94.|PF01120
MRFSKSVLWICAGTLCVSAQAARLSGQQNVDGSAAAYSGQSSEDLVPEVRIENGKKYLYWPGWNQSKNRKLQVRRERTTH
PGAQWWPHAGFGIFMHWGIVSEFEPTGEAWAGRWTPEREERGEFHPQQEIWDAAKTFNPVKYDPEKWMAGAKRAGFKYAV
LTTKHHDGYALWDSDWALMGVRQYLNGRDLVAPFVEACRNNGLKVGFYYSGMDWYFDRDYMNFSFDPDRKMNFKGEWVKT
LPKRPAKRWAAYQEYNEHQVKELIERFDPDIWWGDGGHGLSVEEIRKLRPGIVCNNRDPGSGDHATAEGFGMSDPKFIKP
ILENGWWWEVNSIIQGGSWHYDARYGEKIHPTDAVLMKLAEARCMGGNLLANIGPRPDGTYQDDVWRLFDELEEWMSTCS
NSVFGINGGGPWPEKCNVPITCKDRTWYFHAKKNMATEQNPVVLKECSAKPVSMTLMRTGDAIPFTYKNKTLTFSIPEKL
KAGKVTDVVKVQFGDEFDVTPFIFTHW
>A0A4P6PE62 28|Verrucomicrobia bacterium S94.|PF01120
MNIKGIGWILILVVGVNAQHVPGQFEDGSVDTYTDYDGNPVVPRIEERDGKRFYYWPHWNEWKNSKMQLQGERTQHPDAQ
WWPHAGLGLFICWGMPSVFEPNGEGWAGRWTQAKEDAGMFYPQAELWASTKGWNPEHYDPEKWMSAAKRAGFKYSVLTLK
HHGGYAMWDSDYSVYGVRQEMGGRDLVAPWVKACRNNGIKVGFYYSGMDWYFERDYMDFSMQAGTHVNWKGEKVKSLPKR
PPSFKLAYDEFNQNSVREVIEKFDPDLWWGDGGHGATADQIRKWRPGIVCNNRGVGGDYVTAEMFEMAQPQYVKKPVVGN
GWWWEENSIIQKGSWHYDKHLGEEVYPADRVLIELARVRCMGGNFLANLGPRPDGRMQDDAYRLFDEMAEWMETNSNSVF
GINGGGPWPEKCNVPITCRDNIWFFHALKNEATAKNPIILTDSAKPVSVTLMRTGDRLPYEYNDETLVMSVPEKLKAGNV
TDVILVEFDRKFDPGPYCFTHWKSDGNIHDNDDWGDNGCKEEG
>A0A4P6PKM3 28|Verrucomicrobia bacterium S94.|PF01120
MSLASFGRVSGQQNVDGSASAYRDDGNTGKVVPRIEERDGKKFYYWPMWNESKNGKLQVEKPHTTHPDAQWWPKAGLGLF
MHWGIVSEFEPNGEAWSGRWTPERAKKGTFYSQQKIWDAAKTFNPTKYDPEKWMSAAAKAGFKYAVLTTKHHDGYALWDS
DWALMGVRQYLNGRDLVEPFVKACRNNHLKVGFYYSGMDWYFIRDYMNFSFDPNKKMNFKGEFVNSLPKRPKALAAAYRE
YNAAQVKELISRFNPDIWWGDGGHGLPMEEIRKLRPGIVCNNRDPGGGDHATAEGFGMAKPEYIKPVLANGWWWEVNSII
TKGSWHYDKHKSEEVYPSDVVLMELAKARCMGGNFLANIGPRPDGQFQEQAYRLFDDMAEWMETNSNSVFGINGGGPWPE
QCNVPITCRDNIWFFHAQKKDATRSNPIVFRGAAKPVSVSLMRTGNKLPFEYKNGVLKLTVPEKLKAGNVTDVIIVEFGK
DFDTSPYLFTHWD
>D5ENQ2 28|Coraliomargarita akajimensis (strain DSM 45221 / IAM 15411 / JCM 23193 /KCTC 12865 / 04OKA010-24)|PF01120
MTACAVSVLVQSLLGQNHMPGQFEDGSAETYVDTTNGKPIVPRIEEKDGKRFYYWPNFHKWQNGKNQLHNERTTHPDAQW
WPEAGLGLFLCWGMPSVFEPNGEGWSGRWTQDREDRGAFYPQTELWDSVEDWNPEDYNPKKWMDAAAKAGFKYSVLTLKH
HGGYAIWDSDYALIGVRQSADGRCLVEPWVEACRENDIKVGFYYSGMDWYFERDYMNFSMQPGTIVNYKGEHVKSLPKRP
ASFSKAYEEFNNSQVKEVIAKFDPDIWWGDGGHGATADQIREWRPGVVLNNRGIGGGDHCTPEGFHMAEPQYVLKPIVEN
GWWWEVNAICQGGSWHYDKHAGERIFATESVLTELVMARSMGGNLLACIGPRPDGRMQEDAYRLFDEMAEWMETNQDSVF
GINGGLAWPKYSSVPVTARDNVWFFHANKNQATEEKPVTLKQIAKKPVAVTLMRTGDAIPYEYSDGNLSFYIPQNLKAGK
VLDAVIVEFGEDFDYKPYLFTHWK
>D5ENQ3 28|Coraliomargarita akajimensis (strain DSM 45221 / IAM 15411 / JCM 23193 /KCTC 12865 / 04OKA010-24)|PF01120
MKHLSKILLASVAVSLNAQQSGQQHVDGSADAYTDRQTGKVVVPDIQLKDGKHYYHWPMWNESKNQKLQVRRERTTHPDA
QWWPHAGFGIFMHWGIVSEFEPTGEAWAGRWTPSRETRGEFHPQQAIWDAAETFNPVNYDPEKWMAGAKRAGFKYAVITT
KHHDGYALWDSDWALIGVRQYLDGNCLIDPFVTACRNNDLKVGFYYSGMDWFFDRDYMNFSFDPNKQMNFKGEWVDSLPK
RPHKRWPAYQEYNARQVEELITRFDPDIWWGDGGHGMTVEAIRELRPGIVCNNRDPDSGDHATAEGFYMSQPHFIKKPVV
ENGWWWEVNSIIQGGSWHYDVRHGETIYPSDAVLMELAKARCMGGNFLANIGPRPDGTYQDEVWRLFDDLEAWMKTNEES
VFGINGGGPWPEHCNVPITIKDRTWYFHAKSTEATQSNPVLLMECPRKPVSVSLLRTGDPIAYEYTNGKLIFAIPDTLKA
GKVTDVVTVEFGPEFDPEPYLFKHW
>TT4183
MTACAVSVLVQSLLGQNHMPGQFEDGSAETYVDTTNGKPIVPRIEEKDGKRFYYWPNFHK
WQNGKNQLHNERTTHPDAQWWPEAGLGLFLCWGMPSVFEPNGEGWSGRWTQDREDRGAFY
PQTELWDSVEDWNPEDYNPKKWMDAAAKAGFKYSVLTLKHHGGYAIWDSDYALIGVRQSA
DGRCLVEPWVEACRENDIKVGFYYSGMDWYFERDYMNFSMQPGTIVNYKGEHVKSLPKRP
ASFSKAYEEFNNSQVKEVIAKFDPDIWWGDGGHGATADQIREWRPGVVLNNRGIGGGDHC
TPEGFHMAEPQYVLKPIVENGWWWEVNAICQGGSWHYDKHAGERIFATESVLTELVMARS
MGGNLLACIGPRPDGRMQEDAYRLFDEMAEWMETNQDSVFGINGGLAWPKYSSVPVTARD
NVWFFHANKNQATEEKPVTLKQIAKKPVAVTLMRTGDAIPYEYSDGNLSFYIPQNLKAGK
VLDAVIVEFGEDFDYKPYLFTHWK
