# Supplementary material for: Exploring the sequence-function space of microbial fucosidases
Source: Commun Chem. 2024 Jun 18;7:137. doi: 10.1038/s42004-024-01212-4 (PMC11189522; doi:10.1038/s42004-024-01212-4)
Supplement: Supplementary file 7 — Supplementary data 5 [file 42004_2024_1212_MOESM7_ESM.zip › supplementary file 4/cluster_29.fasta]

>A0A1A9I118 29|Niabella ginsenosidivorans.|PF00857,PF01120,PF16757
MIINLKFSVVNRIRKIMGLLLFCAGLGNAGHAQELLVSTQRLIPADSGKGTYVLSNRTEKWDPAETAIIICDMWDQHWCP
YATKNVAELAPALNKMITIARSKGITIVHAPSECMNYYKNYPQRQKLLQYGNRRKNEIVYSDVKLLSEAGVPWPVEFYDE
GCPNAEAAPHRAWTKQIDALQINDKDLISDSGGEMDAYFQKNGIKNVILCGVHTNMCIMNRSFGLRAMKRRGYNTVLMSD
MTDLMYNPAKYPYTTHFGGLNRMVEYIEKYISPAITSTCITGAAPFVFDEVKEQGAAIVQDRNRNRYLPETDYHYKAVSN
YTGREPDADYLHASEAAYEAFRDIKFSVRIHWGIYSIWQMNGESWGFLNLPDKKKQEYNQLYKTFNPTRFDAAEWMRFFK
RSGLQAFAFTTKHHEGFSMFNTKTRVRRRANYLHPANPIEDCNLAYSIMETPFKRDVVKELTDAAHASGIKIDLYYSHPD
WYDADFRPYNGHPLTTMSVKTNTAMYGNDIHFDSTKKMTPERSAEEPQRMVSRHREQLHELLTNYGKIDMLCLDQWLGAD
VWEETKATVKMIRQLQPDIMIRGRGIGNYGDYYTPEGFVPGDKENTNMPWMVIYPLASSFSYDKDSSKYKGASWIINNLV
DAVAKGGSFMVGIGPDATGQFHPKAIEQLEATGRWLAVNGEGIYNTRARGIWKEGTIRFTQSKDGKCVYAFVKDSTAPEI
VLKSIIAKAGTTISILGYEKPLEWTATSTGVQVRIPEDLLRNRNRLSGHPYTLKIRQL
>A0A2Z5FSD3 29|Acidisarcina polymorpha.|PF01120,PF16757
MDRRVFLSAASAATLAAALPVKLFAQHAEPPIEHRLPPTDADFQRSSSYIEDVPLHEYHWASERAVEAFQDLKFGLRIHW
GLYSIFGRRGESWPFLTLPFSERESYNHAYQTWNPDQFDADAWMSLCQQSGLKMFAFTSKHQEGFSMFDTKTRVRQRANW
TAAGGPKIEDCDLSYSIMETPFRRDVVKELTDAAHKRGIKIDLYFSHSDWYDADFRPYGWHPLQVPSSPELTARESGDGT
VQEFWDKLKKRFAGQLVIVPDPTPEEVKRMVQRHRAQLTELLTNYGNIDMMCLDIFWGPKVWPEMRETIVKMRQLQPDVM
LRARGIGNYGDYYTPEGFVPSSKEATRMPWFVIYPLGSSFSYESDGSKYKGTGWIVNNLVDATAKGGNFMVGVGPSGQGS
FHPTAVEQLHETGKWLKVNGEGIYATRPRPGTLWSEGDNLRFTRSKDNKTIYCFLLKWPGKILSIKSVEAAQATSVKMLG
YPNDLVTRWDAQQGLVVTVPEQLQQESNRPCDFAWCLKLTGAHTA
>A0A5C0VKU2 29|Pedobacter aquae.|PF01120,PF16757
MAKGLSFLAQEEQPFYASLSGKFSRYSHRLPKTDQNYKRSKNYIEDDPIPEYSWASDEAYEAFQDMKYGVRIHWGLYSIL
EMGGESWPFLGNREPAFDFQKRQEYQELYKTWNPKGFDANEWMEFFKESGMKMFAFTTKHHEGFSMYDTKTRVKRRPNWT
APGGPKIEECDTTYSIMDTPFKRDVVKELCDAAREHDIKIDLYYSHSDWYDADFRPYGYHPLQIPASEEWCKAKADDEEF
TEFERSKQRQKAFLTIVPNPTPEEEAAMIARHRAQLTELLSNYGKVDMVCLDIWLGPRVWPQLRKTLLELRKIQPNVMFR
ARGIGNYGDYYTPEGFVPGNKENSDSPWFVIYPLAGSFSYDPSSKKYKGAKWVVKNLIDSASKGGNFMVGIGPDGNGKFS
PTAIKQLKEVGAWLKKNGEGIYATRAREGEQWKEGDNIRFTRSKDQKTIYVHCLDWPGDQLVLKTVQPKAGSKITCLGNQ
KTVNWDYNNSTKELTIYTSAKVKAGIPKKEQIAYSFAVQV
>A0A5C0VNH1 29|Pedobacter aquae.|PF01120,PF16757
MMMRNSFIKIFTIACMLPFALHGQNRSNEENAKHYLPKSDKQYTYTSGYIEENPVAEYTWASEKAYEAFNDMKFGVRIHW
GLYSVIKQEKESWPLLKLPNEQKQAYFDMYKTWNPTGFNADSWMELFKESGMKMFAFTTKHHEGFSLFDTKTRVKKRVNY
TAPGGPVIEDCDVAYSIMEGPFKRDIVKELTDAARKRDIKIDLYYSNPDWYDADFRPYVWHPLQTPSSATLAVRGKDYKP
EGAIESHYGKNGPIMAPDPTPKEVERAMLRHREQLKELLTNYGKIDMICLDMWFGPAVWHYLRETMIELRKIQPDVMFRA
RGIGNYGDYYTPEGFVPGAKENTQVPWFVIYPLGRTFSYEAEADKHKGAKWVVQNIVDCAAKGGNFMVGVGPDGDGKFHP
TAEEQLKQTGKWLKTNGEAIYGTRAREGEHWKEGDSIRYTRSKDSKTLYVHSFEWPNKTLNLKTVQPVKGSKIFLIGSEK
PLKWKYSSKKGLDIYVPAELKNTIPADEQLIYSFKIAQ
>UVQ45494.1 alpha-L-fucosidase [Parabacteroides faecis]
MKRHLIYTILFIVVLSFGSNKLVVKAHDKEVAIVNASCYCMDFYRDFAEHKKICKCKDRKIVEQAEAVIR
DRSRNIYLPKTDYHLKAVNSFVEQEPDSDYLHASEEAHEAFRDIKFSVRLHWGIYSLYQMNGESWGFLNL
SNEKKQEYNQAYKTFNPTGFDAEEWMDLFYRAGLQAIAFTTKHHEGFSMYDTKTRVKCRVNYLNIKNPIE
ECDVAYSIMETPFKRDVVKELCDAAHERGIKVDLYFSHPDWYDADFRPYNSHPLTTPDLRDNTEAYGNVK
FNPDCIMTPDRTKEETDRMIIRHREQLRELLTNYGKIDMLCLDQWLGADVWKETKATIKMIRQLQPDIMI
RCRGIGNYGDYYTPEGFVPGSKENTGMPWMVIYPLASSFSYDKNGDNYKGAKWIIDNLIDAVAKGGSFMV
GIGPDGNGEFHPKAIEQLEETGRWLTVNGEGIYDTRARDIWKEGHIRFTQSKDGKRVYAFINDLSSDVIT
IFSVQPGVGSEVRLLGYEKKLEWTVSDEGMKINIPEELQNEKNDPCKYMWTLKFEM

>ULQ51063.1 alpha-L-fucosidase [Flavihumibacter fluminis (ex Park et al. 2022)]
MKNGYFLCMLILLQLSVSAQVPASSKPVNARVVEQSRNIDLPANDDHYLPVKTYVEQVPDPDYFHASEAA
YEDFNDMKFGIRIHWGIYSMWQLNHESWAFLELSNEKKQEYQNLYKSFNPVGFDAEEWMAFFERSGIKCF
AFTSKHHEGFSMFDTKARVKSRANYTAPGGPAIEDCDLAYSIMETPFKRDIVKELCDAAHKHKMRIDLYF
SHPDWYDADCRPYNFAPLQTEDSKINPYTHYGDTTNYTASFSKIIVAEPTDAEVKRMMARHRQQLTELLT
NYGKIDMICLDQYLGPRVWPEMKATIKALRKIQPDVMFRCRGIGNYGDYYTPENFVPGNKENTKMPWMTI
DQLASTFSYDSVAANYKGSKYIIHNLIDAVSKGGSYMIGTGPDGNGRFHPTAIKQFEETGAWLKINGEGI
YGSRAAAAWKEGDHLRYTTTKDKKYLYAFAMAWPGATLQLKQVVPAKGKNIYLLGYPRPLTWTYKQGVLT
IQLPTDLTADSALRQQAAWGFRMEGTQKSANEQ
