# Supplementary material for: Exploring the sequence-function space of microbial fucosidases
Source: Commun Chem. 2024 Jun 18;7:137. doi: 10.1038/s42004-024-01212-4 (PMC11189522; doi:10.1038/s42004-024-01212-4)
Supplement: Supplementary file 7 — Supplementary data 5 [file 42004_2024_1212_MOESM7_ESM.zip › supplementary file 4/cluster_30.fasta]

>A0A2H4SWH4 30|Cordyceps militaris|PF01120
MKTAAGLIVAFSSVAAHGLRTRDGAGPTSPGKWRLSPLDGSTIALPTRAQLAFQDREMGCLIHFNMATYITPDGCNGDPA
LVPPRALFDPAQLDTDQWMEAVQSLGGRYATLVAKHNCGFATWPTQVRFEDLAGDTVAYNYTVAQSPVNGRDVVGEFVRS
ASKYGLGHGFYYSVVVNNYLNVQASRVRDVAPAPGQVGITTDVYNEIVFEQLEELWGRYGNLTEIWFDGGYSGDQRDRIQ
TLLQKTQPNAVIFNGCQDDGTCVSDKSIRWIGNELGHAEEENWSTGLLNSGSPDSPYFTPAECDTTLQAGGRWFFGVDAP
LRSLEALIKVYHETVGRNCVLALDISPDRRGLVPAAHVARYRALGDFVRRCYDHPVRPSGGAAGGDGSYTLVFDGPVEID
RVVLMEDQTDGQVIRTYRVWGRQSTGADWGLLSKGTSVGHKKIDLFPKMVTVTEVMVNSTFVDTPKWRSVTVHKCS

>UNI23119.1 hypothetical protein JDV02_008957 [Purpureocillium takamizusanense]
MLLLVSLAALAAAVSVRDAAAYKPKFRISPMDGSKIALPTREQLAWQDKEIGVLIHYEIATYLDIDGCNN
VPDLVPAVSLFDPTLLNTDQWMDSIVALGAKYATLVAKHNCGFATWPSKVRFPTRGGGGGGGHHDRAAGY
NYTIADSPVHGTDLVGRFVKSAKRYGVGHGFYYSVVVNNFLNVQNSAVRNTELAPGQVGITNETYNQIVF
DQLTELWTKYGTLTEIWFDGGYSSAQMGKIEDLLQKHQSQAVIFNGCQENGTCVSANSVRWIGTEMGQAP
EENWSTGLTNDGGDSGSPFFCPAECDTTLQTQDRWFWGVNQPLRPIKEMIDVYHKTVGRNCVLELDLAPD
RSGLIPANQAARYKQLGDFIASCYGKPVAAKRSRPVDGGAYSVEFARPTAIDRVSLMEDQTDGQVIRSYQ
VHARIVDADGEGGGGENQPWTLVSNGTSVGHKKIDIFAKPVTVTELRVSSTFVDTPKWRAVTAHLCDELT
AKMVAAAE

>UJR24939.1 hypothetical protein I4U23_006303 [Adineta vaga]
MSSSSKRQLPNVNIESTEKIRHLNTALINTENNLRHAQQNFELLKQIQQPTSTSLLDTFRNNGTTNDSNY
DHESMTNRSRRASSASHQRTNSSKGVRFNDDVPGRSLHNLNDDLQSLSTEHGRLKHELNKTTSSKQQKEA
LQLDDSDDEEVNDSFLSRNDPLVEEIVQSRLDRRLQEIEREIKRDKDQHQQGDVRTLINEFHLQRKLTTP
IHHDEEKIIQARLLLAESNKQMYESQLLNTKRQLEESELSKTLLTQQVTQLKDQLMKTDHDREKYPRDDE
LLLATDRRRRPESDRHQFDHDYLLQQQFMFSKSATLNELVTFKKELEKSERQREQLSDHLEILVKKCDEK
DKLVAKTLLELKEITDNCDTYERQTTKLQRDLSLALEKLEEMTQEAERYAQESVNCQKQLADTEQKREEF
KIQAQETIKQWKAKVKKLEKDVDRHKFGSTQVLERNEQLVKDMENTKAQNINLREQIAKLEADLNESQST
QNRLEEHYKRNENDANQFRILRSSHDAEISTFKSTINELENQLSTYRQRQSHIEKEKHHIQQLLQDEVNQ
RNNFDSKLKQAEQDIDILNSSRSQLQQHVIELENERMDFLQKIKEIEFERDSLSIQYHSISKNLNDEKTK
FQTKLVSLESDYDELKRKLDTSKMEYTRGMKSFQVEYENKIETLKLQLADEKARIGIYQRHEIENKKDLE
RLQEKATKYEDETTQAQYTIDNLSRELREKTRSLDELESKIMKLTVEATNEKNQNIRKEKDYQHSLHTVY
NDITYCTECLSSDSDEPFIIDSPTNSRDDVETWLSKVKARLAWLKQELEIRQQHENKLRHDLNNALLDSE
ADRKYFAGELAKREVIIDDLAREKHNYKDFERETSDKMRLLESQLARVEGHSLKELERAKQLQTNEMQIE
YDKRRALTEDEKDRINDRYRQQVLKFQTMIDSVKRELHTAKTIMKTVLVLLVLILFGLESNSHLYRYHRR
SSLSTSGKYRISPKTGRLQLQWQAQELGVLIHFNLETFYADGLQLQDIPSPSLFNPYLLNTDNWVQTMSD
FGAQYAVLVAKHGSGFLMAPTDVKFSLNPSGEIVPYNYTIEYSPMKGRDVLQEFVNSCMKRQIRTGFYYS
VVSNSYLNVQSGSIQNRTLEPGQLNVTQQTYDSVVLEQLRELWTKYGSLNEIWFDGGYTQSLKDPIHALL
TELQPDAIAFNGYGVSHNPARWIGTEMGVAPDPNWSTGVTEDGGDPDSSIFCPAECDTTLQDHDKWFWTN
TTLRSLDEMIQVYHETVGRNCILMLDLAPDRTGLIPITHASRYKGLGDFIRSCYGTSIPSTERLIVDDSS
LHVLLFDSTPVTVDRSVIQEDQTNGQVIREYTIDVQLANATDINKWITVAKGTSVGNKKIDVWSIGAQLV
NGVRLNITKSVDKPVIKAFTVHLCN

>UJR24914.1 hypothetical protein I4U23_006278 [Adineta vaga]
MIKVIFFLLLLFVTQSDEHLVRNHHHRPKSSRRYRISPSTGVRIALPTPEQLKWQAQELAVLVTFNMATY
LNTDGCPDQYVADISLFNLYLLNTDNWVQTMVDLGAQYAVLVAKHGCGFLMAPSNVRFPLNPSGQIISYN
YTVGYSPVKGRNILDEFIKSCGKRQIRTGFYYTVVVNNWLNVLDGFVQNRTLKPGQLNITQQTYDSVVLE
QLRELWTEYGSLNEIWFDGGYTQSLKDPIRALLTELQPDAIAFNGYGVSHNPARWIGTEMGVAPDPNWST
GITEDGGDPDSPIFCPAECDTTLQNDDRWFWGVNTTLRPLSELIQVYHETVGRNCILMLDLTPDRTGLIP
PEYASRYKELGDFIRSCYDRSVIQEDQTNGQVIREYTIDVQLANATDINEWITVAKGTNVGNKKIDVWSI
GAQLVSGVRLNITKSVDKPVIKAFTVHLCN

>UJR24945.1 hypothetical protein I4U23_006309 [Adineta vaga]
MKIILFLLFFLISEYESHSFRYLQEQEPGLSPWGKYRIAPKTGVKIALPTPEQLQWQAQELGVLIHFNIA
TYIDDDGCTGQIVPNISLFKPYLLNTDNWVQTMIDFGAQYAVLVGKHACGFHMAPTNVTFPINPSGRNIP
YTYSIDYSPMKSRDVLGEFINSCKKKQIRTGFYYTVVSNNWFNVERGFIQNRSLQPGQMNITQKTYENIV
LEQLREIWTRYGTLEEIWFDGGYTADMKEPITNLLAELQPQAIAFNGYGVSHNPARWIGTEMGVAPDPNW
STGVTEDGGDPDSPIFCPAECDTTLQNNDRWFWGPKATLRPLSELIQVYHETVGRNCILMLDLTPDRTGL
IPPEYARRYKELGDFIRSCYGTSVPSTERLVVDDSSLHVLLFDSTPVTVDRSVIQEDQTNGQVIREYTID
VQLANATDINEWITVAKGTSVGNKKIDVWSIGAQLVSGVRLNITKSVDKPVIKAFTVHLCN

>UJR12650.1 hypothetical protein I4U23_016824 [Adineta vaga]
MMNIWIVIFLLFAVKTDGRLSRYQRYRKPEPSGQFRMSTLTGEQIALPTSDQLEWQAQELGVLIHFNMAT
YIENHDACPNDLVPPTSRFNPYLLSTDNWIQAIMDFGAKYAVLVAKHNCGFLLSPTNVTFPLNPSSKIIP
YNYTVDYSPVKGVNILDEFIRSCNKQKIRTGFYYSTVINNYLNVRQGYVQNDTLKEGQLNITQETYSNIV
LSQLRELWTNYGNLEEIWFDGGLAPGVQDAVAKMLAELQPHANVFGGIGITANSIRWIGNEQGHAPDPTW
STGTTADGGDPDSPIFCPAECDTTLQIFDRWFWGPYALLRSLQDLIDVYHRTVGRNCLLMLDLTPDRSGI
IPSAYANRYKELGDFIRSCYGTSVVPSFQNSSLDFMTYMLMFNAPVSVDRSVIQEDQTRGQVIRAYSVTV
LLAISKDQNEWIQVATGTSIGNKKIDLWKKGTLLIRAVKLNITKTIDVPVLKSFTVHLCA
