# Supplementary material for: Exploring the sequence-function space of microbial fucosidases
Source: Commun Chem. 2024 Jun 18;7:137. doi: 10.1038/s42004-024-01212-4 (PMC11189522; doi:10.1038/s42004-024-01212-4)
Supplement: Supplementary file 7 — Supplementary data 5 [file 42004_2024_1212_MOESM7_ESM.zip › supplementary file 4/cluster_31.fasta]

>A0A0M4JSV7 31|Spiroplasma cantharicola.|PF01120
MKEILRVKNFKKYGLGLFIHYGLYNQLEKGEWYMKMYNLSTDDYLSLFPKLNETDLKLNIKSIVKFAKENSFKYITLTTK
HHDGFALYDSNGISLYDISITKTKDILSEFINECNKANIDPYLYYATWDWSHPSYETNFDEYLEYMHSNIEYLCKKYPNV
KGYWFDGNWNKKNNDWKEDRLYKIIRKYNPNAMIINNSGLLNAGKEQHPEVDSITFEQGHLKKIDYSIFSRDLAAETCQT
FNDHWGYAKEDFNFKSVKELILKFLMARKQKANYLLNLSVNKKGDLINLEIETVKKFSYWVKKYGYSLIGDYELTYVLEE
DFIVKKNHIYYLFAYNVTTGGHVKKIHLGGEFQEIRKYNLEKKLNIKNISYLDNSEKVDFEQKQNELLIKIKSFDYGINT
IVRVIKIEEE
>A0A2K8NR81 31|Entomoplasma freundtii.|PF01120
MNNKFPKITRVTNFRNLGLGFFLHFGLYNKIGKGEWYQNMYHLNSHDYYEMFSPLSQLKLNLDISGIVSLAKENNFGYLV
LTTKHHDGFCFFDSEGLSEHDITETSTQNDIIEDFITQCRQAKILPILYFCTLDWMWDEKGIPFEEQLTLINREVEILCK
KYPDLGGFWFDGNWSKKEADWQEEKLYQLIRSYIPEAIIVNNSGLTNAGKEQNSHVDVLTFEQAHLKEINYQACQRDLAA
EACQSFNDHWGLANEDYNFKSVGDLILKFVEARKQKANYLLNVSLNENGKMLPLQIETIKVFGQWVKKYGFMLFDDYEIL
TMNNDDFIISTKDNQHFAFLYDLPSGGHVKVIQQGGKIQPPRSFNYPFDKIDKMRFLDNLEEINFDYTKENKKELIISPT
AYNYGFNTKVRVLKISLNS
>A0A2R3NY61 31|Mesoplasma florum|PF01120
MILRKRYSKNKMNNYSRVNEFRKMGIGLFVHFGLYNKISKGEWYMNMYGLSIEQYKKDLKIKNKFDLQLDIKKVIQVAKE
NGFKYIVLTSKHHDGFCLFDSKKQSQWDINDTISQKDILKEFIEECIKNDIKPFVYYATLDWSWDEAKISFEEQLIKINI
EIENILLNYPKVAGFWFDGNWSRKDENWKEDALYSLIRKYNPECMIINNSGLSNAGTHKNPEVDSITFEQGNFKKIDYSN
FSRDLAAEACQSFNDHWGYAKEDYNFKSPEYLIKKFIEARKQKANYLLNVSIDENGKMLQYEIESIKIFDKWVEKYAKFL
FEDYEVISYSENDFIIKTYDEKFYGFMYNLPSGGHVKVIQNGGKKQPIRTFELNSVIPEIKEIIFLDNKESLVFENKNNM
LSIEPTAFNYGYNTIIRVFEIKTNN
>A0A345Z4X6 31|Spiroplasma alleghenense.|PF01120
MNTRVQNYSSLGYGLFIHYGLYSRFGEGEWYWNMNKLTKEEYYQKIGPLNQVELKPDFDGIAKWAKASGLNYIVLTTRHH
DGFSLYDTKGLSSLDITHTKTQKDLIKNFVQACDKHKIKPVFYHTTLDWAHPDFENNFDNYLDYLYKSVEILTKNYGEVG
GFWFDGNWSKPENDWKENELYSMIRKNQPNAIIANNTGLNDKGNLKNEFLEIITFEQGALTEQLSQASGQVVKEVCETVN
DHWGFAKNDFNFKSVSQIIKSLVNIRLNKANYLINVGLTSKDKVGGLEQETLTKVGEWIKQNGFCLFEDFSVVYQKEMVS
VIETKNDYFILVDNLKSGGHVDEIAYGAQALPTLELKNISNKIKTIIGLDDNEELEFSQNKDVLKIKPKSFKYGFNSIIK
VYQASKEDQHA
>W6A801 31|Spiroplasma culicicola AES-1.|PF01120
MKEITRVQKFREYGLGLFIHYGLYNQLEKGEWYQEMYKLTTQEYLSLFSNFSELNLQLNIKKIVSFAKENNFKYIVFTTK
HHDGFALYDSKKISSYDITMTKTRDIVKEFIAECNRQQIEPFLYYATWDWSNPKYNDDFDEYLEYMHKNIEYLCKEYKNV
KGYWFDGNWNRKEADWKEDRLYKIIRKYNPEAMIINNSGLANAGKEQHPEVDSITFEQGHMKKVDYTVFSRDLAAETCQT
FNDHWGYAKEDYNYKSVKDLISKFLTARKQKANYLLNLSVDKNGELIPLEIETVKIFNKWVNNYGYSLIGNYDLVSVSEE
DFIIKKNKDYYIFLYNVITGGHVKKIQFGGNFQEERKYNLDKNIRIKSIKYLDNSDPVEYEIDERIIKLRMKSFDYGINT
IVRVIKMEEE
>W6AAE6 31|Spiroplasma sabaudiense Ar-1343.|PF01120
MNKRIENYQNLKYGLFIHYGLYSFFEEGEWYWNMNKLSKSDFLEKLGNLKNLELQVDFDSLIFKAKKWGFKYVVLTTRHH
EGFSLYDTKGLSDFDIKSLKNQTDLVKDFVQACRKYDIKPVLYHTTLDWYDDRFEKDFNAYLDYLYKSVEILTKNYGEIA
GFWFDGNWSKPDADWNETKLYQMIRQNQPNAVIVNNSGLNAKGAAGNEFLEVVTYEQGALLEQLVEVQENLAREVCETIN
DHWGVAKLDYNFKSIQQVITHLVNVVANKANYLLNIGLDKNGIVGNVESQILNMVGDWIDKFGKKLFENFNLVDRVGENY
LIETRDHYTIFLANIKSGGHVDEIAYGSKELKSIVFNNVTKKIKTMQGLDDKEIYEFDQKSQKLSFIPKSFKYGNNTIYK
VIICEKEGD
