# Supplementary material for: Exploring the sequence-function space of microbial fucosidases
Source: Commun Chem. 2024 Jun 18;7:137. doi: 10.1038/s42004-024-01212-4 (PMC11189522; doi:10.1038/s42004-024-01212-4)
Supplement: Supplementary file 7 — Supplementary data 5 [file 42004_2024_1212_MOESM7_ESM.zip › supplementary file 4/cluster_32.fasta]

>A0A1B1G2V7 32|Flammeovirga sp. MY04.|PF00754,PF01120
MKRKLLFILLLSCINSFAQKSKPKYKDQWLFTPKDSSMLITEDQQAELLTSEEDMQWYKDAKFGIFVHWGPALLATNVLS
WGRFGDRPAANKAANKGVPAEEYDELYKRFNPVNFDADKWMKHVKDFGAEYLVFTAKHHDGFCFFDAKNTEYNIMNTPYG
KDICKQLADAAHKHGVKLFWYYSQPDWHHPDCLREKHYENYLPYMNEHIEQLFSQYGRIDGVFWDGLASKYWQWDSYHLI
KKMKEWQPGLINNPRSGFSWPNPKIRGDFDTPEQSLGPVDHHRYWEACLTMSDKWLYSPEGPIKSTETVTSMLIQVVCNG
GNLLLNFGPDGKGEFVQKDVEEAKGIGEWLDKYGESIYGTRRGVYIGADWGGSTQKENVLYLHFMKKATSQFELPALQNQ
IVKVEGLTRAFKSFKEKEGKYVFSFDKDLIQDEIDHIVKITFMDSLEGTKRILTWNQMPISKKDFVIQASSERNEKNAGK
VIYSSKENTFSEGIRLKSWWEPAKKDKTPSLTLKFKSPKKVNTVLLSENMRAQNVKDFVIEVSQNGKWKTVHRGSYIGEG
YRIGIQPEEIDGIRLLINAYQQTPQITAFNVYEDLENSTTATVE
>A0A1B1Y822 32|Wenyingzhuangia fucanilytica.|PF00754,PF01120
MNKNIFALFAFFSLFCFGQHGEENTNGIEPYQQPKKLIEYLNQIDSSYLPYMFASKEDIAWWKEAKLGVFVHWAPSVVNE
APLSWGRAGRKPHHKKDNQKKGVPEQEYNDTYKTFNPTKFNAEEWVKLWKEAGAKYFVFTAKHHYGFCMWDTKTTDFNVM
NTPYGKDVMKEIADACHKYNMRLMWYYSQPDWTHPLYRKELPSKEYNEKILYPQLRELMTNYGKIDGIWFDGLGKHPDTW
NSPEMLKIIRDINPKAIVNHRLGSPDMHMGDFDGPERGIGRFQTNRPWETCEVIGGGWGYMGEKNAMPYNDVIQLLVKIA
GNDGNLLLDTGPRVDGSIIESHVKRYKQIGAFLKKYGTSIYGTHGGPYIAGAWGSATHKQNKVWLHLMGNIENHHFTLPQ
LPATIKSYKVLTGENATIVNNNKGLDVTINNTTTNTAVIIIELELNIDAKQIKPISTIGEPVFFDASLVASSEKDKNSSV
TNLMPGAKENFSEGISVKKSWFPAKEDKTPWLEYSWSKEQKIDAITIQEGRRIGNNHSVKSFEIQVLKNKKWKTIYTGNN
IGPFFSLQLEKSLYTTKLKIKINELKGNLEVNKVAIYAN
>A0A1G5CBT0 32|Nonlabens sp. Hel1_33_55.|PF01120
MKHILVISTLILLSYSSLYAQKNSSYKNQWQFPAQDPAMYVTADQQRELYATDAEMQWFKDAKLGIFVHWGPALLKTNVL
SWGRNGERPGAGRAATNGVEPEVYDNLYKKFNPKNFDADRWMQQVKDWGAEYIVFTAKHHDGFAFFDAKNTEYDIMNTPY
GRDICKELADAAHKAGVKLFWYYSQPDWTHPDNLREKHYQNYLPYMKEHVEQLFTEYGKIDGVFWDHLATKYWQWDSYNV
LKDMKKWQPGIVSNARTGFGWPLEDRGDYDTPEQSLGPVDHHRYWEACLTMTDKWLYSPKGPIKPYETVLGMLIQVAGNG
GNLLLNLGPNGKGEFVQKEADEAIKVGQWIKNYCHTIKNTRRGIYIGGDYGASTQVGKKLYIHILQKDANAGAYIELPEL
PTAIISARGITDGFENYKVEDGKLVLAFAKAEFDKNIDNIVELTLAEDPANFERIETWKAIPIENSEFVARASTFTKAKN
KPSAIYNEDGNVFSEGIHLKEWWEPAKDDAEPSLTLDFKSAKDIRTVLLSENMRSHCVREFMLEAKDSNGNWNEIYQGKT
IGEGLRIKLNGSAIHGLRFQPTKHTQTIQITAFNAYE
>A0A1P8RX66 32|Winogradskyella sp. J14-2.|PF01120
MLKQLKITILWVFVTICACAQNKKSNYKDQWQFPAKDATMYVTAEQQTELYATESDMKWFKDAKLGIFVHWGPTLLKTNV
LSWGRHGERPGAGKPSTKGVDTEVYDNLYKKFNPKNFDADKWMQQVKDWGAEYIVFTAKHHDGFAFFNAKNTDYDIMNTP
FGRDICKELADAAHNAGVKLFWYYSQPDWTHPDNLRENHYENYLPYMKEHIEQLFTEYGRIDGVFWDHLATKYWQWDSYH
ILKDMKKWQPGILSNARTGFGWPLEDRGDYDTPEQSLGPVNHHRYWEACLTMTDKWLYSPKGPIKPYETVLSMLIQVAGN
GGNLLLNLGPNGKGEFVEKEAEEALKVGEWIKQYGNTIKNTRRGIYIGGDYGASTQVVNKLYIHVLQQLATNTGATIELP
MLPMEILSSEGITAGFKNHEIKNGKLLLHFNKEDFHKNLDNIVELTLAENPSNFESIETWKAIPVTKKEFDVSASTFAKA
KNKPEFIYNTKGNVFSEGIHLKSWWEPSKEDKNPSLTLGFKSAKNIKTILLSENMRSHCVREFFIEAKDKSGIWNTIYKG
KTIGEGLRIKLNGDAIYGIRLKPTKKTRVIQITAFNVYE
>QTD38513.1 alpha-L-fucosidase [Polaribacter batillariae]
MKKYTLLLLFIYVSLNNVAQKQQPSYKDQWQFAAKDSSFYVTAEQQKELYATETEIEWFKDAKLGIFVHW
GPALLKTNVLSWGRNGERPGAGKPAKNGIKPVIYDNLYKKFDPKNFNADKWMQQIKNWGAEYIVFTAKHH
DGFVFFDAKNTEYSIMNTPYGKDICKQLADAAHKAGVKLFWYYSQPDWFHPDNLREKHYENYLPYMKQHI
QQLFTKYGKINGVFWDHLATKYWQWDSYHILKDLKKWQPGIISNARVGFGWPLEDRGDYDTPEQSLGPVN
HHRYWEACLTMTDKWLYSPKGPIKPYETVLSMLIQVAGNGGNLLLNLGPNGKGEFVEKEVVEVEKLGNWI
KKYGNTIKNTRRGIYIGGDYGASTQIGNKLYIHVLQKRANNTEVAIVLPQLPTKIIAAKGITEGFKNHEI
KNGKLILHFDKNLDNIVELTLAENPNQFERIETWKAKPISKEEFIVSESSFLDKNKKGTVIYNTKGNVFS
EGIHLKKWWEPRKDDKNPSLSLDFTSAKKVNTVLLSENMRSHCVRDFTIETKDKNGNWNTIYNGKTIGEG
LRIKLNGNAIYGIRLNVFKNTKAIQITAFNSYE
