# Supplementary material for: Exploring the sequence-function space of microbial fucosidases
Source: Commun Chem. 2024 Jun 18;7:137. doi: 10.1038/s42004-024-01212-4 (PMC11189522; doi:10.1038/s42004-024-01212-4)
Supplement: Supplementary file 7 — Supplementary data 5 [file 42004_2024_1212_MOESM7_ESM.zip › supplementary file 4/cluster_33.fasta]

>A0A1H1ZQH9 33|Mucilaginibacter mallensis.|PF01120
MKIKLSLPNLILTLFLTTVAITGKSQSIVLAKPSTDQLAFQNMEMGVFIHFSIDTYAAPGSIQGSTPAFAFNPTHLNADQ
WVLAAKAMGAKYVVLTARHEQGFCLWPTTTTDYSVKSSPYKNGHGDIVKEFVTACRKYGLKVGLYTPPWIDSHWESIHTG
YKGGETANIDKLNDPEVYKLALKKEKEQIKELMTNYGPLVFIWDDHFGRSDVLDSIPHGGKFREFYKTVTSYAHSLQPHC
LLLGRDVEHVGNENGHAGYPLWNALNTIDGTIYTVSQTYKWDHTNTGDPLGKLYRPQIAPTTNAFSTGGWMWHGPRKPQP
LEIRMKAYYETVGRGSSIIINLTPDRSGLIPADLVTAAKETGDEIKRRFSHPVASSMSKASVQTINFVSSKTFNHVITME
DLHNGQKISNYVIEAKINGQWNQIVKGETIGHKRIDQFPAVTATALRFKATGVVSKPAVMRSIAIFNVSGI
>A0A517TKQ1 33|Planctomycetes bacterium MalM25.|PF01120,PF08305
MSGLRSRSVSSHRLVAFLCVATWWTVPPVAAEGQHSPIRLAKPSAKQVEFADWEVGAFIHYGLNPFTNQEHGDGQEPPAK
FNPTQLDTDQWARTAKALGARYAVLTARHEGGFCLWPSKTTDYTIANSPYQNGEGDIVRDFVASCRRHGLKVGLYHTAGF
NAHEALRDYQAKSQLDQPLEWGKSWGRAVSSAFKADPTLRARFDAVQVEQFRELLTNYGTIDFMWSDHWDATDSKGVWRA
VTDLAEELQPNMVMMGPDTWVPGNETGHVVYPMWNAVNTADGTHYSRPARTESDVSVKNDYGLLETDVLTGHPLGRFWRV
RECTTHAAFHYGGWFWHPDEVKKTYPRSLSDHVDLYYRTVGLGANTIINLPPDTRGLIPDDIRDAAQALGDAVRERFAEP
LAEVDAVQVGDTVELAWEVPQEINTIVTRENIANGQRIAKYTLEAYVEGEWRPLEPRNRLDAWSPYNSSPGFETIGHKKI
DRVSPVTTNRVRFRCLESVVSPVEIRSLAVYRCEPNPRNFPTTYPYLSGVETEYELAHGGVRRDVNYTGHEIVIRGVPYE
HGVMACPTGADRKSVVEYALAGLTKARGLQTLVGLDDGALGRGSCVFRIDGYRGGEWSTLAQSPRLTGKDEPVQMTVAFP
DGMAKLRLLVTNGGDDSHSDHAVWADARFTESVSASPAP
>G0L0T1 33|Zobellia galactanivorans (strain DSM 12802 / CCUG 47099 / CIP 106680 /NCIMB 13871 / Dsij)|PF01120,PF08305
MKIKSALILLLPIVLSAVSATAQDSPSFELAKPSAKQIAFADWEVGAFIHFDLNTFTGQEHGDGQESPSQFNPTELDAEQ
WVLTAKSLGAKYACLTVRHEGGFCLWPSKTTDYTIANSPYKEGKGDIVREFVEACRKHDMVPAFYHTAAFDANATLKDYK
GKLDLPLDWMTTWGKAMSSAHKNDPGLKERLKKIQVEQMRELLTEYGPIGFMWSDHWNAQDPNGVWRAVTDLAEELQPEM
VFMGTDTWVPGNETGHVVYPMWNAVNTVDGTNYSRPAPTKNDITDKKNDYGLLETDVLTGHPLGKFWRVRECTTNSGFHY
GGWFWHPDSVKATFPKKLWEHLDLYYRTVGLGANTIINLPPDDRGLIPEDFVTAAKVFGDEIKERFSNPIAQTNKIHKGD
TLELSWAKPKVINTIVTMENIANGQKVAKYVLEAFVDKKWQELKPRNKLIGFKPYNSSPGYQTIGHKKIDRVEPVTTNRI
RFRSLESIVHPVEIRQMSVFNCPPVVKNFDSKFPFLSGLESISESAHNGVKRDKNYIGENIVINGKAFQKGLMVCPVGKT
SEGHIEFNISQYQDVKGITATIGIDDMVNHNGSVVFIVRTYQNGLWTDLYTSETLTGNDDGVDIDIDFPHPTSKVRLITT
DGGDNANSDHAVWGNIQFKLEE
>G0L988 33|Zobellia galactanivorans (strain DSM 12802 / CCUG 47099 / CIP 106680 /NCIMB 13871 / Dsij)|PF01120
MKYFSYSLLFLLFLNCRNEKSSSSSIEESTLAKPSAKQIAFADWEVGAFIHFGLNVFSGQEHGDGKVSPSEFDPSELDAE
QWVLAAKALGAKYACLTVRHEGGFCLWPSKTTDYTIANSPYKGGKGDIAQEFVDACRKHDMKIGFYHTSSHDANAGLSWY
DGYIGWADNRDSLMNIAFQRPGLKEKYKQVQMGQMRELLTNYGPIDFMWSDHWGAPGSEEIWNPITDLVAELQPNMVFMG
PETWVPGNESGLVVYPMWNAVNTVDGTNYTRPSASSKDKNVENDYGLLETEVRTGHPEGKFWRVRECTTHWAFHEGGWFW
HPEVTLPRSLSEHVDLYYRTVGLGANTIINLPPDNRGLIPDTIVSAAKKFGNEIKRRFSNPIAELKQIKTGETVELSWSK
PQKINTVVLMENIANGQRAVKYSLEAFVNDSWVPLKPMNHFPIAKPPYNPNPGYETIGHKKIDRIETVETNKIRFKSLES
VEGVPEIRKMQVFYNAPY

>QTD38513.1 alpha-L-fucosidase [Polaribacter batillariae]
MKKYTLLLLFIYVSLNNVAQKQQPSYKDQWQFAAKDSSFYVTAEQQKELYATETEIEWFKDAKLGIFVHW
GPALLKTNVLSWGRNGERPGAGKPAKNGIKPVIYDNLYKKFDPKNFNADKWMQQIKNWGAEYIVFTAKHH
DGFVFFDAKNTEYSIMNTPYGKDICKQLADAAHKAGVKLFWYYSQPDWFHPDNLREKHYENYLPYMKQHI
QQLFTKYGKINGVFWDHLATKYWQWDSYHILKDLKKWQPGIISNARVGFGWPLEDRGDYDTPEQSLGPVN
HHRYWEACLTMTDKWLYSPKGPIKPYETVLSMLIQVAGNGGNLLLNLGPNGKGEFVEKEVVEVEKLGNWI
KKYGNTIKNTRRGIYIGGDYGASTQIGNKLYIHVLQKRANNTEVAIVLPQLPTKIIAAKGITEGFKNHEI
KNGKLILHFDKNLDNIVELTLAENPNQFERIETWKAKPISKEEFIVSESSFLDKNKKGTVIYNTKGNVFS
EGIHLKKWWEPRKDDKNPSLSLDFTSAKKVNTVLLSENMRSHCVRDFTIETKDKNGNWNTIYNGKTIGEG
LRIKLNGNAIYGIRLNVFKNTKAIQITAFNSYE
