# Supplementary material for: Exploring the sequence-function space of microbial fucosidases
Source: Commun Chem. 2024 Jun 18;7:137. doi: 10.1038/s42004-024-01212-4 (PMC11189522; doi:10.1038/s42004-024-01212-4)
Supplement: Supplementary file 7 — Supplementary data 5 [file 42004_2024_1212_MOESM7_ESM.zip › supplementary file 4/cluster_34.fasta]

>A0A0P0D9J3 34|Algibacter alginicilyticus.|PF01120
MITKKSLLIILLIISFSKTTIGQSVANTNTLKQRMQWWEDARLGMFIHWGVFSELGGEWNGVDYGKEMGTASAEWIYLMS
EIDTNDYKQAAQRFNPKNYSPEEWVKSAKDAGMKYIVLTTKHHDGFALFNTKASDWNILQASPYKKDLIKQYIDECHKQG
IRVGLYYSHEKDWYHHVRLRNDTSPIKESYKKLVKTQIEELLTNYGQIDLIWFDMGISAHKEFNQMCYDLVRKLQPNCII
SSRIGNGLGDYKNLGDRELVNPGMNEYVESIMTMRLNWGFDKNDKNWKSSSEVISMISKSACRGSNFLLNLGPQPDGKFT
PEETIRLKHIGEWMTLNGDAIYETKGSPFKGEYKWGSLTSKKQHAFLHLFDMKEDHISVNGIISKVKKAYLLHNNQPIEF
KQNLTDKKISLDISTITNSHATNIIALDLEGELKVDINEGPTWIPEPIKHLTRKEIVGIATNVSNFGFTISNKEDEIIFK
LNENIEYRIVKNKEILSVQGFHVSNGEKYRVVYTPFDTPVIEIISKEN
>A0A6I6JI14 34|Maribellus comscasis.|PF01120
MTPISKKHLSQKLLFFLTLIFTVLFPLILYAQESEKAFHERMRWWDEGRLGMFLHWGVYSTFGGEYNGSDYGKEVGQASA
EWIYLKSNMPVSEYRNAALNWNPSEFNAEEWVKMAKQAGMKYMVLTSKHHDGYALFNSDVSDWNIVKSSAIKRDLVKEFI
AACRKYDMKVGFYYSHEKDWKHHARKNQDLNPLPDKYVDFAKKQITELLTKYGKIDLIWYDTPVQAHEEFNKMCAGLIRK
YQPECIINGRIGNGLGDYKNIGDRAIVDPGLTEYMESIMTMRLNWGYDKNDDFWKSSDELIKMVSKSACRGSNFLLNIGP
TPEGTFPLQDQIRLRDLGKWMDINGEAIYKTKGSPFPKEHVWGSLSQRKENNFIYLHLWNWTGGPITVNGLKSPVKNAIF
LDTGEKLSVVQEKNSTSLMVELPEKNNANMLRIIKLETEGKGFDLTKGPDFEGPKIKHVTSRKITGTITSINGVDFSILG
KHVISSKTGCEIYDDQDETIQFTLNDHVRFRLNKNGDIRTVQNINLLEGSKYHVVYSPYQNGWEVEIVTKLE
>A0A8A6LM44 34|uncultured bacterium.|PF01120
MFNDSSRRAFLKTGLLSLTGGYLVHLGLLGNKAMAASDYTSLTSTDEKDDSHMEWWRDARYGMFIHWGLYSVAGGEWKGK
DYGKEQGGASAEWLMNSANISGEEYRNTLAPQFNPTEFDAAQWVSLAKDAGMKYIVITAKHHDGFCLFNTAATDYNVMEA
TPFKRDIIKELAEECAKQGLKFGVYYSQFKDWYHRSRGKDVAGTLSNQDYLELVEKNLGELLSNYGEMAVLWFDVGGNDV
IEADQQGARVRELQPNTVICSRLYHRNVPVDQQQYADFNSLPDRMLPAKRMTEDAETCMTMRHNWGYDKTDDAWKSSKDI
IEFLALCGARGVNLLLNVGPTPTGKFLPEEVTRLQEVGEWMKVNGESIYGTSYSPVDFDFMWGAMTQKNQTLYLHILEWQ
KKGLVFNGIVGKPSKVYLLADPARKALAHAYDPKAHITTIHVPAQAPDARNSVIAVEYDAVIATDPKAQGKYHWYTTRSL
RHTDIRNNADAGHTELLEAVKEAQ

>UMB59133.1 alpha-L-fucosidase [Lutibacter sp. A80]
MIPFSKKTNYYSSLLSLVVLIIMLTPKTICTQESNESYHKRMQWWDEGRLGMFLHWGVYSTFGGEYNGMD
YGKEIGQSSAEWIYLASNMPQTAYQNAALNWNPNKYNPEEWVKMAKDAGMTYMVLTSKHHDGYALFNTET
TDWNSVETSAINRDLIKDFVLACNKYDMKVGFYYSHEKDWINHVRQNVDLNPISEKYKNFVKQQITELFT
NYGKIDLIWFDMPVQKHREFNKMCADLVRKLQPECIINGRIGSGLGDYKNIGDRAIVNPGMAGYMESIMT
MRLNWGYDKNDDYWKSSDELIKMVSKSACRGSNFLLNIGPTPEGTFPLQDQVRLDNLGKWMKLNAEAIYK
TKGSPFSKEHKWGSLSQSKKNNIIYLHLWNWSGGNITVNGLLSNVESASFLDTHKNLTFTQHKNSSELIV
ELPKINSSENLRIVKLVVDKKTFDITKGPDFVAPKVKHKEHLKLTGTIHKINGINFTITGRLVTRDKIGK
EIYKDEITTQFTLNDQVRFRINTDGDIREVQSLNLNEGSKYHIVYSSDKNNPEVKIVTELK

>Fp284_QTJ01951.1
MFNDSSRRAFLKTGLLSLTGGYLVHLGLLGNKAMAASDYTSLTSTDEKDDSHMEWWRDAR
YGMFIHWGLYSVAGGEWKGKDYGKEQGGASAEWLMNSANISGEEYRNTLAPQFNPTEFDA
AQWVSLAKDAGMKYIVITAKHHDGFCLFNTAATDYNVMEATPFKRDIIKELAEECAKQGL
KFGVYYSQFKDWYHRSRGKDVAGTLSNQDYLELVEKNLGELLSNYGEMAVLWFDVGGNDV
IEADQQGARVRELQPNTVICSRLYHRNVPVDQQQYADFNSLPDRMLPAKRMTEDAETCMT
MRHNWGYDKTDDAWKSSKDIIEFLALCGARGVNLLLNVGPTPTGKFLPEEVTRLQEVGEW
MKVNGESIYGTSYSPVDFDFMWGAMTQKNQTLYLHILEWQKKGLVFNGIVGKPSKVYLLA
DPARKALAHAYDPKAHITTIHVPAQAPDARNSVIAVEYDAVIATDPKAQGKYHWYTTRSL
RHTDIRNNADAGHTELLEAVKEAQ
