# Supplementary material for: Exploring the sequence-function space of microbial fucosidases
Source: Commun Chem. 2024 Jun 18;7:137. doi: 10.1038/s42004-024-01212-4 (PMC11189522; doi:10.1038/s42004-024-01212-4)
Supplement: Supplementary file 7 — Supplementary data 5 [file 42004_2024_1212_MOESM7_ESM.zip › supplementary file 4/cluster_35.fasta]

>A0A172ZDT9 35|Paenibacillus bovis.|PF01120
MNTGHDNNSRHDRSASAKWFTDSRYGLFIHFGPYAQYGRGEQVLFREHLDHQEYAQQACSWNPEHFNATLWAQTARKAGM
KYACLTTRHHDGFCLWDSQYTDYSTAAQACGRDLVREFVEAFRAEGLYVGLYYSWMDWRIPAFFDGPEKDPDGWQAMKEY
MHNQVEELLTRYGQIDHFFFDGVWPRTAEELGSIELVRRMKELQPGILVNNRLGPSEGTRTYADGGAGAGDSEVLGDFGT
PEHQIVPDPNRLWESNQVTTWRLWGYAAGERWRSADMLLDMLCECAEKGGNLLLNVGPQPDGQLPPEFVQRALEIGAWLE
VHGEAIYGADGGDLIEFVTRGRQTTSGNHLYLIIRFWDGKPVLRLADLISRVTRVTLLTTGQELEFEQQDQVLWIKGLPK
ERPTALFPVIWVECDGVPKSNIWGQQRLWQGDPSRIADWARTRGSSVYADGEKR
>A0A1B1MVP6 35|Paenibacillus yonginensis.|PF01120
MEKPEMPEGWKWFTESRYGMFIHFGPYAQYGRGEQVLFREHLNHQAYAEKACSWNPQHYDPELWAYTARKAGMKYACLTT
RHHDGYCLWDTRTTDYSSAAQAPKRDMVREFVDAFRKEGLRIGLYYSWIDWRIPAYFDGPDKDPEGWATMKAYLHAQVEE
LVTNYGQIDHFFFDGVWPRDSEDLGSVELVARMKEIQPNILVNNRLGSSKADNVYADGGAGAGDSEVLGDFGTPEHVIIP
DKNRLWESNQVTTWRLWGYTNGERWRPADYLLDMLCECAEKGGERGGNLLLNVGPQPDGQLPPEFVQRVLQIGQWLEVHG
EAVYGSDGGAVTEFITYGRQTTKGNNLYLIIRFWDGSPQLRLADLAVKVNKVTLLTTGQALTFSQTEDELLIQGLPRERP
TRLFPVIKIECDSTPAANNWGRQRLWEGDPERVAEWARRQRGTSVFVDGKPRG
>A0A1B2E5P1 35|Paenibacillus ihbetae.|PF01120
MTNQAPAIREGWKWFTESRYGMFIHFGPYAQYGRGEQVLFREHLDQNEYARRACEWNPEFFDAELWAYTARKAGMKYACL
TTRHHDGYCLWDTATTDYSSAKQAPGRDLVREFTDAFRAEGLRVGLYYSWIDWRIPAYFDGPEKDPEGWEVMKRYLHTQV
EELVTNYGRIDHFFFDGVWPRTAEDLDSVKLVERMKSIQPDILVNNRLGLSEEEKLHADGGGGSGDSEVLGDFGSPEHVI
VPDQKRLWESSQVTTWRLWGYTNGERWRPADVLLDMLCECAEKGGTVGGNLLLNVGPQPDGQLPPAFVERALKIGQWLEV
HGEAIYGSDGGNLTEFITYGRQTMKGNYLYLIIRFWDGRPVLRLADLITPVNRVTLLTTGQELDFRQEGDVLWIEGLPKE
RPSELFPVIRIECESRPETNQWGRERLWMGDPSRIADWARTRGTSVYADGQPRDGAGKE
>W0J327 35|Opitutaceae bacterium TAV5.|PF01120
MPATPAPSATLRQSSPSSALSDAGPADTPARAGAHAWFREATYGLFIHWGPYVLHGRGEQVLMRELLDQRDYARQARAWN
PSAFDAREWARIAVHGGFRYAVFTTRHHDGFCMWDTATTDYSSARQAAGRDFVREYVEAFRAAGLRVGLYFSWNDFRIPA
MFAGPQGDPDGWARFRDYVHAQVRELLTRYGKIDVLWFDGVWPGSAADWRSAELLQEIRRFQPGILVNNRLGFLGAGKDH
DDEFGANEGAGGDFGTPEHHITPVRGKLWESCQVSTWRLWCHSRGERWRSAETLLDMLTEASSQGGNLLLNVGPDADGKI
PPEFVERSDAIGDWLRLHGEAVYNTDPVNAGESTLFGRQTRRGNTLYLIVRFWPGATLRFQGLATPVKRAVLLTTGQEIA
CHRDDGGRGIVLEGLPDAPPHPLFPVIRLELDGEPQTLPTYHPGLWGGDPTRLLAWARERGDGVMADGS

>UQZ36891.1 alpha-L-fucosidase [Paenibacillus sp. PK3_47]
MTTQGFTVPDRWKWFTESRYGMFIHWGPYAQLARGEQVLFREHLDQQEYAAQAAAWNPQHFDPELWAATA
KKAGFKYACFTTRHHDGYCMWDSAYTDYSSAKQAPQRDFVREYIDAFRKAGLRIGLYYSWIDWRLPAYFE
GPEKNPEGWAKVRKYLHNQVKELLTNYGQIDHFFFDGVWPRNADDLGSVELVEEMRRLQPGILINNRLGY
SSAHDEYRADGGIGAGDSDTLGDFGTPEHLIVVDRKRLWESCQVTTWRLWSHVTGERWRPADVLLDMLCE
CAEKGGEHGGNLLLNCGPTADGELPPEFVERALEIGRWLEVHGEAIYGSDGGAITEFITRGRQTTRDNNL
YLIIRFWDGRPEIRLSDLSSKVTGVTLLTTGQKLQFEQKDGELFIQGLPREAPSRLFPVIRVECDGKPEA
NDWGRQRLWEGDPQRVADWARSQRGTSVFMDGVER
