# Supplementary material for: Exploring the sequence-function space of microbial fucosidases
Source: Commun Chem. 2024 Jun 18;7:137. doi: 10.1038/s42004-024-01212-4 (PMC11189522; doi:10.1038/s42004-024-01212-4)
Supplement: Supplementary file 7 — Supplementary data 5 [file 42004_2024_1212_MOESM7_ESM.zip › supplementary file 4/cluster_36.fasta]

>A0A386HPH2 36|Arachidicoccus soli.|PF01120
MKFLLTPLLALSVLTAVQSSAQVKNQAEADRVKMEHAQIGIDDSQSNKVDYKHTTNPGAQWYPKAGFGMFIHWSISSVKK
LDLSWPMMAGTQIGWSAKMPTQDSVNRFIANGDFFAGHKCETDNSCITPNQYWALAQDFDPKHCDPDTWVKLAKEAGMKY
VVFTTRHHDGFAMWPSKYGNFNTKNYLGGRDFVKEFVAACRKYGLKIGLYYSGPDWHFNGDFQTFLYYGIYKKYKNIPSV
DANLQVRTTVKTAAEKQKHYEDVAAYIKGQVEELLTDYGKIDMIWFDGSPDIPAGNVAWKHTITMAEIHRLQPGIVVSPR
FFGYGDYKTFEGDKSLPKTKQNGWAELCTTMATKGWGYTNSPLKSTAHVLDELAICRSNNVNMLLNFGPTKEGEFSNEMV
SRLHEIAAWMKVNGVAISGTSVLKNGEVASVPATAKGQHRYLFVMSDGQKQSNLSLPAEDITFKTPHEIEGIRLLGNDHK
IMYETNKGIVTIHVPAKARCIDGNVLDVTLK
>F0S4X0 36|Pseudopedobacter saltans (strain ATCC 51119 / DSM 12145 / JCM 21818 / CCUG39354 / LMG 10337 / NBRC 100064 / NCIMB 13643)|PF01120
MNIKNKLLPLTVVLLVSQFGFAQNKDSERVKSEHGMINISEEKSSNNQRTKHPDAQWFPDAGFGLFIHWGLSSVKDLDAS
WPMIPGRPLVDKKLDEGELQRVVREKDYNLNGAPPKITPNEYWAMAKEFNPQQYDPDKWIKAAKEAGFTYAVLTSRHHEG
FAMWPSNYGNFSTKNYMGGKDLIKPFVEACRKYGLKVGLYYSPPDWYFDREYMSFLYGRVYGTNPGLPKVDGDLNPRTTY
PNEEQKRKHQEAYGAMVKGQIEELLTNYGKIDLLWFDGKAPIPNGNNVITQEEIRRLQPGILMNPRMHGKGDFITFERNP
PKADPGRDIWAEFCNPWTNSWANSNTVPFRSNAFVLGELVAARAWGVNYLLGVGPTKEGYLPQPAYDNMEVVRDWMKLNG
KSIKGTKRLPLNESASVPATALGNTRYLFAIPEFKNNGKFDKDMLPLKDLTVELTASQNPKSVKLLATGQKLDYKKKDKT
IQIMLPVSLRSKLVDVVAVEL
>G8TAB7 36|Niastella koreensis (strain DSM 17620 / KACC 11465 / NBRC 106392 /GR20-10)|PF01120
MKHPAFILVSSLLFNCALMYGQNVDKDAAAEHSMINIKEEKSATHTLHPDAQWFPEAGLGLFIHWGLASVKNMDISWPMI
PGRALANKKLDSAELARVVREKDYNLTGKPPAITPNEYWAMAKDFNPQHYDPDKWIKAAKEAGFQYVVLTTRHHEGFALW
PSEYGDFSTKNFIGGKDLLKPYVEAVRKYGLKLGFYYSPPNWYFDREYMSFIYGRAYTANPSLPKVDGDLNPRTDNKSAE
EIKQHQAAYALMVKKQIEELLTRYGKIDLLWFDGKPPVPNATEIITQDEIRKLQPGIVINPRLHGKGDYITFERNPPKQD
PGDTWAEFCNTWTNSWANSNTQPFHSNAFALGEFVSARAWGVNYLLGVGPTADGVFPQAVYDNMKVVAGWMKKNGRAVQH
VQQLPAGELASVPATAKKNYRYLFAIPEFKNGSKYDADRLPAKDTVLSLTTPLQPTAVSLIGAGKTLHFRYEGGQVIIDL
PASVRSNLVDVIEVALKN

>AOW11170.1 hypothetical protein EM308_17710 [Flavobacterium gilvum]
MSNKNSFYKCIVCLAIICCTHYMFAQTNKVKSVNLDPTPQNKNYTYQHNTNPGSQWFPDAGIGMFIHWGI
SSVNELDLSWPMRAGTQIGWRNPKLSDEEVKKIMDSGNYIAGHECESKNNCITPNEYFALAKDFNPKNCD
PEKWVKAAKDAGMTYAVFTAKHHDGFAMWPSAYGNFNTKNYLGGRDFVKEYVNACRKYGLKVGLYFSPPD
WYFDGDFQNFMYYGVARDYHNIPALDRDLKPRTAIKTNEEKQAHYNEVAQFIKGQIEELLINYGKIDVLW
LDTDGVTVIPKDNPAWDKCISMDRIRQLQPGILITPRLYGVGDYKTYESDKNIPTEMQDGWAEFCTTIAT
DETWGYTKVPLKSTAHVLNNMIKARVLNTNSLLNFGPDKEGDFSPAMYKSLGEISAWMKVNAKSIVGAKA
ISGTEKASVPATMNANHRYLFLLSEEKELHKDKKVIFKTNGTVKAVRLSGSRTKLRYAVQQNEMIIYVPA
FLRTSLPDVIDVELK

>QIL38352.1 alpha-L-fucosidase [Pedobacter sp. HDW13]
MKRNLIYKCLACLPLLGTVNLAVAQNKEADKVKMEHAQIGIVEDAKSGYKHTTHPGAQWFPEAGLGMFIH
WSISSIKQIDLSWPMMAGTQIGWRSPKMDSASVKKIMDSGNYFAGNGCEKTNSCITPLEYWALAKNFNPQ
NYDPEKWIKAAKAAGMTYAVLTARHHDGFALWPSAYGNFNTKNYMGGRDLIKDYVAACRKYGLKVGIYYS
GPDWHQNGDFQNFMYYGVGRDYPNIPVLDENLRPRITVKTEAEKQAHYNEMAAYVKGQVTELLSNYGQID
MIWFDGAADIPRGNKAWDKCITMAEIHRLQPGIVVSPRFFGYGDYKTFEQDKALPKTKQDGWAELCTTIT
DGGWGYTGKPLKPVALVLNNLIKCRANNANMLLNYGPTKEGVLTPEMYTSLAEIAGWMKVNGSAIKGAQA
LDASESASVPATAAAKRRYLFLLAHKKGEKPIDEQVTFSTKGSIKNVSLSGNKATLKYSVANGQLTVQVP
AALRTALPNVIELELK
