# Supplementary material for: Exploring the sequence-function space of microbial fucosidases
Source: Commun Chem. 2024 Jun 18;7:137. doi: 10.1038/s42004-024-01212-4 (PMC11189522; doi:10.1038/s42004-024-01212-4)
Supplement: Supplementary file 7 — Supplementary data 5 [file 42004_2024_1212_MOESM7_ESM.zip › supplementary file 4/cluster_37.fasta]

>A0A1U9NQ82 37|Anaerohalosphaera lusitana.|PF01120
MKKSYEKKCLLILVVVSLASLALAGEKTVPGYLEDHAKLYAENPRQANFKWFDQARMGLFIHWGVWGPYEAEWQMFYSRI
PLEEYKKTAARFTGKDFDAEEIVKFARASGMNYITFVAKHHDGFCLWDSAYTDWDSMDYQAKRDFLGELAQACHAEDMPL
FIYYSIGIDWTHPYFMPSNLYGCARPHYKAKPDYFRYAKEEDFEIYRQFCKNQLSELCEKYGPVAGFWFDTLGGVLANPE
MFKMQEFYDLIHEHQPHALIGFKTGATGTEDFLIGERHLGSIAGAYPGNSPENRRIRKLADEAWSKNYGKKAEICVTSTG
SWAWRKNAKCWSPAKLWRMLESASDNNANLLLNTGLDIDGGIPDDARKNFQALGDRIRKEGYPKLNKTTYLQKRKTEEVV
DDNEKVKTAR
>A0A1X9ZC62 37|Sphingobacteriaceae bacterium GW460-11-11-14-LB5.|PF01120
MIIGSGAIAQQAVPNYLQSYKQLYRKDPHAAALKWFDDARFGLFIHWGPSTFYKKGEWNMFYSKIPIAEYKEQAMKFTGE
KFNADSIVALAKTAQMKYITYVVQHHDGFAMYDSKANPFNSMNANAHRDYLKELVVACKRSGLGLFIYYSLGINWTHPFY
LSKKYYNEARPAYQTEQPEIRFKDKSDFVYYWNTVKAQIFELSTQYGDIAGFWFDPIGGAYTNPELFQVQDIYDMIKRLQ
PQALVSYKTGFNGNEDFISCEHEVKSLTTLMRQVQGEKTAQMAEKAWQSNRTKKAEMCTTMQNKGWGYDENSTHKSAADV
WKLLENTAKNNANLLLNIGPYPDGAIVPVDKKALTEVGLKIRKEGFPTLNTKTYMQFRDEGDKKITERDLETIK

>QTD38460.1 alpha-L-fucosidase [Polaribacter batillariae]
MKYIFRLAKVIFLATFFLIIGCNKTEKNTPYFLKDYQETFENNPREAALQWFDDARLGMFIHWGVWGPKH
AEWAMYNETIPLSDYKKLAKNFKANNFDAEAIVNLAKSSGMNYITFVAKHHDGFSLWDSDYSDWDSMDYP
AKRDFLKELSEACRKNNMPLFIYYSIGIDWTHPFFIPREKYVYARPNYKETPDYFLYKSPEDFEKYREFC
KNQLKELSTKYGDVAGFWFDTLGGVLANDELFNMQEFYDVIHQYQPHALIHFKTGATGTEDVLVGERELK
SISIHYQGDDPEKIKIRQLADKVWNNNKFKKAEIAVTSQGSWAWTPTNKCRASNELYAMLAHASNNNANL
LLNVGLKPDGSIPKDVEKEFRLLGKRIQKEGYPILNKKGWKALRGEDVSVDSTEVHKTAR

>UVQ97402.1 alpha-L-fucosidase [Bacteroides caccae]
MKKIRINLFIICLLGVLAEVCAQESTWREMPYFLKGYEKQYKKSPKEAALSWFKDARFGLFVHWGPASLY
GQGEWVMYNNRIPIKEYEQKAREFKGDKFNAQDYVNLALDANMKYITFVIKHHDGFALWDSKASDYNSVK
YPSGRDFLKELSIACKKAGLGLFIYYSVGLDWHHPYYIPNTMYDPARPHYTKTPEEYKYSKPEDFKHYMN
FAKTQIMELCTMYGPIAGFWFDTVGGVYQYSDLFNIQEVYDMIHAIQPHALVVFKTGANGNEDFITGERH
FGSLAPVFKSVGLPKKVQDAADYSWQNNKAKPAELNIPIQSLGWGYHSSPKQRQKSAKEVMDLLDYCAKV
NANLLLNIGPRPDGTILEENVRVLKEVGRKLKKDGFPRLNTKDYMKYRDSAKQERPKEKENQTAN

>UWP47046.1 alpha-L-fucosidase [Parabacteroides merdae ATCC 43184]
MDYNSMDYPAQRDFVKELAVACRKAGLGLFIYYSVGIDWHHPYFLPNTMYDPARPHYKEVPESYRFRNVE
DFKHYLNYAKTQIMELCTQYGPIAGIWFDTVGGVYQYSELFNIQEIYDMIHQIQPHALVVFKTGANGNED
FITGEREMGSLAPVFKSVGLPKKVQDAADFSWESNKEKPAELNIPIQALGWAYHTSSRQRQKSAEEVMEL
LRYCADMNANLLLNIGPRPDGTILEENIQTLEKVGRQLEKDGFPKLNTKSYMDFRMKARQTVQTEKENQT
AN
