# Supplementary material for: Exploring the sequence-function space of microbial fucosidases
Source: Commun Chem. 2024 Jun 18;7:137. doi: 10.1038/s42004-024-01212-4 (PMC11189522; doi:10.1038/s42004-024-01212-4)
Supplement: Supplementary file 7 — Supplementary data 5 [file 42004_2024_1212_MOESM7_ESM.zip › supplementary file 4/cluster_38.fasta]

>A0A1H2ECS6 38|Verrucomicrobium sp. GAS474.|PF01120
MSTPSPDPTLSAEVAAQHAQIGNVRKEADAAFAVNGHPDAAWFGPGGLGLFLHWGISAVEGEGDLSWPMMAREPGAAATS
LARYGFASVQKGYTPARYWEQAARFTAENYDPGKWLAAAKAAGARYAVLTTRHHDGYALWPSAHGELGTATHLGGRDLVA
PFVAACREHGLKVGLYYSPPDWHWNRHHMSFRYGGAKPDLGLHHEAVELPVLAPAEAAERLAAFRRHLKGQVEELLTRYG
KIDLIWFDGAGQDAFTLDWLRELQPGIVVNERAHGYGDFSTHECRFPAQRPGGWWEYCHVWADGGWAYLNHETYKPMGWF
LGELARARSWGGNFLPSAGPDAKGELPQVYYDRMRQLAAWMEHSGVSLGDVEPGPWPERSNVPITRKGSVWYAHFDWVHD
QPALIEGVRRPAFATLLRDGKAVPFEWRENRLTVTIPPDRRTTLLDVVEIRWDTFQE
>A0A6H0KJY0 38|Bacteroides sp. CBA7301.|PF01120
MKKQAVLFWSIILCNFILLHAQTDEVASAQHLILGQNASGVTVTQTRRNTHPDAQWFPEAGFGLFVHGGISAVHGGIDLS
WGMYANKSWEDGTITPKEYWALADTWNPNRFKPRQWVKAAKKAGFRYIVLTAKHHDGYAMWPSNYGNFGVKQKMNGRDLV
GEFVEACHENQLKVGLYFSPPDWYYDADYINWDYSEKSILNVYHQPIQQLPHKSASHEENRKKMVANQVRELLTNYGRID
LMWFDGGHGEISNDEIRRLQPGIIINRRNGEPGDYGDSEGVLPTKRFEGWFETNDPCWPSR
>A0A7G9NWV0 38|Planctomycetales bacterium zrk34.|PF01120
MNTHGKMFTTLIALMLLGGSVGVADEKTDAAAGQHSEIGIAQAGGAKSGRLVPAGGRWFPKAGLGLFVHYGLASVGGHQD
LSWAMMKDCPWNKGNSGVMTPNDYYAMAKRFKAEHFDPERWLKAAKDAGFAYAVMTTRHHEGFALWPSKYGDFNTSNYMN
GRDLVKEYVEACRATGMKVGFYYSSPDWYFSRKYRSWGYGTKGTPESPHLDMNHQPIAKLPAKPADCDQQMADYVNGQLH
ELLTNYGPIDYLWFDGGIRGALSTDDIRKLQPNIIINDRQHGDDGDVITRYYEAGHLPDKRPPYPLWEHCFSMVGAWGYT
SPPRVRPRSMLTARLARVRCWGGNVLANFGPQPDGDMPPEYYTFMKTMQSWMSWAGPAVIDVDPGPYPQQCSVPVTTRDG
TWYAFVLPETKEAQIKLTGVKTPSQVTMLRTGRKLTAAIHGDHVIIDVPADAREKGTVEVIAIQW

>QUT75483.1 Alpha-L-fucosidase [Bacteroides salyersiae]
MENKLIMSITKRQFCKYLLLFVTCLTAFTAFAQDDKVAKAQHIILGQNSARTGFSVPVRNTHPRAQWFPK
DGFGLFIHIGVAAVHGGIDLSWGMLANKPWEDGEITPVAYWELADQWNPVKFNADEIVTKAKEAGFKYIV
FTTKHHDGYTMWPSKYSTFGVMQKLNGRDLVKEFTNACHKKGIKVGLYYSPPDWLFDAKYRNWDYSGKKI
LDVNHREIDRLPEKPVGHDQARRKMAANQIRELLTQYGRIDLFWFDGGSGEISNEEIRKLQPGIVINRRN
GEPGDYGDMEGTLPSKRFTGWFEVCDPCWPSRWWTYSTSDRMDTGADVIEKLIILRAWGGNFLANMGPCA
DGSIPVEALEAWKEIENWMRHSGESVYDVTGGSFPEKVNQPTTIKKDVIYVHIFPNFHKTIVLKEVQSSP
KQAILLRTGENIAFSYSEGEVHIRISPKKRSRMVDTVKLIW

>UKS27897.1 alpha-L-fucosidase [Paenibacillus sp. HWE-109]
MTSQNDEARDHMEAKERTESSDAVALQHAIIGHADYPSSERLYAPNSHPDTAWFETAALGLFIHWGISAV
EGECDLSWGMMAGKPWEALIGEDKTILPEDYFRLAERFQPKSNPAEEWLSGAAEAGFRYAVLTTRHHDGF
SLWPSKWGKFNTALTLSGRDFVREFVEECRRNGLKVGLYYSPPDWYYNRHYMSFHYGSAAGSGATSFAGR
AHYGMCHEPIQLQPQPQGWQEQFLAYIRGQVMELLTQYGKIDMLWFDGGRDLSDAISIEEIRKYQPGILV
NTRMHGIGDFDTPECHMPQERPVGRWEHCNIWAEGPWWAYIRSSEQYRPASWMLSRLAEVRAWGGNFLVN
IGPKADGTLPEDISVRLAEVREWMRHSGESIYDVKGGPYPECSNVPVTCGWAYWYYHLLPSMEGLVILKE
TKATPERVFMLRTGQSIAYRQEGGHLLLIVPDECRTTLVDVVAIQWTASREDEPGDKV
