# Supplementary material for: Exploring the sequence-function space of microbial fucosidases
Source: Commun Chem. 2024 Jun 18;7:137. doi: 10.1038/s42004-024-01212-4 (PMC11189522; doi:10.1038/s42004-024-01212-4)
Supplement: Supplementary file 7 — Supplementary data 5 [file 42004_2024_1212_MOESM7_ESM.zip › supplementary file 4/cluster_39.fasta]

>A0A3S5XQJ3 39|Lelliottia amnigena|PF00754,PF01120,PF10091
MSNDILYFQNYIESNVVPEIIDVDNYSTTDYDGVPLNPSQQSVVKLPVGAWLKFRTKIPLGRNSTCMIYASTTSDNQKID
ISIGSISNDPLWRITATKVGVENYFIDNYSNTIDFNTESEQDVYFNFPSGFNGCLNWFVFCQYSNTEANEEKLRRMSWFT
ESKFGHMIHWGAYSVLARGEWVMNTEKIPKDEYIQQACIPFDPKNYDPDYWSDIILGAGQKYVTITTKHHDGFAMFNTNV
KDFAPYDVVNTASAHRSVLKPFASACHSKGIKFCCYYSLLDWGNKWEVAIENANSLDPENINPDDVTRYLSEMKEHLKEL
IEIFDPVLIWFDGAWAAFINDEVSQGIAKYLHCLSPDIIINDRIGNGYGDYATPEKSIPAGTSTGLWETCMTINNSWGYN
SNDQNWKSTQTLLNELLDCASKGGNFLLNTGPTADGIIPQPCVDRLDQIGKWLSKWGQAVYQTRAGTLDVSYQPGCFCTV
DKNNILYVTLTERSQDDQIRIDAPQVLPVRCYWLNNPSSSLTYTIIDGLMVFSLLEGPSDDLGIVLAMEFEELPQPKNYP
DKALMKHATANNVWNNDIKEYGPQFMVDGNEATRWASSITPVIVEVDLGSVQTLTRIGFRQYETRINQFVIDAYIDDAWQ
PVITSSSPAAYYIGYLDTPIRATKIRLTINSVFDDNNSSIYTLFALNANETLLPVNIPINLAKGSSASATDVWYDKEDQY
GPLFAIDGNQTTRWAANANPPLPIELTFNFIRETTFDLVLISEYLTSQETISRISNFSLEVFSEEHGWVEIFNGNDISVP
ISLPYLTKGESIKLIINDVIDQSGPSIYEFSVWQTARNQHAPLDDEEILELESRSCFEYFWREANLTPGASGYGLISDTT
NSRRATIANTGFGLSSFVIAAERGWIDFDLAQQRCQLSLVSLLNTVPQVNGFFYHFIDMDTLDTEGSNVSTVDTMLALNG
ILTAGQYFGGECGALAQQIFDRVNWQSAVSPDGYFTMSIAPNGDLSPSNWGGYAEQFCMYPMALGSTTFAPKEGASLFYN
LGFQHGNYKNNTDVIYVFDGALFAYQFSHAWIDFRKCKDRNGIDWWQNSVNATEANYQFCLDYHDILPSLDNLNWGLTAC
NGPSGYGVYGAPPSGWSNANNVHYTDGTVTPSGPLGSLPFTPDKVMASVRAWYNTPSLWTSYGFSEAYNTSTASIFYCPK
NSGLTKGITILMIENYRSRLIWDTYMSHPVLKRGLPVIFDNP
>A0A4P7J727 39|Citrobacter tructae.|PF00754,PF01120,PF10091
MKNNIIYFQDYIESNTTVQLSSVDNYRLTHFDNSPREQTDQSVMDLPAGSWLKFNTTIPIGMFANCMLFASTQTSNQKIQ
IFSGSMENDPLWTFTVKTSGVENYFTESVSGDIENSYSESTDIYMLFPEGFTGYLNWFVFSQYSGTETAEDKIRRMKWFD
DARFGHMMHWGAYSVLAKGEWVMNTDHIPKDEYITEACVPFAPSKYSPEEWAYMISDAGQKYLTITTKHHDGFAMFDTNV
KEFAPYDVENTASIHKSVLRPLAAACRERGIIFCCYYSLLDWGNVNEVNIENAAEIDPSTISPEDVTRYLSEMKEHLKEL
IEIFDPALIWFDGAWAAFNTQDVSTETRDFLRRMSPDIIINDRIGNSVGDYSTPEQSIPAGSMSGPWEACMTMNNSWGYN
SADNNWKSTSELLNDLLDCASKGGNLLLNTGPDAEGVIPQPCVDSLSGIGNWMQTWGEAVYQTRAGTLNVSMQPGVFCTL
GKSSFAHKNKAKLFVTVTKLTSDKLLRIEQPISLPTNVYWLTSPENTVSFNLLNGCMCVPLPDTLSDPLGMVLVMEFEDT
PQPKNYPDVALFSHAEASNVWNHDTTDYAAQNVVDGNPQTRWATDQASNVQLEITFNGLTSFDLLGFNQYEQRIAKFTID
IYSETQLIASLSGENPEQNCLLNLPTLTTGDKIILTILSCIDETKPASLYSFSAFNSTLPLLPVIQPVNLAKGAVTVASD
VWYDERTEYKAAYATDGNPSTRWAANDNTQLPVTLTISFLKEESFDRISVNEFITSEEVTRIKAFTLQIQNSEDDSWKDI
YQGSDITKPIVLPYLTSSKALRIVITELTTNKGPSFYEVEVYQTARAVISLTEEELLEEEARLSFEYFWREANITDGAIG
YGLVADRANSRRASIACSGFAFSALVIAVERGWLSRAEAENRLYNSLLTLQNAALRYKGFFYHFIDMDTLDTLESEVSTV
DTMLALNGILTAGQYFGGPIGTLAQQIFDDVEWDAAVASDGNFTMGWDADLAPISATWGGYAEQFCMYPMATGSTKHTPA
NAADMFYKLERKYGHYGDSGDLIYVWGGQLFTYQFSHAWLDFRRLWDKQGADWWQNSINASKANREFCIANNEVLPSLDA
DNWGLTACNGPNGYAAYGAPPSGNIGANNMHFTDGTITPSGPIGSLPFMPKETLQAMMAWYKNPQLWTGYGFIESFNTSK
SAPWYCESNSGLIKGLSLIMIENYRSGLIWDTYMKHPVIVSGNQKIFGQQVPEILIQESSDAIVYTGSGWWLAEGRPDSL
DGKSQVTQNNGDYFEFTFNGRNTSVYCERNNDQGDIDFYVDNVFTGTANTWSESLQYSDIVFSVKNLSPDTHVLKGVKRS
GKWLTVDAIKVYASNSFDVIKSSFDATTNVLVLQLSQAADNYSSKNIDSYIVNQGLSISNIMLSPDKKTITITLTGVKTN
MEYIITTNGVNNEILSEKLDKRRIIFIS
>A0A5C1C4S0 39|Enterobacter chengduensis.|PF00754,PF01120,PF10091,PF13385
MNNRIVYFQDYIESNQNISTASADNYSMTHYDGTPRIPNGQSVTNIPAGAWLKFTGSIPAGYYATCMLYASAMAGNQKVE
IRLKSLEAEPTWRFSVNTVSVEKFFTETVGQAVNIPESEEDIDIYFTFPDGFTGYLNWFVFCQNPGNETQEDKQRRMLWF
NEARFGHMIHWGAYSVLGRGEWVMNNEHIPKDEYIQEACIPFDPQNYDPEYWAYVIQSTGQKYLTVTTKHHDGFAMFDTN
VIDFAPYDVENTASIHASVLRPLAQACRARDIRFCCYYSWLDWGNVNEVAIENAAAVDPATINPDDVTRYLSEIKEHLKE
LIEIFDPALIWFDGSWAAFINSSVSQDIGNFLRRLSPDIIINDRIGNSAGDFSTAEQSIPAGAQSGPWEACMTMNDSWGY
NSSDTDWKSTQTLLADLLDCASKGGNLLLNTGPTGDGVIPSASISRLAELGDWMKIWGAAVYNTRAGTLDVSAQPGAYCT
VGRDNTLYITLTERPDDGLLRIDLPVNLPEKAYWLNAPETPVAYQTEDGFMVVPLPDALSDDLGVVLAMTFDELPQSRQY
PDKALFRSATASNVWNGDTTNYGPQNLTDGNDSTRWAADKTDNVTLTINLSQAESFDRIAFRQYEQRIDAFRIDVYSGAT
MLTSVSGSQPAQNYVAYLPKAITADRIVLTIISCLDATDPASLYTFSVFNSADTLWPVNLPVNLAQGAPTSASSVWDGDE
KQYSASYATDGNTSTRWAANDNPKLPITLTVNFLKEETFDLVRINEVTYGDGTTRIAAFTLQTLGEDGQTWNDVLSGTDI
SAPLVLPYLTRSTAIQIVITALTGAGGPSFWEFSVYQTARELTTMTDAELLDAEARQCFEYLWREANLTKGSVGYGLVAD
TKGSRSASIACSGFALSGLVIAAERGWISHDLAQQRCLDSLNTIYQNVPQYKGFLYHFINMDNPMESSGAEYSTVDTMLA
LNGILTAGQYFGGDCATVAQQIFDRVEWDQALDSSGYFTMSWDDNFKMNSADWGGYAEQFCMYPMALGSTTHAPTQGADL
FYSLERKYGHYADSGDLIYVWDGSLFTYQFSHAWLDFRRLWDRQGADWWQNSVNASKANQLFCIDNHDAFPSLDATHWGL
TACHGPAGYNAFGTPPSGYIGANDQHYTDGTVSPSGPIGSLPFMPQDVLAAMRRWYNDPRLWTGYGFSESFNLSSPAPWY
CPTNSGLIKGLTLLMIENYRSRLVWDTYMSHPVLQRGLPVIFDNQAAETIFQETDPSITYSSMTNWWQATGRPQSTDGAS
MVVQKADAWFEFTFNSRNVAYYGERDNDQGDIDFYLDGEYHGTASAWGATHEDSDVIYAITNLEPTSHVLKGVKRSGEWM
TLDALKTYASHSFDAVITSAAAAGNMASVVLTLTQSADYQSASNSESWQVDQNASISAVVLSRDKKTVTLTVTGIQDGVT
YHLDAAHVRNEILSETLDKRILTFTCDVLPPERVYDDTDPDIVYEGSDWWPAGNRDASIFYNESAVAGNNGDSFSLTFTG
TGIAYYCETNSDQGNVDIYIDGVLDKTVSTHTDTHQESDIQYLNLTLPLGVHTIKGVKRSGTWMQLDALKVYNPGDIAVS
SISTDSEDNIIVTFNQALNETHALDLSHYALDGDAIITAATIDRQLYRVTLATQDLLLNSSYTLTISGIDNQNGTATIGK
LTATFVNREGLVRWYAFDDLAQGVVTESISGDTSATLNGTVSAAVGKSGSGCLFGNDGYISLGNWDLLQQQYFTIEAWIN
PRAMSGSGAIISQQMSGNNDSRLMLYYSGNQLYFSMSSDDNSENVGMHTEGYIYDDGNHWAHVALIRNGDIFNLAINGNI
LRTYADNFTQTNKQPVWIGACMSESGSTDQFLGMIDELRFYNCAVTPDKLVEHYRQLADDNYSLALINGSAVVTFKQAQP
EPPTADDFHCWIKINDEMKVGLPVTSFSWDNKTLQATLLFDEIPRAAVVQNITITVQYNELPTKASLFLDAVEFAAPSVE
RIALAGDRKTREVLTAVWEMQDPAGLKENGSAYTWWVGDTTDGEFEQVIGVYTPSMMLLPEHAGKYIRVGVTPRNERFAS
GETMYCTTTQTVETQEGNPRTDWFMKAKYGVSHHLLPNYQGMSPAVPPDERWQEDDTWDSYLSTFDVDSYIKAVEALGVG
FVMITIDQHSGYNLAPSSVYDSILDIAPGVRSPSQRDLLMEIAEKLKEKGIRLMCYFMGYPPGKASLTFYDDNYNQHSPD
RWGDYLVTRTMEVGPFSDVMTREATRMHAAVVKSFGEHYGDMLAGFWFDGMYDTDWFEDTSEQYNINTLMDAARAGNPDR
IVTGAGMGGSVYMDFPHGESYGKTDANGNEFMNDYPTSRWYNNDGYHQWFEWIALGDVAINAGWGVPTNSADGHHYDTDE
LVTWIKGATDKQGVVCMDVRVNRFGEIDSFGAEQVTAVCNAVYPPSDKA

>QDE43575.1 hypothetical protein E6P06_10245 [Citrobacter sp. CF971]
MKNNIIYFQDYIETNTDVQLTSVDNYSLTHFDKSPRLNTDQSVMDLPAGSWLKFNTIIPDGMFANCMLFA
STQTSNQKIQIFRDSLESEPLWTLTAKASGVDKFFTESVSNNINCDTTEPADIYILFPDGFTGYLNWFVF
SQYSGTETEEAKLRRMKWFDDSRFGHMMHWGAYSVLGEGEWVMNTNQIPKSDYITEACAPFNPDKYSPDE
WAYIIQSTGQKYLTITTKHHDGFAMFDTNVTEFAPYDVENTAAIHQSVLRPLATACRERGIIFCCYYSLL
DWGNVNEVAIEDDAAVPTTINPADVTRYLSEMKEHLKELIEIFDPALIWFDGAWAAFLNKDVSTNIRDFL
HRLSPDIIINDRIGNGAGDYSTPEQSIPTDSQTGPWEACMTINNSWGYNTSDTNWKDAQVLLNDLLDCAS
KGGNLLLNTGPDAEGVIPQPCVDRLSEIGRWMQTWGEAIYETRAGTLNVSMQPSVFCTLSKTKKLQKEKL
YVTITNLPEDKKLRVGQPITLPSKVYWLTTPQTLLDFEILSGCMLFTLPDSLSDPLGMVLVMEFEEIPQP
KIYPDVAIFSHAEASNVWYGDNEDYSPQNMVDNDPQTRWAADQANNVTLTLTFAMPTSIDLIGFNQYEQR
IADFSIDIYSATELVTTLKGNNPARNYLASLPMLVSADKIVLTIHSCIDSTKPASLYTFSAFNSTSSLLP
VIQPVNLAKGAVTAASDVWYDERTEYKAAFATDGNPNTRWAANDNTELPVTFTITFLKDEFFDRISVKEF
LNADELSRIKNFTLQILDDTGVDWKNVYQSNDISKGIVLPYLTRSKAIRFEITELVSNKGPSFYEVGVYQ
TARTPVTLTEEELLEAEARLCFEYFWKEANITDGSAGYGLISDMANSRRSTIAGSGFAFSAFVIAVERGW
ISKAEAENRLIKSLQTLKNPALRYKGFYYHFINMDSLDTLDSEVSTVDTMLALNGILTAGQYFGETVGAL
AQQIFDDVEWDAAVAPNGHFTMGWDSNLVQLSATWGGYAEQFCMYPMATGSTTHAPTNAADMFYKLERKY
GHYGNSGDLIYVWGGQLFTYQFSHAWLDFRRLWDKKGADWWQNSINASKANREFCIANHDVLPSLDADNW
GLTACNGPNGYAAYGAPPSGDIGANNMHFTDGTVTPSGPIGSLPFMPQEVLQAMMKWFNNPQLWTGYGFS
EAFNSSLPASWYCSNNSALIKGLSLIMIENYRSGLIWDTYMKHPVVAAGNQQIFGQQEPELLVQESSDSI
IYTGSGWWLADGRPDSSDGKSQVTQNNGDYFEFTFNGRNASVYCEKNSDQGDIDFYLDDVFVGTTSTWSE
SLEFSDIIYSVNNLSPDTHILKGVKRSGKWLTVDAMKVYASNSFDVIKSTFDATTNSLNIQVSQATDRTS
AMNIKSYTINQPASISNIALSSDKKTITLTLTGISSNIGYVITTQGVMNEIVSEKLNKRNINIIG
