# Supplementary material for: Exploring the sequence-function space of microbial fucosidases
Source: Commun Chem. 2024 Jun 18;7:137. doi: 10.1038/s42004-024-01212-4 (PMC11189522; doi:10.1038/s42004-024-01212-4)
Supplement: Supplementary file 7 — Supplementary data 5 [file 42004_2024_1212_MOESM7_ESM.zip › supplementary file 4/cluster_40.fasta]

>A0A2Z4IQB1 40|Echinicola strongylocentroti.|PF01120,PF16757
MRFIKLLIAVSLCTLSAASAQVEPSWSSLSEHYHVPDWFLDGKIGVWFHWGIPSATDEDRPNDGSWYGRNMYGGGKEMAK
TLSAWHTERYGPPAEFGYEKLVPLFKGENWDPEALVAYVKDQGARFIMPVACHHDNFDMYDSFHPWNSVDMGPHRDVLRE
WKEAAVQHGLKFGVSTHLYWSPGWWRPARKYQEEGTLAWKLFNMDYDGVNYSSQDSWNEHWYARCWEIIEKYDPDMFNND
APFPDMDEGKGLGVKLFTSYVNRDLQQNNGEQTVVLSLKDKTLDRSAFTYNLERGGAGEIKPNPWIWATDLSGNWFYRKN
AVNKMSIPVMVSNAVDAISKNGVVMLNIALRGDGTIPDKQIQYLTAFGDFIKVNGEGIYGTRPWKTFGEGPLEVKDGRQG
ENHQNYSQQDIRFTTKGDVIYAYVLAPPTDDIVMKTLADGGLLKQNITGVELMGSTEQINWEGSEEGLIIKLPSSLPGEI
VNGFKIEVATNGNQ
>A0A518DEF2 40|Pirellulimonas nuda.|PF01120,PF16757
MRFFNAGVLALVLAGAASAAEVEPTWESLAAHYDLPDWFVDGKIGVWMHWGISSAADENRPNDGSHYARRMYAIVPDDYT
GKLGMSETLTRWHTQHYGHPSEFGYEDLIPLFKAEKWDPDALVAFFKDNGARFIMPVACHHDNFDMYDSFFPWNSVKMGP
HRDTLREWKEAATKHGLKFGVSTHLYWSPRFLASARQYQKPGTPEWEFFNMDYSPRGYATQDSWNEHWYARCWDLIEKYD
PDMFNNDSPYPSIGGGKGLGIKLFTDYINRDLEENNGKQTVVLSFKDAKADRAAFTYNLERGSAGEIKPQPWMWATDLSG
GWFYRKNAVNKMSIPVMVGNAIDAISKNGVVMLNVALRGDGTLPENQAAYLTAFGDFLKINGEGIYGSRPWKVYGEGPLK
MKDGRQGENHQDFSQADIRFTSNNGVLYAFVLAPPTEDIVIKTLATGGPLDREVASVRMMGSDAKIDWKRGADGLTIQLP
AELPDALVTGFAITLQE
>A0A8F6C493 40|Winogradskyella sp. HaHa_3_26.|PF01120,PF16757
MFIKKRATLLFFLLSTCFVFSQTKQAKKTIDANWEAMAENYKTPKWFQDGKIGVWMHWGIPSSIDENRVEDGSHYGRRMY
GDEDYDARNEPDRLRTVKLTQWHTEHYGPPSEFGYEKFIADFKAENFDADKIVQFVKASGARFIMPVATHHDNFDMYDSF
FPWNSVKMGPKKDILREWKDAAYKHDLKFGVSTHLYWSPRFFRTARKFQKEGTPEWEFFNMDYDTKEFASQDSWNEHWYK
RSWDLIEKYDPDMFNNDSPYPSIKTGKGLGVKLFSEYLNRDLKENNGKQTTVLSFKNAKENKAAFTYNLERGMFGEQQEH
PWIWATDLSGSWFYRKDAFTKMSLDVLIGNAIDAISKNGIVMINLALKGDGTIPENQIKMLSDFGAFVKMNQDGIYNTRP
WKTFGEGPLEIVTKRAGENLKEFSEKDIRFTTKDGNLYAFLLAPPTEDILIKVLKQDGLLQKNIKEIQLLGSDEIIRWNR
NKDGLAITYDFKNIPNQSAICFKIITE

>QDV66018.1 Alpha-L-fucosidase [Crateriforma conspicua]
MIRNIFLLCCVFSFGILADSVAAQEIEPTWESLAEHYEVPQWFVDGKIGVWFHWGISSAADENRPNDGSH
YGRRMYSPPPDGMADEEMGMSETLTKWHIERYGPLEEFGYEDLIPLFKAESWDPDAIVQFVKENGARFIM
PVACHHDNFDMYDSSHPWNSVKMGPRRDTLKEWKAAARKHGLKFGVSTHLYWSPRFFANARKYQTPGTAE
WALFNMDYDPQGYATQDSWNQHWYDRCWEIIEKYDPDMFNNDSPYPKIDGGNGLGIQLFTNYLNRDRRQN
GGKQTVVLSFKDAKVDRSAFTYNLERGGAGEIKPEPWIWATDLSGGWFYRATAVNRMSIPVMVGNSVDAI
SKNGVVMLNIALKGDGTIPESQAEYLTAFGDFLKVNGQGIYGTRPWKVFGEGPLKIKDGRQGENRRDFSQ
QDIRFTTKDATLYAFVLARPTEDILIKTLSSNGLLDQSITGIRMLGSDEVIRWERSINGLTIRLPDEMPD
SMVVGFALSLD
