# Supplementary material for: Exploring the sequence-function space of microbial fucosidases
Source: Commun Chem. 2024 Jun 18;7:137. doi: 10.1038/s42004-024-01212-4 (PMC11189522; doi:10.1038/s42004-024-01212-4)
Supplement: Supplementary file 7 — Supplementary data 5 [file 42004_2024_1212_MOESM7_ESM.zip › supplementary file 4/cluster_41.fasta]

>A0A5P2TQE8 41|Schleiferilactobacillus harbinensis.|PF01120
MTEEQPIVNIHRQNPPAWFKAADFGIFIHWGVYSVPAFAPVESEDFDTIKKHHSIKYMYKHTPYAEWYANSLKIPGSPVA
QYHHAHYGDHTPYTSFAKSFQHTAQQVDVEKWADMFAQAGAKYVVVVTKHHDGFVMYDTQIANPNVTDYHLNFDFVGQLA
AAVRKRGMRFGVYYSSLLDWTFTKKPIQTAADMMVGNDKSQTYLDYAWDQWHELIDRYHPDVLWSDIGYPVDPRLPQLFK
DYYRAVPEGMVNDRWGNYPNWLDNPVLRPLFNVAAQIVTNREDKKGADTPPKYYDYRTLEYTDDWHGTDYFETTRGMDKS
FGYNQYSRPQDYITADEVRDIVAKVRPQKGRLLLNVGPEKDGTIPPYQEQILKDLAEKQP

>QDV66018.1 Alpha-L-fucosidase [Crateriforma conspicua]
MIRNIFLLCCVFSFGILADSVAAQEIEPTWESLAEHYEVPQWFVDGKIGVWFHWGISSAADENRPNDGSH
YGRRMYSPPPDGMADEEMGMSETLTKWHIERYGPLEEFGYEDLIPLFKAESWDPDAIVQFVKENGARFIM
PVACHHDNFDMYDSSHPWNSVKMGPRRDTLKEWKAAARKHGLKFGVSTHLYWSPRFFANARKYQTPGTAE
WALFNMDYDPQGYATQDSWNQHWYDRCWEIIEKYDPDMFNNDSPYPKIDGGNGLGIQLFTNYLNRDRRQN
GGKQTVVLSFKDAKVDRSAFTYNLERGGAGEIKPEPWIWATDLSGGWFYRATAVNRMSIPVMVGNSVDAI
SKNGVVMLNIALKGDGTIPESQAEYLTAFGDFLKVNGQGIYGTRPWKVFGEGPLKIKDGRQGENRRDFSQ
QDIRFTTKDATLYAFVLARPTEDILIKTLSSNGLLDQSITGIRMLGSDEVIRWERSINGLTIRLPDEMPD
SMVVGFALSLD
