# Supplementary material for: Exploring the sequence-function space of microbial fucosidases
Source: Commun Chem. 2024 Jun 18;7:137. doi: 10.1038/s42004-024-01212-4 (PMC11189522; doi:10.1038/s42004-024-01212-4)
Supplement: Supplementary file 7 — Supplementary data 5 [file 42004_2024_1212_MOESM7_ESM.zip › supplementary file 4/cluster_42.fasta]

>A0A2K9PUC0 42|Flavivirga eckloniae.|PF00754,PF01120
MIRIVTILACLLVVLSCKKQEESNDKQEATDLKSKPRSLAELQHEFVNTRYQAYFHYNMCTFKNLNEEEHHGRSKGTEPP
EMFAPTGLDMDKWVEAVKVARMEGGWLTTKHHGGFCLWDSAFTDYDVASSKDTTDVVKVFTDAFRKAGLKIGLYYSVLDY
HHSINNGTTSSKDVQFMKNQITELLTNYGKIDYINFDGWSTWPTTPSFDDIHYGEILALVKKLQPECLIISHTYESNLSH
AEVPFADAAGRDYPYHPDYLRPTAASDFLQIDWWWDNNNNMGVKKSVDYILGKLNSYNSHNSVYILNISPNIDGSIDDDV
FVRLKEVADVWEKPADLEIGDNWGYQYNTEENLAFMKPCVQSSTGNFIRDKRAYPRAEIAVDGITEGNCDMEQTSLTSEE
MNPWWRVDLESVYPISEITIYNRTDVDQAHINDYTVSILDPAGNKIWSFAKKESSKSMKIPAPKVKGRFVKIESNTKGTL
ALAEVIIK
>A0A517TKP3 42|Planctomycetes bacterium MalM25.|PF01120
MPLMKNALALAACVLMPMATTAQTLSKEALLDFVNTRYQAYFHYNLCTFKNVNEEKHSGRSRGTEPVEWWNPTGLDCEQW
AQVCIDSRMAGGWLTAKHHGGFCLWDSAHTDYDVASSPVKTDVVGEFVKTFRERGLKVGIYYSILDYHHGIDNGTVTQEK
IEFLKAQITELLTNYGPIDYMNFDGWNTWPTLPDYDDCPYDELFRLVKRLQPECLIVSHTYESNLAHTEIPFADAAGRAY
PYHPDYMRPTAASDCSQRDWWWDDIPEYRKPKSKAYLLKQLDSYNSHNSVYVLNISPGPNGRLDDSVCKRLTEVAEAWDR
PADLTEAGDNWGYQYDVSTNLAFHKPATQSTTDGPILDMRARPRAEIAVDGVIEGSGAMEQCSLTTEEMSPWWQVDLRCE
CHLDEVQIYFQTDAPDRKRSDIALIVYDAAGQAVWTERLKPSSPAYTEPDRLVVKLGSDKVVGRVIRIKAISKQTVLGIA
EVLVHGEPN
>G0L0S6 42|Zobellia galactanivorans (strain DSM 12802 / CCUG 47099 / CIP 106680 /NCIMB 13871 / Dsij)|PF00754,PF01120
MKIVKIVALFLIATHIQAQTTIDKKSKPLPELQLDFVNTRYQAYFHYNMATFNNVNSEEKQGRAYGKVAPTTWAPTGLDT
DQWAQVVKDARMTGGWLTTKHHGGFCLWDSAYTDYDVASSGVKTDVVKAFVDSFRKAGLKVGLYYSILDYHHKVENGSTS
RAEIEFTKNQIRELLTNYGPIDYINFDGWSSWPTNPDFDDMPYGEIYALVKSLQPNCLIVNHTYESNLAHAEVPFADAAG
RAYPYHKDYMRPTAASDFIQRGWWWDNNNGFGVSKSVDYLLKQLNSYNSHNSVYILNISPNPEGRIDEDVITRLKETAAV
WQKPAPLEKPGSDWGFSYEVSENLAFLKPCSQSTTHPYINDKRAYPRADIAVDGVTEGNWEMEQTSGTKQQMNPWWMVDL
QDTEKINEITIYNATGQEKTEMTDVIVSILDKDEKVVWSKGFKEFPDPSKTLKTKGVFGRFVKIRMQKEGSLRIAEVIVK
>G0L0S7 42|Zobellia galactanivorans (strain DSM 12802 / CCUG 47099 / CIP 106680 /NCIMB 13871 / Dsij)|PF00754,PF01120
MFKTRTLMLMLSTSFLLLNCKEEEKVITKNAEVDTEETARPLAELQLDFLNTRYQAYFHYNMCTFKNLNSEEHFGRSTGT
EPASMWAPTGLDVAQWAQVCKDARMEGGWLTTKHHGGFCLWDSEYTDYDVASSGVKTDVVGEFVKTFRDAGLKVGLYYSI
LDYHHGVENGSTTREEIEFLKNQITELLTNYGPIDYINFDGWSSWPTTPNFDDVPYGEIYRLVKSLQPNCLIVNHTYESN
LAHAEVPFADAAGRAYPYHPDYMRPTAASDLVQIDWWWDDNNNMRVTKSVEYILGQLDSYNSHNSVYILNISPNPAGRID
DDAIVRLKEAAAVWEKPEDLKSPGANWGFAYEVSENLAFLRPCSQSSTHTFIRDKRAYPRADIAVDGVTEGNGEMEQTSW
TEVEDRPWWKVDLQAEHKINEIKLFDRTDKHTDELKNFTVSIWDADEKEVWKSDEVNAASKTHTIAVPDIVGSFVKVQLN
GKGSLALAEVIVKGK
