# Supplementary material for: Exploring the sequence-function space of microbial fucosidases
Source: Commun Chem. 2024 Jun 18;7:137. doi: 10.1038/s42004-024-01212-4 (PMC11189522; doi:10.1038/s42004-024-01212-4)
Supplement: Supplementary file 7 — Supplementary data 5 [file 42004_2024_1212_MOESM7_ESM.zip › supplementary file 4/cluster_43.fasta]

>A0A7I8DMN3 43|Anaerocolumna chitinilytica.|PF01120
MLSLMELQKQFINMRLGTFIHFNSSTVQFNSSEMEDWEYDCENNDKPRLYPFDEKDWNPSHLDCDQWAAVAKSGGCKFAA
YTAKHHEGFATWPTAYSEHSVKNATNKTDVVAAYLKAFRKVGIEAGLYFSILDLTAGISKKSCNEEQKKIIKGQITELLT
NYGDIPFLILDGWNAPWGGPSYEMLPFEELDDLVKSLQPDCLLMNIGWTEGIDGSDILFFENGAGQDVYSDFKGPGVLCQ
KLTGTWFWRASDPVTSPVSASWALEKMHQYFTMNVNFVLNLSPNKEGRIDDNLANEFEIIGKELVLPEPIKELPSGWLKR
>C6D0F6 43|Paenibacillus sp. (strain JDR-2)|PF01120
MNNQELLQKQMWFVNQRFGMFIHFNSATFQFAETEIEDWEYGHENHGEQRKFPFNPKDWNPVGLDCTQWARAAKAAGMKF
AALTAKHHEGFSLWPTCYTEHSVKNATDKRDIVKEYLDAFRREGVIPGIYFSMLDLHHQIGRRKCNWEDKQFIKNQLKEL
LTNYGEVPFLIIDGWNAHWGGPHYDDLPFEEIDEWVKGIQPDCLLMNISCESTLDHTDIVFYENAAGQEIEDEFSGPGAS
CNILTKTWFWRKSDTNMELKDADWVLQKIEDANRHNVTFLLNGAPNQNGVLDANIVNQFENIGRRFRMPNKLTSIPDNWL
HRMK

>QDM50446.1 alpha-L-fucosidase [Paenibacillus thiaminolyticus]
MNNQELVQRQQWFVNQRFGMFIHFNSATFQFADSEIQDWEYDHENHDEPRRFIFEPQDWNPVRLNCAQWA
QAATSAGMKFAALTAKHHEGFSLWPTRYTEHCIRNAACQRDVVKEYLDAFRQEGIAAGLYFSMLDLHHHI
GRKKCTPEDKKFIKNQLEELLTGYDDIPFLIIDGWNAHWGGPSYEDLPFEEIDEWVKQLQPNCLLMNISC
ESSLDHTDVVFYENAAGQEVEDSFAGPGASCNILTKTWFWRTSDPTMELRSADWVLDKIHEANNHNVSFL
LNGAPNQEGLLDVNVLERFQEIGERYREPADLDSIPENWLFRK
>QOT12347.1 alpha-L-fucosidase [Paenibacillus sp. JNUCC-32]
MDNHDLVQRQLWFVNQRLGMFIHFNSATFQFAETEIKDWEYGHENHDEPRRFPFDPKLWNPEQLDCAQWA
KAARSAGMNFAALTAKHHEGFSLWPTRYTEHCIRNAPDKRDVVKEYLDAFREEGINAGLYFSMLDLHHQI
GRKKCTAEDKRFIKNQIEELLTNYGELPFLIIDGWNAHWGGPNYEDLPFEEINELVKSLQPQCLLMNISC
ESTLDHTDIVFYENAAGQEIEESFVGPGASCNILTETWFWRASDTKMELKTTDWVLDKVQDTNNHNVTFL
LNGAPDQRGLLDANVLERFKEIGKRYRHPVELQTIPANWLIRK
