# Supplementary material for: Exploring the sequence-function space of microbial fucosidases
Source: Commun Chem. 2024 Jun 18;7:137. doi: 10.1038/s42004-024-01212-4 (PMC11189522; doi:10.1038/s42004-024-01212-4)
Supplement: Supplementary file 7 — Supplementary data 5 [file 42004_2024_1212_MOESM7_ESM.zip › supplementary file 4/cluster_45.fasta]

>ABG82807.1 F5/8 type C domain protein [Clostridium perfringens ATCC 13124]
MNTTLVNLTPTKEQRKYQEDELIAFLDLQMNTFTANSENNDEAPSLLKKETSFNTDIWIENLFKFGFKKV
ILTAKLNNGICLWQSNCSKVNINTFSLENNYDDLVKKVSKSCKKFGLKFGIHLTLKDYLTLNLTPEEYDN
YYTSQLKELMTNYSQISEVIMDMTSLDEYYDSLDFERYFKVVKEINPKCMISSPIGPDVRWTYYSDIESS
KNYFYSSINLDLLKEDFNNEEIRKGNIYGDTWIVGESIYSLSDCLNHNKDSLSNLKHVYNNSLGRNTNLV
LVLSPNTDGLLNHNELSLLSDFSKYIKETFSNNLIKGSSILATNSSSSDSYNLIDDYKKSYWIANENAVN
PYIEIDFKTITEFNILEIREWIAEGQNVEEFKVYAYNNGWFELYNGTSIGYRHIAKLNNIKTDKIKISFT
KYKNPPMINHIGAYLG
>UBL07358.1 alpha-L-fucosidase [Clostridium perfringens]
MNTTLANLTPTKEQRKYQEDELIAFLDLQMNTFTANSENNDEAPSLLKQETSFNTDIWIENLFKFGFKKV
ILTAKLNNGVCLWQSNCSKVNINTFSLENSYDDLVKKVSKSCKKFGLKFGIHLTLKDYLTLNLTPEEYDN
YYTSQLKELITNYSQISEVIMDMTSLDEYYDSLDFKRYFKVIKEINPKCIISSPIGPDVRWTYYSDIESS
KNYFYSSINLNLLKEDFNNEEIRKGNIYGDTWIVGESIYSLSDCLNHNKDSLSNLKHVYNNSLGRNTNLV
LVLSPNTDGLLNHNELSLLSDFSKYIKETFSNNLIKGSSILATNSSSSDSYNLIDDYKKSYWIANENAVN
PYIEIDFKTITEFNILEIREWIAEGQNVEEFKVYAYNNSWFELYNGTSIGYRHIAKLNNIKTDKIKISFT
KYKNPPMINHIGAYLG
>Afc1_A0A0H2YQY6
MNTTLVNLTPTKEQRKYQEDELIAFLDLQMNTFTANSENNDEAPSLLKKETSFNTDIWIE
NLFKFGFKKVILTAKLNNGICLWQSNCSKVNINTFSLENNYDDLVKKVSKSCKKFGLKFG
IHLTLKDYLTLNLTPEEYDNYYTSQLKELMTNYSQISEVIMDMTSLDEYYDSLDFERYFK
VVKEINPKCMISSPIGPDVRWTYYSDIESSKNYFYSSINLDLLKEDFNNEEIRKGNIYGD
TWIVGESIYSLSDCLNHNKDSLSNLKHVYNNSLGRNTNLVLVLSPNTDGLLNHNELSLLS
DFSKYIKETFSNNLIKGSSILATNSSSSDSYNLIDDYKKSYWIANENAVNPYIEIDFKTI
TEFNILEIREWIAEGQNVEEFKVYAYNNGWFELYNGTSIGYRHIAKLNNIKTDKIKISFT
KYKNPPMINHIGAYLG
