# Supplementary material for: Exploring the sequence-function space of microbial fucosidases
Source: Commun Chem. 2024 Jun 18;7:137. doi: 10.1038/s42004-024-01212-4 (PMC11189522; doi:10.1038/s42004-024-01212-4)
Supplement: Supplementary file 7 — Supplementary data 5 [file 42004_2024_1212_MOESM7_ESM.zip › supplementary file 4/cluster_5.fasta]

>A0A060LZD4 5|Alkalihalobacillus lehensis G1.|PF01120
MTDNLEEVTDGVHHYSKEESYVAPKEEALQAQLEWFKDQKIGLMMHWGPYSQLGVVESWALSDEDAEWSREEIDWEHDSK
SLKQQYVALNKTFHPIRFQPDAWADLAKDTGFKYLVFTTKHHDGFAMWDTKTTEYKITGSACPFHRHPYADVCKQLFDAF
RARGLGISAYFSKADWHVPSYWTPNKTGSGYTRRGPSYDPKEDPALWEEFVQFTHEQILELLTNYGRIDMLWLDAGWVSP
KNNQDIRLGEVVEKARKTQPWLLAADRTVGGPYENILTPEQMVPNKPIFVPWESCITMGSAFSFRYEDDYKSGRDLVHLL
IEIVSKGGNLALNVAPQPDGRLPRGAVKRMKELGAWLQQFGESIYGTRPVSPYYLENMAFTRKGNIVYCFVFIHTKADLN
GGSLTIPYEGAVDQVELMNNGQVLSFHRVENELVVNRPDWEGEHDLPYAYVLKLTIAL
>A0A068NRG2 5|Fimbriimonas ginsengisoli Gsoil 348.|PF01120
METRQDVIAHTDQPLKEKPEWLRERLEWFQDQKFGLILHWGPYALWDCCESWPLSPGDEWARNDGMECWTSRGKDLELFQ
RDYWALNRSFNPIKYDAEKWAEVAKHAGIRYVAMTTKHHDGFCMWDTSTTEYRITGPECPFHTDPRSDVYMGLCDAFQSR
GMAISCYFSKADWHSPHYWSPDKPVVTRQANTQGTPEWDKFVDFTHRQIRELMTNYGKIDILWLDAGWVKDERNESLDMP
KMIAMARELQPGLIVANRTVGDEFEDFITPEHQIPDAPLDEPWESCLCMAENWKYHPRDVYRSTSEILRMLIDIVSKGGN
FLLGVGPTPEGEFPKPAMERLREIGDWMTVNGEAIYATRAIAPYSEGETRFTRQGNRVFAFLLDEAVHGLQALRPSAGAE
LRLLGSDDPVSFWESEGGIEFRLPDSAGNLPRPLVLNFSLEPS
>A0A089IK87 5|Paenibacillus sp. FSL H7-0737.|PF01120,PF16757
MNDANVVEEQIVVEGVHNYSTEEDYVKPEDSQLLDQLEWFKDQKLGLMMHWGPYSQLGLVESWALSDKDGDWSRDDIDWG
VDSTELKRQYFGLNKTFNPLRFEPEKWAEVAAEGGFKYLNFTTKHHDGFCMWDTQTTDYRITGKDCPFHAHKYADICKNV
FDAFRAKGLGISAYFSKADWHTPTYWAPGMETGTFMNRGPSYPTQDYPWLWEQFVQYTHDQIMELMTKYGRIEMLWLDAG
WVCPQNKNNPQDIRLGEVVEKARQHQPWLLSADRTVGGPYENVVTPEQTLPARPLHIPWESCITMGTAFSYRYEDHYKTT
RQLIHLLVEVVAKGGNLALNVAPQPDGRLSPTAMDRMKGMGSWLKVHGEAIYGTRICAPYSVGNTHFTKKGDVIYAIHLY
SKVQELVISEICISLEQAVTQIDLVGGQENLTFERTTTGLIVHLPESELTGIAPIAHVFRIK
>A0A0E3UW10 5|Pontibacter korlensis.|PF01120
MFNSFLKRTSAKGFLVASLLCSGLAVPAVAQEQGVHHQSSEYEAPSDPLVQQKLEKWRDQKFGIIIHWGLYAVPGIIESW
QLCSEDWIERDSTIAYEDYKKWYWGLSKDFNPVNFNPEQWASVAKKAGMRYLVFTTKHHDGFNMFDTQETDFKITNGPFG
SNPRADVAKHVFNAFRNEGLMIGAYFSKPDWHSEYFWWPKYATPNRNVNYDIRKHPWRWNQYKQFTYNQIGELMNNYGAM
DILWLDGGWVRPLETVNDEVRSWGAPIPEFSQEVDMPAIASMARKAQPGLLIVDRTVHGPYENYQTPERRVPETKLENPW
ESCLTLANNWGYVPNDNYKTPTAVIHTLVEVVAKGGNLLLGVGPKPDGTLPEEATVRLAEIGKWLDKNGEAIYNTRTTKQ
YQDGSTFFTQGKKGTRYAITCLPEDKPVPAVLEWTGNAPKKGSKIKLVQDGKTVKWVKEGDKVKVYLPRSLSKSPGAYPA
LAFSFTAAQ
>A0A0U2UW14 5|Paenibacillus sp. 32O-W.|PF01120
MSKNDMAGKQDQVVEHGVHNYSAEEEWVKPENPLLLERLEWFKDQKLGLMMHWGPYSQLGIVESWALSDKDAEWSRDGID
WDVDAEELKRQYFGLNRTFNPVRFQPELWADLAAENGFKYLNFTTKHHDGFCMWDTRTTDYRITGPDCPFHTHKHADICK
RLFDAFRARGLGISAYFSKADWHTPYYWAPGMERGTFTARGPSYDPQDCPWLWEKFVRFTHEQIMELMTRYGRIDILWLD
AGWVCAQNGQDIRLGEVVEKARSIQPWLLTADRTVGGPYENIITPEQTLPERPLNVPWESCITMGTSFSFRYEDQYKSVR
QLIHLLIEIVAKGGNLALNIGPQPDGRLPETAISRMRGMGEWLKAYGEAIYGTRACAPYSADNCHFTRKGDVTYAFYLYK
EGDKIVPEELHIPIRGDFGKVGLVGGRDGLEHRRTDHGIAVRMPEEQRHGQTPIAHVFRLQ
>A0A127VC91 5|Pedobacter cryoconitis.|PF01120
MKTKIIIAAMLICAAGKLTAQENGVHQQSTVYEAPTDPLVKKKLDKWQDQKFGMIIHWGLYAVPGIIESWTLCSEDWIER
DSTKTYDDYKKWYWGLSKAFNPVHFNPEQWAKAGKSAGMKYLVFTTKHHDGFAMFDTKESDFSIAKGPFAKDPKADVAKY
VFDSFRKEGFMIGAYFSKPDWHSEYYWWSKYATPNRNNNYDIQKNPWRWNKFKGFAYNQLEELMTRYGGIDILWLDGGWV
RPLETVNEEVRSWGAEIPKWSQDIDMPKIARMARKAQPGILMVDRTVHGPYENYQTPEQKIPDTQLDHPWESCMTLGGAW
GFVPNDQYKPASEVIHKLVEIVAKGGSLLLGIGPDPDGTLPASVVTKLNEIGQWTSKNGKAIYNTRITKNYHSGQTWFTQ
SKDGKLRYAIYCRNVGEQPERTINWIGNSPKKGTVLKLVSTGQSLKWTVSNDKTTVELPANAGSAEAALSFEFTPAT
>A0A172TSN2 5|Flavisolibacter tropicus.|PF01120
MSLISFLLCTQVDTNAQQNVHPQSTAYEWPKDVDVKKKLDQWQDQKFGMIIHWGLYAVPGMIESWALCSEDWIDRDSTIS
YDEFKKWYWGLKKDFNPVNFNPDQWAKVGKAAGMRYLVFTTKHHDGFNMFDTKQTDFKISDGPFKNNPKADVAKYVFDAF
RKEGFMIGAYYSKPDWHSEYYWWPKYATADRNNNYDIRKYPWRWNQYKQFTYNQIGELMNNYGAIDILWLDGGWVRPRET
VNDEVLSWGARIPEWSQDIDIPRIATMARKAQPGLLIVDRTVHGPYENYQTPEQRIPEKKLDHPWESCMTLANNWGYVPN
DQFKTPAKVIQSLIEVVAKGGSLLLGVGPKPDGTLPEEAVQRLEVIGKWMDKNGAAIYNTRTTDNYKDGNTYFTASKSGG
VRYALVCLKENQALPQVVEWSGNVPQKGSKMTLLQTGESVKWKQENGKVTVSIPSKLLQEKNTYPAWAFSFKAAE
>A0A172ZF82 5|Paenibacillus bovis.|PF01120,PF16757
MNDQPIKDTESNIPDDQQPAVVQDGVHNYSSEESWIKPEDPVLLERLEWFKDQKLGLMMHWGPYSQLGVVESWALSDEDG
DWSRDGIDWQDDPQEFKREYFDLNKTFNPIRFQPDVWADLASEGGFRYLNFTTKHHDGFCMWDTHTTDYRITGKDTPFHR
HKYADIVGNLFDAFRARGLAISAYFSKADWHTPYYWADGMERGQHSWRGPTYDPNAYPWLWEQFVQFTHDQITELLTAYG
RIDVLWLDAGWVRPGKRGQDIRLGEVVDRARQHQPWLLAADRTVGGAYENIVTPEQTVPEHPMSIPWESCVTMGTSFSFR
YEDQYKSVRELVHLLMEIVAKGGNLALNVGPQPDGRLPEGAIHRIKGLGAWLNVYGEAVYSTRSCEPAYTGNWAFTAKQS
EHKVYATHLYRDEHASIPATHLIPYQGTVHSIDLLGENVVETIDFQQTAEGIQVHLPIPAQTETQAPIAHVFRLHV
>A0A191TP25 5|Arachidicoccus sp. BS20.|PF01120,PF16757
MKKYFLLLSSVILINTAFAQQHKKSKTYEYPTDPLVLKKLHHWQKEKFGLLMHWGTYSEWGIVESWSICPEDEGWTQRKG
PYADNYFDYVKAYENLQTTFNPIKFNPDKWATAAKDAGMKYVVFTTKHHDGFCMFDTHQTDYKVTSSKTPFSSNPKANIA
KEVFKSFRKDSFMIGAYFSKPDWHSQDYWWPYFPPKDRNVNYDPAKYPQRWNDFKNFVYNQINELTTGYGSVDILWLDGG
WVRPLASVDKNVDWQKGIRYNQDIDMPRIAAMARKNQPGILIVDRTVPGKYENYQTPEQTVPDEPLNNPWESCITLGNSW
SYVPNDHYKTANYVVHLLIKIVSRGGNLLLNIGPSPEGDWSDTAYSRLKDIGAWMHVYGDAVYDSKPLAPYEENNIVYTQ
SEDGKAKYIFILSDEKNDVVTLPQTLHLPEGFTSKQNKISILGTKEKLKWNAATNEIVFPKKSSKNIFSKYAVVLKVE
>A0A1B1G0V9 5|Flammeovirga sp. MY04.|PF01120
MKKSLILIASLLLSNWSLAQWKGKEYVVEKDPKVQQKLEDWQDLKLGFFVHWGAYSVEGLCESWPVVSEDVDWLTPHEDL
NAFRKHYFDLPKRFNPTKFDPTQWAELAEDMGAKYFVFTTKHHDGFTMWDTKQTDYKITNPEYPYANAEHADITKSLFDA
MRDKGMMIGAYLSKPDWHHPYYWSKSFQSPGRNVNYKIDRHPDWWKNFTDFYFNQVEELMTGYGDIDILWLDGAWADKNN
LQQDMKMDDVGEMCREHQPGILVVDRWVGGRWENYRTPEQHIPSESNPIPWETNLTVNCCFSYRFEESVETNVKSGRELT
HKFIDIVSKGGNLLLNLGASPEGWFNAEEIKSVKQLGEWIHANEKAIYGTRAIAPFAEANVRYAKEKEGDKVYAYVLLQE
GENMNKAMLPGCLVAKGAKIKDIATGKYVKYSLQGNSTLIDMPKKSGVAQYAIAFEISKVEKMAGKNVGKDQAAIDAENR
NL
>A0A1B1N643 5|Paenibacillus yonginensis.|PF01120
MSDLRTTEAESATQEPVSQEETVVQEGVHNYSSERDWVKPEDPLLLERLEWFQDQKLGLMMHWGPYSQLGLVESWVLSDG
DADWARHDVDWGVDGEELKREYFALNKTFNPIRFQPEQWAELAADSGFKYLTFTTKHHDGFCMWDTHTTDYRITGPECPF
HTHKYADICKQLFDAFRAKGLAISAYFSKADWHTPYYWAPGMERGSQMWRGPSYDPKEYPWLWEQFVQFTHDQIMELMTR
YGRIDMLWLDAGWVNARRDQDIRLGEVVEKAREIQPWLLTADRTVGGPYENLITPEQTLPERPMNVPWESCITLGTSFSF
GYEDKYKTPRQLVHLLVEIVAKGGNLALNVGPQPDGRLPKGAIAGMKGLGAWLKVNGEAIYGTRVCEPFSAGNIRLTRKG
DTVYAINLYPDEQSRVPGKLLIPLQMDAERIGLVGGPEQLAFTRTAEGIEVELPEGLRSGETPIAHVLRIR
>A0A1D2KUP1 5|Brochothrix thermosphacta|PF01120
MSDIRADIEENIESSQEKYEDLKPELSSKIEWFKDQKIGVIFHWGLYSEAGIVESWQLSAEDNWARKKPWRNDLTTLRHD
YWQLNKNFNPLQFNPNSWAKQVKDAGFKYMLFTTKHHDGFNMYDTQLSPYKVTHKDSPFANNQNADIFKAITNAFRAEDI
SVGAYYSKPDWHSPYYWEPGSSPIGRYASYSPLDKPTTWQKFNNFVSGQLNEICQNYGDIDILWLDGGWVNSDNNEYLDM
AKIVPQLRKHQPALLVVDRTIGGEFENYVTPERKIPEELPNKAWESNIPLAKNWGYVPNDIYKPFSEILETLIKIVSLGG
NVILGIGPKPDGTLPQEAQNIMSQLGKWLAIYGEGIYDTRPYKITTIGNWYFTKKQNYLFAYLMPHEHDITLNTLDLQSE
QPVHSCENLATGTNIPLHKNTLTLPASTTVTAIKIKF
>A0A1D7QER7 5|Pedobacter steynii.|PF01120
MNKPILLIAIILLLKMNAFSQPNVHGQSSTYQWPSDPLVKNKLEKWQDQKFGMIIHWGLYAVPGIMESWNLCSEDWISRD
STIAYEDYKKWYWGLSEKFNPVNFNPEQWAKAGKSAGMKYLVFTTKHHDGFNMFDTKESDFKISNGPFKGNPKADVAKYV
FDAFRKQDFMIGAYFSKPDWHSQYYWWSKYATPDRNNNYDIKKNPWRWNKFKTQTFNQISELMNNYGSVDILWLDGGWVR
PLETVTDEVRAWGATIPAWSQDIDMPKIAEMGRKAQPGLLIVDRTVHGPYENYQTPEQHIPEKQLDHPWESCMTLGGAWG
FAANDQYKSAGTVIHSLIEITAKGGSLLLGVGPKPDGTMPEKVISRLEEIGNWINKNGKAIYGTRITKNYHQGNTWFTQS
KDAKTRYALVCLKEGEDIPSTISWVGNEPAKGTKIKLLQTGENVKWVKENEQIKVILPKGLPNNLPALAFSFSTAQ
>A0A1H1SEY9 5|Paenibacillaceae bacterium GAS479.|PF01120,PF16757
MSDVTLDNLQEDGEEQVLHEGVHNYSSEREWVRPDNETTLERLEWFKDQKLGLMMHWGPYSQIGVVESWALSDEDQDWSR
TGIDWEEDGEEFKRQYFGLNKTFNPIRFQPELWADLAQEGGFKYLIFTTKHHDGFCMWDTKTTDYRITDEGTPFHTNKRA
DVCRHVFDAFRAKGMAIAAYFSKADWHTPYYWAPDMERSLTNTRRGPTYDPRQHPELWEKFVQFTQEQIKELLTDYGRID
VLWLDAGWVRPARDGQDIRLGEIVEKAREHQPWLLSADRTVGGPYENYVTPEQTIPAEAMNIPWESNITMGTSFSFRYED
DYKPTRQIVKILMEVVAKGGNLALNVAPQPDGRLPQGAIKRMKELGAWMGVHGEAVYGTRICAPYYTDNNAFTQKGDAVY
CTHLYPSADTRVSESVFIPYEGDVAAVELLGMEGQLEWTSEAGGITVQLPQATIIESAPIAHVFKMLKK
>A0A1H1T6C6 5|Mucilaginibacter mallensis.|PF01120,PF16757
MKKSILPLLLLVTGSLFAQQHNMSKSYVPPTDSLVQQKLNKWEDLKFGLFMHWGTYSQWGVVESWSICPEDEGWTQRKGP
YGADYYTYKKAYENLQTTFNPTHFEPEKWVKAAKNAGMKYVIFTTKHHDGFSMFDTKQTDYKITSPKTPFSTNPRSNVTK
EIFNAFSKENFMIGAYFSKPDWHSNDYWWSYFPPKDRNVNYDPAKYPERWQKFKDYTYNQIQELMTGYGKVDILWLDGGW
VRPKSTIDSGVDWQKTIPYDQDIDMPKIAAMARTKQPGLIVVDRTVAGQYENYTTPEQQVPDKPLDHPWESCITMGNSWS
YVPGDHYKSAQEIITLLVKIVSRGGNLLMNIGPGPDGDWDPVAYSRLNEIGDWIKINGEGIYGTEPVAPYSEQNIFYTKL
KSSNTIYAFLLSATDSVPLPASISFHLAGIKKVKKISLLGLDKSLKYTFAGDSVKVSIPTALQASNKLLHTATFKIQY
>A0A1H1W4F1 5|Paenibacillaceae bacterium GAS479.|PF01120
MSKENQSVTAESEAAEKATETAAVTLEDDVVHQGVHNYTEEKDYVWPEEPLLRERLEWFQDQKLGLMMHWGTYSQLGIVE
SWALDDVDEEWSRESVDWTKDSERIRREVYGLNRTFNPLRFQPELWADLAADNGFRYLTFTTKHHDGFCMWDTKTTEYSV
TGKDTPFHTHPYADVCRQLFDAFRARGVAISAYFSKADWHTPYYWSPDMPHTETKRGPSYDPAKYPWLWEKFVQFTHEQI
MELMTNYGRIDMLWLDAGWVGPRSGQDIRLGEVVEKARLIQPWLLSADRTIGGAYENLVTPEQTLPKDPLFIPWESNITM
GTAFSFRFEDDYKSLRQLIHLLVEIVAKGGNLALNVAPQPDGRLPKTAIQRMKGIGAWLRENGDAIYATRPIAPYQSGKL
NFTSKGNDVFAIRLYAERETMEQQLELPLEGHFASAELLGCGDAAGTALELEKTAQGWFVKLPESLRAGETPIALAIRLT
R
>A0A1L6H9K4 5|Pediococcus acidilactici.|PF01120
MKKIRQDIVENQKTAVEEYASLTNSQKQQLRWFQDQKIGVIFHWGLYSAAGIVESWQLSKEDTWARKKPWRKDLTTLRHD
YWNLAKAFNPAKFDPEKWATEVQKAGFRYAIFTTKHHDGFNMYATQQSDFNVTHYTGKDLFHEFAKSLTAHNVAVGAYYS
KADWHCPYYWTPGSDPRGRYASYDPLSNPQLWKKFNDFVKKQLLEITRNYGKIDILWLDGGWVNSEHHEFLDMDRIVSQI
KQTQPQILVVDRTIGGKYEDYVTPERKIPDVIPHKVWESNLPLAKNWGYVPNDVYKTFPEILHYLVKIVSLGGNVILGIG
PKPDGTLPTPALKLIRQLGKWLATYGDGIYGTRALPNLKQTNWYFTAKDHFLYAFAEKKYFRPQDLQLGIFTPHVLNRQD
LSMQNPDDPILGLKITMDKNVTELI
>A0A1U9NJL3 5|Anaerohalosphaera lusitana.|PF01120,PF16757
MADQIFQGQEHPFQKSDYIAPEDPLVEANLERWQDLKFGLMMHWGLYSQLGIVESWGLCSEDQPFQDRGGMPYTEYKKMY
FELISEFNPQNFDPAPWARAARYAGMKYMIFTTKHHDGFSMFDTKQTDFKITSPRSPFHTNPKANVAGEIFRKFAEEGFI
NGVYFSKPDWHHPCYWSPLWATPNRCNNYDTRKYPQMWKEFCNFTYNQIEELMTGYGKIDILWLDGGWVRPNSTINDEVR
SWGYDIPQWEQDIDMASIVKMARAHQPDLIVVDRTVQGPYENYRTPEQTVPNEVLGFPWESCITMTQSWGHNFAPEYKSS
RFLIHTLVNVTAKGGNLLLNVAPTPDGTFEQEAYDRLSEIGDWMAINGEAIYNSRPEEPYKRDDIYYTQNRRTGDIYAIG
LLNEDDSMPNEVHLRILKNIEVANVSLLGTSKPLRSCKENGGISVEIPAELRDERQFKYAWAIKLQTA
>A0A1W6E507 5|Fibrella sp. ES10-3-2-2.|PF01120,PF16757
MKLTYLALCSSLLLSTAGFGQQHSEQNHSNYIWPKDEAVRQKLGRWQDVKFGLLMHWGTYSERGIVESWSLCPEDEGWCE
RKGPTAGNWYEYKKGYEALQITFNPVKFNPDRWAAAAQQAGMKYVIFTTKHHDGFCMFDTKQTDYKITSPKTPFSSNPRS
NVTKEILQSFRAKDFMVGTYFSKPDWHTEHYWKPYFPPKDRNVNYDPKKYPEEWAKFKTFTFNQIQELMTDYGKVDILWL
DGGWVRPFSSIDSTVSWQRTIPFDQDIDMARIATMARQKQPGLLVVDRTVSGEFENYVTPEQQIPDHYMPIPWETCLTMG
DSWSYIPKENFKSARKLVQILVDVVAKNGNMLLNIAPGPDGEWHEEAYQRLTQIGNWMQVNGESIYGTKPLAPYRQEQWA
LTQNGQATYASYLPKETESQLPATLTLPVMPTKTVLILGSKQPLNWKKSGNGVVVNVPEKVRQQLANQPAWVFKVS
>A0A1X9Z570 5|Sphingobacteriaceae bacterium GW460-11-11-14-LB5.|PF01120
MFKKLVLLLLALTPALAIAQQEDIYDPSKEYEYPSDPLVKAKLEKWQDQKFGVMLHWGVYTQAGIPESWVICGEPWPKRD
TTLNYEDYKKWYWGLAKDFNPTKFNPEKWAESSKNAGIKYVVFTTKHHDGFSMFDTKQSDYKITNGPFKGNPKADVLKYI
FDAYRKEGMMIGAYFSKPDWHSQDFWWDRFPTPTRNINYDLTKYPDRWKRFKDFTYNQIGEILGNYGKVDVLWLDGGWIR
PALKSELERKEWGLNERGRSNYPNFNQEVDMPRIAKMAREKQPGILVVDRTVHGPYENYRTPEQQIPKEQMNTPWETCVT
LTKSWSYRKSAEEQVKSSAWVIHTLAEIVAKGGNLLLSWGPTPEGEFPKEVEAPLKEVGAWMKANGEAIYATRITGNYHD
GLTWFTRSKDNKTKYAICCIKEGETIPATLKWKGNAPAKGGQIRLLSSSKNVDWKMEGEEVVVSLPKDLSGKKTQALAFA
IIN
>A0A1Y0H663 5|Armatimonadetes bacterium Uphvl-Ar2.|PF01120
MAEDRLDVIAHSTALTHAKPEWLRQRLEWFQDQKFGLLLHWGPYSLWDCCESWPLSPGDDWARNDNMECWTRRGKDLARF
QRDYWALNREFHPHRYDPEAWAEAVADAGIRYVSLTAKHHDGFCMWDTQETDYKITGPESPYPVDVYKGFCEAMQRRGLG
ISVYFSKADWHSPAYWSPDAPVTTRQANTRGTPQWDEFVRFTHAQIRELMTGYGPVDVLWLDAGWVKAESGEDIDMPGMI
GMARELQPGLIVANRTVGDEFEDFITPEHQIPDAPLDQPWESCLCMGTSWKYAGPEVFRPVGEILRMLIEIVSKGGNFLI
GFGPTPEGEFPEGARERLREIGAWMRVNGEAIYGSRAIAPYGEEGVRFTQREGQCFAFPCDEGADRLRVLRPALGAELRL
LGCEAPVPWREEDGACVFALPAGAEELARPLVLAFEL
>A0A221M980 5|Virgibacillus necropolis.|PF01120
MAKESKEQTIERGVHNYSVEEDWVKPEDPLILERLDWFQDQKLALMMHWGPYSQLGVVESWALSDGDAEWSREGIDWEED
GEELKRQYFNLNKTFNPIRFQPEVWADLAAKGGFKYLIFTTKHHDGFSMWNTKETDYSITGSECPFHTHKYADVCKHLFD
AFRDKGLGIATYFSKADWNTPYYWASGMKRGKNMWRGPSYDPEEYPWLWDKFVQFTHNQIMELMSNYGRIDVLWLDAGWV
GKRKQDIRLGEVVEKARVKQPGLISADRTVGGAYENYVTPEQTIPDHPLNVPWESCITMGTSFSFKYEDKYKSIREIVHT
LIEVVSKGGNLALNVAPQPDGRLPEGAIVRMKELGAWLNAYGEAIYGTRICAPYFTEDFAFTRKDKITYCFRLYQNENSD
NQDRYITIPYHEKVHRVDMIGGEENLDYSQVDGGLSIKVPRSDTNEKAPIANVFRLI
>A0A221UZ75 5|Arenibacter algicola.|PF01120
MNIKMYRLRSLLMPLTLTFICQLVGAQAIYEDERYVPETDPLVLEKLEQWQDLKFGLLMHWGTYSQWGIVESWSLCPEEY
GWCERTKGSNPSDYNTYKKEYEGLQKTFNPVKFDPDKWAKAAKNAGMKYVVFTTKHHDGFSMFDSKYTDYKITDPKTPFS
TNPKANITKEIFNSFREQGLWAGAYFSKPDWNTPTYWDPYYPPRDRNVNYEPEANPEKWQSYIDFTHNQILELLTDYGKV
DILWLDGGWVAKTPKSEITNWYEQQLVNNDNGYLKNRIVNQDIKMDELVVKAREKQPGLIVVDRAVHGKNQNYLTPENRV
PEKPLPYPWESCIIAGGGWSYSFDAKYMSGREAIHTLVDIVAKGGNLLLNVAPSSEGEWDEGAYKLLNEIGNWMSVNKEA
IYGTRSMAPFKFDNVCVTAKPDGSVYLTYLVEKGQTSLPTEIVFPDFKPKRSVKAQLLGTKQKLKWTQKEDGMVIQLPND
MSVKLLDTEAFVIKIK
>A0A223NZX8 5|Mucilaginibacter xinganensis.|PF01120,PF16757
MVVKINKVSTSKQNCIIIMKKFLFILMLALVQVSHLAAQAHVMSKTYVAPSDPQVQKKLASWQDLKFGLFMHWGTYSQWG
IVESWSICPEDEGWTQRKGPYSADYNAYLKAYENLQTTFNPTKFNPDKWVTAAKQAGMKYVVFTTKHHDGFCMFDTKQTD
YKITSTKTPFSTNPRSNVAKEIFNAFRSRDFMIGAYFSKPDWHSENYWWPYFPPKDRNVNYDPAKYPERWKKFKDYTYNQ
IQELMTDYGRVDILWLDGGWVRPQKSESKPDEMLPSDKYNQDIDMPKIAAMGRAKQPGLIVVDRTVTGEYENYTTPEQEV
PNKPLDHPWETCMTMGNSWSYVPNDHYKSVNQIVQLLVKIVSRGGSLLMNVGPGPDGDWDPVVYDRLAGISKWIQVNGEG
IYGSTSIAPYSADNIYYTKAKHSNTIYAFQLSATDNVTLNPSVKILLDSVSRIKKVTLLGSKQHLKWKMNDGQLIVAIPA
SLQNISTLQHTATFKIEY
>A0A223V5Z1 5|Maribacter cobaltidurans.|PF01120,PF16757
MNTTLKKLVLYSFLLCSMHSFSQAILEDERYVPETDPLVLEKLDQWQDIKFGLLMHWGAYSQWGIVESWSICPEDYGWCE
RTKGSHPENYFLYKKEYEDLKKTFNPVKFDPDKWADAAKAAGMRYVVFTTKHHDGFSMFDSKYTDYKVTDPECAFSDNPK
ANITKEIFDSFRAKDMWVGAYFSKPDWHHENYWDPYFPPQDRNVNYDPALYPEKWEKYVQFTHNQLLELLTDYGDVDIIW
LDGGWVKKRDQQNLEENYAEKFAENTSGNGFIKHRMVSQDIRMDELVTKAREKQPGLIVVDRAVYGKNQNYLTPENRVPE
KELPYPWESCIISGDGWSYTPDSKYISGKEGVQMLVDIVAKGGNLLLNIAPSPEGEWDPGAYQLLQEYGKWMDVNSEAIY
NSHTLAPYKENNICITQQDNGNTYFLYLVEEDETQMPSTITINSHQPAKGSTVSLLGYNTPLKWTAKEDGFVVNIPNSVR
KNPPSDYVWTVKVSKLE
>A0A249SPI8 5|Chitinophaga sp. MD30.|PF01120,PF16757
MKKLWSTLAATVLTISVACAQEAEIPYVPEKDPAVLQKLEEWQDWKFGLIMHWGPYSQWGVVESWSLCPEDEGWTQRKPA
GIPYYEYVQKYEALGRTFNPTNFDPARWAKAAKEAGMKYLVFTTKHHDGYCMFDTKQTDYKITAPSNPFSKDPRADVTKA
VFEAFRKEGIHTGAYFSKPDWHTEYYWWPYFPPKDRNVNYDIKTYPQRWEQFRQFTYNQIEELMTGYGKVEILWLDGGWV
RPLKQQTKESLSWSKLPPQDQDINMPAITAMARKHQPGLIVVDRSVHGPYENYRTPEQQIPDKPLDYPWETCMTMGGSWS
YSPDDKYKSVTQLVHNLVDIVAKGGNYLLNIGPGPDGTWHEAAYTTMKEIGSWMNTNGDAIYGTRSIAPYKDGKVCFTRK
KDGSVYAIYLLDEGEQLPAQISFNGLLPAQNARLSLLGNNTRLKWKKEGNKVMVTLPPSTPRIKPQHAIAIHISAIEK
>A0A286ISE1 5|Cytophagales bacterium TFI 002.|PF01120,PF16757
MKFLVVLLCSLLSYSAFSQNTIHPVSTDYEYPTDKNVAENLEKWRDQKFGIIIHWGLYVVPGIIESWSICNEQWITRDSN
SVYHEYKDWYFGLNKSFNPVRFNPDEWASMAKGAGMKYLVFTTKHHDGFNMFDSQFSDFKITNGPFGRNPKSNVAKHVFD
SFRKQDMMIGAYFSKPDWHSQYFWWDRYATPDRNVNYDIRKFPWRWNQFKQFTHNQLNELTTDYGKIDILWLDGGWVRPK
NTVTEEVLSWGAPIPEFDQHIDMPQVASMVRKNQEGILIVDRTVHGPYENYRTPEQGIPATRSEDPWESCITLGGAWSYV
PNDKFKPSSQVIHTLVEIVAKGGNLLLGVGPDAYGEFLPVQKERLAEIGRWLDKYGEAIYKTRTLENFGKDNVYFTHLPD
EKSTFAIVLNSDKYPLSNSFQWEGNAPKAGSKLQLVGHNTSLDWKTKKGITTVTIPSMLVEKLKSEPAFAVKYFQ
>A0A291QPQ2 5|Chitinophaga caeni.|PF01120
MRKYFLLLLFMAGYNLPMFAQEEHPYVPETDTAVLHKLDNWQDWKFGLMIHWGPYSIKGVVESWSICPEDEGWTQRKPYG
IPYYQYLQEYEALPTKFNPVKFNPSKWADAAKAAGMKYLVFTTKHHDGFNMFDTKQSDYKITAANVPFSKNPKANIAREV
FDAFRNDGFHIGAYFSKPDWHSPYYWWPYFPPKDRNVNYEIKKYPERWKQFQQFTYKQIEELMSGYGKIDILWLDGGWVR
PLSMQTEESLSWSKTPPQDQDINMPAITEMAREHQPGLIVVDRSVHGPYENYRTPEQQIPAKPLSYPWETCMTMGNSWSY
VPGDQYKSTNTIIHNLVDIVAKGGNYLLNIGPGPDGDFDPVAYTRLDSIGQWMSVNGSAIYNTRVIAPYKDGKVCFTQLK
DGHLVNAIYLLPENEQLPGIISFTGIVPRRGTKVRVLGSKQKLPWKVSGNQINIVIPKSLQKAAWKYAVVFQFEK
>A0A2D1U7Q5 5|Pedobacter ginsengisoli.|PF01120
MKKLFAVLLLIPLFIGRLNAQDNGVHHQSTIYEWPKDPLVSQKLDKWQDQKFGMIIHWGLYAVPGIIESWSICSEDWISR
DSTSNYEDYKKWYWGLSKDFNPVKFNPDQWAKAGKDAGMRYLVFTTKHHDGFNMFDTKESDFKISAGPFKDNPKADVAKY
VFDAFRKQGFMIGAYFSKPDWHSEYYWWPKYATADRNNNYDIRKNPWRWSMFKKQTFNQISELMHNYGSVDILWLDGGWV
RPLETVNEEVLSWGMRIPEWSQDIDMPAIADMARKAQPGLLMVDRTVHGPYENYQTPEQSVPKQQLANPWESCMTLGGAW
GFVPNDQYKSATKVIHTLIEIVAKGGSLLLGVGPKADGTIPQDAIARLEDIGKWLNVNGKAIYNTRITKDYHDGDTWFTQ
SKDGKTKYALTCLKDNTPEYVVWNGNVPAKGTAIQLIQTGQKLKWENKGTTVKVWLPKNIQKDLPALAFSFRGAL
>A0A2K8Z054 5|Spirosoma pollinicola.|PF01120,PF16757
MKNTYFRALYYSCTLSFLLASGAVSAQQHSEQNHAHYVTPKDSLVRQKLAHWQDIKFGLLMHWGTYSKWGIVESWSLCPE
DEGWCERRGPYAANWYEYKKAYENIRTTFNPTEFNPERWATAAKDAEMKYVVFTTKHHDGFCMFDTKQTDYKITDPKTQF
SSNPRSNIAKEVFSAFRGKDFMVGAYFSKPDWNTPSYWDPYFPPKDRNVSYAPKKYPQKWQQFKDFTYNQIQELMTDYGK
IDILWLDGGWVRPASTIDSTISWQRTIPYDQDIDMARIAGMGRSKQPGLLVVDRTVTGEFENYVTPEQSIPDTYMPIPWE
SCMTMGDSWSYIPKENFKSSRKLIQTLVDIVAKNGNLLLNIAPSPEGDWHPEAYQRLQEIGAWLRVNGESIYGTKPVAPY
RQKQWAYTGNGKTKYQTYLPAEKETVPTSITLNNVAKVNKPTVKLLGYAKPLKVSKTTEGLVVALPEPARQWLTTQPAWV
FKLEEK
>A0A2X4VSS0 5|Lederbergia lenta|PF01120
MPENNIEATEVKEEKVEVENGVHHFSNEKGWVKPEEPELLEQIEWFKDQKLGFMMHWGPYSQLGLVESWALSDHDAEWSR
EDVDWESDPEVFKKQYFDLNKSFNPVRFQPDEWAELAKEGGFKYFLFTTKHHDGFCMWDTKTTDYKITDPSSPFHTHKYA
DIVKHAFNAFRAKGLPVAAYFSKADWHTPTYWKPGMERGTEMWRGPSYDPIEHPDLWEEFVQFTHEQMLELLTEYGRVEV
LWLDAGWVSPRSKQDIRLGELVDKAREKQPWLLSADRLIGGPYENIITPEQAVPENPMDVPWESCITMGSAFSFRYEDDY
KPTRELIQLLIEVISKGGNLALNVAAQPDGRLPRGAVTRMKEMGAWLKVYGEAVYGTRMCAPYYKENIAFTRKNEIVYCF
YMYENEDSPLKQEIFIPYTDQVNSVDIVGGSENIKYTSSNEGIFIELPETEFGEHAPIAHVFRFN
>A0A2Z3HJH7 5|Lactobacillus kullabergensis.|PF01120
MNEKNKKRQDIVENKGTQQESYQDLPQVIQDKLEWFQNQKLGIIFHWGLYAQAGVVESWQLSKEDDWARKHGAFRKDLKE
LRHDYWALNHEFNPVNFDPESWAKAAKYAGFRYMIFTTKHHDGFNMYDTKYSDYKITSKDSAFHNNPLADILKYVNEAFR
KEGIATGAYYSKADWHCPFYWEPGSDPRGRYASYDPAQKPELWQKFQKFVENQLVEICQNYGPIDILWLDAGWVNGGHHE
FLPMEQIAKKIWQIKADTLIVDRTIGGKYENYVTPEQQIPAVPPQKVWESNLTLAKNWGYVPNDQYKSFREILDNIIKII
SLGGNVILGIGPKPDGTLPQPALELMKKLGDWLKVFGEAVYDTRGCPEYVNKNIFMTKKNADYYLFYNSEEVNHKISIND
LPAKANTFLSLESGKPLSVYDNIINLPKTAFPYGVIKIKK
>A0A383RCJ6 5|Paenibacillus alvei|PF01120,PF16757
MSETIQQQVEQREDEQIVQQGVHNFSAEDEWVKPDRPELLEQLEWFKDQKLGLMMHWGTYSQLGIVESWALSDVDEEWSR
DSVDWDYDAEELKQQYFDLNKTFNPLRFQPELWADLAAEGGFKYLIFTTKHHDGFCMWDTKTTDYRITGEQTPFHTHKYA
DVCRHLFDAFRDRGLGIAAYFSKADWHTPTYWAPGMERSNPTWRGPSYNPQEYPELWEQFVQFTHEQIMELLTDYGRIDV
LWLDAGWVCKESRVSQDIRLGEVVEKAREKQPWLLSADRTVGGPYENIITPEQTIPSEAMNVPWESCITMGTSFSFRFED
KYKTTRQLVHILMEVVAKGGNLALNVGPQPDGRIPEGAIARIKELGAWMGTYGEAVYGTRICAPYFTQRCAFTRKDDAVY
CTYLYPSEDTCVNDNIILPYTEKVTAIHLIGTDEKLQFHSDEAGLHVKLPAHEVGDKAPIAHVFRLTAN
>A0A385SRN3 5|Chryseolinea soli.|PF01120
MINFRKLPIIIVLLTFAACPVIGQGNIHQQSKEYEWPTDSLVKKKLEAWRDLKFGVIIHWGLYAVPGIIESWGLCSEPWI
NRDSTMTYDGFKTWYWGMKDKFNPRQFNPDQWATAAKAAGMRYLVFTTKHHDGFCMFDTHQTDFKITAGPFADHPKANVA
KEVFDAFRKQNFMIGAYFSKPDWHTEYYWWPRYATPDRNNNYDIRTNPWRWNKFKSYTKAQIGELMTDYNKIDILWLDGG
WVRPLETVNDEVRAWGAAIPAWSQDIDMPAIATMAREKQPGLLIVDRTVHGPYENYQTPEQSIPANRQETPWESCITLGG
AWGFVPNDQYKSAATVVHNLIEVVAKGGSLLLGVGPRPDGTIGDSEVQRLKEIGDWLKVNGEGIYGTRSVEHFRDGDTFF
TRGKDGTMYALICFKTPPASPTTISWKGHQPKKGTKLKVISTGRSLSWTKTTDGVSLTLPAVKDPNGYYPAAVLSFKE
>A0A3B7MG76 5|Paraflavitalea soli.|PF01120
MRTTLFAFLLIFLCSPMLHAQEQGIHPQSQTYEWPADPLVKAKLDKWQDQKFGMIIHWGLYAVPGMIESWALCSEDWIDR
DSNIAYDDFKKWYWGLRKDFNPVNFNPEQWAAAGKEAGMRYLVFTTKHHDGFCMFDTKQTDFKISNGPFANNPKADVAKY
VFDAFRKEGFMIGAYFSKPDWHTEYYWWPKYATANRNNNYDIHKYPWRWNKYKEFTYNQISELMNNYGAMDILWLDGGWV
RPRETVNAEVLSWGAPIPEWSQDIDMPKIAAMARSKQPGLLVVDRTVHGPYENYQTPEQRIPEKQLDYPWESCMTLANNW
GFVNNDQFKSPAKVIHSLIEIVAKGGSLLLGIGPKADGTLPAEATERLAAIGQWTKVNGEAIYNTRTIKHFQDGNTFFTQ
SKDAATVYALVRIKEGEALPATITWKGNLPKKGAKIKLLQTGQPVKWVVEGDAVKLTLPAALLKSNDSYPALAFAFIPSS
H
>A0A3B7MZH7 5|Paraflavitalea soli.|PF01120
MPVLAKLKYVALHALLSTTLLLTNSSLYSQEHKDETAYQYPTDTLVRAKLTQWQNLKFGLFLHWGPYSQRGIVESWTLSP
EDYSHTKNNFTQRTGPDSANYFAYTQAYERLGQTFNPTRFTPKKWAAAAKAAGMKYMVFTTKHHDGFCMFDTKYTDYRIT
NPSGAFAANPRSNLTKEIFDAFRTANFMVGAYYSKPDWHSDDFWWRYFPPKDRNPNYDTLKHPERWKRFYDFTANQLNEL
TTAYGKVDLLWFDGDWVKMNMMPIANKARQHQPGLIIVERHGNPQLTNYLTPEQKVPDHFIPVPWETCMTMGESWSYKVN
EHYKSARQLIQTLIDIVAKNGNLLLNIGPGPDGEWHEEAYQRLNEIAAWMKNNGQAIFDTKPLSPYRAGKWAFTQNQQSL
FAFYLPEENENTLPARIVLPSFALPAGSAVSICGTTKPLSLSQNDEGTALIIPQTLRQQLAGQPAWVFKIEVPKKTK
>A0A3G2L2C4 5|Euzebyella marina.|PF01120
MRLIAPLALGIFFLVQLSAAQAIYEDERYVPETDQLVLDKLDKWQDIKFGLLMHWGPYSQWGVVESWSICPEEYGWCERK
KGSNPQNYNAYKQEYEGLQTTFNPVEFNPEKWAKAAKNAGMKYVVFTTKHHDGFSMFDTEYTDYKITDAKTPFSSNPKAN
ITKEIFDAFRSEGLWAGAYFSKPDWHVDSYWDPYYPPRDRNVNYSPEENPEKWQEFTDFTHNQILELLTDYGKVDILWLD
GGWVAKTPKSEITSWYDAQLKDNESGYLKNRIVNQDIKMDELVDKAREKQPGLIVVDRAVHGKNQNYLTPENRVPEKPLP
YPWESCIIAGGGWSYSPNAKYMSGREAVHTLVDIVAKGGNLLLNIAPSPKGEWDEGAYRLLEEIGAWMKVNDEAIYGTEA
MAPYKYENICVTSKPSGEVYLIYMVDKDQKEVPSEIYFEGLAPKGGKAQLLGSKKRLKWKKKEKGISIEIPEEVKAELLK
TEAFTIKFG
>A0A3G5F7H1 5|Tetragenococcus koreensis.|PF01120
MAKIREDIEENTASLQEEYDELPYQIKNKLEWFSDQKIGIIFHWGLYSQAGIVESWQLSKEDDWARKKGSWREDIQTLRK
DYWELNQIFNPENFDPQDWAKKAKKAGFRYMIFTTKHHDGFNMYDTQYSDYKITAAESIFHKNKQADILKSVIEAFHKVD
IATGLYYSKADWHSPNYWKPNQTPYGRYASYDPYKDPETWKKFSQYVENQLIELIKNYGPTDILWLDGGWVNTTHNEYLP
MKDIVAKLRKIQPDLLVVDRAVGGKYENYITPERKVPEVPPKKAWESNIPLAKNWGYVPHDEYKSFEEILNSVIQVVSLG
GNIILGVGPKPDGTLPKEAQTIMQKLGNWLQIYGEGIYETRPYQELTKKGWFFTRKKNTVYAFHKNEGTKISLDLTDFPT
KIKKAVDMETKEELLVEQQRVYVDQQSEFVGIQLQVTQNNL
>A0A3G5FJB0 5|Tetragenococcus halophilus|PF01120
MAKIRKDIEENSAALQEEYNELPQQITDKLKWFSDQKIGVIFHWGLYSQAGIVESWQLSKEDDWARKKGAWREDLSTLRK
DYWSLSQVFNPEKFNPQHWAKMTKIAGFRYMLFTTKHHDGFNMYDTQYSDYKITNSESTFHTNKHADILKHLINAFHNEG
IATGLYYSKADWHSNDYWRKEEEPIGRYASYNPLKEPKTWEKFSQYVENQLTELIKNYGPIDILWLDGGWVNTDHNEYLP
MDKIVTKLRKIQPDLLVVDRAVGGKYENYVTPERKIPEIPPKKAWESNIPLAKNWGYVPNDEYKTFEEILNSVIQVVALG
GNIILGIGPKPDGTLPKKAQEIMKKLGEWLKIYGKGIYETRPYESFTQSGWYFTYKQNSVFAFHKNTDDTLCLNLAQFPA
KIKKIINMETNQTLTMNQRKVVVLQKSPFVGVQIKLEENL
>A0A3G8WWZ5 5|Pedobacter sp. G11.|PF01120,PF16757
MNRKLIIVFAFLCCFVFSFAQERNDIMQQSATYEWPKDQLVKDKLDQWQDKKFGMIIHWGLYAIPGIIESWSICSEDWIE
RDSTVSYENYKKWYWDFSKQFNPTKFNPEQWSAAGKNAGMKYLVFTTKHHDGFAMFDTKQSDFSIAKGPFASNPKADVAK
YVFDAFRKDGFMIGAYFSKPDWHSQYYWWQKYATADRNNNYDIRKYPWRWNKFKDFTYNQISELMNNYGTVDILWLDGGW
VRPLETVNEEVLSWGANIPKWSQDIDMPKIAAMARKAQPGLLMVDRTVHGPFENYQTPEQRIPEKQLDYPWESCMTLGGA
WGFVPNDQYKSSTEVVHKLVEIVAKGGSLLLGVGPKPDGTLPEQVTHQLNEIGKWTSKNGKAIYGTRITKYYNDGQTWFT
QSKDAKKIFAIYCLKPNESVPTNLKWKGNTPKKGSDIRLLSTGKKIKWQNVNGEIIVSLPKIEQTAALAFEFTAP
>A0A3G9IT01 5|Paenibacillus baekrokdamisoli.|PF01120
MSEKHVTEQEQEQEQEYEMDQVVEQGVHNYSSEAEWVKPENPLLLERLEWFKDQKLGLMMHWGPYAQLGVVESWALSDKD
EEWSRDGIDWDVDAEELKRQYFGLNKTFNPLRFQPELWADLAAENGFKYLNFTTKHHDGFCMWDTHTTDYRITGPACPFH
THKYADICKQLFHAFRAKGLGISAYFSKADWHTPHYWAPGMERGTFTSRGPSYDPKEYPWLWEQFVQFTHKQINELMTGY
GRIDMLWLDAGWVNDYGDQNIRLGEAVDKAREKQPWLLSADRTIGGPYENVITPEQTLPEHPLNVPWESCITMGTSFSFR
YEDEYKSVRQLVHLLIEIVAKGGNLALNVGPQPDGRLPKTAISRIKGIGEWLKVHGEAIYGTRICEPYSVGNYQFTKKGD
TTYAFYLYKDEHEAVEEEIHLPLQATISQIDLVGGQDNLNYRRTENGIAVRLPESERLDKAPIAHVFRIQ
>A0A3G9J598 5|Paenibacillus baekrokdamisoli.|PF01120
MNDQGEAQEVHQGVHNFSSEDEWVKPDNPLIEERLEWFKDQKLGFMMHWGPYSQLGVVESWALSDEDGDWSRDGIDWETD
AEELKRQYFGLNKTFNPIRFQPDVWADLAAEGGFKYLIFTTKHHDGFCMWDTHTTDYRITGPETPFHNHKYADLCKHLFD
SFRERGLAIAAYFSKADWHTPYYWAQGMERGRNMWRGPSYDPKEYPWLWESFVKFTHEQLNELLTRYGRIDVLWLDAGWV
REGKLGQDIRLGEAVEKAREKQPWLLSADRTVGGPYENYVTPEQTIPEGPMHVPWESCITMGTSFSFRYEDSYKPTRQLV
HLLLEIVAKGGNMALNVGPQPDGRLPEGAIKRIKELGAWMKVNGEAVYGTRICAPFFMNNCAFTQKDGYVYCSYLYQSDD
TPVTEYVNIPYMDRVISIELVGTDEKLAYKRTDDGLAVRLPDAAIMDQAPIAHVFRIKPF
>A0A3Q9IA62 5|Paenibacillus lutimineralis.|PF01120
MSDNKSPANEFESVVEQGVHNYSSEESWVKPQDPLLLERLEWFMDQKLGLMMHWGPYSQLGLVESWALSDVDEEWSRNEI
DWDIDAEELKREYFALNRTFNPLRFQPEQWASLAADNGFKYLNFTTKHHDGFCMWDTRTTEYRITGPDCPFHTHKYADIT
KQLFNAFRARGLGISAYFSKADWHTPYYWAPGMRPGTTTSRGPTYDPKEYPWLWEQFVQFTHEQIMELMTNYGRIDVLWL
DAGWVNDYRDQNIRLGEVVEKARQIQPWLLSADRTVGGPYENLITPEQTLPEQALHVPWESCITMGSAFSFRYEDHYKSV
RELIHLFIEIVAKGGNLALNVGPQPDGRISRTAISRIQGMGDWLKVYGEAIYGTRICEPYSIGNLHFTQKADKVYAFHLY
KDEEARVPQEIVLPLRREVSRIDLIGSYDKLEFRQTEQGVAIRLPDAETGGKAPIVHVFRIQ
>A0A410WT62 5|Paenibacillus chitinolyticus.|PF01120
MSEMNAETQEGAAPAVVEGVHNYSREEDWAKPEDPALLERLEWFQDQKLGLMMHWGPYSQLGVVESWALSDADADWSRDG
IDWDVSAEDLKREYFGLNRTFNPLRFQPELWAGLAADSGFKYLNFTTKHHDGFCMWDTRTTDYRVTHPDCPFHAHRHADI
CGRLFDAFRAKGLAISAYFSKADWRSPYYWAPGMERGGRTSRGTSYDTREHPWLWEQFVKFTHEQIEELMTRYGRIDMLW
LDAGWVNAANNQDIRLGEAVEKARELQPWLLCADRTVGGPYENLITPEQTLPERPLLVPWESCITMGTSFSFRYEDTYKT
VRQLVHLLIEIVSKGGNLALNVGPQPDGRLPETAVARMKGLGAWLKVNGEAIYGTRICEPYSEGSWRFTRKGETVYAFCL
VEREQSPMEAEICIPLRDSFARVELLGMDMPLDYRLTEKGITVRLPESIREKEVPEAIVFRLSKK
>A0A448L362 5|Prevotella oris.|PF01120
MVLITSTTVAAQGDVYKRSQSYEWPTDPLVVRKLKQWQDLKFGVLIHWGLYAVPGIVESWSICDENWISRDTTKTYQQYK
EWYWGLCKQFNPTRFEPEQWASTFKNAGMKYMLFTTKHHDGFCMYDSKQTDFTIAQHAFRDNPKRDILRHVLQAFRNKGF
MIGEYYSKPDWHSQDYWWDVYPIKHGRNVNYDIKQWPWRWNAFKKFVHAQTEELLSNYGKIDILWLDGGWVCKKNQQDID
MPRIASRARELQPGLIIVDRTIHGPYENYQTPERTIPEKQLNFPWESCIPLSNDWGWVRHPAWKTSTKVINTLVEVVAKG
GNLVLGVGPTAEGRIQPEAVSRLDSIGQWLQRYGQAIYNTVTTPYYNEGKLWFTVSKNGQQRYAVYALQDHEPLPKTLSW
QVHTPKSVMLLGTKKRLKMIKTHDGKVTVTLPTGMKTEPFALQLNM
>A0A494SJC7 5|Enterococcus casseliflavus|PF01120
MTKIRGDIEEAKGNVQEELVPETEMLKQRLEWFQDLKFGVIFHYGLYAEAGIVESWQLSEKDEWARENHPYRETIEALRL
DYWQLINQFEPKKLDTRKWAKICKDAGFKYCLFTTKHHDGFSMFNTMESEFKIGGKLSPFKRDILQEVFTAFREAGIATG
AYYSKADWYSPFYWLDDDTVKGRHASYDTHLHPEIWARYVSFVHRQIAEITSNYGKVDFLWLDAGWCGQGKEDLQMDRLA
EIAREKQSELIIVDRMMGGRHENYVTPERKIPALAEIPKKVWESNIPIGNDWGYVPNDTFKSSQELLETLIDVVSKGGNL
ILGVGPTPDGEFTFEETQRLEEIGHWLALYGEGIYETRARPTAWKNEWYLTYQKDGKAHFAFRSIAAVACEQIPLTEIGA
TEEDELIDLATKKPLPVYKNADEPYLLWSDISHPNVGAVGIRVSTHREKNTH
>A0A4D7CQ17 5|Vagococcus zengguangii.|PF01120
MSDKIRGDIEEAKLDQSQENQIFPETEMLKERLEWFQDLKLGVIMHWGLYAEAGIVESWQLSELDEWAREPVAWRDDVKT
LQKDYWNLIESFNPVNFNAKKWAKTIKAAGFKYLIFTTKHHDGFNMYDTQFSDYKITSERSPFAKDERSDLLKEIFDAAR
EEGLAVGAYYSKADWYSEYYWEKNDTPKGRRTSYNTAEKPELWQKYVEFVHNQLNEITSNYGKIDLLWLDGGWCGHAPED
LQMDVLVEKLRQNQPELIVVDRMMGGRHENYVTPERKIPSLDEIPTKPWESNVPFGHDWGYVPTDEFKSDEEIYALMIDV
VTKGGNVIFGLGPKPDGTFTAEEEAIMSAMGNWLSKNGEAVYGTRIVEGIPELNGWRMTQNEEAYYLIPLSLKQVMPERI
TIPKELLTKPLALEGEVLTGEQMIEVMEETEYYQVMLASKKHDTMENFVIKLKKK
>A0A4P8LIL6 5|Bacteroides fragilis.|PF01120
MKSYKLLFALTLLFVFAFNAKAQYVHERSDQYTPPEDSLVVRKLHHWQDQKFGMLIHWGLYSVAGIVESWSICSEEADWI
PRDSTIAYEDYKKWYWGLKDSFNPTRFNPEQWAQAAKAAGMRYAIFTTKHHDGFNMFNTAYSDFSISKGPFKTNPRADVA
KYVFEAFRNNDLMVGAYFSKPDWHSEYYWWPRYATPRRTQNYNIEKNPWRWNQFKEFTYNQISELMHNYGSIDILWLDGG
WVNNPGTQSVLDMDRISQMARKAQPGILFVDRTIHGKYENYQTPEQQIPDRQLPYPWETCMTLGVDWGYTPHAVFKSPTT
VIAKLMEIVAKGGSLLLGVGPTPEGILQEEIVSRLDTIGEWMTKNGPAIYNTVTTPDYHSEGIWFTMNKNKKTMYALYSD
PKARTLPNYIEWENNIPAKGSAVYCLQNGKKVRWEIKNNRVRVYLPQNLKTEVNALAFSFTPPIIVMQPFIP
>A0A4Y6V3Y7 5|Saccharibacillus brassicae.|PF01120
MTEAKIAEEAREPEPVVHEGVHNYSSEDEWVKPEDPLLLERLEWFKDQKLGLMMHWGPYSQLGVVESWALSDGDADWARD
CIDWGVEGEELKREYFDLNRTFNPIRFQPELWADLAAEGGFKYLTFTTKHHDGFCMWDTHTTDYRITGPDTPFHRHKYAD
ICKNLFDAFRSRGLAISAYFSKADWHTPDYWAPGMERGEKMWRGPSYDPAAYPWLWEKFVKFTHEQITELMTRYGRIDML
WLDAGWVNAGSGQDIRLGELVDEIRREHQPWLLSADRTVGGPYENLITPEQTLPERPLNVPWESCITMGTSFSFNYEDRY
KSVRELVHLLVEIVAKGGNLALNVGPQPDGRLPAAAIQGMKGLGAWLAVNGEGIYGTRVCETYASADKKIRFTRKGSDVY
AIRLYAEGDTVESELEIPAVGEFRGAELLGSEEELTLRQTNDGIVVELPESVRGGETPIALVIRLSEA
>A0A514CIB8 5|Echinicola soli.|PF01120
MRRKILRLLGVLAVFGAAHGAMAQHDNLHRQSSVYEAPKDPEVIAKLDKWKDLKFGMIIHWGVYAVPGMIESWALCSEDW
INRDSTVSYHDFKEWYWSLKDEFNPVDFDPDQWADAADAAGMKYLVFTTKHHDGFNMFDTQQTDYKITNGPFKDHPKANV
AKYVFEAFRRKDFMIGAYFSKPDWHSQYYWWDKYATADRNNNYDIRKNEWRWNKFKEYTYNQISELMHDYGSVDILWLDG
GWVRPLETVNDEVRAWGARIPEWSQDINMPKIAKMARGAQPGILMVDRTVHGPYENYQTPEQSIPEGQLDVPWESCMTLG
HAWGYHEHQNYKSVNQVVHTLVEVVAKGGSLLLGVGPSPKGMLPDEDVRRLRGIGEWLDVNGAAIYGTRTVDYYQDDNVY
FTQDKQGKKYAIMLIEEGMEIPNTVSWSSEQDVNGKKVTLLEGNQSLRIAKTAGQVVVTIPAKVRNNIKQKDAIVFAFR
>A0A5B7TVI5 5|Aureibaculum algae.|PF01120,PF16757
MKLNFLTLLLLISTASFSQAIYEDERYIPETDPLVLEKLDEWQDKKFGLLMHWGSYSQWGIVESWSLSPEDYGWTERKKG
KNANNYFEYKKEYEGLKNTFNPTEFNPEKWANAAKKAGMKYMVFTTKHHDGFSMFDSKYTDYKVTDPECAFSTNPRANIT
KEVFNAFRAQDFWIGAYFSKPDWNHENYWDPYYPPFDRNVNYDPEEYPEKWQKYVDFTHNQILELLTDYGKVDILWLDGG
WVEKLTDEDVKKHYLAKFEENKSGNGFLKNRIVNQDIKMDELVVKARQKQPGLIVVDRAVHSKNQNYLTPENRVPDKTLP
YPWESCIISGGGWSHTFNATYKSGREGVQMLVDIVAKGGNLLLNIAPGPDGTWQQGAYDLLKEYEDWIDVNGSAIYNTKP
IAPFKENNICFTQNKKENVFFFYLAEENESTMPSEIIVTSITPKRGAKITMLGSNTRLKWEKLDKGFKVIIPEKLRSNPK
SNYAWTFKIDKIIR
>A0A5B8URB2 5|Mucilaginibacter ginsenosidivorans.|PF01120,PF16757
MKHTLAFILVVLSLTTNAQKNDGYVPPTDTAVQHKLAQWQDLKFGLFMHWGPYSEWGVVESWSICPEDEGWTQRKGPYSA
DYNTYVKAYENLQTTFNPTHFDPDKWVKAAKDAGMKYVVFTTKHHDGFCMFDTKQTDYKVTSPKTPFSSNPKSNVALEIF
NAFRKEHFMTGAYFSKPDWHSPYYWWPYFPPKDRNVNYDPAKHPDKWQQFKDYTYNQIQELMTGYGKMDILWLDGGWVRP
LKTVDRSVDWQQGIKFDQDIDMPKIAAMARARQPGLIVVDRTVTGPYENYTTPEQQVPAEPLSHPWETCMTMGNSWSYVP
GDHYKPSLQIVQLLIKIVSRGGNFLMNIGPGPDGDWDPEAYKRLADIGKWIKINGEGIYASKAVAPYSAGDIFFTQTNGG
SDEYAFLLSKNNDVAFEPVVKIPTGNDRKVKKIALLGIRQKLRWKQEGGDILVTIPKSMQSNNGLQYAAAFKLTY
>A0A5B8V648 5|Panacibacter ginsenosidivorans.|PF01120
MAKKNLLTSFLLSAAIASNAQQHNFNNSYVKPTDTLVQQKIEQWQDLKFGLFMHWGTYSQWGVVESWSICPEDEGWTQRR
GPYAASYNGYVKAYENLQTTFNPVNFNPDKWAAAAKDAGMKYVVFTTKHHDGFCMFDTKQTDYKITSSKTPFSSNTKSNV
TKEIFNAFRKDGFLTGAYFSKPDWHSPDYWWPYFPPKDRNVNYDPAKYPERWNAFKDYTYNQIKELMTDYGKVDVLWLDG
GWVRPLSSVDTTVEWQRGIKFNQDIDMARIAKMARTYQPGLMVVDRTVSGEFENYVTPEQTIPNKPLDYPWESCITMGNS
WSYVPNDEYKSANTIVHLLLRIVSRGGNLLLNIGPSPLGDFSDTAYDRLRDIGTWMKVHGEAVYGTKPLAPYEDGNVLYL
QSKDSKTVFVYVLSNDKNDDVVLPAAISLKNISLTKKSKILCLDAPKEKIKFTSTGDASVISVPAALQNQVAGKYAVAFK
ITL
>A0A5B8VJK9 5|Arachidicoccus ginsenosidivorans.|PF01120
MNLKLSRVLRNPQNCQKTKRNYQLRRCNERLTLFVFVLTTAFWLGINPISGLAQETHNNYVWPTDTLVLQKLHHWQGEKF
GLLMHWGTYSEWGIVESWSLCPEDEGWTKRTGKYADDYFTYKKAYEHLQTTFNPVDFNPDKWASAAKAAGMKYVVFTTKH
HDGFCMFDTKQTDYKVTSSKTPFSSNPKANIAKEVFSSFRKQGFMIGAYFSKPDWHVPYYWWPYFPPKDRNVNYDPAKYP
DVWNKFKQFTYNQIQELMTGYGQMDILWLDGGWVRPYSEKEQKEQHIFNQDIDMPKIAAMARKNQPGLIVVDRAVGGPYE
NYQTPEQQVPDKPLDHPWESCITMGNSWSYVPGDHYKPTNTLIHLLIRIVSRGGNFLLNIGPSPKGDWSDTAYARLKEIG
SWMKINSSAIYNSKPIAPYAKDNLVFTQSEDGKATYIFILTDDKNTAGDLTVPTSIQLPAGLLSAKSKITVLGQPGWKTK
LDEKTASLQIKQKGAATIKYALVLKVSKP
>A0A5B8W9N7 5|Mucilaginibacter ginsenosidivorax.|PF01120,PF16757
MIQKFILGLCLLSCGQAALAQNEHEMSTTYQVPKDSLVRQKLAQWRDQKFGLFMHWGTYSQWGVAESWTICPDDWVTRTG
PYSDDYFTYKKAYENLQTTFNPVNFNPEKWAKAAKAAGMNYMVFTTKHHDGFSMFDTKQTDYKITDAKTPFSKNPRSNVT
KEIFDAFRKDNFMIGAYFSKPDWHNQNYWWPYLPPKDHNVNYDPQHYPERWQKFKDFTYNQIEELMTGYGKVDILWLDGG
WVRPLPTNDNNPQHYNQDLDMARIAKMGRSHQPGLIMVDRTVAGEFENYTTPEQEVPDKPLSYPWETCMTIGKYWSYVPD
DEFKPSRQLVQTLIKIVSRGGNLLLNIAPGPDGDWNPVAYQRLQDISDWIKINGRGIYGSEPVAPYSAGNVYFTKSKTTK
TLYAFWLSEKDMVNLPANVSFPVDNIKQIKKVSLMGSIKKLKWDYKNGLLSIKIPDDLQKSAALKYSGTFELEY
>A0A5B8WAB7 5|Mucilaginibacter ginsenosidivorax.|PF01120,PF16757
MKKLLFFIALLLPTGKAMSQQHNTSKDYVVPDDSLVQKNLHKWQGLKFGLFMHWGTYSQWGVVESWSICPEDEGWTQRRG
PYGATYNGYKKAYENLQTTFNPTKFNPEKWVTAAKYAGMKYVVFTTKHHDGFSMFDTKQTDYKVTSTKTPFSTNPRSNVA
KEVFGAFSKENFMIGAYFSKPDWHTEYYWWPYFPPKDRNVNYDPAKYPERWQKFKDFTFNQIQELMTDYGKVDILWLDGG
WVRPKNTIDPAVDWQRTIPYDQDIDMAKIAKAARIKQPGLIVVDRTVAGQYENYTTPEQQVPDAPLDHPWESCITMGNSW
SYVPGDHYKSANEIVTLLVKIVSRGGNLLMNIGPGPDGDWDPVAYSRLKQIGDWMKINGEGIYSSDAIAPYSEGNTYYTK
AGNSVYAFVLAPKDQDDVVLPEKVALHLAGKSKVKKISLLGIKAKVKYTLGEGVINITIPSSLQTQSGLKQAAVFKIQY
>A0A5B9WK55 5|Chitinophaga sp. XS-30.|PF01120,PF16757
MKQFFLAGCLLASLAGYAQEEQPYVKEKDPLVLQKLDEWQDWKFGLMMHWGTYSQWGIVESWSLCPEDEGWTQRKPDGIP
YYEYVQQYEALANTFNPVKFDPAKWATAAKKAGMRYMVFTTKHHDGFNMFDTKQSEYRITAPNVPFSKDPRADVTKEVFN
AFRKEGIHIGAYFSKPDWNTDSYWWPYFPPKDRNVNYEISKYPERWKQFQQFTYKQIEELMTGYGKVEILWLDGGWVRPL
NMHSKESLSWNKTPAQDQDINMPAITAMARQHQPGLIVVDRSVHGPYENYRTPEQQIPDKPLDYPWETCMTMAGSWSYVP
DDRYKPVNTIIHNLVDIVAKGGNYLLNIGPGPDGTWHDEAYRKLDSIGQWMAANGDAIYGTRSIAPYKDGKVCFTQKKDG
TIYAICLLDEGEQLPAVIRFAGIMPASGAKMELLGVKGKVSWKKAGNGVEVKVPESARKKNLRHAIAIKIK
>A0A5C0ZLX0 5|Olivibacter sp. LS-1.|PF01120,PF16757
MKKFLVGLLSLYFGTQAIGQEHNTSANYIKPKDPLVVKNLSEWQELKFGLFMHWGTYSQWGIVESWSLCPEDEGWTQRRG
PHAANYYEYVKAYEDLQKQFNPIDFNPGKWALAAKEAGMKYVVFTTKHHDGFAMFDTKQSNYKITDSKSPFSGNPRANVA
KEIFNAFRQDQFKIGAYFSKPDWHTPYYWWPYFPPKDRNVNYDPKKYPDRWQQFKDFTYNQISELMTDYGKIDILWLDGG
WVRPLATVDTTVEWQRGIKTEQDIDMPRIANMARKKQPGIIIVDRTVPGEYENYVTPEQSIPNKPLDIPWESCMTMGNSF
SYVPNDQYKPAREIVHNLIKIVSRGGNYLLNIAPGPKGDWDPIAYQRLKEIGKWINKYGEGIYASHSIAPYSIGNIFFTQ
NREENTVYAFILHKEGGENLPAKLELPLKEDAKLHDISLVGSKVKLRWKIVDKHIQIEIPQTARNLQSDDYASMFKIGYV
YL
>A0A5P2G2Y6 5|Arachidicoccus sp. B3-10.|PF01120,PF16757
MKLKLLTIIAFSLTIHANAQQHNTSKDYTPPTDPLVQKKLVQWQTEKFGLLMHWGTYSEWGVVESWSICPEDEGWCERKG
PYKDNYFEYVKAYENLQKTFNPTEFNPQKWADAAKNAGMKYVVFTTKHHDGFNMFDTKYSDYKVTDPKDPFSANPKANIA
KEVFSAFRNDNFMIGAYYSKPDWHSNDYWWRYFPPSSRNPSYNPKKYPEKWEAYKQFVYNQIGELTSDYGSIDILWLDGG
WVRPKSTIDTSVDWQKSIPYDQDIDMPKIATMARKNQPGLLFVDRTVSGEYENYVTPEQSIPAHYLPYPWESCMTLGNSW
SYVPNDTYKSANKVIHILTEVVSKNGNLLLNIGPSRKGDWDPNAYSRLKEIGKWLDINGNAIYNSVGDSTIGAQGKFVFT
NKANTVFAIYRADENENKLPNEISIQNLTGKKIKSVKLLGASSKLKWKQDANSLQIAISDKLNQNLPCKEAWSFEIDY
>A0A5P8M161 5|Schleiferilactobacillus harbinensis.|PF01120
MTTNDKKYTVARTTYCKRLIPGFMIVKVKGGASMTEETSRGDIESTKEKEWTAADFSQLPEHAQLEKNWTWFQNQKIGVL
LHWGLYAQAGIVESWELSDADRWARQPKAWRPNMTQLKQDYWGLAQQFAPTHYDPAAWAAVFKNAGIRYAIFTTKHHDGF
NMYHTQYSDYHADADLFGAFAQAMTQAGIGVGAYYSKADWHHPDYWRPDGTPKNRGIDFDRHQDPERWQRYVTFVHHQLT
ELAANYGPLRMLWLDAGWVGDAREPLALDQIIPALWQKQPQMLAVDRTMGGRFEQYVTPERQVPDIQNRPVLPWESNIPL
ANNWGYTPGDTYKSIGEIIRTILQVVTLGGNIVLGVGPKPDGTLPAPASRLLHQLGGWLALNGQGIYNTRPVAAAAIAAA
RRQGYAITQDDRAYYLFPLASVPPQTLDLHALHLPDTQPIVTRLGWQGQPFPVKAQHVVRLPGSLRQSLHPGLRIAKV
>A0A5P8Q2L9 5|Schleiferilactobacillus harbinensis.|PF01120
MTNTHRGDIETVATGAWTPADFAALPLNDYTALQKRWSWFQDQKIGVLLHWGLYSQAGIVESWQLSDADGWARRPKAWRP
NMTQLKHDYWQLADHFAPTRYDPTHWARLFRQAGLRYAIFTTKHHDGYTLYTTNASDYHTTTDLFAPFAQAMRAAGIGVG
AYYSKADWHQPDYWRPNGQPKHRGADYAPSNNPARWQRYVDFVHQQLTEIATQYGPLRMLWLDAGWVGNAREPLNFDRLL
PALQHQQPEMLLVNRTMGGRCEEYVTPERQVPTLTQRPTLPWESNLPLANNWGYAPYDHYKPFGQLLSDVLQVITLGGNI
VLGVGPKADGTLPAPAVQRLKQLGGWLALNGAGIYGTRPVCPVVMQAAQQRHLAITQDDHAYYIFFKRRVPDRQLDLKSL
HLPLSITQVTRLGLTAAPLPLANQIIQLPGTLRQSRCPGLRLTKLERS
>A0A5Q2NVL4 5|Paenibacillus sp. B01.|PF01120
MNDRPSEASLTLGIDPSTRSGAASEPSEPLPAGLPLEALEDGDVQEGVHNYSREEDYVWPDEPLLRERLEWFRDQKLGLM
MHWGPYSQLGIVESWALDDVDAEWSRESVDWTDDPARIKREVAGLNRTFNPLRFQPERWAELAADNGFRYLNFTTKHHDG
FCMWDTKTTGYSVTGRDTPFHTHPYADVCRALFDAFRARGLAISAYFSKADWHTPYYWSPDMPRERTSRGPSYDPAEHPS
LWEKFVSYTHEQLDELLTHYGRIDMLWLDAGWVGPRSGQDIRLGEAVERARLRQPWLLSADRTIGGPYENVVTPEQTLPE
RPMFIPWESCITMGTAFSFRYEDEYKSVRELVHLLVEIVAKGGNLALNVAPQPDGRLPRTAIERMNGLGAWLRSNGEAIY
GTRPIAPYGDGSWFFTAKQGFVYAIRLYAEGEAVGERLELPELPGGIGCGPAAGRSSATDRAPVGAHASARDGFGPAADA
LGPSGFVSAEALAGPAGDPLPAPLERSGAGWTLTVPERLRSEPNPLALVFRLTGAQEGGQ
>A0A5Q2TV00 5|Gracilibacillus salitolerans.|PF01120
MTNEHEVANGVHNFSPEKNWIKPNDPILLERLEWFKDQKLALMMHWGPYSQLGLVESWALSDEDGDWSRDDIDWEEDMEE
FKRQYFNLNRTFNPIRFQPDKWAELAHKAGFKYLIFTTKHHDGFSMWDTKETDYSITGKDCPFHTHKYANICRNVFDAFR
EKGIAIAAYFSKADWHTPYYWAPGMERKNHMWRGPSYDPEQYPWMWEKFISFTHNQIMELMTKYGRIDILWLDAGWVGKR
NQDIRLGEVVERARQHQPWLLTADRTVGGLYENYITPEQTIPDQPIDVPWESCITIGTSFSFKFEDEYKSLREIIHTLIE
IVAKGGNLALNVPPQPDGRLPRQACELMKGIGEWMQLYGESIYGTRMVAPYYKDNYAFTIKDENVYCFRLYQNNDRSYQD
KEIVIPYFDKVERIDMLHVCDSLEFYQGNDGLTIKIPPIEEGNTPITHVFKFA
>A0A6B9ZC95 5|Chitinophaga agri.|PF01120,PF16757
MRKSLGVFPLLVTCMLMGKQVSAQEKEGVHEMSKDYQAPTDPLVIRKLSKWQDQRFGLFMHWGTYTLWGEVESWSICPVD
WVVRKGPYSEDYNTYRTAYEHLQYDFNPVEFNPEKWEKAAKAAGMRYVVFTTKHHDGFCMFDTKETDYKITSPNTPFSKN
PRANVTKEIFNAFRKDSFMIGAYFSKPDWHSQDFWWKYYPPKDEHVNYDIKKFPERWQRFNDYTYNQIEDLMTNYGSVDI
LWLDGGWVRPDGKQSLDMHRIVKMARTHQPGLIVVDRTVPGEFENYTTPEQSIPDKPLPYPWETCMTMGYSWSYSPRDEY
KPSRQLVSLLVKIVSRGGNFLLNIGPSEKGDWAPDAYKRLEDMGKWMDINGEGIHGSAPVAPYSDKNVYFTRSKDQQSIY
GYYLSETDDVKLPATVTFAVQDIKKISKITLLGTKAKLQWTLKDGQLTIRIPKNIQENSGLKYAAAFKISV
>A0A6C0FXC9 5|Paenibacillus lycopersici.|PF01120
MSENTGHANGQEEQVVQTGVHNFSKEEEYVKPADAYLLERLEWFKDQKLGLMMHWGPYSQLGIVESWALSDDDADWSREG
IDWERDGEAFKRQYFDLNRTFNPIRFQPDVWADLAADNGFKYLLFTTKHHDGFCMWDTATTDYRVTSPDCPFHAHPNADI
CKALFEAFRNRGLAVSAYFSKADWHTPHYWAPGTARGNRTWRGPSYDPAERPKLWERFVDFTHRQLTELLTDYGRIDVLW
LDAGWVRDGGRVPQDIRLGELVERARERQPWLLSADRTVGGPYENIVTPEQTIPDGPMNIPWESCITLGTSFSFKYEDRY
KSAQQLVGLLLEVVAKGGNLALNVGPQPDGRLPEGAIKGIRELGAWLNVYGEGVYGTRICAPYYTGDWAFTRKADTVYAF
RIYRDPQATPARELTIPYLEEVRRIEVMGGGEALAFARTSEGYRVRLPEPDQDAETPIAIGFRIATI
>A0A6C0NY26 5|Paenibacillus rhizovicinus.|PF01120
MSENTNETLIEVEHEHEHEHEHEHEVEVENGVHNYSSESDWVKPDNPITLERLEWFKDQKLALMMHWGPYSQIGMVESWI
LSDDDGDWARNDVDWTNDYEEMKREYFDLGKTFNPIRFEPEKWAEAAAEGGFKYLIFTTKHHDGFCMWDTQTTDYRITGS
ETPFRSHRYADVCKNLFDAFRDKGLAISAYFSKADWHTPTYWAPDMERGTHTWRGPSYDPQVHPELWEKFVSFTHEQIME
LMTRYGRIDILWLDAGWVREGGRVSQDIRLGEVVERARRTQPWLLSADRTVGGPYENYVTPEQTIPDRPLNVPWESCITL
GTSFSFGFEDRYKSARQLVQILMEVVAKGGNLALNVGPQPDGRLPKGALKSMKALGAWLKIHGEAVYGTRICAPYYTGAC
AFTRKGETVYCTYLYESEDAPVNERIAIPYTEAVTAIELVGTGETVAFTRDGAGLTLQLPASQLGGKAPIAHVFRIRP
>A0A6C0P095 5|Paenibacillus rhizovicinus.|PF01120
MEQAEQEDQVVQTGVHNFSKEEEWVKPENPQLLERLEWFRDQKLGLMMHWGPYSQLGIVESWALSDDDADWSREGIDWEK
DGEAFKRQYFDLNKTFNPIRLQPDVWADLAADNGFKYFLFTTKHHDGFCMWDTQTTDYRITGADCPFHTHRYADICGQLF
DAFRARGLSIAAYFSKADWNTPYYWEQGLKTDGRKTWRGPSYHPNEHPELWEQFVQFTHEQLMELLTKYGRIDVLWLDAG
WVREGSRVPQDIRLGELVERAREQQPWLLSADRTVGGPYENIVTPEQTIPEGPMNIPWESCITMGTSFSFRYEDQYKTAR
QLVGILLEVVAKGGNLALNVGPQPDGRLPEGAIKGIKELGAWLKEFGEGIYGTRICDPYFTGEWAFTRKGEIVYAYRIYR
SADAPVSSELIIPYPGAIDRIELMGGGNEALACSRSEQGWLVRLPDAAVQGQAPIAHGFRMITK
>A0A6C0RH70 5|Draconibacterium halophilum.|PF01120,PF16757
MKKLLVLIPVFLAFMGYAQLEHEITDYVWPTDQAVLDKLEDWQDLKFGLLMHWGAYSQWGIVESWSICPEDYGWCERKKG
SNPDDYFTYKKEYENLKLSFNPTGFNPDNWAKAASDAGMKYVVFTTKHHDGFCMFDSKYTDYKVTSPECAFSVNPKANIT
KEVFDAFRAEGLWAGAYFSKPDWNSPYYWDPKFPPMDRNVNYDPEAHPKEWEKFVQFTQNQIMELMSDYGKIDILWLDGG
WVSKKSPEQIKNYYINVAENSTSGFPISRAVNQDIRMDDIAAKAREKQPGLIMVDRAVKGPNQNYLTPENKVPETQLPYP
WESCIIAGGGWSWVPDAKFMTPKEAIHMLVDIVAKGGNLLYNIAPGPDGKWPTNAYKLLEAMGDWIKVNSEAIYSTRAIA
PYKTDNICLSQQKDTKAVYAIYLEEEDGSGLPASFTVKGIKAAKDAKLSLLGAKGYLKWKNTNEGVKVTIPTNIRKNLPC
NLAWAVKISAVE
>A0A6G7X7B1 5|Dysgonomonas sp. HDW5A.|PF01120
MKNKTLLTLFLSVTTLSSAWAQTFVHEKSETYTYPKDAQVLEKLDKWQDQKFGMLIHYGLYSELGIVESWTLCAEDWINR
DSTITYDEYKQRYWATIDRFNPTKLDPASWAKSGKEAGMKYVVFTTKHHDGFNMYDTKYSDFSIANGPFKNDARKNVAKE
VFNAFRNEGYMIGAYYSKPDWHSQYYWWDRYSTPDRNPSYSIDANPWRWNKFKEYTYNQIEELMNGNYGSMDILWLDGGW
VRPSKKGDAGLEGDFYRGSQDIDMPKIAAMARSYQPGLLVVDRTVSGEFENYQTPENGIPKQQLSNPWESCITLGGAWGF
VKNDRYKSNYKVIAILSEIVAKGGNLLLGVGPAPDGTLPAEVSKRLSEIGEWTAKNGEAIYNTRITPIYNDGSTWFTQSK
DGKKMYAIHCLEEGKAMPKTVVWKGNDPAKGSKVIFLQTGKAVNWKKTSQGVEVSVPSGLPSNQPALAFAFSAE
>A0A6G7X7Y9 5|Dysgonomonas sp. HDW5A.|PF01120
MKNKVLSLFLLSALAVSTASAQTYAHGRSETYTAPTDAKVLEKLDKWQDQKFGMLIHYGLYSQMGIVESWSICAEEEDWI
PRDSTIAYDAYKRKYWNVINEFNPTKLDPASWAKVGKQAGMKYAVFTTKHHDGFNMFDTKQTDFSIANGAFKNDPRRNVA
KEVFNAFRNEGYMIGAYYSKPDWHCQYYWWDRYATPTRNVNYNIENNKWRWNKFKEFSYNQIQELMNGDYGNIDILWLDG
GWVRPAREGDAARQGRAYKGSQDIDMPKIAAMARSYQPGLLVVDRTVPGEFENYQTPERGIPDMQLDNPWESCITLGWDW
GYTPTDQYKSPAAVIHTLVEIVAKGGNLLLGIGPKPDGTLPDEVTQRLIKIGDWTTKNGEAIYNTRITPNYRDGATWFTQ
SKDGDTIYAITNLEEGKPIPKTIVWNANEPAKGSKMIFLQTGKAVNWKKTAKGIEVSVPSGLPADQAALAFSFIGTKNKS
>A0A6G9AP95 5|Spirosoma aureum.|PF01120
MKPAFLRFALGILFGIPAFAQQHSEQKHDKYIWPKDEQVKQKLQSWQNIKFGLLMHWGTYSEWGIVESWSLCPEDEGWCE
RKGPYAANWFDYKKAYENLQTTFNPVKFNPERWADAAKQAGMKYVIFTTKHHDGFCMFDTKQTDYKITDPKTPFSTNPRS
NVTKEILGAFRQQGFMLGTYFSKPDWHAEDYWWAYFPPKDRNVSYDPKKYPDHWKKFSDFTYNQIEELMTGYGKVDILWL
DGGWVRPASTIDSTVSWQRTIPYSQDINMARIAGMARQHQPGLLVVDRTVSGEFENYVTPEQQIPDHYMPIPWETCMTMG
DSWSYIPKENFKSARKLVQTLVDVVAKNGNLLLNVAPGPDGEWHEEAYLRMQEIGKWMNTNGESIYGTKPLAPYRQGQWA
FTTNGQASYASYLSSDSEKQLPANLALPTINISPTAKITLLGTTQPLKKTKLTEGVITVSIPEKVRQQFAEQPVWVFRIS
DR
>A0A6H1MMV9 5|Chryseobacterium gallinarum.|PF01120
MPVRQNSKKLFFLPLLISSALFSQAHNVSDGYQKPEDPLVIRNLEEWQDLKFGLFMHWGTYSQWGIVESWSLCPEDESWT
RRNPEHGKSYYEYVKNYENLQSTFNPTQFDPQKWADAVKKAGMKYVVFTTKHHDGFAMFNTRESDYKITSSKTPFSKNPK
ADVTKEIFNTFRKEGFKIGAYFSKPDWHSDEYWWSYFPPKDRNVNYDPTKYPEKWNRFKKFTFSQLNEITSNYGKIDILW
LDGGWVRPFRTIDPKVEWQRTIKVEQDIDMDKIGNMARKNQPGIIIVDRTVPGKWENYVTPEQAVPEHALSIPWESCITM
GDSFSYVPNDHYKSSQKIIETLIKIISRGGNYLMNIAPGPGGDFDAIVYDRLKEISGWMEINQSAVFATRTLPPYHEGDL
YYTQSKDGNTINIFHLDEKPEYQAPAGLSFLLPEKWTPKSLTVLGVSSKIQWERKGNRIYVKLPEERATLKYATVIRIRR
>A0A6H2BRV3 5|Chitinophaga oryzae.|PF01120
MRKLWMALGCAWLAVNAASAQTEEPPYVPETDPVVVQKLEEWQDWKFGMIIHWGPYSQWGVVESWSICPEDEEWIGRKYP
KMSYFEYLQKYQALGKTFNPTAFAPEKWAKAAREAGMKYLVFTTKHHDGYCMFDTKQTDYRVTAPDVAFSKNPRANIAKE
VFEAFRKEGIHAGAYFSKPDWHSDAYWWNYFPPRDRNVNYDVKKYPERWNQFKQYTYNQIEELMTGYGKLEILWLDGGWV
RPLKQQTKESLSWSKTLPQDQDIDMGRIAKMARSHQPGLIVVDRSVHGPYENYRTPEQQIPEKPLAYPWETCMTMANSWS
YVPDDKYKPVGKLIHNLVDIVAKGGNYLLNVGPGPDGELHEAAYTTMKGIGDWMKVNSAAIYGTRAVAPYKDGKVCFTRK
KDGSVYAIYLLDEQERLPSTIVFKGLKPAKGASLQLLGASGKLMWKTEGDTVAVHIPEKLRQQVWNYAVAIRIEAVEKV
>A0A6H2H4D4 5|Paenibacillus albicereus.|PF01120
MQAEAAAARQAGPTAIPGAAGAPHPTCNPIAAGAFDPDAADVFAGSDDAPDSASASLSEADGDVQEGVHTYSREEDYVWP
EEPLLRERLEWFRDQKLGLMMHWGPYSQLGIVESWALDDVDEEWSRDGIDWTDDPARIKREVAGLNRTFNPLRFQPERWA
ELAAESGFRYLNFTTKHHDGFCMWDTKTTGYSVTGRDTPFHSHPHADVCRALFDAFRARGLAISAYFSKADWHTPSYWSP
DMPRERTSRGPSYDPAEHPSLWEKFVSYTHEQLDELLTHYGRIDMLWLDAGWVGPRSGQDIRLGEAVERARLRQPWLLSA
DRTIGGPYENVVTPEQTLPERPMLVPWESCITMGTAFSFRYEEEYKSVRELVHLLVEIVAKGGNLALNVAPQPDGRLPRS
AIERMKGLGAWLRANGEAIYGTRPIAPFGDGQWFFTAKDGNVYAIRLYAEGEAVQERLELPLAAGLADGISQGMDGVPPG
SFARAEALAGPDGAAIPALLERSGAGLALTVPEPLRAEPNPLALAFRLTKAQEGGR
>A0A6I6GB06 5|Phnomibacter ginsenosidimutans.|PF01120,PF16757
MRIVTILLFAGLSCAMAQAQEHNLSAKYVAPSDPLVAAKLAQWKQLKFGLLMHWGTYSQWGIVESWSLCPEDENWCIRRG
PFANDWFAYKKAYEGLQQQFNPVLFNPDKWADAAATAGMKYMVFTTKHHDGFCMFDSKYTDYRITHSSSPFSTHPKANVA
KEVFDAFRKKGFMIGAYFSKPDWHTPDYWWRYFPPKDRNVSYNPAKYPERWNAYKTFTHNQMLELATGYGPLDIFWLDGG
WVRPKHSIDTAVEWQRTIPYDQDIDIPAIAAKVRQHQPGMLFVDRTVPGEYENYATPEQSVPNQYLPYPWESCMTLGNSW
SHVPNDEYKPARKVIHLLTTIVSRNGSLLLNVGPRPDGEWDSIAYQRLQQIGSWMQQNGSAIYATEADPQLPSAGSWVFT
KKTNEVFAIYQVPENETAMPATVLIPYTPKPTITAVQLLGSTKKLSFTVTEKGIVVNIPKSLVAAPPNAWAWVFQIVAP
>A0A6S6R6G9 5|Anaerocolumna cellulosilytica.|PF01120
MAGETIKQSAEKQIKDTIEDNRDREAEVLPIDEEEEAVSLQKVGTEEMIQEGVHNYSSADSYVWPADDKVVQKLEWFKDQ
KLALMMHWGPYSQIGIVESWALSDADAYWSRNCIDWDVSGEEFKKQYFDLNKTFNPIRFEPEKWAEIAKEAGIKYLVFTT
KHHDGFCMWDSKYSEYKTTSPDCPFHTHRYADICSHLFESFRKRDIGIAAYFSKADWHIDSYWSERFDRGNYQYRGPSYD
TSENPKEWERFVEFTQNQILELGSKYGQIDIMWFDAGWVCKENKQDIRLGEIIEKIRKFQPGMLCADRTVGGAYENYVTP
EQCVPDEPLGIPWESCITLGTSFSFAYEDTYKSPREVAGLLIDIVAKGGNLAINVGPQPDGRLPQGAVKSLLGLGEWLKV
YGEAIYGTRVCAPYKKNGIAFTKKQDKIFALETFEKDTDEVPSQVIIPYEGKVSRIYMLDSGEEVDFKKTDTGYLLELPK
WKKEKAPIARVYCIE
>A0A7G5XMN1 5|Lacibacter sp. S13-6-6.|PF01120,PF16757
MLKLGFVVLLVLSTNVHQLTAQHKEYYPDPDTAIQRRLEEWKDLKFGLLMHWGTYSQWGIVESWSICPEDLGWATGARKK
GVADNYVDYVKAYEKLQTTFNPVKFNPEKWAAAAKNAGMKYMVFTTKHHDGFTMFDSKFTDYKITDKATPFSSNPRSNIT
KEVFNAFRKENMWIGAYFSKPDWHTDYYWWKQFPQSDRNPSYSVQKYPEQWKKFIDFTHNQINELVSDYGKVDILWLDGG
WVRKKTEEEIKTEMFEVYEGSRWARNPQSQDINMPELVKKVRAKQPKLIVVDRAVPGEQQNYLTPEQHIPEKGLPYPWET
CMTMANSWSYVPNDQYKSTNELIEKLVDIVSKGGNYLLNIGPSPEGEFDPVAYDRLKEIGVWMKLNGQAIYGTRNYKLFG
EGDNIRFTQSKDGKTLNIFLFNYPQGNVRIKNVSFNANSTVKLIGSNQKLKWKAGGEGVDISLPASLKAVTDHVWVLQVQ
L
>A0A7G7FRH5 5|Metabacillus sp. KUDC1714.|PF01120
MTTESKDKEVNNGVHNYSAEEKWIKPEDPVLLERLEWFKDQKLALMMHWGPYSQLGVVESWALSDKDGDWSRTDIDWEED
GEEFKRQYFNLNKTFNPVRFQPEVWADLAAEGGFKYFIFTTKHHDGFSMWDTKETDYRITSSECPFHSHKYSDICKHVFD
AFREKGLGIAAYFSKADWNTPYYWAPGMARGRETWRGPSYDPDEYPWLWEKFVTFTHNQIMELMSNYGHIDVLWLDAGWV
GKGKQDIRLGEVVERAREIQPWLLTADRTIGGEFENYITPEQTIPEGPMSVPWESCITMGTSFSFKYEDKYKPTREIVHT
LIEIISKGGNLALNVAPQPDGRLPEGAIKRMKELGAWLKVYGEAVYGTRICAPYFKEGLAYTRKGETAYCFRLYQSEDDR
YKEENIYIPYTEKVHRIDMLGGEENLEFSQTEEGISIRMPKVVETEENTPIAHVFRLT
>A0A7G8UJ30 5|Paenibacillus sp. PAMC21692.|PF01120
MSQNNSTKEKERDQATIVRRGVHSYSRAEQWVKPENPLLLERLEWFKDQKLGLMMHWAPYSQLGVISSWPLSDGDASWSR
ANIDWDVDAEEFKQQYYALNKTFYPVRFQPELWAELAAENGFKYLNFTTKHHDGFCMWDTHTTDYSITGPDCPFHTHKYA
DVCKQLFDAFRAKGLGISTYFSKPDWHTPYYWAPGMKSGTEMSRAASYQAEDYPELWEQFVRFTHEQIMELMTRYGRIDM
LWLDGGWVRESRGEDIRLGEVVEKAREIQPWLLTADRGVGGPYENVITPEQTVPDVAMDVPWESCITMGAGWSYRYETEH
EYKSVRQLIHLLIEVVAKGGNLALNVGPQPDGRLPKTAISRIKSMGEWLKVYGEAIYGTRICEPYSAEHGYFTRKGDTIY
AFYLYKDESETVEEEVLLQFTQDFERIDLVGGQENLEYRRTENGIIVRLPDSDRSAPAPIAHVFRIS
>A0A7G9QAK7 5|Pedobacter roseus.|PF01120
MFKKIILLFALAIPAIANAQEDIYDPSAQYEYPTDPLVRKKLDQWQDLKFGVILHWGVYSVNGIPESWPICGEPWPKRDT
TMSYENYKKWYWAQADKFNPVKFNPDRWAEISKNAGMKYIVFTTKHHDGFNMFDTKQSDYKITNGPFKNNPKADVTKYIF
DAYRKEGMMIGAYFSKPDWHSPYFWWDRLPTPSRNANYNINNFPERWQKYKDFTYNQIAELMYNYGKIDVLWFDGGWVRP
ATKTELARQEWGLNQRGRANYPNFNQEVDMAKIAKMAREAQPGILVADRTVHGPYENFKTPEQSIPKTQMKDPWETCITL
TRSWSYRSDEKTKSSTWVIQSLAEIVAKGGNMLLGFGPTPEGTFPKEVEKPLAEVGEWLKINGTAIYGTRITENYNDGLT
WFTQAKDGKTKYAIVGIKEGTAVPATLQWKGNAPTANGKIKLLASGKNVQWKTEGDVVVVTLPKELVGKTSPALAFAIN
>A0A7G9QBS3 5|Pedobacter roseus.|PF01120
MKIKIYFLFCLMLFVYRSSAQQNDIMPQSEIYEWPKDAAVKQKLETWQDKKFGMIIHWGLYAVPGIIESWSICSEDWIER
DSTIKYEDYKKWYWGQSEKFNPTKFNPEQWAKAGKDAGMKYLVFTTKHHDGFAMFDTKQSDFSVAKGPFSANAKKDVAKY
VFDAFRKENFMIGAYFSKPDWHSQYYWWDKYATANRNNNYDIRKNPWRWNMFKSYTQNQIAELMNNYGSIDILWLDGGWV
RPRASVNQEVLSWGAPIPEWSQDVDMPKIADMARKAQPGLIMVDRTVHGQFENYQTPEQKIPEKQLDYPWESCMTLGGAW
GFVPNDQYKSAAEVVHKLVEIVAKGGSLLLGVGPKADGTLPDDVIKKLEEIGQWTSKNGTAIYGTRITKNYHDGQNWFTQ
SKDGKTVYGISFIDKAAVNEISWQGSSPKKGTPITILTTNQKVKWTLKDGKVHFNLPKTDEKIALTFSFTPETK
>A0A7I8DFH1 5|Anaerocolumna chitinilytica.|PF01120
MDNSITVVPKEMDGAEITQTDKMEARSLKEEEKIEQGVHNYSAADDYVWPTDAKVLEKLEWFQDQKLALMMHWGPYSQLG
IVESWALSDADAEWSRTGIDWEVTGKEFKKQYFDLNKTFNPIRFEPEKWADIAEEAGIRYLVFTTKHHDGFCMWDTQYSG
YKITGEDCPYHTNKHADICGHLFEAFRKRGIGIAAYFSKADWHIDHYWAKDYPRGDYMWRGPSYSPAECPEEWEKFTQFT
GNQIKELASRYGKLDIMWFDAGWVCEQNGQDIRLGKIIDEIRTWQPGMLCADRTVGGPYENYITPEQCVPEKPLGVPWES
CITLGTSFSFAYEDTYKSPREVIHLLIDIVAKGGNLAINVGPQPDGRLPKGAVESLRGVGAWLKVFGEAIYGTRVCEPYK
SKNIAFTRKGEYVYALEMFQEDETNIPEEVWIPYAGKVKNVTMLDSAEKVLFTGRDGGIIVKVPVDSTAAPIARVYKLEV
>A0A7L5DLK9 5|Spirosoma sp. CJU-R4.|PF01120
MKHAHWLTAIGLTLAIGASAQQHSEQNNSHYMAPTDPAVKQKLSQWQDTKFGLLMHWGTYSERGIVESWSLCPEDEGWCE
RKGPTAVNYFEYKKGYEGLQTTFNPVKFAPERWAEAAKSAGMKYMIFTTKHHDGFCMFDTKQTDYKITDAKTPFSTNPRS
NVTKEILDAFRKQNFMVGTYFSKPDWHTDSYWWPYFPPKDRNVNYDPKKHPEMWTKFKDFTYNQIQELMTGYGKVDILWL
DGGWVRPFSTIDTTISWQKTIPFDQDIDMARIAAMGRKNQPGLLVVDRTVEGEFENYATPEQTIPDKYLPIPWESCMTMG
DSWSYIPKENFKPARKLIQTLVDIVAKNGNLLLNIAPGPDGEWHEEAYSRLKEIGSWIAVNGESIYGTKPMAPYRQGQWA
FTSGNGASYVSYLPTETETMLPAKLTLPKSAKTITVLGVKQALKTTKTADGVSVVIPEKVRQQLAKQPVWVFKLV
>A0A7L7L728 5|Adhaeribacter radiodurans.|PF01120,PF16757
MRKLFTTILFFGYLLNSWAQQHNTSTNYIPPTDPKVQAKLANWQDLKFGVFMHWGTYSQWGIVESWSICPEDEGWTQRKG
PYAADYTTYKKAYENIRTEFNPVKFSPEKWVTAAKAAGMKYMVFTTKHHDGFAMFDTKQSDYKITDSKSAFATNPRSNIT
KEVFNAFRKEDFLIGAYFSKPDWHNENYWWPYFPPKDRNVNYNPAKYPERWQKFKDFTYNQIGELMTDYGAVDILWLDGG
WVRPKNTIDPAVDWQKAITFEQDIDMARVAKMAREKQPGLIVVDRTVTGEFENYTTPEHTVPDEPLPYPWETCMTMGDSW
SFVPNDKYKSTNQLIQLLVKIVSRGGNFLLNIGPSPEGDWAPEAYNRLQQIGDWMKINGEGIYASRSVAPYEHQNIYYTQ
AKGKSVIYAFWLSDKEDVALPATLQIPLNKINQVKKVSLLGRADKLTWRFKGNSLQIQVPTKLQKKSSLKQAATFKIEY
>A0A7L8AEW7 5|Polaribacter haliotis.|PF01120,PF16757
MKKSKQRALKLIIALVLMQNGLMAQAIYEDERYVPETDPVVLEKLDQWQDKKFGLLMHWGTYSQWGIVESWSLCPEDYGW
CERKKGENPKNYFEYKKEYEGLKKTFNPVKFDPEKWAKAAKYAGMKYMVFTTKHHDGFSMFDSKYTDYKVTDPECAFSTN
PKANIAKEVFSAFRNEDMWIGAYFSKPDWNTDSYWDPYFPPHDRNVNYNPAVYPEKWQKFVDFTHNQILELMTDYGKVDI
LWLDGGWVAKVPKDEIKNAYDAKFLENKSGNGFIKHRVVDQDIKMDELVAKARKKQPGLIVVDRAVHGKNQNYLTPENRI
PEKTLPYPWESCIISGGGWSYTPDAKYMSGRKGIHTLVDVVAKGGNLLLNVAPSPEGEWQQGAYDLLQEFGDWMDVNSAA
IYETKPIEPFKENNICMTQNKKENVFLFYLAEEGEDKMPSEIIVKSINPKKGTKISMLGSNKRLKWVKQNEGFKIMIPRS
LRKNPTSKYAWTFKIEEINR
>A0A7M2RMD5 5|Blautia liquoris.|PF01120
MKKEEVVEQGVHNYSAAEEYVWPADEKVMKKLEWFQDQKLALMMHWGPYSQLGIVESWALSDADAEWSRTGIDWEVSGEE
FKKQYRDLNKTFNPIRFDPEQWADIAADAGMRYLIFTTKHHDGFCMWDTKYSDYKITAEDCPYHTGKYADICGHLFEAFR
KKGIGIAAYFSKADWHVDNYWAKGYPRGDYMWRGPSYVPAEHPEEWANFVRFTENQIKELASSYGQIDIMWFDAGWVCKQ
SGQDIQLGKIIDEIRKWQPGMLCADRTVGGSYENYITPEQCVPDEPPGVPWESCITLGTSFSFAYEDEYKSPREVINLLV
DIVAKGGNLAINVGPQPDGRLPKGAQNTLKGMGEWLRTYGNAIYETRACAPYKRGNIAFTKKRDTIYALEMFPDEKEPLP
ESIWIPYDGKVEDVTIMGSGEKAVFEKKNGGIMIHNLPTDFETPIARVYEMKI
>A0A7S9Q006 5|Pedobacter endophyticus.|PF01120,PF16757
MKLKHIIFTFLCGIAYASNAQQTDIMPQSTHYEAPTDPLVKQKLENWQDKKFGMIVHWGLYAVPGIIESWSVCSEDWIDR
DSTIRYDDYKRWYWGLSEKFNPTKFNPTQWAQAGKAAGMKYLVFTTKHHDGFAMFDTRETDFSIAKGPFSNNPKKDVAKY
VFEAFRNEGFMIGAYFSKPDWHSQYYWWDKYATANRNNNYDIRKNPWRWAMFKKYTQNQIGELMNNYGSIDILWLDGGWV
RPLETVNQEVLSWGAPIPAWSQDIDMPTIAAMARKAQPGLIMVDRTVHGQYENYQTPEQKIPEKQLNYPWESCMTLGGGW
GFVPNDNYKSAKEVVHKLVEIVAKGGSLLLGIGPAADGTLPDDVVKKLNEIGEWTSKNGAAVYGTRITSNYHDAQTWFTQ
GKDGKSMYAIHLIKGDAIKQVAWQGNLPKKGTQVTLLGSNQKLTWKISNGKVYVNLPKNDEKIALAFSFVPEKS
>A0A7U3ZK78 5|Runella slithyformis (strain ATCC 29530 / DSM 19594 / LMG 11500 / NCIMB11436 / LSU 4)|PF01120,PF16757
MKKTFPYVAAMLMLAQTLVAQQHSEQNHDKYVMPSDPQVKQKLGQWQNVKFGLLMHWGVYSQWGIVESWSLCPEDEGWCE
RRGPYKDNWYEYKKAYENLKNTFNPTQFAPEKWAAAAKNAGMKYVVFTTKHHDGFCMFDTKQTDYKITKSPFGSNPRSNV
AKEVFGAFRKEGFMVGAYFSKPDWHTDDYWWSYFPPKDRNPSYHPKKYPQKWESFKKFTYNQIEELMSDYGKMDILWLDG
GWVRPFSSIDTTVSWQKAIPFDQDIDMARIAKRSRELQPGLLVVDRTVSGEFENYVTPEHQIPDHYMSIPWETCMTMGDS
WSYIPKENFKSARKLIHILSDIVSKNGNLLLNIAPSPEGDFHAEAYQRLEEIGKWIKVNGEAIYETRGDNEIGIQGKWRF
THKGADVTYAIYLADEGESLPTGLEIDRLTLGKTAKITLLGSTEALRWTSKEGKTAIQISEKSAKKIPGSYAYVFKITK
>A0A7Z1X265 5|Sphingobacterium psychroaquaticum.|PF01120
MRSLYTTILALGLLLSEQQVYAQAHNVSAGYQKPVDPLVIENLESWQDMKFGLFMHWGTYSQWGIVESWSLCPEDEGWTQ
RKAEHGKTYYEYVKNYENLQTTFNPTAFNPKKWADAAKAAGMKYVVFTTKHHDGFAMFDTQESDYKITSSKTPFSKNPKA
DVTKEIFTTFRQEGFKIGAYFSKPDWHTEYYWWSYFPPKDRNVNYDPVKYPERWDRYKKFTLNQLNELTSKYGKVDILWL
DGGWVRPFKTIDPTVEWQRTIKVEQDIDMDKIGAMARKNQPGIIVVDRTVPGEWENYVTPEQAIPEHPLDIPWESCITMG
NSFSYVPNDAYKPTKTIVETLVKIISRGGNYLMNIAPGPTGDFDQAAYDRLAELSSWIKTNESAIYKTRTIAPYHDGDYY
YTRSKDNKTINVFHLSEGIQYEQPNVFEFTVPEGFQAKEIKVLGYKGKVKWKQQQNKVTIQPIHGALQYATVIQLSTR
>A0A7Z2VJZ3 5|Cohnella sp. MFER-1.|PF01120
MTERKQIVHEGVHGYSGGKEWIWPDDPLLLERLEWFQDQKLGLMMHWGPYSQIGVVESWALSDEDAAWSRSEIEWGVDGE
ELKRHYFGLNHSFNPVRFEPRVWADLAAEGGFKYFVFTTKHHDGFCMWDTDTTDYRITGPDCPFRSHRYADACKHLFDAF
REKGMAIAAYYSKADWHTPDYWKPGIAGGSRRGPNYDPQEDPGAWERFVAFTHAQIDELMTRYGRIDALWLDAGWVRREE
GQDIRLGEAVERARKTQPWLLAVDRTVGGLYENYVTPEQTVPEAPLFVPWESCITIGDAFSYRFDERYKPTRDIVMLLLE
VVAKGGNLALNVAPQPDGRLPRQAAERIRELGAWLAVHAEGIYRTRVCEPYFADECAFTRREDQVYVYRLYRDGKERVPE
HITVPYRGPVSRVELMGTNEPLPFDVVDRGLTVSLPPSETGQGKMAPYAHGFRLFVESV
>A0A8F7K3Q9 5|Mucilaginibacter sp. 21P.|PF01120,PF16757
MRTIRFLLFLLICPFLLRAQEHNMSANYIAPSDPAVQANLKKWQKLKFGLFMHWGTYSEWGVVESWSICPEDEGWTQRKG
PYSATYNGYKAAYENLQTTFNPTKFAPEKWVKAAKAAGMKYVVFTTKHHDGFSMFDTKQTDYKITSNKTPFSSNPRANVT
KEIFNAFSKENFMIGAYFSKPDWHSEDYWWPYFPPKDRNVNYDPAKHPDRWQKFKDFTYNQIGELMTDYGKVDILWLDGG
WVRPKSTIDTTVDWQKAITFNQDIDMPRIAKMARAKQPGLIVVDRTVAGEYENYTTPEQTVPNKPLDHPWESCITMGNSW
SYVPGDKYKSANEIVNLLVKIVSRGGNLLMNIGPGPDGDWDPTAYNRLADIGKWMAINQEGIYNSVPVAPYSENNVFYTK
AENGKAVYGFLTSASENVTLPASITMHVENPKGVKSVKILGLRSKVKWAKKEDAIVIDIPSTLQANNGLKQAATFKIAY
>A0A8G0AR27 5|Lactobacillus panisapium.|PF01120
MNKQNNDRLDIVDSQAAEQERYQDLPEAIKNKLAWFQDQKLGVIFHWGLYSQAGIVESWQLSKEDDWARKHGAWRSDLAT
LRRDYWNLERQFNPVNFNPESWAKAAKNAGFKYMIFTTKHHDGFNMYDTKYSNYKITDANCAFHTNAHADVLKDINNAFR
QEGIATGAYYSKADWHSSAYWEPNSDPKGRYASYDPQEKPQLWHQFQTYVENQLVEICQNYGPIDILWLDAGWVNSMHHE
NLPMAEIAHKIWKIKPDTLIVDRTIGGLYENYVTPERKIPAIPPKKVWESNITLAKNWGYVPNDQYKSFPEILSNIVAII
TLGGNVILGVGPKPDGTLPRQALTLMAQLGDWLKIFGDAVYGTRGCPEAVSKNLRLTKKGKTYYLFFAKDESGQAKKIGA
LPLKNSKVVDLESNKMVAVTNNTVVLPVTAHPYGVLKITAENN
>A0A8G0HZZ3 5|Paenibacillus sp. sptzw28.|PF01120
MSEHTAAPHEEERDETQEVENGVHNFSSESDYVVPDNPLIRERLEWFKDQKLGIMMHWGPYSQIGVVESWALSDEDGVWS
RNDIDWEQDSEEFKRQYFGLNRTFNPIRFQPELWAELAAEGGFKYLIFTTKHHDGFCMWDTHTTDYRITGPETPFHTHKY
ADICRNLFDAFRAKGLAIATYFSKADWHTPYYWAPGMARGRDMWRGPSYDPEAYPWLWDSFVRFTHDQIMELMSKYGRID
VLWLDAGWVREGSRVGQDIKLGEVVEKARELQPWLLSADRTVGGPYENYVTPEQTIPDGPLNVPWESCITMGTSFSFRYE
DKYKSVRQLVHILLEVVAKGGNLALNVGPQPDGRLPEGAVKRIKELGVWMNTYGEAVYGTRICAPYFTDRCAFTRKENKV
YCSYMYPGPDAPVTEYVTVPYTEQVTGVELVGSGESLEYRSSEEGLVIRLPQGVLSEKAPIAHVFRFSES
>A0A8G0MI17 5|Prevotella sp. Rep29.|PF01120
MKKKILLPLLLLALSPVMRESGAGCALAQGNIHKRSTTYEWPKEKDVVENLKAWQDLKFGVLIHWGLYAVPGIVESWSIV
DEDWITRDTTMTYQQYKDWYWGFAEQFNPTKFNPEQWAQAMDDAGMKYMIFTTKHHDGFCMFDSRETDFTIAKHAFKDNP
KRDVLKYVLEAFRKHQFKIGTYFSKPDWHSQYYWWDVYPTKGRNVNYPVDKFPWRWEQFKKFTHNQMQEILTRYGNVDIL
WLDGGWVCKERKQDIDMPRIAQMARSHQPGLIIVDRTIHGPYENYQTPERTIPETQLDYPWESCIPLSDDWGYVKRPRWK
SPEKVVNTLIEIVAKGGNLVLGVGPTPEGLIQPEAVERLKKIGDWMKRNGKALYNTTTTPHYNEGDVWFTASKDGKTHYA
VYMLQEGKSLPAQISWTTNLPKKEVRLVSNGKKLKTKVKEGKVTVTLPAGLPQQSVAMEIK
>A0A8J8MBQ5 5|Vallitalea guaymasensis.|PF01120
MSELDQLEEIEDMVEEGVHNYSTEEHYVVPTDPKVLAKLEWFQDQKLALMMHWGVYSQIGIVESWALSDADAEWSRNCVD
WEVTGEEFKKQYFEMNKTFNPIRFQPEKWAEIAKEAGMRYFIFTTKHHDGFCMWDTSYSDYKITNEDCPFHTHRYADVCA
HLFEAFRRKGIGIATYFSKADWHIDSYWSTKFEKGSYQNRGPSYNPSDYPEEWERFVQFTQNQIMELGTKYGKIDIMWFD
AGWVCKENNQDIRLGEVIDKIRKFQPGMLCADRTVGGAYENYVTPEQCVPDKPLSIPWESCITLGNSFAYSYEDNYKDPR
EVVNLLIDIVVKGGNLAINVPPQPDGRLPQEAISSLKGLGQWLKIYGDAIYGTRVCEPYKKDGIAFTKKDDTVYAIQGFN
NETDVVTTEVFIPYEGKVKEIKCLKTNEVLEFDKKDNGYMVHVPEHHSDEAPYARVFSLI
>A0A8J8MI85 5|Vallitalea pronyensis.|PF01120
MSESKAPNLIKEEMIEEGVHNYSTKRSYVSPTDQKVLDKLNWFQDQKLALMMHWGPYSQLGIVESWALSDADAEWSRHGV
DWEVTGEAFKKEYFDLNKTFNPIRFQPEKWAAIAAEAGIRYFIFTTKHHDGFCMWDTQYSDYKISGEDCPFHKHRYADIC
AHLFEAFRKKGIGIAAYFSKADWHIDSYWSNRYERGCYQNRGPSYNPLENTEEWERFVRFTHNQILELGTKYGKIDIMWF
DAGWVCKANNQDIRLGEIIDKVRTFQPGMLCADRTVGGAYENYVTPEQCVPEEPLGIPWESCITLGNSFAYAYSDTYKSA
REVVLLLIDIVSKGGNLAINVAPQPDGRLPMEAITSLKGLGAWLKVNGEAIYGTRVCKPYKKDGIAFTKKQDTVYAIESF
EKVSHQVPSQVWIPYDGEVSNITLLESNERVIFEKKENGYQVQCPEHDGEAPVARVFCLTS
>A0A8T9E3L7 5|Flavobacteriaceae bacterium GSB9.|PF01120,PF16757
MKKRLAIVAILLSVKMFSQAIYEDERYIPETDPLVLEKLDKWQDLKFGLLMHWGTYSQWGIVESWSLCPEDYGWCERTKG
SNPENYNQYVKDYEALKKTFNPTKFNPEKWAKAAKYAGMKYMVFTTKHHDGFNMFDTKYSDYKVTDEDCAFSSNPKSNIT
KEVFDAFRKEDLWIGAYFSKPDWHHENYWDPYFPPLDRNVNYDPLAYPEKWQKYVDFTHNQILELLTDYGNVDILWLDGG
WVQKLEPETVQKNYVAKFKENESGNGFIKHRVVDQDVKMDALVEKARKKQPGLIVVDRAVHSKNQNYLTPENRVPEKTLP
YPWESCITSGGGWSYTPDAKYLTGREGIHMLVDVVAKGGNLLLNVAPSAEGEWQAGAYKLLNEYGAWLDVNGEAIYNTKP
IAPYKENNICMTQNKEGNVFLVYLAKDGETKIPSEIIVKSVQPKKGAKITMLGAKTKLKWEKLDEGFKVSIPENLINDLP
CKEAWALKINKVIK
>A0A8T9T0R2 5|Hymenobacter sp. 5413J-13.|PF01120
MNLFTRTLALASLSVLCARAGQAQEQGVHQQSTLYEAPTDPLVKKKLDKWQDQKFGLILHWGLYAVPGIIESWQLCSEDW
VERDSTVAYNDYKKWYWGLSKDFNPVNFNPEQWASVAKKAGMRYLVFTTKHHDGFNMFDTKQSDFKITNGPFKGNPKANV
AKYIFDAFRKQDFMIGAYFSKPDWHSQDFWWSKYATPNRNVNYDIKKFPWRWDKYKEFTYNQISELMHDYGAMDILWLDG
GWVRPRETVTDEVRAWGAPIPEFSQEVDMPRIATMARQAQPGLLMVDRTVHGPYENYQTPEQRVPDHKIDNPWESCLTLA
NNWGYVPNDKYKSPTKVIHSLVEVVAKGGSLLLGVGPKPDGTLDNEAVTRLTAIGKWLDVNGDAIYSTRATDRYQDGSTY
FTQGKKGTRYAIALLPEDKAAPTTIAWTGNTPKKGSKMTLLQTGKSVKWTRTGDKVTVALPSSLAKQAGTYPALAFAYAA
E
>A0A8T9VEU5 5|Muricauda sp. SCSIO 64092.|PF01120,PF16757
MKQIINLLLLSIFSLQTYAQAIYEDERYVPETDPLVLEKLDQWQDKKFGLLMHWGAYSQWGIVESWSLSPEEYAWCERKK
GSNPNDYFAYKKEYEGLKNTFNPVNFNPEKWAKAAKNAGMKYVVFTTKHHDGFSMFDSKYTDYKVTDPECAFSTHPRANI
TKEIFNAFRDEAMWVGAYFSKPDWNSKYYWDPMYPPKDRNVNYAPGENPEKWSKFVTFTHNQIMELMTDYGKVDILWLDG
GWVAKASKKEIVDWFTRKLNNDNDEAYLKHRMVNQDIKMDELVVKARKKQPGLIVVDRAVHGKNQNYLTPENRVPEKMLP
YPWESCIISGGGWSHTPDAKYMSGREGIHMLVDIVAKGGNLLLNIAPSPQGEWQQGAYDLLKEYGDWMDVNSPAIYGTKP
IAPYKENNICMTQNKEGNVFLCYLAAEGEHTLPSEIIVESLTPKRGAKIKMLGTHTNVRWSPLDKGFKIKVPEKIRGNPT
SKYAWVFKLSGVEGP
>A0A8U0M1Q4 5|Spirosoma sp. KUDC1026.|PF01120
MNRTYLTLVAALTLALPSFGQQHSEQNHSKYVWPKDAPVKEKLDQWQDKKFGLLMHWGTYSQWGIVESWSLCPEDEGWCE
RRGPYSANYYDYKRAYENIRTEFNPVKFNPERWAEAAKKGGMKYMVFTTKHHDGFCMFDTKLTDYKITDPKTAFAKNPRS
NITKEVLDAFRKQDFMVGTYFSKPDWHIDSYWKPYWPAKDRNVNYDPKKYPDEWKKFADFTNGQIQELMTDYGKVDILWL
DGGWVRPFNTIDSTISWQRSIPYNQDIDMARIAREARQKQPGLLVVDRTVTGEYENYVTPEHQIPDHYMPIPWETCMTMG
DSWSYIPKENFKSSRKLVQILVDIVAKNGNLLLNVAPSPEGDWHDEAYSRLAEIGKWLDVNGESIYGTKPLAPYRQDKWA
FTKKGDVTYVSYLPAEGENQLPANVTVPIAPGKTLTLLGTKPSLKWKKAGNGATVAIPEAVRKQLTNQPVWVFKLS
>B0NUL3 5|Bacteroides stercoris ATCC 43183.|PF01120
MKKRFLSLIAGTCLSVTLFAQNNFITKEHGFVHGISKEYEWPTDPEVLKKLEQWQDLKFGIMFHWGIYSVPGISESWALC
SEDRFTDRRKKILPGATYGDFKKWYWGLAESFNPTKFEPTEWAAIMKDAGFKYLIFTTKHHDGFCMFDSKYTDYNIAQGP
YKNGKYKNVAYHLFNAFRQQGFMIGAYFSKPDWHCEYYWDPALSTPTRNPNYDIQKYPEKWTKYQQYTANQIDELMSNYG
RIDILWLDGGWVRKDKGQDIKLDEIVDNARKKQPGLIAVDRTIPGRNENYQTPELNVPKTQQTHPWESCITLANSWGWNP
TPKYKSVNRIINTLAEITAKGGCLALNVGPTGEGVIEEEAIIRLKQIGEWLRKNGKAIYATRITPNYNYGNVWFTANKDR
KTLYAIYALPEGEKLPASIEWEGNEPSGKMTLLQNGKQVKYTCENGKVTVILPQGLKNEALAFSFRVKK
>C6CWU7 5|Paenibacillus sp. (strain JDR-2)|PF01120
MSEKEQAIAVEEEAVEQGVHNYSSEESWVKPEDPLLLERLEWFKDQKLGLMMHWGPYSQLGLVESWALSDEDGDWSREGI
DWDIDGEELKRQYFALNKTFNPLRFQPELWAELAAENGFKYLNFTTKHHDGFCMWDTRTTDYRITGQECPFHTHKHADIV
KHLFNSFRDKGLGISAYFSKADWHSPYYWTPGIRPDTKTSRGPSYDPTEYPWLWEKFVQFTHEQIMELMTNYGRIDVLWL
DAGWVNDYRKQNIRLGEAVEKAREIQPWLLSADRTVGGPYENLITPEQTLPERALHVPWESCITMGTSFSFRYEDRYRSV
RQLIQLLIEIVAKGGNLALNIGPQPDGRLPETAIARMKGMGKWLNVYGEAIYGTRVCEPYSEGNTCFTQKNGVVYAFYLY
KDASEPVPEEIHLPWSGEAGRIDLVGGEERLDYRRTENGIAVRLPDSERSAMEAPIAHVFRIHA
>C6W2F8 5|Dyadobacter fermentans (strain ATCC 700827 / DSM 18053 / CIP 107007 / KCTC52180 / NS114)|PF01120
MNFRSTAALLAGLFFASASYAQQHSEQNHSKYVAPTDPLVQQKLSKWQDVKFGLLMHWGTYSQWGIVESWSLCPEDEGWC
ERRGPHSHDWYEYKKAYEDIAKTFNPVKFNPERWAKAAKGAGMKYLVFTTKHHDGFSMFDSKYTDYKITNTPFKSNPKAN
VTKEVLAAFRNEGFMTGTYFSKPDWHTDSYWWPYFPPKDRNVSYDPKKRPDLWNKFKDFTYNQIEELMSDYGSVDILWLD
GGWVRPKSSIDTTISWQKTIPYDQDIDMARIAKMARSHQPGLLVVDRTVSGEFENYVTPEQSIPDHYMSIPWESCMTMGD
SWSYIPKENFKSTQKLVHTLVDIVAKGGNLLLNVAPGPDGEWHEEAYTRLEEMGKWMNVNGVGIYETKPLAPYRAGKWAY
TKKGNTTYAFYLAEAGEKLPASLKPEGLEIPAKAKITFAGNKKALKVKNGAIELPARTITEIGTQPAYLFVIN
>C6Y1P9 5|Pedobacter heparinus (strain ATCC 13125 / DSM 2366 / CIP 104194 / JCM 7457/ NBRC 12017 / NCIMB 9290 / NRRL B-14731 / HIM 762-3)|PF01120
MFRGLILTVLLAFPLLSNAQEDIYDPSAQYEYPKDPLVRKKLDQWQDLKFGVILHWGVYTAAGIPESWVISGEPWPKRDT
TMAYEDYKKWYWGLASKLNPVKFNPDKWAEISKNAGMKYIVFTTKHHDGFNMFDTRQSDYKITNGPFAKNPKADVTKYIF
DAYRKQGMMIGAYFSKPDWHSQDFWWDRFPTPSRNINYDMSKYPQKWQKFKDFTYNQIAEILGNYGQVDILWLDGGWVRP
ALKAELAREEWGMNKRGRANYPNFNQEVDMPRIAKMAREKQPGILVVDRTVHGPYENYRTPEQSVPKTQMKEPWETCITL
TKSWSYRSEEKAKSGTWVIHTLAEIVAKGGNMLLGFGPTPEGEFPKEVEKPLEEVGQWLKQNGEAIYGTRITDNYNDGTT
WFTQSKDGKIKYAIVCVKEGESLPATLKWKGNIPAGGSKIRLISTGKNVNWKQEGEEVVIVLPKNLMGKKTQALAFAFN
>D5BAE9 5|Zunongwangia profunda (strain DSM 18752 / CCTCC AB 206139 / SM-A87)|PF01120
MSKFNTLKSFLVLVVLISVQTLQGQKQEEDEHGVHGRSEEYIAPSDPKVLGKLDKWGDQKFGMLIHWGVYAVPGIMESWN
LCSEDWIERDSTIAYNDYKKWYWNLDKIFNPVNFDPDSWADAAEAAGMKYVVFTTKHHDGFNMFDTQQTDYKITNGPFQN
HPKANVAKYVFEAFRKKDFMIGAYYSKPDWHSQYFWWDKYATPNRNANYDIEKYDWRWNKFKEFTYNQIEELMTDYGSVD
ILWLDGGWVRPKETVNDEVRAWGAPIPDFSQEIDMPKIAAMAREKQPGIIFADRTVHGPYENYQTPERKIPETKLDNPWE
SCLPLGNNWGYVPNDPFKSSTKVIQNLVEVVAKGGNMLLGVGPQPDGTLPLEVVAKLEEIGVWLNKNGEAIYDTHAIDDY
QDGNIYFTQNAKKTFAIAMFEDGESLPKTISFSKNLPSENAKIKLLETGKKVDFKLKDGKVEISLPKEIRSRKNSSGIAF
SIEN
>D5ES80 5|Prevotella ruminicola (strain ATCC 19189 / JCM 8958 / 23)|PF01120
MLKTRRLCLALGLAVCLTVGAQDNEIHQRSETYEWPTDQLVVKNLKAWQDLKFGVLFHWGLYAVPGMVESWAICDENWIT
RDSTRTYQQYMDWYFGLADELKPTKFDPTQWAEACSNAGMKYMIFTTKHHDGFCMWDSQETDFTIAKHAFKDDPRRDVLK
HVLDAFRQKQFTIGTYFSKPDWHSQYYWWDVYAKKGRNVNYPVDQHPWRWQQFKKFTHNQMNEILSRYGKVDILWLDGGW
VAKENRGQDLDMPEVARIARKNQPGIIIVDRTIHGPYENYQTPERTIPETQLDFPWESCIPLSDDWGWVPRPRFKSPEKV
IGTLIEIVAKGGNLVLGVGPTPEGLIEPESVKRLNAIGAWLKLNGKAIYNTTITPYYNEGNVWFTKAKDGSRYYAIYRLN
DGEKLPTSITWSQNLPKKAIRLVSNGKRVKYKLQGNQVTVYLPKQLPQQSIALEIE
>E4RZ28 5|Leadbetterella byssophila (strain DSM 17132 / JCM 16389 / KACC 11308 / NBRC106382 / 4M15)|PF01120
MRICIYLLFFAFTLKAQNTLHPVSTSYTYPTDPLVAEKLEKWRDQKFGMIIHWGIYAVPGIIESWSICNEDWIERDSTIR
YDDYKRWYWSQSEKFNPIKFNPEQWASAAKEAGMKYLVFTTKHHDGFSMFDTKWTDFKITSGPFRNHPRANVTQHVFEAF
RKEGMMIGAYFSKPDWHSQYFWWDKYATPDRNVNYDIRKHPWRWNKFKEFTHGQINELTSEYGPVDILWLDGGWVRPRNT
VTEEVLSWGAPIPDFDQEIDMPKVAQIARANQPGILVVDRTVHGEFENYRTPEQGIPSTKSEDPWESCITLGGAWSYVPG
DQFKSAEWAIKTLVEIVSKGGNLLLGVGPTPEGEFLPVQLERLKEIGKWLERNGEGIYETRTVDQFKYEHFYFTRAKDQR
RFAIRLNNEPLTEEVSWKGNAPKKGSKMFILDGNIPVKWQQEGELTRVFIPKKSLDKLAKDAAITFKFEQ
>E6SVM1 5|Bacteroides helcogenes (strain ATCC 35417 / DSM 20613 / JCM 6297 / CCUG15421 / P 36-108)|PF01120
MRNLKNWVACLLGATCTLNLSAQQENSYIHEQSDGYEWPTDKEVLAKLDKWQDQKFGVLFHWGLYSQAGKVESWSICSED
WITRDMDSYVDYKKWYWGLMDSFNPTDFNPEQWADVMQDAGMKYMLFTTKHHDGFCMFDSKYSDFSIAKGPFAADPRKDV
ARHVFDAFRKKGFMMGCYFSKPDWHYEYYWSPYYATPNRSINYKKERHPDWWKNYQQFTYNQMNELMTNYGSFDILWLDG
GWETGDDVGLNELLAKVRTSTQPGLISVDRTIRGKNENYQTPERSIPAKQMNHPWESCITLSDNWGWVPGSVFKSANRVV
SILTEITAKGGCLVLGVGPTPQGVIEPEVAERLHEIGEWLRGNGKAIYNTRTTPDYNDGNVWFTADKDGETIYAVYVLND
GDTLPRSVEWRGNVPIGKMTMLKGNKRVKYVCKDGKVTVTLPEGLKNEPVAFCFKLRK
>F2IIT7 5|Fluviicola taffensis (strain DSM 16823 / NCIMB 13979 / RW262)|PF01120
MQVYKVFISGVFLFFFGGSYSQINGIHPISNDYQKPTDSLVLQKLEKWQDQKFGIIIHWGLYAVPGMIESWSICSEDWIT
RDTNSSYDEYKKWYFGLKDSLNPTKFNPEKWAEISKKAGMKYLVFTTKHHDGFCMFDTKQTDFSIAHGPFASNPKSDVLK
HVFSAYRDQGFMIGAYFSKPDWHNENYWWPLYATPDRNNNYDTRKYPWRWQQFEDYTFKQIQEIATGYGGVDILWLDGGW
VRPKNTIDDEVLMWGMPIPQWDQELDIAKIAKMARTNQPGMIVVDRTVQGPYENYQTPEHTIPEKRIDNPWETCMPLGND
WGYVPNNNLKSADRVIQTLVEVVAKGGNLLLGVGPKPDGTFPVDVEERLVEIGKWLDVNGEAIYGTRSMFHYQEDKVFFA
QSKDEKTAYLFIPSDLALRKVTWTINLPKKGAKLIFIPTGEVIPYKILDQEVELTLSQKWLQANKNNPVWVFKFELATE
>F2N9A8 5|Coriobacterium glomerans (strain ATCC 49209 / DSM 20642 / JCM 10262 / PW2)|PF01120
MEAADTSQRLDIVKHGSGLQETYDGVSDVVLRKIEAFRDLKIGVIFHWGLYSLAGIVESWQLSEEDTWARKKPWRDDLST
LRRDYWGLADKFNPTRFHPDEWARICNEAGIRYMLFTTKHHDGFNMFGTDASAFSVLNTPFKRDVFSAVSEAFQRAHILT
GAYYSKPDWHSPFYWEHGSKPRGRYASYDPLQKPEKWRAFNKFVKRQLVEICSKYGPQEILWLDGGWVNRDNNEILDMDD
IVAALRTVRADLIVVDRTLGGKYENYVTPERMIPSITPIKAWESGIPLAKNWGYVPRDSYKPFEEILDDLICIVSKGGNA
LFGIGPKPNGELPYEALDILARLGSWLSNYGEGIYKTRPLVLPDGFPPDVYGTRRDHTCYLFARTHGKDRTFDLSPLLDD
FDTPELLNQSGCLHFLSRGSTITVREIRERYAVIRLEKR
>F4L1C8 5|Haliscomenobacter hydrossis (strain ATCC 27775 / DSM 1100 / LMG 10767 / O)|PF01120,PF16757
MNEPMARTWCIFFYVKRKRGGFVFILTRNINQHTIMRHLLTFCLGILLFPTLFAQQHAEQDHSKYVVPTDPQVQQKLQQW
QNVKFGLLMHWGTYSQWGIVESWSLCPEDEGWCERRGPYANDWYGYKKAYENLQNSFNPLDFNPDKWAKAAKAAGMKYVV
FTTKHHDGFCMFDTKQTDYNVMKSPFGKNPKGNIALEVFKSFRAEDFMIGAYFSKPDWHTPDYWWPYFPPKDRNSSYPPK
KYPEKWEKFKAFTYAQIQELMRDYGKMDILWLDGGWVRPFSTIDTAISWQKTIPFDQDIDMPKIAAMARSYQPGLLVVDR
TVTGPYENYVTPEQQIPGHYMPIPWETCLTMGDSWSYIPKENFKPARKLIHILADVVSKNGNLLLNIAPSPQGDFHAEAY
DRLQEIGKWMDTNSEAIYNTTGDNSIGTQGKLVFTHKPDAVYAIYRAEEGENLPAKIQIKNLQLDKKAKISLLGSKDPLK
WSNENGVISITIPEKTAKIVPNSYAWVFKIVKNS
>G8TCN6 5|Niastella koreensis (strain DSM 17620 / KACC 11465 / NBRC 106392 /GR20-10)|PF01120
MRSLILSFFALLTIATQAQEQGVHPQSTTYEWPTDPAVKEKLEHWRDQKFGMIIHWGLYAVPGMIESWALCSEDWISRDT
NSDYGEFKKWYWGLKKDFNPTQFNPDQWAQAAKDAGMRYLVFTTKHHDGFCMFDTKQTDFKISNGPFASNPKANVAKYVF
DAFRQKGLMIGAYFSKPDWHCPYYWWPMYATPDRNNNYDIRKHPGRWNQFKQYTYNQISELMHDYGSMDILWLDGGWVRP
LESVTEEVRGWGAAIPAWSQDIDMPAIAKMARQAQPGLLIVDRTVHGPYENYQTPEQRVPDKQLDHPWESCITLGNAWGY
VPNDQLKSSAKVIHQLIEVVAKGGSLLLGVGPNPQGTLPEPVVQRLAEIGSWLKVNGEAIYNTRPIQGYQSGNVYFVQSN
HTKSVYALALLDENAPVPATIEWTINVPAKGSKIKLLSTGAPVKYTVKDEKVIISVPPAVQKAKGNPALAFEFIVAAD
>G8TKW3 5|Niastella koreensis (strain DSM 17620 / KACC 11465 / NBRC 106392 /GR20-10)|PF01120,PF16757
MKQLLTVIIFLACNILHAQIEYVPPKDPLVIKKLAEWQDQKFGLFMHWGPYSQWGVVESWSICPDDWVTRTGTYANNYFE
YKKAYENLSTTFNPVAFNPEKWVKAAKAAGMRYVVFTTKHHDGFCMFDTKQTDYKITGSQTPFSHNPNSNVTKVIFDAFR
AAGFMTGAYFSKPDWHSENFWWPYFPPKDHNVNYSTIKYPDRWKKFQDFTYNQIEELMTGYGPIDILWLDGGWVRPSQKE
NDPLNMDINMRRIATMANKLQPGLIMVDRTVPGEYENYSTPEQEVPEKPLTYPWETCMTMGNSWSYSKNDQYKSAHHILE
LLVKIVSRGGNLLLNVGPDGNGDWDPVVYQRLQEIGAWMAINGECIYASRPVAPYSTNNLYYTQSKDGNKIYACWLSEKE
TVELPTVIQIPVNKPGKPKRVTLLAAPEQKLKWTYASNLVTVQVPVKWQHKSGLKYSAVFKLE
>I6S2P4 5|Enterococcus hirae (strain ATCC 9790 / DSM 20160 / JCM 8729 / LMG 6399 /NBRC 3181 / NCIMB 6459 / NCDO 1258 / NCTC 12367 / WDCM 00089 / R)|PF01120
MKQLPLNKVFNYLERLMIMKKAHGVSAVEQENEDRKLRKDIVENHQSETDHYQELPANIQKKLDWFQDQKLGVIFHWGLY
SIPGIVESWQLSQEDSWARKIPWRTNMVELREDYWGLIHSFNPYKFKPTKWAKLCRQAGFRYMIFTTKHHDGFTMYDTKY
SDYKVTAATCPYHKAPQADIFKAVVTAFRKEGLATGAYYSKPDWHSSYYWLPEREATGRYANYNPKEFPEIWQKYDRFVT
NQLIEISQNYGQLDILWLDGGWVNQGNEQLDMERIASEVRHSQPDLLIVDRTIGGAYENYVTPERKIPEQPPVKVWESNI
PLTKNWGYWPNDEYKEVAEVILSFVQIVAKGGNLLLGIGPKPNGELPTEAVAILERLGDWLEKYGEGIYETRAVPFDSPE
GWYVTQKNGDYYFFYKENASSLLLSEVGLDYRNFTIQELSEKNQVMGSETLVPGKTIEGIGCWQLMAE
>I6Z6N3 5|Melioribacter roseus (strain JCM 17771 / P3M-2)|PF01120
MAKEDKKPLHAGAVEIDEALKVYYPETDERVLKKLNVWQSLKFGLLMHWAPSSQWGIVESWSLCSEDEEWCKRNIEDYCE
YKRLYENLITTFNPVEFNPEKWADAALAAGMKYFIFTTKHHDGFCMYDSNYTDYKITGERCPFRHNPNANITKALFDSFR
HRNFMIGAYFSKPDWHSDYYWWRRFATPDRNVNYDIRKYPERWNKFVEFTHNQIMELMTDYGSIDILWLDGCWVRSYTEE
ELEAERKKANFNIYRIQNQDIKMPLLAKKAREKQPGLIIVDRAVPGPYQNYLTPENQIPENTLPYPWETCMPITPSWSYE
PGLKYKSSREIIHLLIDIVSKGGNLLLNIAPTPEGDWEPEAYERLKDIGKWMKINGEAIYDSEPVFPYKQNQLSYTRNKS
NFYAFYRIKEDENLLPKEINITIPEIKDEPVITVQGNDAILQCKRDGEKIIIIIPEELRKVKKDQYTFTMKIRT
>W0F3A0 5|Niabella soli DSM 19437.|PF01120
MNRFFLLFAVCTFWCYRVGAQEEGVHQQSTVYEWPTDPLVKQKLDHWQDQKFGMIIHWGLYAVPGIVESWSICSEDWIGR
DSTIAYPDYKKWYWGLKKDFNPVHFDPDQWAGAAKAAGMRYVVFTTKHHDGFNMFDTKQSDFKISNGPFAANPKADVAKY
VFDAFRKQGFMIGAYFSKPDWHNENYWWPMYATPDRNVNYNIKKFPWRWQKFKDFVYNQISELMHNYGSMDILWLDGGWV
RPIETVNAEVRSWGAKIPETGQDIDMPRIAKMAREAQPGILMVDRTVHGPYENYQTPEQRVPDHKLNNPWESCMTLGNAW
GYVPGDKLKPAAKVIHTLVEVVAKGGSLLLGVGPQPDGMLTKESVARLQEIGKWVNANGAAIYNTRAIDNYKSGDTYFVQ
SKEGKTEFAIHLVKNNAVPDVVEWEGNIPAKGSVVKAVATGEKAKWSVAGGKVTIQVPSKLKNNKENPALAFSFVKG

>Fuc19A_UUB87421.1
MRKIVVLFVVAFCLLSTGMRAQHTFVHKQSSTYEWPEDSLVLKKLDQWRDLKFGVIFHWG
LYAVPGIVESWALCSEDVDWISRYGHNNYQEFKDWYWNGLSKQFNPTEFEPAQWAEVTKQ
AGMKYMIFTTKHHDGFCMFDSQYTDFSISRCAFKEHPKADVAKYVFEAFRKEGFMTGAYF
SKPDWHNQDYWWDYFATPNRNVNYKIERHPEKWEAFKTYTHNQIGELMSNYGTIDILWLD
GGWVSPRNNQDIDMPQIAAMARAKQPGLLVVDRTIHGKYENYQTPEQKIPEHQLPYPWES
CVTLTTDWGWVKNPVYKTPNRIISILMEVVAKGGNLLLGVGPTAEGLIEQPTVKRLQEIG
RWMQKNGKAIYHTRITPNYHCGNVWFTADKNGRTLYALYALPEGETLPAVIEWEGNVPER
GTSVRLLSTGQRMKWIERDGKVAVTLPAKLAGSTEPIALQFDTSLPKQNKK

>SlFuc29_ADB37178.1
MKKQITSILFSLLVSTSALAQQHSEQNHDKYVWPKDELVKKKLANWQDIKFGLLMHWGTY
SEWGVVESWSLCPEDEGWCERRGPYAANWFEYKKAYENLQTTFNPTKFNPERWANAAKGA
GMKYVVFTTKHHDGFCMFDTKLTDYKITDKKTPFSSNPRSNVTKEILGAFRQQGFMVGTY
FSKPDWHTEDYWWTYFPPKDRNVSYDPKKYPDHWKKFSDFTYNQIEELMTGYGNVDILWL
DGGWVRPASTIDSTVSWQRTIPYSQDINMARIAGMARQHQPGLLVVDRTVSGEFENYVTP
EQSIPDHYMPIPWESCITMGDSWSYIPKENFKPARKLVQTLVDIVAKNGNLLLNIAPGPD
GEWHEEAYQRLQEIGKWITVNGESIYGTKPLAPYRQGQWAFTSNNKAVYASYLPSESEQQ
LPASISLPALTVAPNAKVTVLGASQALKLTKTKDGFSVVVPEKVRQQLAGQPVWVFKIG

>cFase I_WP_047034007.1
MLIKQKTKTLFLSAIFISTNFFSQAHNVSAGYEKPKDPLVVNNLEEWQDLKFGLFMHWGT
YSQWGIVESWSLCPEDESWTQRKPEHGKSYYEYVKNYENLQTTFNPVQFNPQKWADAAKK
AGMKYVVFTAKHHDGFAMFDTKESDYKITSSKTPFSKNPKADVTKEIFNSFRKDGFKIGA
YFSKPDWHNDNYWWSYFPPKDRNVNYDPKKYPEKWASFKKYTFNQLNEITSNYGKIDILW
LDGGWVRPFKTIDPTVEWQKTIKVEQDIDMDRIGEMARRNQPGIIIVDRTVPGKWENYVT
PEQAIPEHNLSIPWESCITMGNSFSYVPNDNYKSSQKIVETLIKIISRGGNYLMNIAPGP
NGDYDAVVYERLKEISGWIDINKTAVYGTRSIAPYHENDFYYTRSKDGKTINVFHINEAS
NYQAPNDLTFTLPENFQPKKLQILGIESKVSWKKQGNKIKVQLPKECNKLKYSTVIQITQ


>Eo3812_AFK05193.1
MKIKFLYSILLIMFISSKPVIAQNTIHPTSSNYQYPTEPEVREKLENWRDLKFGMIIHWG
LYAVPGIIESWSICNEDWIYRDSTSKYDDYKKWYWGLSKDFNPTKFNPESWAKAAKDAGM
KYVVFTTKHHDGFNMFDTKESDFKITSGPFANNPTSNVAKYVFEAFRKENFMIGAYFSKP
DWHTQYYWWDRYATPDRNVNYDIRKNPWRWNKYKEFTYNQINELTSEYGKVDILWLDGGW
VRPLETVNDEVRSWGAPIPPFSQHIDMPKIAKMARSNQPGLLIVDRTVHGPYENYRTPEQ
SIPKTKSDTPWESCITLGGAWGYVPNDNFKSATKVIHTLNEIVAKGGSLLLGVGPTAEGT
LLDIQVTRLAEIGKWLEKNGEAIYGTRVTDYYNENNVFFTKGKGNTLYALVNILENSQVQ
SSISWSKNIPKAGSKVILLSENLSLNWEKKGEKVFINLPQEIVEKYKSYPALALKFEK

>BF3591_CAH09273.1
MKSYKLLLAFTLFLAFAFNMKAQYVHERSDQYTPPEDSLVIQKLHHWQDQKFGMLIHWGL
YSVAGIVESWSICSEEADWIPRDSTMAYEDYKKWYWGLKDSFNPTRFDPEQWAQAAKSAG
MRYAIFTTKHHDGFNMFNTAFSDFSIAKGPFQTDPRADVAKYVFEAFRNNDLMVGAYFSK
PDWHSEYYWWPRYATPRRTQNYNIDKNPWRWNQFKEFTYNQIGELMHNYGPIDILWLDGG
WVNNPGTKSVLDMDRISQMARQAQPGILFVDRTIHGKYENYQTPEQQIPDKQLPYPWETC
MTLGVDWGYTPHAVFKSPVTVIAKLMEIVAKGGSLLLGVGPTPEGILQDEIVSRLQTIGG
WMKKNGTAIYNTVTTPQYYSEGIWFTMNKDGKTMYALYSNPETEKFPDYIEWENNIPAKR
SAIYCLQNGKKVKWEIKNNRVRVYLPQNLKTEVNALAFSFTRQAIQ

>TT4223
MNNKLKLALAVCCFVTVTLSHAQGDIMAENEKTTYGSYVGPKDKPAKENLVKWQDYKFGV
LIHMGLYSQLGICESWGLAPEDWVTRNGYEDYDSFASDYRGARFSLNPTHLDSEKWAKMF
KSAGVKYLIFTSKHHDGFCMYDSKFTDFKITNPNLPYAKNPKADVLKDVLDASRKEGLSV
GIYFSKPDWTSQDFWWKYYPPKDRNPNYSIKDHPERWQSFVKYTQNQLDELTSNYGKVDI
LWLDGGWVRPLSNVKENEGKKGRQNLDINMKLIAETARKKQPGLIVVDRWVPGDYEDYLT
PERKVLEKPIPVPWESCVTLGNDWGWVPNDKYKSGTEVIQLLTGIVAKGGNLLLGVGPDG
KGEFEPKIKQTLAEVGKWLDVNGEAIYATKPIIPYSEGNLYYTSKGEKTIFGIYLPTATE
KEIPSQIIIKNSLKGKLNVTLLANKQKLNYKNVNGGISVTIPNSLRAELAKQSGVVIKVS
AS

>AFK05193.1 glycoside hydrolase family 29 (alpha-L-fucosidase) [Emticicia oligotrophica DSM 17448]
MKIKFLYSILLIMFISSKPVIAQNTIHPTSSNYQYPTEPEVREKLENWRDLKFGMIIHWGLYAVPGIIES
WSICNEDWIYRDSTSKYDDYKKWYWGLSKDFNPTKFNPESWAKAAKDAGMKYVVFTTKHHDGFNMFDTKE
SDFKITSGPFANNPTSNVAKYVFEAFRKENFMIGAYFSKPDWHTQYYWWDRYATPDRNVNYDIRKNPWRW
NKYKEFTYNQINELTSEYGKVDILWLDGGWVRPLETVNDEVRSWGAPIPPFSQHIDMPKIAKMARSNQPG
LLIVDRTVHGPYENYRTPEQSIPKTKSDTPWESCITLGGAWGYVPNDNFKSATKVIHTLNEIVAKGGSLL
LGVGPTAEGTLLDIQVTRLAEIGKWLEKNGEAIYGTRVTDYYNENNVFFTKGKGNTLYALVNILENSQVQ
SSISWSKNIPKAGSKVILLSENLSLNWEKKGEKVFINLPQEIVEKYKSYPALALKFEK

>ALJ46449.1 Alpha-L-fucosidase [Bacteroides ovatus]
MRKMKSMKVVLAALFGLSFSWNVCAQQSDIKDQGYVHKSSTSYEYPTDPAVLQKLDQWRDLKFGVLFHWG
LYSVPGTFESWLLCSEEKFIPRRTKIFGDMPYDDFKKWYWGLSESFNPTKFAPEVWADIMKDAGMKYMIF
TTKHHDGFCMFDTKETDFSIAKGPFKNNPLKDVTYQVFDAFRQKDFMIGAYFSKPDWHCNDYWSRDRATP
TRNVNYDIKLNPDKWKRFQEYTANQINELMTRYGRVDLLWLDGGWVRAPKEDIKMDQIIDKAREYQPGLI
AVDRTVPGRNENYQTPELTIPKRQLDHPWESCITLTNHWGWWKDAPYKSAAQVINILTEIVAKGGSLVLG
VGPTPEGTIEEEGIQRLKEIGQWLKINGEAIYNTRTTPVYQSENIWFTANKDGKTLYAIYALPDNVELPQ
EIVWEGNEPAGKMVLLQNGRSVKYRTKDGKVTVTLPKGLKNESLVFKFKQKL

>AMR33586.1 alpha-L-fucosidase [Mucilaginibacter sp. PAMC 26640]
MIKRSVFILSMLLNIAGVYAQEHNMSKSYQAPSDELVKQKLKGWQDLKFGLFMHWGTYSQWGVVESWSIC
PEDEGWTQRKGPYGATYNGYVKAYENLQTTFNPTKFNPEKWVAAAKGAGMKYVVFTTKHHDGFNMFDTKQ
SDYKITSAKTPFSTNPRANVTKEIFNAFRKENFMIGAYFSKPDWHSEDYWWPYFPPKDRNVNYDPAMHPE
KWQKFKDFTYNQISELMTDYGKVDILWLDGGWVRPKSSIDTSVDWQRGIKFNQDIDMAKIAAMGRSKQPG
LIVVDRTVAGEFENYTTPEQQVPAVPLDHPWETCITMGNSWSYVPGDRYKSSKEIVNLLVKIVSRGGNLL
LNIGPGPDGDWDPVAYERLGEISKWMNVNGEGIYGSKSIAPYSTGNIYYTKAKNTNTVYAFLLAQDNMVK
FDKTVTVKLNDIKKVKKVSLLGFKDKIKWQLTNDDLVLQIPASVQNNRTTASAATFKIEY

>BAV08790.1 alpha-L-fucosidase [Filimonas lacunae]
MSKVKTVLVAGLLGACLTGKAQQHNTSKDYQWPKDSLVTRKLHQWQNVKFGLLMHWGTYSEWGVVESWSI
CPEDEGWCERKGPYAESYNTYLAAYEKLQTTFNPVLFNPQKWAKAARQAGMKYVVFTTKHHDGFCMFDTD
QTDYKVTDPKTPFSSNPRSNIAKEVFSAFRADSFMIGAYFSKPDWHSNDYWWRYFPPQTRNPSYNPAKHP
DKWNQFKQYTYNQIEELMTDYGKMDILWLDGGWVRPKNTIDTAVDWQRAIPYDQDIDMPNIARMARKNQP
GLLVVDRTVSGEFENYVTPEQSVPAGYLPYPWESCMTLGDSWSYIPKEHFKSTNKVVHILTDVVSRNGNL
LLNVAPGPDGDWHTEAYERLQEIGSWMTVNGEAIYNTQGDSLIGEQGHVVFTHKPGATYAIYRSEEGKGS
LPATVTLTHIPYQQVKNVSMLGAKQKLTWKQEGQTLVITIPEALLKKLPCKEAWSFKIRY

>AOW10301.1 hypothetical protein EM308_12735 [Flavobacterium gilvum]
MNNKLKLALAVCCFVTVTLSHAQGDIMAENEKTTYGSYVGPKDKPAKENLVKWQDYKFGVLIHMGLYSQL
GICESWGLAPEDWVTRNGYEDYDSFASDYRGARFSLNPTHLDSEKWAKMFKSAGVKYLIFTSKHHDGFCM
YDSKFTDFKITNPNLPYAKNPKADVLKDVLDASRKEGLSVGIYFSKPDWTSQDFWWKYYPPKDRNPNYSI
KDHPERWQSFVKYTQNQLDELTSNYGKVDILWLDGGWVRPLSNVKENEGKKGRQNLDINMKLIAETARKK
QPGLIVVDRWVPGDYEDYLTPERKVLEKPIPVPWESCVTLGNDWGWVPNDKYKSGTEVIQLLTGIVAKGG
NLLLGVGPDGKGEFEPKIKQTLAEVGKWLDVNGEAIYATKPIIPYSEGNLYYTSKGEKTIFGIYLPTATE
KEIPSQIIIKNSLKGKLNVTLLANKQKLNYKNVNGGISVTIPNSLRAELAKQSGVVIKVSAS

>AOW10314.1 hypothetical protein EM308_12810 [Flavobacterium gilvum]
MKNRFKLLFAAFVFSNTISLHAQGEFSMKADKSEEEGYVWTKDPLVKANLDKWQGYKFGVLIHMGLYTQL
GTVESWGLAPEDWVTRDGYDSYYKYATDYRNTKYKLNPTNLNSEKWAKMFKGAGAKYMIFTSKHHDGFCM
YDSKYTDFKITNPELPYAKNPKADVLKDVLDASRKEGLAVGVYFSKPDWTTENFWWSYYPPKDRNPTYDI
KKFPERWDSYVKYTQNQLNELTTNYGKVDILWLDGCWVRPLSTINKKVEEFCKYPYDMDINMKLIAETAR
KKQPGMLVVDRWVPSEYENYLTPEQKTPEKPLSVPWESCITLGGAWGWVPNDHYKSSKEVIQLLTNIVVK
GGNLLLGVGPDAKGEFDPKIEKTLASVGKWLSANGEAIYDTKPVAPYLDGKVGYTQKGNAIYAIYMPAKD
EKELPAQITIKTDMKGSLKATLLSNKQKLTSKKVDGGIQITIPQELRNSLAGQEAVAIKVSK

>ASM64919.1 alpha-L-fucosidase [Bacteroides caccae]
MRKIVVLFVVAFCLLSTGMRAQHTFVHKQSSTYEWPEDSLVLKKLDQWRDLKFGVIFHWGLYAVPGIVES
WALCSEDVDWISRYGHNNYQEFKDWYWNGLSKQFNPTEFEPAQWAEVTKQAGMKYMIFTTKHHDGFCMFD
SQYTDFSISRCAFKEHPKADVAKYVFEAFRKEGFMTGAYFSKPDWHNQDYWWDYFATPNRNVNYKIERHP
EKWEAFKTYTHNQIGELMSNYGTIDILWLDGGWVSPRNNQDIDMPQIAAMARAKQPGLLVVDRTIHGKYE
NYQTPEQKIPEHQLPYPWESCVTLTTDWGWVKNPVYKTPNRIISILMEVVAKGGNLLLGVGPTAEGLIEQ
PTVKRLQEIGRWMQKNGKAIYHTRITPNYHCGNVWFTADKNGRTLYALYALPEGETLPAVIEWEGNVPER
GTSVRLLSTGQRMKWIERDGKVAVTLPANLAGSTEPIALQFDTPLPKQNKK

>ASS49957.1 MAG: hypothetical protein CHH17_14710 [Candidatus Fluviicola riflensis]
MWKNSLIVLISCSSLSIQAQQQEYTPDTSKVIQQRLEDWQDLKFGLLMHWGTYSQWGIVESWSICPEDLS
WAAGGRKPGVSESYNDYVNQYEQLQTTFNPEKFNPEKWAAAAGYAGMKYMVFTTKHHDGFCMFDTQYSDY
KITDSLTPFSTNPRSNITKEIFQAFRNDNFWIGAYFSKPDWHSDYYWWKRFPATDRNCNYSIQKYPERWE
QFIDYTHGQINELLTDYGKVDILWLDGGWVRPTTEEEIDGKLKDVYEGSRWARNPQNQDIRMGELVVKSR
NLQPGLIVVDRAVPGQYQNYLTPEQHIPETGLPYPWETCMTMATSWSYVPNDTYKPTEEIIEKLVDVVSK
GGNFLLNIGPGPDGELDSVAYVRLREIGDWMTINSEAIYNSRMLTASGENSTIRYTQSKDSTTFYVFFSE
FPEGKVELKQLQLNDSYKMQMLGSSKPIKFSSSEKGTTLQLPSPLKKQGKHVWVVKVSKK

>SNV41461.1 Alpha-L-fucosidase [Sphingobacterium mizutaii]
MKRSTLFTAAFLLASSLTFGQAHNVSAGYQKPTDPQVLQNLEQWQDMKFGLFMHWGTYSQWGIVESWSIC
PEDEGWTQRKPEHGKTYFEYVKNYENLQKSFNPVDFSPQKWADAAKAAGMKYVVFTTKHHDGFAMFDTKE
SDYKITSKNTPFSSNPKANVTKEIFNSFRNEGFKIGAYFSKPDWHTEHYWWPYFPPKDRNVNYDPTKYPE
RWNNFKNYTYNQINELTSEYGKVDILWLDGGWVRPFSTIDQSVDWQRGIKVEQDIDMDRIGGMARKNQPG
IIVVDRTVPGKWENYVTPEQAVPEHPLDIPWESCITMGNSFSYVPNDQYKPTKKIVETLVKIISRGGNYL
MNIAPGPNGDFDQAAYDRLKELAKWVQINESAIYATRSVAPYHENEYYYTRSKDNKTINVFHLSEGEKYS
APATFSFQVPANSKIKGVKILGHNGKAKWTLKENILTVQNSAKNLDYATAIQVSLK

>ASV96137.1 alpha-L-fucosidase [Enterococcus durans]
MEKIRGDIEQSKNRDEQEEIYPETKMLERRLSWFQDLKFGVIFHYGLYAQAGIVESWQLSEKDEWARAGR
AYRENIADLRMDYWQLIREFNPKKLNAEKWAELCQKAGFRYCLFTAKHHDGFNLYNTLETEYKIGGKLSP
FKRDVLKEVFTAFRSAGLATGAYYSKADWYSPFYWLDDSTIKGRHVSYDTQKHPELWERYVSFVHHQIKE
ITTHYGPIDFLWLDAGWCGQGKEDLQMDRLAEIARESQPELIIVDRMMGGRHENYVTPERKIPAHDEIPS
KPWESNIPIGNDWGYVPNDVFKTSQELIEMLIDVVSKGGNLILGVGPTPEGTITKEETFILEEIGAWLQR
YGEGIYHTRPLEKKQSDNTEGWYFTSHKEKDTYYAFRSILEIPQSFIKLSEIKASIDTVVVDLATEKQLS
FHEIDGEYHLLSSEITRPANGAIGLRITNNK

>AUS95812.1 alpha-L-fucosidase [Pseudoclostridium thermosuccinogenes]
MADKVNQGVHNYTDKYDYIAPEDPLVRERLEWFKDQKLGLMMHWGPYCQLGVVESWALSDKDGSWSRNGI
DWVDGDMELFKQQYIDLNKTFNPVRFMPDQWAKIAKEGGFKYLIFTTKHHDGFCMWDTKTTDYKITGKDC
PYRNNKYADIVKHLFNAFRNEGLGIAAYFSKADWHSEYYWAEGHEHSHFKNRNTTYNTKEYPELWNKFVE
YTHEQLRELLTDYGKVDILWLDAGWVCPQNNQDIRLYDIIEEIRRTTQPGLIVADRTVGGVYENYVTPEQ
TVPDEPMDIPWESCITLGTSFSFAYGDDYKPLRQVAHLLIDIVAKGGNLALNVGPQPDGRLPRQALRSIH
DLGQWLKVYGDAIYGTRPCAPYRTGNFAFTKKGGKVYAFYLYSDENQELITETTIPVDFDCKSVTLMGSG
ERISFKRTSEGIKVTVPHREGKTPVCDVFVLSDEEG

>AWM74183.1 alpha-L-fucosidase [Lactobacillus apis]
MSENKKRQDIIENKATQQEAYQDLPTEIIDKLEWFQDQKLGIIFHWGLYSQAGIVESWQLSKEDDWARKH
GAWRSDLTTLRHDYWNLNREFNPVKFNPNDWAKAAKDAGFKYMLFTTKHHDGFNMYDTSYSDYKITAADS
AFHTNPQADLLKYVNNAFRKEGIATGAYYSKADWHSPFYWEPNSDPQGRYASYDPEEKPELWHQFQQFVE
NQLLEICQNYGPIDILWLDAGWVNSMHHEQLPMDEIAQKIWQIKPDTLIVDRTIGGKYENYVTPEQKIPT
VPPKKVWESNLTLAKNWGYVPNDQYKSFDEILSSIVKIISLGGNVILGVGPKPDGTLPEPALALMKQLGE
WLKVFGEAVYSTRGCPDYAKNQLYLTKKDGNHYLFYEQQQGGEQKSLADLAFSYKSVENLETKGNIQSSG
SRITLPETAFPFGVLKLKAGK

>AZA64224.1 alpha-L-fucosidase [Chryseobacterium carnipullorum]
MLIKQKTKTLFLSSFFISSAFFSQAHNVSAGYQKPDDPLVVQNLEQWQDLKFGLFMHWGTYSQWGIVESW
SLCPEDESWTQRKPEHGKSYDEYVKNYENLQTSFNPVDFNPQKWADAAKKAGMKYVVFTTKHHDGFTMFD
TKESDYKITSPKTPFSKNPKADVTKEIFNTFRKDGFKIGAYFSKPDWHSENYWWPYFPPKDRNVNYDPKK
YPERWENFKKFTFNQLNEITSNYGKIDILWLDGGWVRPFKTIDPSVEWQRTIKVEQDIEMDKIGTMARKN
QPGIIVVDRTVPGKWENYVTPEQAVPEQALSIPWESCITMGDSFSYVPNDNYKSSQKIIETLIKIISRGG
NYLMNIAPGPNGDYDPVVYERLKEISGWMEKNQSAVFATRSASPYHDGNFYYTQAKDGKTLNVFHIDDQT
DYTAPSVLRFTIPDHFKTKSMRIPGLSSKVKWKQIGKTIEIKLPEERTKLKYATVIQMTRS

>QDM51357.1 alpha-L-fucosidase [Paenibacillus thiaminolyticus]
MSEQAGQPQDTLNEEHEEQVVQQGVHNFSAEEEWVKPADPLLLERLEWFKDQKLGFMMHWGPYSQLGIVE
SWALSDADADWSRDGIDWDVDSEELKRQYFDLNKTFNPIRFQPELWAELAADNGFKYLLFTTKHHDGFCM
WDTHTTDYRITGPDTPFHRHPKADICKHLFDAFREKGMAVAAYFSKADWHSPYYWAPGMERGTATSRGPS
YHPQEYPWLWEQFVKFTHDQIMELLTRYGRIDVLWLDAGWVYEGARGQDIRLGEVVERARQHQPWLLSAD
RTIGGPYENIITPEQTIPSGPMTVPWESCITLGTSFSFRYEDKYKTGRQLAHILLEVVAKGGNLALNVGP
QPDGRLPEGAIRSMKELGAWLKVNGEAVYGTRICAPYFTGRTAFTRKGDTAYGFYLYPNEKAAVEPEVFL
PYTEPISAVELIGTDGALAFTRTAEGIAIRLPEAETAGPAPIAHAFRLLA

>QDZ60481.1 alpha-L-fucosidase [Elizabethkingia meningoseptica]
MNHEKIFLSLLFCSSLGITAQDYIPPKEAEVQQKLKQWQDKKFGLIIHWGLYSIPGIVESWNLCSEEEDW
IPRPADIKYDDYKKWYWGLSKQFNPVKFNPDAWAKMAKEAGMQYVVFSTKHHDGFNLFDTQQTDFKVTNP
EVPFSKNPKSNIAKEVFNAFRKEGLWVGAYFSKPDWHSENYWWPRYATPNRNNNYSITKNPERWNAFKKY
TYNQLEELATKYGKLDLFWLDGGWVRPSDPEKYKDDKSYKGSQDIDMDKIAAMLRGHQKDLIIVDRSVHG
IYENYTTPEREIPEKPLNYPWEACDPLGDNWGYVPNDPMKSTNKVIHTLAEIISKGGNYLLGIGPDGNGE
FDPRVTKTLNEIGSWIRVNGEAVYGTKPVAPYADGNLRFTQKGNAVYAFYLIPENSTQLPGNISFSFPGK
IRKISVLGTGKALKFNQKGNTITIQINSIPSQKHAVVFKME

>QEK01521.1 alpha-L-fucosidase [Treponema phagedenis]
MLFYKTGEDFWRKIMEEPIMEKGVHAYSEEDRYVVPKSAAVRKHLEFFTGLKFGLMMHWAPGCQIATYES
WPLCDDADDWSREDVIWTDDMEEFKHHYWNANKTFNPIKFRPDHWADFAKRAGFKYLLFTTKHHDGFCMF
DTQQTDYKITASDCPFSSNKRANIVQEVFNAFRAEGLAISAYFSKPDWHSEYFWAPEMGKAETRNANYDI
PSHPELWNKFVDFTHQQLREICSLYGHIDVLWLDGGQISPRIHNQDIRLGEIIEEIRNTTQPHLIVCDRT
VGGEYENIITPEQSIPSHYIGCPWEACITAGDYFSFHYEDNFKSPHAIVRLLIEVVSKGGNLALNIPPQP
DGQLPAKAMRNLLRVGEWLHIHGQAIYNTRGYPIAQEQKIFITEGSENVFVFYCYDENTPRLPRRVNIKL
KDERAVQKITCLRSGAAVSFIQNGKILVIHTIELDPLGANYADCLKLCF

>QFG47468.1 alpha-L-fucosidase [Lapidilactobacillus dextrinicus]
MRRKGILLIVRKDIEESLDANQEEYTDLSKNLIKKIEWFKDQKIGVIFHFGLYSQAGIVESWQLSREDTW
ARKSPWRQDLTQLREDYWNLAKQFKPEHFDANLLAKVSRKAGFKYAIFTTKHHDGFNMYNTRQSNYSITE
YTGRDLFGEYAYAFHKENIGVGAYYSKADWHCPYYWQPESDPVGRYASYDPLKQPKTWNKFNKFVENQLL
ELCSNYGSIDILWLDGGWVNRKNNEFLNMDAIVSKLRKKQPNLLVVDRTIGGRYENYVTPERKVPDIPPK
KAWESNIPLAKNWGYVPNDVYKSFEEILATVLKIVSLGGNVVLGVGPKPDGSLPSQATKLMNQLGKWLGI
FGEGIYETRPTNFKIDGWFFTRKKDIIYGFTQRNVNPNSLRGKILTKRIKNILPLSNDVPSDSPYVGYKL
ELDDLTN

>QIW61111.1 alpha-L-fucosidase [Lactococcus raffinolactis]
MVKKREDIEENLEAEQEAYGNLAKEVQEKLEWFQDQKIGVIFHWGLYAEAGIVESWQLSEEDDWARKKGA
WRDQIDELRHDYWALDQAFNPTKFDAAEWAKACQAAGFKYMIFTTKHHDGFAMYDTQFSDYKLTGGDAIF
QNDPRADAFGQVVSAFREVGLGIGAYYSKPDWHSPYYWVPGESAKGRLASYDPKEKPEMWAKFNQFVTNQ
LTEISEHYGPLDILWLDGGWVNAGHNEYLDMDQIAQKVRKDQPDLLIVDRTIGGKYENYVTPERKIPELA
PLKAWESNIPLAKNWGYVPNDQYKPFEEILESVVKIVCMGGNVILGVGPKPDGTLPEPALDIMGQLGEWL
SQYGQAIYSTRPIQFNQRLAFDFVEKEGTVYGFAISSQLTLKDLLDLSQVTSQLTFLNDGSILDLSFETT
KCPKFAEHYTVIKFQKKNTQL

>QKS58037.1 alpha-L-fucosidase [Paenibacillus barcinonensis]
MTETKIPLPEQEEQIVEAGVHNFSKEDEWVKPEDPLLLERLEWFKDQKLGLMMHWGPYSQLGLVESWALS
DEDGDWSRDDVDWTDDMEDFKREYFDLNKTFNPIRFQPEEWAQMAADNGFKYFLFTTKHHDGFCMWDTKT
TDYRITGKDTPFHKHKYADICRVLFDAFRAKGLGISAYFSKADWHTPYYWAPGMERGRHMWRGPSYDPHK
YPWMWEKFVEFTHEQIMELLTNYGRIECLWLDAGWVREGRHGQDIRLGEVVERARKSTQPWLLSADRTVG
GPYENIVTPEQTIPEHPMNIPWESCITVGHSFAFGFDDQYKSGRQLAHILLEVVSKGGNLALNVGPQPDG
RLPKGAIRGIQGLGEWLNIHGEGIYGTRICAPYFTKEWAFTQKADINTVYAFRIYRNENETPEQQLIIPY
VEKVGRVELVGTNDVLSYQQTTNGLLVELPRSATNGEAPITQTFRLDTTT

>QKX73505.1 alpha-L-fucosidase [Enterococcus hirae]
MAIRGDIEVPKEVELDHRTYPETEMLKERLEWFQDLKLGVIFHYGLYAQAGIVESWQLSEKDLWAREGRE
FRKDFKQLQLDHWNLIKEFNPEKLQAKKWASICKEAGFKYCIFTTKHHDGFNMYNTLETEYKVGGKQSPF
KRDILKEVFEAFRKEEIATGAYYSKADWYSSFYWLDDDTIKGRHASYDTERYPEIWQRYVSFVHNQIKEI
THNYGHVDLLWLDAGWCGQKKEDLEMDRLAEIAREKQPELIIVDRMMGGRHENYVTPERKVPELAEIPNK
VWESNIPIGDDWGYVPNDRFKSSQELLETFVDVVSKGGNLILGVGPKPDGTFTDEETKILQEIGNWLNIY
GEGIYETRSQPKEWQNQWKLTYSKDQTIHYAFQSIRFTQEKIFLADIEADKHHVIKDLSTKKELEVYTEE
DQIYILSSELEKPAIGLIGLEILKKPQG

>QQQ72516.1 alpha-L-fucosidase [Chryseobacterium indologenes]
MPLRQKAQTIIFSICISSGLFAQAHNVSEGYVKPTDPMVIQNLEQWQDLKFGLFMHWGTYSQWGVVESWS
LCPEDESWTQRKPEHGKSYNEYVKNYENLRTTFNPIKFDPEKWAKATKNAGMKYVVFTTKHHDGFAMFDT
RQSDYKITSPQTPFSKNPKADVTKEIFNTFRKDGFKIGAYFSKPDWHSDDYWWSYFPPKDRNVNYDPKKY
PEKWANFKQFTFNQLNEITSGYGKIDILWLDGGWVRPFYTIDPKIEWQRAIQLEQDIDMDKVGTMVRNNQ
PGIIVVDRTVSGKWENYVTPEQAIPEQAMSIPWESCMTMGDSFSYVPNDHYKSSQKIIETLVKIISRGGN
YLMNIAPGPNGDYDATVYERLEEIAGWMKNNESAVFSTRAVQPYHDGDFYYTRSKDGNIINVFHLNEQSD
YTAPGTLTFKVPESFHPQSVTVLGLPSKVQWSRNGNTIKIRLPEERSKLKYALAVQIKK

>QQT33922.1 alpha-L-fucosidase [Sphingobacterium spiritivorum]
MKKIRLILILINIIVSLPGSAQEFIQAKSETYVTPTDPAVIKKLEQWQDLKFGMFIHYGLYTQAGATGLS
NQGSSWSLTNMSFVQRDTTMEYSDFKQKYFSQINSFNPQKLNPEKLARLGKKAGMKYLIFTSKHHDGFNL
FDTRQTNFSIMHGAYKNNHNANILKYFFEAFRKQGYMVGAYYSKPDWHSPYYWWDKYPTSNGGENYNTRE
YPERWDKFIQFTNNQVAELTNGDYGNVDILWIDAWGQEWGMNRKAEIARSKQPGILIIERGTPGTGYEDY
QTPEQGIPKEQMSHPWESCITLGKRWSYVPADEQYFKSSAQVIHTLVEIVAKGGSLLLGFSPKADGTIAQ
SIIDRLEEIGKWTSRNGEAIYNTRNTEIYHRGNTWFTQSKDGKKIYAITNLEEGKAIPSTVTWQGNEPAG
GSVIKCLQTGKKVVWKKTENGIEITLPKELPDNLPAVAFVLTKV

>QQT33946.1 alpha-L-fucosidase [Sphingobacterium spiritivorum]
MKLRTLLLTAFLSSKLLNGFSQEHNVSAGYQQPTDPQVIRNLENWQDMKFGLFMHWGTYSQWGIVESWSL
CPEDEGWTQRKPEHGSSYYEYVKNYENLQKTFNPTAFNPEKWAAAAKGAGMKYVVFTTKHHDGFAMFDTK
QSDYKITDSKTPFSSNPRADVTKEIFNTFRKDGFKIGAYFSKPDWHTEYYWWSYFPPKDRNVNYDPTKYP
ERWKQYKDFTFNQINELTSNYGKVDILWLDGGWVRPFKTIDQSVEWQRTIKVEQDIDMDRIGTMARKNQP
GIIVVDRTVPGAWENYVTPEQAIPDHKMDIPWESCITMGNSFSYVPNDQYKPTKKIVETLVKIISRGGNY
LLNIAPGPNGDFDQAAYDRLKELSAWMQINESAVFATRPVAPYHEGDYYYTKSKDNKTVNVFHLSDNTAY
TMPQEFTFTLPENFNPKSVEILGYKGKLKWTKTADKVTIKKPDSSLNYAAVIRLVSK

>QRO24330.1 alpha-L-fucosidase [Phocaeicola coprophilus]
MKNIKTFLTASIVGAAVSLNTYAQQVQGFVHQQSEASGYVWPTDEQVLDKLDKWQDQKFGVLFHWGLYSV
PGIVESWSICSEDEEWIPRDTTMTYDAYKQWYWGLKDKFNPVNFNPAQWAEVMKDAGMKYMIFTSKHHDG
FCMFDSRYTDFSIAHGAFKDNPKKDVARYVFDAFRQEGFMTGCYFSKPDWHCSWYWNPYFATPNRNQNYK
KERHPEWWKKYQEFTENQLNELMENYGSFDILWLDGGWVTGDDINLDRILEKARQKHPGLISVDRSIRGK
NENYQTPERGIPEKQLNYPWESCITLSNDWGWTPNAPYKSPEKVIAMLTEITAKGGCLLLGVGPTPDGII
EQPVTERLHKVGEWLRRNGEAIYNTRTTPVYHDGKTWFTANKDGKTLYAIYTIEDNETLPNEISWTGNLP
KGKMTLLQTGKKVSYTCRDNRVTVQLPKGLKCESLAFRFQINTNQR

>QRO25447.1 alpha-L-fucosidase [Phocaeicola coprophilus]
MRNTIKCLALGLALTASIPTFGQYEGMRHKRSDGYVWPTDSLVLKKLDQWKDLKYGVIFHWGLYSVPGIM
ESWVLCGEDLDWIENARRKDLNYEDYKRWYWSHKDSINPVKFDPDKWADLMAKGGMKYMVFTTKHHEGFC
MFDTKQTDFSIMNSPFGKDPRANVTKHVFDAFRKKGFMIGAYFSKPDWHSEYYWWPFYPTKDRNVNYNIA
RHPDRWEKFCQFTYNQINELTNGDYGNVDILWLDGGQVAPGNNQDIHMDKIAAMARKNQPGLIVVDRTVK
GEFENYQTPEGEVPATQLDIPWETCYSLYGWGWRKGATLKSSKKVLAVLIEVVAKGGNFLLGVGPKPDGT
IEEQAVDRVTTIGKWLDKNGEAIYATVNARKYNDGNVWFTQSKDGKKMYAMYALKEDDPEVPAVIEWTGN
IPAGKKVTLLSTGKRVKCEMDGDRVKVYLPKHVDRTESLAFSFGIK

>QTE39200.1 alpha-L-fucosidase [Mucilaginibacter gossypii]
MKRLFTVFLLVFGCFKTFGQQHNMSKQYVPAGDPAVEQKIANWQDLKFGLFMHWGTYSQWGVVESWSICP
EDEGWTQRRGPYGATYNGYKAAYENLQTTFNPTKFNPEKWVKAAKDAGMKYVIFTTKHHDGFCMFDTKET
DYKITSSKTPFSTNPRSNVTKEIFNAFRKDNFMIGAYFSKPDWHTENYWWPYFPPKDRNVNYDPKKYPER
WQKFKDFTYNQISELMSDYGKVDILWLDGGWVRPKSSVDTTIDWQRGIKFDQDIDMPKIAAMGRQKQPGL
IVVDRTVAGKYENYTTPEQEVPEVPLDHPWESCITMGNSWSYVPGDHYKSVQQIVQLLVKIVSRGGNLLM
NIGPGPDGDWDPVAYERLQGISNWMKINGEGIYASQSVAPYSTGNIYYTKAKTSNTIYAFALSDQEKVIL
PATISVKLKDVKKVKKVTLLGSAQSLKWKQVADGIDISIPVKLQQASGLNEAAGFKIAY

>QTH43636.1 alpha-L-fucosidase [Cohnella sp. LGH]
MAQDEQIVEAGVHHFSKEEEWVKPEDPLLLERLEWFKDQKLGLMMHWGPYSQLGVVESWALSDEDADWSR
EGIDWETDGENLKREYFGLNRTFNPIRLQPEAWAKLAADSGFKYLLFTTKHHDGFCMWDTHTTDYRVTGP
DCPFHAHKHADICRELFDAFRNEGLAVAAYFSKADWHTPYYWAPGMARGQTTWRGPSYDPAEYPWLWEQF
VQFTHEQMNELLTRYGRIDVLWLDAGWVRSGGRVSQDIRLGEFVERARQTQPWLLAADRTVGGPYENIVT
PEQAIPDRPMNIPWESCITLGTSFSFRYEDEYKSTRRLVHMLLEIVSKGGNLALNVGPQPDGRLPEGAVK
RIKELGAWLEQYGEGIYGTRICDPYFTGEWAFTSKADHVYAFRLYPDEQTPVTAELVIPYAREGVAVEEL
GSKRRLEFERCGEGIKVQLSEADGWAAGEAPIAHAFRILTR

>QZT38130.1 alpha-L-fucosidase [Prolixibacteraceae bacterium]
MKKIVLTCTLFFATYVVFAQWKNKNYFVEQDQKVQQKLEAWKDLKLGFFVHWGAYSVEGLCESWPIVSED
VDWLTPHKDMQRFRDHYFNLPAQFNPTEFNPDHWAQLAKDMGAKYFIFTTKHHDGFTMWDTKQTDYKITN
PKYPYANAKHADITASLFDAMRKKEMMIGAYISKPDWHHPQYWSPSFDAPTRNVNYKIKRHPDWWKQFTD
FFYNQVEELMTQYGDVDILWLDGAWATKSNQDQDMKMDQVGEMCREHQPGILVVDRWIGGRWENYRTPEQ
HIPSESDMIPWESNMTVNCCFSYRFVDSPETKVKSSRELTHKLIDVVSKGGNFLLNLGASPKGWFNQKEV
ESVQGMGEWLKLNGKAIYCTRAIAPFSEANVRYTKAKDNSKVYAIVLLDEGEQMSKAMLPGCLVAKNATV
KDVATGKKVKFSQQGNATLIDMPKKKGVSHYAVAFEISKVEKMAGKHFGKSQAAIDAENRNQ

>UAY56160.1 alpha-L-fucosidase [Arachidicoccus terrestris]
MNLQRRLIARGIVKPVCRVALLLLLFCATLLRTYAQEEKNDYVWPTDSLVLQKLHHWQGEKFGLLMHWGT
YSEWGIVESWSLCPEDEGWTQRKGPYADNYFAYKKAYENLQTTFNPTDFNPDKWAKAAKDAGMKYVVFTT
KHHDGFCMFDTKQTDYKVTSSKTPFSSNPKANIAKEVFNSFRKEGLMIGAYFSKPDWNTPYYWWPYFPPK
DRNVNYDPAKYPKKWNQFKTFTYNQIKELMTGYGSVDILWLDGGWVRPHTLEEQKENHVYNQDIDMPKIA
AMARKYQPGILVVDRAVGGPYENYQTPEQQVPDKPLDHPWETCMTMGNSWSYVPDDHYKPTNTLIHLLIR
IVSRGGNFLLNIGPSPKGDWSDTAYARLKEIGSWMKVNGSAIYDSRPVAPYAKDNLVFTQSEDGKSTYIF
ILSEDKQTGGELQVPESITLPEGLVSSRSKISVMGYPSWKIKLNADTHTLQIRQKGKSAVRYALVLKVTG
DA

>UBB25602.1 alpha-L-fucosidase [Pseudoxanthomonas japonensis]
MKLHRLLSLALLGAIALHAPSAARADSRGEYVAETDPLVVRKLDQWQDWKFGFMMHWGPYSQWGVVESWS
ICSEDVGWCQRPEGVAYVDYVKQYEALPDTFNPVRFDPAAWAEVAREAGTKYVVFTTKHHDGFSMFDTRQ
TDYRITAPNVPFHDNPRADITRAVFDAFRAKGFGIGAYFSKPDWHSDDYWWPRFATPNRHVNYDTRKYPE
RWRRFVDFTHAQIGELTRDYGRVDILWLDGGWVRPGDTLEDAAQGLAGVPWPQDIDMPGLAAMARRNQPG
LIVVDRAVGGRYENYRTPEQKIPDEPLPYPWETCMTLGDSWSYSPNDKYKSTRTVVQMLVDVVAKGGNYL
LNVGPQPDGQLPAEAVSRLREIGAWMKTNGGAIYASRAVAPYRDGKFRYTRMKNGDVYAIYLPDADEQRL
PAQLEIPGPSPRAGSRLAVLGSDVQLEWRREGERTIALIPEAAREATAGSPAWAIRLPGATGRMR

>UBM59632.1 alpha-L-fucosidase [Marinilongibacter aquaticus]
MKPKFFLLLLLLFTSVLGQAQNTIHPVSAEYEYPTEPEVAAKLEHWRDQKFGILIHWGLYAVPGIIESWS
LCNEDWISRGPDSVNYNDYKKWYWGLKKDFNPVNFNPDQWAAAAAKAGMKYVVFTTKHHDGFNMFDTQFT
DFKISDGPFKKNPKSDVAKYVFDAFRKKDMMIGAYYSKPDWHSQYFWWDYYATPDRNVNYDIRKHPERWN
KFVDFTHNQLNELTTNYGDIDILWLDGGWVRPRNTVTEEVLSWGAPIPEFDQQIDMPTVANMARKNQKGI
LIVDRTVHGPYENYRTPEQGIPSEMSPDPWESCITLGGAWGYVPHDRFKSANKVVHLLIEVVAKGGNLLL
GVGPTADGLFLPEQVSRLEEIGKWLDINGEGIYNTRAIEHFKSGEVYFTKGKDGSFFAIPTFGAKQAIGE
TLSWKGNAPAKGAKMTLLGYDKPLKWKTEGDETVVTLPKKVLTDFASSPALVLKYK

>UBM60195.1 alpha-L-fucosidase [Marinilongibacter aquaticus]
MRKFSVLLLFLSVFNLAAQQHNVTKDPYVPPKDPKVIEKLGDWQNGKFGLMMHWGTYSIWGIVESWSLCP
EDVGWTKRRGPYADDYFEYKKAYEGLKDQFNPTDFNPEKWADAAEMAGMKYVVFTTKHHDGFCMFDTQQT
DYNIMHSAFGKNPRANIANEVFKAFRVKDFMIGAYFSKPDWHTPSYWWPYFPPKDRNPSYDPAKYPEKWA
EFKKFTYNQIEELMTNYGSVDILWLDGGWVRPRKTIDPSVEWQKDIKVDQDIDMANIAKMARSHQPGLLM
VDRTVGGRFENYVTPEQHIPDHYLPYPWETCMTMGNSWSYVPNDKYKSSRTLIHNLANIVSRNGNLLLNI
GPSPQGDFAPEAYDRLKAIGHWMDINSEAIYGTVGDNKIGEKANWVFTWKGDTAYAIYKVQEGETLMNQF
AIQNMSFTEATKVSLLGSDAKVKLGKGKDGLSLSLSEKALKPFAGTEALVFKIEKPFIY

>UBZ09158.1 alpha-L-fucosidase [Leeuwenhoekiella palythoae]
MRDLSYSKFFYVLAVLLCSLAGSNSLFAQGGNLHEQSKIYQAPIDPQVKEKLAVWGDQKFGMLIHWGVYA
VPGIIESWQICSEPWLERPEGISYNDYKKWYWNLSSVFNPVNFDPDQWAEAAADAGMKYVVFTTKHHDGF
NMFDTQQTDYKITNGPFKNHPKANVAKYVFEAFRKKDFMIGAYFSKPDWHSQDFWWDKYATPDRNVNYDI
RKYPEKWKSFQDFTFNQISELMHDYGSIDILWLDGGWVRPRETVTDEVRAWGAPIPEFSQEIDMPRIAKM
AREAQPGIIFADRTVHGPYENYQTPERSIPETKLDHPWETNMTLGNNWGYVPNDNFKTSAKVIHSLIEVV
AKGGNMLLGVGPQPDGLLPPDAIPILTEIGDWLDTNGEAIYGTHAIDNYHSEATYFTANDKNTFAITLLT
EGEAVPNTVSWEGNPPKKGSSLKLVSTGKKLNYTIKDNVVTVRLPASVRNAAKAALAFSYKSE

>UCS92107.1 alpha-L-fucosidase [Echinicola marina]
MSLSIKNQQGILAAMAVFILGLFGCQEQKEQGATKDNASMNFDPTELETDPLVLEKLEQWQDQKFGFFVH
WGIYSQWGAVASWPLIKNFEGTREIGPAFAERDRDFDRYFKDYYRLNETFNPEQFDPEQWANAASSAGMK
YFVMVTKHHDGFCLFDTQQTDFSTTGAACPFHSNENANVTKVLFEAFRDKGISVGTYFSKPDWHNENYWS
PDFPVTDHSVNYDPREYPEKWKRFKDYTYKQIEELMTGYGPIDILWLDGAQVLPVANQDIDMDRIASMTR
KHQPGLIVVDRLAGGRHENYMSPEGRHHLPEKPLPKPWELCMSLGEGWSHRINDVFKPSKEIIDVLIEVV
AKGGNLLLDVGPPASGEIPEAARASMKEIGEWLDINGEGIYKTRSFDYFSENEQVYYTRSKDGKTVYALC
LSWPEEALELTKVIPAKEASIQLLGSDKALNWHFDDGVLRIATPASIKNALPHASHQAYVFKIEGKASAS
LEEVHVKSIHTDHEDIYLFSDTYTFQLENSTPGATIYYTLDGSMPDESSSVYEHEISIDETKLIKTLAKK
KGYADSPVGTQLVTKVKKNAGLTLKEPWDNEHRGLTAESLMDYDRGGLDHRSGEWLGFEGRDFDVTIDLG
EEVALERISVGFLKNVYESIFVPDSVNFHLSKDGKDFKLGGTVKYNISPFAMEIYKKDYVLDSMSEAARY
IRIDAANIGVCPHPHFNSGGKAWLYVDEVIVE

>UCS95650.1 alpha-L-fucosidase [Echinicola marina]
MSIRKRIITLSSLFAGICLLGQTVLAQQDNLHRQSSVYEAPKDPLVVEKLEEWQDLKFGMIIHWGLYAVP
GMIESWALCSEDWINRDSTFTYNGFKDWYWGLKDQFNPVDFDPDQWADAAEAAGMKYLVFTTKHHDGFNM
FDTQQTDYKISDGPFKNNPKSDVAKYVFEAFRKKDFMIGAYFSKPDWHSQYYWWSRYATPDRNNNYDIRK
HPWRWNKFKEFTFNQISELMHGYGDIDILWLDGGWVRPLETVNDEVRAWGARIPEWSQDINMPKIAEMAR
EAQPGLIMVDRTVHGAYENYQTPEQSVPESKIDNPWESCMTLGHAWGYVPNQKYKSVTKVVHTLVEVVAK
GGSLLLGVGPTPEGLIPDEDVKRLKGIGDWLDVNGKAIYGTRTVDFYQDVDVYFTQNVDTGKRYAIKLIG
EGEEIPDLITWSSEQPVKGNKVTLLDGGKRLSVKKDQDELQVKISNSVKHRIKQQEALVFEFEN

>UEG54083.1 alpha-L-fucosidase [Mucilaginibacter daejeonensis]
MKGIIKLTVLACCAMALGRGNALAQVHEISKKYQAPADPQVQKKLAEWQDLKFGLFMHWGTYSQWGVVES
WSICPEDEGWTQRKGPHSASYNDYVQAYEGLQKTFDPQKFDPTKWVKAAKSAGMKYVIFTTKHHDGFSMF
DTKQTDYKITDPKTPFSKDPRANVTKEIFNAFRKDNFWVGAYFSKPDWHSPDYWWPYFPPKDRNVNYDPA
KYPERWNNFKRFTYNQIQELMTGYGKVDILWLDGGWVRPHKTVDPNISWQRGIKFDQDIDMPKIAAMARQ
NQPGLLVVDRTVAGEYENYTTPEQEVPEKPLSYPWESCITMGNSWSYVPGDHYKSTTEIIQLLIKIVSRG
GNLLMNIGPGPDGDWDPEAYKRLEGIGQWMKINGESIYASKPVEPYADGNLYYTRSKSGKIIYALQLGAT
EEVKLPAMISIKLNGEVKRVSLLGSAQKLTWKKDNGGITISIPAALQANSGAKQAAVFKIELK

>UFH44566.1 alpha-L-fucosidase [Flavobacterium sp. F-323]
MKANILTFFIALLSTVSFAQQPQRPADIYEASKVYEYPTDPLVLKKLEKWRDQKFGIMMHWGIYSVEGIR
ESWLLCNEPRFVRDSNVVYEDYKKWYWSLSEKMNPTKFDPDKWAEISQKAGMKYVVFTTKHHDGFNMFDT
KESDYGITKGPFAKNPKADVTKFIFEAYRKKGMMIGAYFSKPDWHSEYFWWPRYATTDRNVNYDGNKNPW
RWKKFQNFTYNQISELMHHYGAIDVLWLDGGWVRPLEQGKKRPEGFSLYPDFSQDINMPEITRMSREAQP
GILIVDRTVHGPYENYRTPEQSIPKEQINDPWETCMTLGKGWGYRKNDKIKSATHIIHKLTEVVAKGGNF
LLNVGPTPEGEFPEEVTACLEKVGQWLKQNGEAIYATRTSAIYNDENIWFTQSKDGKVKYAIACLKEDTP
VPASLQWKGIIPTKSTLKLLSTGKTLKWKQTGDKIEVSLPKDLVGKNIPALAFSIR

>UGU17471.1 alpha-L-fucosidase [Sinomicrobium kalidii]
MISYKNVLLAMCTSLIFGFTGKAQEDNLHHRSATYEPPKDPLVIKKLEKWQDQKFGMIIHWGIYAVPGII
ESWSICSEDWIERDSTIAYNDYKKWYWGQSKKFNPVNFNPEQWADAADAAGMKYLVFTTKHHDGFNMFDT
QQTDFKISNGPFADNPRADVAKYVFEAFRKKGFMIGAYFSKPDWHSEYYWWPKYATATRNNNYDIRKNPW
RWNKFKEFTYNQISELMHNYGSMDILWLDGGWVRPRETVNDEVLSWGAPIPEWSQDIDMPKIAAMARKAQ
PGILMVDRTVHGPYENYQTPEQRIPEKKIDNPWESCMTLGNAWSYVPGDTFKSTAKVIHSLAEVVAKGGS
LLLGVGPKPDGTLSEKVVSRLEDIGTWMSENGEAIYNTRTVDHYNDGNTYFTRNPEKRKTYAIVCLPENK
TAPATVEWEGNLPKKGSRVKLLQTGKNVKWEKTGNGVKVFLPASLQESKDIPALAFSFRTK

>UII20872.1 alpha-L-fucosidase [Fulvivirga sp. W9P-11]
MFKNLLLSAILMLVSIPSLVSAQENNLHGMSSEYDWPKDPKVLSKLNEWQNLKFGMIIHWGLYAQAGIVE
SWELTSEDWINRKDSMSYCEYKEWYWGLSKEFNPVNFAPDQWAQAAKAAGMKYVVFTTKHHDGFNMFDTK
ETDFKITNGPFANHPKANVAKYVFEAFRNQDMMIGAYYSKPDWHSQYFWWDKYGSWDRNVNYNLGEHPDR
WNKYKAFTYNQINELTSDYGNIDILWLDGGWVREGRKVRNGEQSIDIPKIAARARENQPGLLVVDRTVHG
PYENYQTPERSIPDRQINNPWESCIPLANNWGYVPNDKLKSSTKIIHSLVEIVAKGGSLLLGIGPKPDGT
LRDGDLKRMGEIGIWLDSNGKAIYNTRITPEYNDGNVFFTKGQAGETFAIAIITEGEDTPATISWKGNLP
KKGSSVKLLSSGKKVKWTEKNGEVTVTIPKSFISKNAKYPALAFEYNAKN

>UII25432.1 alpha-L-fucosidase [Fulvivirga sp. SW1-E11]
MSKNIALMLLFLLSAPVWVNAQENNLHGMSTEYDWPEDPKVLAKLDKWQDQKFGMIIHWGLYAQGGMVES
WELTSEDWINRKDSMSYCEFKEWYWGLSKEFNPVNFAPEKWAEAAKDAGMKYVVFTTKHHDGFNMFDTQQ
TDFKITNGPFADHPKANVAKYVFEAFRNEGMMIGAYFSKPDWHSQYFWWDKYGSWDRNVNYNLAAHPERW
NKYKQFAYNQVEELTSDYGSIDILWLDGGWVRPGRMVRNGEQSIDLPKIAAMARENQPGMLVVDRTVHGP
YENYQTPERSIPDHQISNPWESCIPLANNWGYVPNDQLKSSTKIIHSLVEIVAKGGSLLLGIGPKPDGTL
REEDMKRMAKIGDWLDQNGKAIYNTRITPTYNYENVFFTEDKEGKKYAIVNIPEGEKVPTTVTWEGNTPK
KGSKIKMLSNGKKVSWKLNQGKVEITVPEKFISQNDTYPALAFEFNTEN

>UII78285.1 alpha-L-fucosidase [Flagellimonas sp. CMM7]
MRVNQSIKKQLEWCLFLLIINIGVLNAQAIYEDERYVPETDPLVLKKLEQWQDLKFGLLMHWGTYSQWGI
VESWSLCPEEYGWCERTKGSNPMDYYTYKQEYEDLKKTFNPTKFNPDKWANAAKNAGMKYVVFTTKHHDG
FSMFDSKYTDYKITDSETPFSTHPKANITKEIFDSFRAEGFWAGAYFSKPDWHEPSYWDPYYPPRDRNVN
YEPEANPKKWQEFVDFTHNQILELLTDYGKVDILWLDGGWVAKTPKSSITSWYDQQLKDNENGYLKHRII
NQDIKMDALVKKARIKQPGLIVVDRAVHGINQNYLTPENRVPEKPLPYPWESCIIAGGSWSYSFNAKYMS
GREAVHTLVDIVAKGGNLLLNIAPSPEGEWDDGAYQLLQEMADWMNINNEAIYGTRSMAPYKFDNICITS
KPDGSIYLIYLTEKGQNDLPSEIKFSGYVPQKNVRARILGFNTKLKCTSSKDGLTIKIPNNLKPKLLGTN
AFVIKLK

>UIR55271.1 alpha-L-fucosidase [Sphingobacterium sp. SRCM116780]
MSTYYKKIIAVSLLALSTSKAFPQAHNVSAGYQKPTDPLVVENLEQWQDMKFGLFMHWGTYSQWGIVESW
SLCPEDEGWTKRKPEHGKNYNDYVKNYENLQKSFNPTDFNPQKWADAAKAAGMKYVVFTTKHHDGFAMFD
TKESDYKITSPNTPFSTNPKANVTKEIFNTFRNDGFKIGAYFSKPDWHTDFYWWNYFPPKDRNVNYDPQK
HPERWQKFKDYTYNQLNELTSEYGKVDILWLDGGWVRPFKTIDQSVDWQRTIKVEQDIDMDRIGTMARKN
QPGIIVVDRTVPGKWENYVTPEQAVPDHTLDIPWESCITMGDSFSYVPNDNYKPTKKIVETLVKIISRGG
NYLMNIAPGPNGDYDQAAYDRLKELAAWMQINQSAVYATRPIAPFHVDDYYYTRSKDSKVVNVFHLQSGD
TYKQPATYTFTLPENFNVKDISILGHKGKLKWSQKDNQISVKGVNTRLNYATVIQLKAK

>UJH68778.1 alpha-L-fucosidase [Muricauda sp. SCSIO 65647]
MKKNSLKTKLPYLSFLLFLFVVDMVMAQAIYEDERYVPETDQLVLKKLDQWQDLKFGLLMHWGPYSQWGI
VESWSICPEEYGWCERKKGSNPNNYFEYVKEYENLQTTFDPVKFNPEKWAKAAKKAGMKYVVFTTKHHDG
FSMFDSKYTDYKSTGPKTPFNKNPRANITKEIFDAFRGEGLWTGAYFSKPDWHSPYYWDPYYPPRDRNVN
YEPEANPEKWNKFVEFTHNQILELLTDYGKVDILWLDGGWVAKTPKSQITSWYDAQLKNNDNGYLKHRIV
NQDIRMDELVTKAREKQPGLIVVDRAVHGKNQNYLTPENRVPEKPLPYPWESCIIAGGGWSYTFNANYMS
TNKAVHTLVDIVAKGGNLLLNIAPSPEGELDEEAYRLLEGIGDWMNVNGEAIYGTEAMAPYKYGNVCVTS
TPDGNIYLIYLMDEEETSLPSTVAFEGLPIKKGNKASILGVDGNIKWAKNDERLTFEIPDSAKRKLQGTP
AFVIKIK

>BDF44760.1 alpha-L-fucosidase [Lachnospiraceae bacterium]
MTEKEKQEETVQEGVHNYSAADAYVWPEDPKVRQKLEWFQDQKLALMMHWGPYSQLGLVESWALSDADAE
WARKGVDWEASGEEFKEQYFGLNKTFNPIRFEPEKWADTAAEAGIRYLLFTTKHHDGFCMWDSRYSDYRI
TAEDCTFHTHKYADICGHLFEAFRKRGIGIGAYFSKADWHVDSYWKKGCARGEYMWRGPSYDPSAYPEEW
ERFVTFTQNQIKELAGRYGKLDIMWFDAGWVCPQSGQDIRLGEVIEEIRSWQPGMLCADRTVGGPYENYV
TPEQCVPDQPLGVPWESCITLGTSFSFAYEDTYKKPRELLLLLIDIVAKGGNLAINVGPQPDGRLPAGAA
ESLKGMGKWLKVYGDAIYGTRVCAPYKKGNIAFTQKNGTVYALELFPEEDSPVPEEVWIPWDGKVGRVIL
PDSGKEIPFTAKQGGLLVAMPPAQEKTAPIARVYALQREEGAES

>UKJ05880.1 alpha-L-fucosidase [Solitalea lacus]
MKKSILRIVLLAILILASSSSFAQEKEFPYKWPADPLVNKNLKQWQDWKFGVIIHWGPYSQWGVVESWSL
CPEDEDWCIRRGPHAQSYEEYKKAYENIRTVFNPVQFNPQKWAAAAKNAGMKYVVFTTKHHDGFCMYDSK
YTDYKITDKGSVFSKNPKSNIAKEVFTAFRNQGLGVGAYFSKPDWHSENYWWPYFPPLDRNVNYDPAKYP
DRWKNFQQYTYNQLEELTLDYGKLDILWLDGGQVRPAESLTEETKAWLGKKRWIQDVNMKRIAEMARKNQ
PGILMVDRTVHGDFENYRTPEQQIPTIVPAYPWESCITLGDSWYSTGPNERYKSVNWAIHTLIEIVAKGG
NLLLGVGPDKSGDLVPEVYERLKGIGAWMEINNEGIYATEPISPYQVDKWRFTKSKQNNYAYAFYLADEK
ESTIPTEINLPAIQPSNNSAIHLLGYDKPLKWKKGTKGTLITVPTQAIAKLKGQPAWTFRVTVNATKQN

>UKT62665.1 alpha-L-fucosidase [Pedobacter mucosus]
MRIKILICCCLNIIGVSGFAQQNDIMPQSAHYEAPSDQLVNEKLDNWQDKKFGMIIHWGLYAVPGIIESW
SICSEDWIERDTTVSYEDYKKGYWDISKQFNPTKFNPDQWAKAGKSAGMKYLVFTTKHHDGFAMFDTQQS
DFSIAKGPFANNPKADVAKYVFDAFRKEGFMIGAYFSKPDWHSQYYWWQKYATPDRNNNYDIRKYPWRWN
KFKDFTFNQIKELMQNYGSVDILWLDGGWVRPLETVNAEVLSWGANIPKWSQDIDMPRIAQMARKAQPGL
IMVDRTVHGEYENYQTPEQKVPEKQLAYPWESCMTLGGAWGFVSNDKYKPASEVIHKLVEIVAKGGSLLL
GVGPKPDGTLPEEVITKLADIGKWTSANAKAIYSTRTTENYNSGSTWFTQPKNGEKLFAINCLDAKEGLP
TAISWKGNVPKKGTDIILISTGQKVKWRNVNGEITLQLPAKMLPSPALAFEFVPQG

>ULQ53457.1 alpha-L-fucosidase [Flavihumibacter fluminis (ex Park et al. 2022)]
MKRIFCIISCCVFSLVVAAQEHEMSTNYIRPTDPLVLEKLDHWQDLKFGLFMHWGTYSQWGVVESWSICP
EDEGWTQRRGPYAANYNDYKKAYENLQTTFNPTRFDPAKWAAAAKDAGMKYVVLTTKHHDGFCMFDTKET
DYKVTSGKTPFSTSPRSNIAKEVFDAFRKDGFMIGAYFSKPDWHEPNYWWPYFPPKDRNVNYDPKKYPEK
WAAFKKFTYNQIQELMTGYGSVDILWLDGGWVRPFSTIDPKIDWQRTIPYDQDIDMAGIAKMGRTYQPGL
VVVDRSVGGEFENYVTPEQTIPAKPLAFPWESCITMGGSWSYVPGDTYKPTNELVHMLVRIISRGGNFLL
NIGPSPEGDFSDTAYSRLKEIGQWMKVHGEAVYGTIPFAPYEQGNVVYVQSKDKKILYAYVLSNKEGHLE
LPAQIVVPGITANKKTKVICLDAPALKLKLVNKDGAAILHLPETLANRAASFRYATTFKIIL

>UMB61950.1 alpha-L-fucosidase [Lutibacter sp. A80]
MKKLFFILLISINSFSQGIYEEERYVPETDPLVLEKLDEWQDKKFGLLMHWAPSSQWGVLASWSLCPEDY
DWQKRTKGNNPNNYFKYKKEYEGLRKTFNPTKFNPEKWSKAAKDAGMKYMVFTTKHHDGFSMFDSKYTDY
KITDKECAFSTNPKANITKEIFNAFRNEDFWVGAYFSKPDWNHENYWDPYFPPIDRNVNYDPLSHPEKWQ
KYVDFTHNQILELMTDYGKVDILWLDGGWVSKASDEETEKFNILKLKDSKGGYMKHKMVSQDIKMDELVL
KARKKQPGLIVVDRAVYGKNQNYLTPENRVPDKTLPYPWESCITSSEGWSHRINSKYMKGREGIHTLIDI
VAKGGNLLLNIAPTPEGDWEPQAYDLLKEFEAWMKVNSSAIYNTKPIAPYKEKNICMTQNKEGNVFLFYL
AKEGENKIPSEIIVNSISPKKGAKIKMLGSNKKLKWEKMESGFKLLIPEELRNNLPSKHAWTLKIEAVN

>UNY99195.1 alpha-L-fucosidase [Zhouia spongiae]
MMKITKLFVLFLVLLGMQLGIAQAVYEDERYVPETDPAVLEKLDEWQDLKFGLLMHWGAYSQWGIVESWS
LCPEEYGWCERKKGSNPENYFAYKQEYEDLQKTFNPVKFNPEKWAKAAKDAGMKYVVFTTKHHDGFSMFD
SKYTDYKISGKNSPFASNPRSNVAKEVFEAFRAQNMWAGAYFSKPDWHSEYYWDPYFPPKDRNVNYDPKS
YPEKWNSFVDFTHNQILELLTDYGDIDILWLDGGWVAKTPKSEITSWYDHQLKNDETGYVKHRIIDQDIK
MDELVEKAREKQPGLIVVDRAVHGKNQNYLTPENRVPEKPLPYPWESCIISGGGWSWSPNAKYMSGREAV
HMLVDIVAKGGNLLLNVAPNPQGEWDQGAYDLLEEIGAWMDINSEAIYGTKPMAPYKFDNICLTTKEDGS
VYLIYLVGEDQNEIPTTIDVPFVLKNKAKAKILGVNAKCQIIKTKKGAKIMIPERTTEKLKSSISFVLRI
K

>UPK69382.1 alpha-L-fucosidase [Chitinophaga filiformis]
MRKLFLLFSSALLAFSAASAQDHGLEQPYIPETDQAVLQKLDQWQDWKFGMLIHWGAYSQWGIVESWSIC
PEDEGWTQRQPYGIPYYDYVKKYEALSTTFNPTKFDPSKWAKAAKGAGMEYVVFTTKHHDGFCMWDTKQT
DYGIAGSKSPFRNDPRKNVAKEVFTAFQKEGLHTGAYFSKPDWHSEYYWWPYFPPKDRHVNYDVTRYPDR
WKNFKDYTYKQIEELMTTMGKIEILWLDGGWVRARKQGTKKENDITAAEIDTRPTKQNEDIDMAGITKMA
RSHQPGLIVVDRSVHGPFENYRTPEQQIPEKPLSYPWETCMTMANSWSYVPDDKYKPVNKIIHNLVDIVA
KGGNYLLNVGPGPDGQLHDEAYTTMAAIGEWMKINGDAIYGTRSIAPYKDGKVCFTRKRNGNVYAIYLLD
EGEKLPALVTFEGLKPAKGAKVTVLGAKEKISWKATATGTQITIPAAVQQKAWQHAVAIQLSAVAS

>UQF71783.1 alpha-L-fucosidase [Vagococcus lutrae]
MDQIRGDIVTRTHEEDTTSYPETEMLKARLEWFQDMKIGVIFHWGLYSEAGIVESWQLSEEDEWAREGRS
WRESVEVLQRDYWNLIEIFNPVHYQPHMWASLCQKAGIRYGILTTKHHDGFNLFNTEETGFKVGGKLSPC
KRDLVGEFVEAFRAANLGVGAYYSKADWYSSYYWTDDGEKKGRTASYNPLAHPERWQKYVTFVHRQIHEL
THHYGPIDLLWLDAGWCGQGKEDLDMDRLAEIAREKNPELIMVDRMMGGRHENYVTPERKIPDESEIPNK
PWESNIPLGNDWGYVPDDTFKSSEEIIGTVLEVVSKGGNVILGVGPKPDGTITEEETQILMDLGEFMSVY
SEGIYGTRALKNRVIDSEWYVTQTADAYYCFTKVNEGSTENRLYLSELGIHDFAFSACVDMANHSELLLH
TEGNQLVVTLPDCLVKTHGYWGFKLVKQN

>UQR01068.1 alpha-L-fucosidase [Enterococcus gallinarum]
MTTIRGDIESAKNSKQDDRWYPESEMLAKRLEWFQDLKFGVIFHYGLYAQAGIVESWQLSEKDEWARENK
AYREDINTLRLDYWQLIKAFAPIELDTDQWAETCKKAGFKYCLFTTKHHDGFNLFNTLESEFKIGGKLSP
FKRDILKEVFASFQQAGIATGAYYSKADWYSPFYWLDDETIKGRHASYDPLEQPEIWSRYVDFVHRQIHE
ITGNYGKVDLLWLDAGWCGQGKEDLQMDRLAEIARRNQPELIIVDRMMGGRHENYVTPERKIPSLEEIPT
KVWESNIPIGNDWGYVPHDTFKSSQELVDTLIDVVSKGGNLILGVGPTPEGTFTKEETQRLLEVGDWLEQ
YGEGIYETRARPEAWTENWHLTYSKDQKTHYAFRSITTNLQPRIFLKEIHADEKSVITDLATNQSLTIHG
TGENAYIASSEVHQPELGAVGIRISTH

>UQS82802.1 alpha-L-fucosidase [Bombilactobacillus folatiphilus]
MNQKIRQDIVKNQAAVAENYQNLSSILRDKLAWFQDQKLGVLIHWGLYSQAGIIESWQLSKEDTWARKNG
AWRADLQTLRHDYWNLNHDFNPVFFDPQDWAQQLKAAGFKYTLFTTKHHDGFNMYDTKFSDYKITADDSA
FAKNPYADVFKHLNQAFRQVGLATGAYYSKADWHSEDYWLPGSNPRGRYASYDPQTDPKHWQRFNNYVQN
QLVEICQDYGSIDILWLDGGWVNSQNHEQLDMDQIVTQIRTIKPDTLIVDRTIGGQYENYVTPEQQIPDI
APKKVWESNLTLAQNWGYVPHDKYKSFAEILDSIVKIITLGGNVVLGIGPKPDGTFPVEAQKIMQQLGAW
LQVFGEAVYETRAGAVAPLLCTKKNHTLYLFFKQQSVGQKLNLSRLLTHSSQVLVLETKQFITVQQGQII
LPVTKFPYGVLKIE

>URM36200.1 alpha-L-fucosidase [Flavobacterium anhuiense]
MKKGIFIIALLFSAQIFAQAIYEDERYVPETDPLVLKNLDEWQGKKFGLLMHWGTYSQWGIVESWSICPE
DYGWCERKKGSNPSNYNDYIKDYEGLRKTFNPVKFDPAKWAKAAKYAGMKYMVFTTKHHDGFNMYDTKYS
DYKITSKDVPFHTNPKADVLKEIFNSFRGEGISTGAYFSKPDWHNENYWDPYFPPFDRNVNYDPSLYPEK
WQKYVDFTHNQILEILSNYGKVDILWLDGGWVRKRDQVNIKENYDEKFTENESKNGFIKHRVVDQDPKMD
ELVVKARQKQPGLIVVDRAVHGKNQNYLTPEGRVPAKTLPYPWESCIPAGGGWSYSPGATYMTGRQGIHL
LIDIVAKGGNLLLNVAPSPEGEWDKGAYDLLQAYGDWMKVNSTAIYNTKPIEPYKEENICFTQNKAGNVF
AFYLAKEGEDKIPAEVTVKSISPKKGTKIMMLGSKTSLKWTKEGNGFKVIIPESLRNNLPAKEAWTLKIE
AINR

>UTA67657.1 alpha-L-fucosidase [Emticicia sp. 21SJ11W-3]
MKKTLVTLIIAVLAHTLSAQQHSEQNHDKYVVPTDPKVKEKLNQWQNVKFGLMMHWGTYSKWGIVESWSL
CPEDEGWCERKGPFKDNWYEYKKAYEDLPKSFNPIQFNPDKWAAAAKNAGMKYLVFTTKHHDGFAMYDTK
QSDYKITNTPFASNPKSNIAQEVFAAFRKDDFMIGAYFSKPDWHSNDYWWSYFPPKDRNPSYHPARYPEK
WKAFKQFTYNQIEELMSDYGKMDILWLDGGWVRPFSTIDSTVSWQRTIPFDQDIDMPRIAGMARSHQPGL
LVVDRTVSGEFENYVTPEQQIPDHYMPIPWETCMTMGDSWSYIPKENFKPARKLIHILTDVVSKNGNLLL
NIAPGPEGDFHAEAYQRLEEIGKWMQVNGEAIYNTRGDNELGKQNKLVFTHNGNTTYAIYRADEGETLPA
SIEISKLTLAKTATVSLLGSKEKIKWMAKDGKIVVEIPEKARKSAGNSYAWALKINR

>UVO94565.1 alpha-L-fucosidase [Phocaeicola vulgatus]
MKNLKKLLGCVALVTFSMSLSAQEQVQGFVHQQSKATDYVWPTDQQVLDKLAKWQDQKFGVLFHWGLYSV
PGIVESWSICSEDVDWISRKGNLPYDEYKKWYWGLKDSLNPVNFNPEQWAEVMQDAGIKYMIFTTKHHDG
FCTFDSKYTDFSIANGPFKNNPRKDVAFHVFDVFRKKGFMMGCYFSKPDWHCEWFWNPYFATANRRINYK
KENHPDWWKNYQTFTQNQLDELMTRYGSFDILWLDGGWVTGDDINLDGILEKARKQHPGLISVDRSIRGK
NENYQTPERGIPETQLDYPWESCITLSNDWGWVPNAPFKSPQKVINILSEITAKGGCLLLGVGPTADGVI
EEEVTKRLHEVGKWLRFNGKAIYNTRITPVYRDGNVWFTADKDGKTLYAIYALPEGEKLPEVIEWKGNLP
KGNMKLLKGNKRVKYVLKGDKVEVTLPKGIENEPIALSFVLKK

>UVP52908.1 alpha-L-fucosidase [Bacteroides cellulosilyticus]
MKKKVIASLLAMFIGGIAVFAQDPMVDKKNTDSKPPYIYPEESIVRENIEKWQDMKFGMFIHWGTYSQWG
IVESWSICPEAYKFCMVRPEGMNYFDYVRKYEDLKKTFNPVKFNPEKWAGAAEYAGMKYVVFTTKHHDGF
NMYDTQYSDYKITDVECPFHTDANADIAKRIFDAFRGKGMMAGAYYSIADWNNNDYWWDYFPPKDRNINY
PPEMFPEKWQRLNDFINNQLNELTGGKYGNLGMLWFDLCDASPDRHPQWERFAKTVRTNQPGIMMVARHT
NTIYENYRTPEQKIPDRALDYPWEACMTMATQWSYKPDDSYKSTHDILTTLVQIVSRGGNFLLNVGPGPD
GELAPEAYQRLKEIGDWMQVNSEGIHGTKAIAPYKEDRIAFTSKDNNVYAFYLNAKDEYMPSVVKIRSFV
PVSAKSVFLMGHNRPLKWKKTGDGIEIIIPESVRKNPPCDLVWGFKLKIK

>UVQ47632.1 alpha-L-fucosidase [Parabacteroides faecis]
MKILKTLFGCLTGAVLTMNVNAQQVQGFVHERSTDYEWPTDQKVLDKLDKWQDQKFGVLFHWGLYSVPGI
VESWSICSEDVDWISRKKDMTYDEYKKWYYGLKDSLNPTQFDPAKWADIMQDAGMKYMIFTTKHHDGFCM
FDSKYTDFSIANGPFGTDPKKDVARHVFDAFRQKDFMIGCYFSKPDWHCEWFWNPYFATANRRQNYKKEN
HPDWWKNYQDFTYNQMDELMTDYGNFDILWLDGGWVTGEDVNLDKLLAKVRTSTQPGLISVDRTIRGRNE
NYQTPERSIPETQLNNPWESCITLSNDWGWVPNAPYKSPTKVIGLLAEITAKGGCLLLGVGPTPQGTIED
AVTERLHVIGDWLRVNGKAIYNTRITPVYNDGNVWFTADKDGKTLYAVYALPEGENLPETIEWSGNIPTG
KMKMLKGNKTVKYTNKDGKVKVSLPKGLKNEPIALQFTVKK

>UWO49256.1 alpha-L-fucosidase [Butyricimonas virosa]
MRRLFLCMILVSWYTLLKAQYEGMEYYQEQDPAVKVKLEQWQDLKFGFFVHWGPYSQKGYCESWTICTED
VDWIQRDTIISYDEYYRNYVNLKKTFNPVKFNPEYWADLAKEAGMKYFVFTTKHHDGFCMWDTKETDYKI
TSSECPYHTAPNPDILKELFGAFQKRDFMIGAYFSKPDWNSPYYWSDRWQHGDRNVNYKIKNHPWMWEKF
CDFTYNQIKELMTGYGKVDIIWLDGGWVAPENRDQDIKMDRIVEMARGYQPGLIVVDRWIGGKYENYRTP
EQKIPEKPWDYPWETCMTMANQWSYLPGDKYKSTRELVHYLVDIVSKGGNFLLNVGVDGNGEIPPEGIKI
MKEMGVWMKVNGEAIYETRPIAPYKEAKICYTKHKNNGKVYAIYLNDENEVNPPSQIMLYSISPARGAKI
SLLGYKGNLSYKRVGNGVLVTLPPSFVKNPACEHAWTLCISGMNEKE
