# Supplementary material for: Exploring the sequence-function space of microbial fucosidases
Source: Commun Chem. 2024 Jun 18;7:137. doi: 10.1038/s42004-024-01212-4 (PMC11189522; doi:10.1038/s42004-024-01212-4)
Supplement: Supplementary file 7 — Supplementary data 5 [file 42004_2024_1212_MOESM7_ESM.zip › supplementary file 4/cluster_6.fasta]

>A0A068NVN7 6|Fimbriimonas ginsengisoli Gsoil 348.|PF01120
MMQPWFPDAKLGIFIHYGIYAVKGIPESWSFFNGQIGYDDYMSQLDGFTASKYDPEAWADLFERAGAKYAVLTTKHHDGV
ALWDTDANDLSVVKKTPAGRDLVGPYVEAMRSHGIKVGFYFSHLDWSHPDYATIYPTRGSIEQPDPARYSNRFAYPAPGK
EDPEAWKRFIKFHRQQLEELSTRFGDVDIYWFDGEWERDSDQFDMKGLRDQLLAWQPNAIFNSRLLDYGDYATPEQGMPI
EPPDGPWEFCVTVNDSWGYQVQDHNHKSVRQIVRMFAETIGMGGNMLLDVGPYEDGSLQPEQVERLEGLGAWIRKHEEAI
YGTVAGLPNGMFYGASTLSKDRKTLYLFFFDKPFDQIAVKGLRTAVKRATILSSGRELKHTKIGGLGETPGIEWIDIPEE
EIDPHATVVKLEFDEELKLYQGKGRG
>A0A089JPL5 6|Paenibacillus sp. FSL H7-0737.|PF01120
MQQWFTDAKLGIFIHYGIYAVQGVAESWSFYNGRMSYEDYMKQLNGFTASKFDAKYWADLIAKSGAKYSVLTTKHHDGVA
LFDTKFSDLSVMKATPAKRDIIKEWSEAIRDQGLRVGMYYSLIDWSHPDYPSVYENGVVPDDLRQINRYSSPMDGVQDPE
RWERFLAFNRNQLGEVLTDYGQVDLLWFDGDWERSAEQWGLPAFKDYLKSFNPDLIINSRLQGYGDYKTPEQGLPITRPE
GPWEFCTTINTSWGYVHTDHNYKSLNQMIRMFCDCISMGGNMLLDIGPIEDGTIDPRQEAILLGLGDWIRTHEEAIYGTQ
EGIMTRYYLGGSTLSPDKKNLYLFVYDTPKENICLKGLCNPITKITVLHSGKELNHEIHGGVPWFHIPGTTWIQITPEDM
HEQVTVLKLEFDEEIEMYGGSGAVVTHN
>A0A0E3ZIZ5 6|Pontibacter korlensis.|PF01120
MQWFKEAKLGIFIHWGIYAVNGIPESWSFYNGEISYNDYMKQLDGFTASKYDPTAWASLFKEAGAKYAVLTSKHHDGVAL
WDTKLSKLNVADSTPAKRDLIGPFVKALREKDLRIGFYFSHLDWSHPDYASIRYSSDDTREDLNSFAFPPVGKEDPARWE
NFLAFHRGQLKELGSRYKPDIFWFDGDWDRTVEQWRFKELRRQLHEWVPGVILNARMKGYGDYKTPEQGVPVIQPDGPWE
LCLTINDSWGYQGHDQNYKSTRQLLRIFTEVIGMGGNLLLDVGPKEDGTIPKPQEERLREIGKWIKKHEEAVYPTVAGLP
LGHFYGPTTLSKDKKTIFLYQYDIPRDKIYLKGVRNKIKQIRVVGQEGNIAYTRNGGAHWVNIPGVLLIDVPQNMLDEYT
TVIAVELEGELDLYHAAGEAVEVN
>A0A0G3M589 6|Chryseobacterium gallinarum.|PF01120
MKNRLIKAISLGLLLSAYSINIQAQSVDNTQKMEWFKKAKLGIFIHWGIYSVNGISESWSFFNNYINYDNYMKQLNGFSA
SQYHPEQWTRLIKESGAQYAVITTKHHDGVSLWNSKADKAITVPGNTPAKKDVLSPFISDLKKSGLKTGLYFSLPDWSHP
YYDVNTRTKKRYELKNDPKRWENFINYYQTQLRELSSSYRPDLLWFDGDWEHTSDEWKAPQTLNLLKEYNPNIIINSRLN
SHGDYDTPEQGIPVTAPHNPYWELCYTMNDSWGYQPYDNNYKTSNMIIRTLADVISMGGNLLLDIGPKSDGTIPEKQVEI
LKNLGRWTLKNKDAIYETEQGIPFENYRGKSALSASKKSLFLYLEEAKSFTRIYGLDSRPVSAKIIGDERAVVKVDYDAD
KTATLYFPEAKFDKDVTVVELTFDTPPIFLKNSKQKAQLTDILERKNSQLASYEIADQLHLGNNLLNNTGLTGDGLDMTI
KKTARTNSETLQWISKHAEALFETGKGLPGGYYSGMSALSKDRQTLYLFVEGTPTGPIALKGIKNSIARIRIVGEGTLIS
HSVYNKLYWSETPGIVYIDVPEDRLDKNMTVIAVLLDKPLELYKGKVGAIESNL
>A0A0P0NE34 6|Pedobacter sp. PACM 27299.|PF01120
MNKKTLLSALFFCLSLTASIAQENSSKEKTTANTKKMEWFTDAKLGIFIHWGVYSVNGISESWAFFNNYINHDNYMKQLD
GFNASKYQPEEWVKLIKESGAKYSVITTKHHDGVSLWDTKAPNATTTIKHSAAKKDLISPFVKALKASGLKTGLYFSLPD
WSYNDYDVFTREHKRYLLKEAPKRWNTFLNYYQQQLNELSANFKPDLIWFDGDWEHNGEEWQAQKVLKNLRSYNSDIIIN
SRLNHHGDYETPEQGIPVVKPAGDYWELCYTINDSWGYQPYDNKYKSPNMIIRTLVDCISMGGNLLLDIGPKADGTIPQQ
QVAVLKGLARWTSKHGEAIYGTRAGIPAEHFNGKTSLSKDKKTLYLYADWAPNGGIFNLNGVLSKVKSAKIVGSSELLSY
KKDGNNLSLKIPENAADQDVTVIAIQFNEPIRLAEKTVVTAAITPQKNSNDQDQILQIASAIHDGNNPFLTTKLTIDGLG
METEKKSLSPTLYNWITKNSESLYKTTKGLPEGHYQGKSALSADKQTLFLFVEGKPTGPIALKGIKNKISRIRIVGEGTM
MEPEIYNKLYWSSVPGIVYIPVPEDRLDKKLTVIAVLLDGPVDLYREKVGAIESNL
>A0A172U1M2 6|Flavisolibacter tropicus.|PF01120
MKKNWIIAGCLLSMSSVSQAQSKINPDSIRSKMQWFSDAKLGIFIHWGIYAVNGIDESWSFHNRKISHVDYMNQLKGFTA
RNYNPDQWAALIKESGARYAVMTTKHHDGVALWPTKENHYSVPKNTPAHRDVLTPFYAALNKYGIKRGAYFSLIDWSHSA
YPGFLKDSSRYKIADDPARWETFLKFNLAQIIELNKAYKPDLWWFDGDWEHSAEEWKAETIRRSILNEKPDAIINGRLQG
YGDYDTPEQNFPVTRPKFNWWELCMTINNNWGYQPQDTNWKTPYEVITIFADAISNGGNLLLDIAPKEDGTILAQQVHVL
KELGKWNHKHEEAVFGTLGGMSQGHFYGPSTLSKDSSTLYLFLPGKVNGPVVVKGLSNKIKNIRVVGTEQTLPHKIVGKI
SWSPVPGLVYIDVPAAVQDTYMSVLAVELDGPLHLYKGQGGLQ
>A0A172Y0W1 6|Chryseobacterium glaciei.|PF01120
MKSKITGTFLLGLILSTSNLNAQDKTADNKKMEWFQDAKLGIFIHWGIYSVDGISESWSFFNNYINHENYMKQLDGFSAS
QYKPDEWVKLIKDSGAKYAVITTKHHDGVSLWDSKAEKATTIPKNSLAKKDVLAPFVSELKKSGLKTGLYYSLLDWSHPY
YDNNTRTKKRYEIKNDPKRWSNFVNYYQSQLNDLSSQFKPDLLWFDGDWEHSSEEWQAPKTLENLRKYNSNIIINSRLNT
HGDYETPEQGIPVINPQSDYWELCYTMNDAWGYQPFDKNYKTPNMIVRTLADVISMGGNLLLDIGPKADGTIPAEQVEIL
KNLARWTSKYPDAIYGTRHGIPFENYKGKSAMSKNGKKLFLYLEEAKDFTKIYGLTSMPKLARIIGNDNGKVNFKAENTG
NLTVNFSNVKFDQDVTVVELDFNDKITFSNNIKRDKPSLNQILEDKNSKSATFEIAEQLHDGNNIFNNSGLTGDGLDMKF
PKSSKTNTETINWISKHAEALFETEKGLPNGHYSGNSVLSKDKQTIYLFVEGTPTGSIALKGIKNSIARIRIVGDGSLAN
YRSYNKLYWSDKPGIVYIDIPKERLDRNMTVIAVLLDKPIELYREKVGAVENNL
>A0A1A8ZGT2 6|Micromonospora narathiwatensis.|PF01120
MTLQPWFADAKLGIFVHWGVYAVNGVTESWSMFNGEISPEDYLRQLDGFTAARFDPDAWAELFHRAGARYAVLTAKHHDG
VALWDTDAGDLSVVRRAPAGRDLVAAYAAAMRRRDLKVGLYFSHADWSHPDYATVRGPVVDANSDNPLAYAPPGREDPER
WERFLAFHRAQLDELVDRFAPDLLWFDGQWERDESQWRFAQLGERIRARAPHTVVNGRLTGFGDYATPEQGLPVTAPDGP
WELCLTVNDSWGYRPQDRNHKSVRQLVRTFAEVIGAGGNLLLDVGPKPDGTITPEQTDRLLGLGDWIGRNRDAVHGTRAG
LPPGHHYGPSTLSADRRTVYLLCFDAPREFVAVRGLRNAVRRVSVLHTGAELAHRVVGGFADVPGVLYVDAPTTLDGYAT
VLAVELDGELDLYRGDGHG
>A0A1H1RJH5 6|Mucilaginibacter mallensis.|PF01120
MIFPSLISLRQANNRKGFLSAIVLVFLSTLSQAQSSVDPASIKDKMQWFADAKLGIFIHEGIYAVNGIDESWSFHNKKIT
YADYMKQLQGFTLKKYDPEYWADLIKESGAKYAVITTKHHDGVTMYDSQVDNLNIVKSTPARRDMIKPLFAALRERNIKC
GAYFSLIDWSNSNYPGFLKDSSRYNVHDDYDRWNKFRAFFQSQIKEINQKFKPDLWWFDGDWEHSAEEWEAAKVRDIILT
GNKNAIINGRLQGYGDYETPEQNFPVSRPAFNWWELCMTANNNWGYHPDDTNWKTPYQVITIFTDAVSNGGNLLLDIGPR
ADGSISDEDVYLLKELGAWNKRNGEAVFNTIAGIPQGHFYGPTTLSKDSTVLYLFLQGNISGSVTLKGLQNKIKDITVLG
TGTHLSYNIVGKISWSKVPGLVYINVPKGVQDKYVTALKVSLDGPVKLYNGKGGL
>A0A1S6RYB7 6|Streptomyces hygroscopicus.|PF01120
MAMRPWFPDAKFGIFIHWGIYAVDGVQESWSFFEGDVPHETYMAQLDGFTAARYDPRAWAALFARAGARYAVLTSRHHDG
VALWDTALGDLNVVRHTPAGRDLVAPYAEALREQGLKVGLYYSHSDWNHPDYASTRYEGRPPEQENNPYAEVPKEEEDLD
AWARYLAYRDGQVNELTTRFRPDLLWFDGEWERTEEQWEIRELARLIRAEVPDCVLNARMLSEGDYATPEQGVPIEPPAG
PWELCLTFNDSWGFQHHDHNYKTTTQLIRYFSETIGAGGNLLLSVGPKEDGTIPDEQVERLEGMGAWIARHADAVYGTVA
GLPAGHHYGPSTLAADRRTLYLTVFDIPRSPIGVRGLRTPVRRVTVLGTGTELGHQVIGGLHEVPGVLWIDPPAAADLDD
HATVLAVELDSELELYRGHGRS
>A0A220S6N4 6|Chryseobacterium sp. T16E-39.|PF01120
MKNKWIFVFLLGVLASGNVNAQDKTNLKKMEWFQDAKLGIFIHWGIYSVDGISESWSFFNNYINHENYMKQLKGFSASKF
DPQYWMKLIKASGAKYSVITTKHHDGVSLWDSKAEKAITIPKNSLAQKDVLTPFVEELKKSGLKTGLYYSLPDWSHPYYD
TNTRTKKRYDIKNDPQRWQSFVHYYQSQLEDLSHQYRPDLLWFDGNWEHTSEEWQASKALETLKKYNPEIIINSRLNDHG
DYETPEQGIPVITPQNPYWELCYTMNDSWGYQPFDHNYKTPNMLVRTLADVISMGGNLLLDIGPKEDGTLPKEQIEILQN
IGRWTSKYPQAVYGTRRGLPFENYKGKSALSKDQKKLFIYLEEAKNLTKIYGLNSIPTSAKVLGDPQGKVNMIPEPKGNL
TLRFSNLNFDQDVTVVELDFDKEIRPITATGKEISTLGKLIENPDTSSAIYEIAEQVHAGNNIFDQSGLTQDGMDMTISK
TSKINTQTLSWISKHAESLFETGKGLSGGHYPGMSSLSKDKQTLYLFVEGIPTGPIALKGIKNNISRIRIVGEGSIISHH
IYNKLYWNDRPGIIYIDIPKERLDKNITVIAVLLDKPLELYREKVGAIESNL
>A0A221UVH4 6|Arenibacter algicola.|PF01120
MKKLITSFFLLTITTNFAQEQLIDTVLQNEQKMQWFKDAKLGIFIHWGLYSVNGIDESWSFYNGYISHEDYLKQTKGFTA
KKYDPQAWADLIKRSGAKYSVITSKHHEGFALWDTKFGDFNAIKSSAAKQDVLTPFVSELRKNNLKVGIYYSLPDWTYHD
YTHFTRDSIRYKISEEPKRWNKFLNLYQGQLKELSNNYNPDLYWFDGDWEHNSEEWQVPKVRQMLFNKNPNTILNSRLRE
QGDYATPEQGMPITRPQNKFWELCLTMNDSWGYQKNDHNYKTTDQIIGIFADVIGNGGNMLLDIGPKGDGSIPEEQVAIL
EGLGRWTNKHKEAIYGTRSGIPKEHFYGPTTLSKDGNILYLFVKGNSNGEVVIRGLKNRINRIYVVGEGTKLSHQVIGKV
YWSHYPGINYIKLPEHVLDENMTVLAVMLDGKVDLYREDGAVIESN
>A0A249T538 6|Chitinophaga sp. MD30.|PF01120
MKKLLMLGAMAFSCLQPGIAQQKTRPEEIKEKMQWFADAKLGIFIHWGIYAVKGVDESWSFHNGKISYKDYMQQLKGFTA
SKYDPQQWADLIQASGAKYAVMTTKHHDGVALWDTKYSKLDVVNSTPAKKDVLTPLFAALRKNGIKCGAYFSLLDWSHPD
YPGFLKDSSRYSLKDNPAKWAKFLQFNFGQLTELSTQFNPDLWWFDGDWEHSAAEWKAEDVRKLLTDRNPNTIINGRLQG
YGDYDTPEQNFPVTRPKYHWWELCMTINNNWGYQPQDTAWKTPYEVITIFADAISNGGNLLLDIGPKEDGTIPEQQVQVL
QELGNWNKKHAAAIFNTVAGLPQGHFYGPTTLSKDSTTLYLFLPGKVSGQVVVKGLSNKIEQISVVGEGSSLTHKIVGKI
SWSAVPGLVYIDVPAHVQDKYMTVLALKLDKRLKLYRGQGGFLTNDN
>A0A250ERQ8 6|Capnocytophaga sp. H2931.|PF01120
MVKKIFLTLCLLATINIHAQQINKQKDNRLEWFEKAKLGIFIHWGYYGVNGITESWSMYHKRISHADYLAQGKEFTASNY
NPDAWLDLFEKVGAKYVVLTTKHHDGVALWDTKYSTLSTVKHAAAKKDLLTPFVKAVRKKNMKLGLYYSLCDWSHPDYKP
VTFERIKTTNKFYPQKGQQKLSPWERFVKFNFDQLEELNAYKPDLYWFDGDWEHKAEEWKSAEIKQSLLKSNPQVIVNSR
LNEYGDYKTPEQGVPIVRPEGAWEFCMTMNDNWGYFPSDTNYKPISQIVRTFVEVISTGGNLLLNIGPKPDGSIAPEQVE
RLEALGKWIQKHKTAVYDSEAGLPYGHFFGPTMLSHDHKKIYLCLFDAPKNYIQLKGIQTKIKSIKVLGSGENLSFERNG
GAAWNNIPGILRISVPSENSLDPYVTVLEVELEDKLVLYRGHGNAVELNM
>A0A250EV68 6|Capnocytophaga canimorsus.|PF01120
MIKRTILLMLSIFSLNLFAQTENTTEQRLKAWFTDAKLGIFIHWGYYGVNGITESWSMYHKRISHTDYLKQGQKFTASNY
NPDQWLDLFERVGAKYVVLTTKHHDGVALWNTKYSNLSTVKHASARKDVLTPFVEAVRKKNMKLGLYYSLCDWSHPDYQP
VTFQRSDVRKLYPQKGQQKMTPWERFTAFNFNQLEELSQFKPDLWWFDGDWEHKPEEWKSKEIKEKLLFWNPQTVVNSRL
NQYGDYKTPEQGVPVVRPEGAWEFCMTMNDNWGYFPTDNNYKPIAQIIRTFVEVIGSGGNLLLNVGPKPDGTIPQEQVLR
LEALGNWISKHKTAVFDTQAGLPYGHFFGPTLLSKDKTKIYLCLFDNPKNYILLKGIQNKVKSIKVLGAEQELSFERNGG
AAWNNIPGILRISVPADQSLDPYATVLEVHLEGELLLYRGHGNAVELNM
>A0A291QUL9 6|Chitinophaga caeni.|PF01120
MKRIFVLGCLLMCALMHANSQQKTDPKEIEAKMQWFADAKLGIFIHYGIYAVNGIDESWSFHNKKISYPDYMKQLDGFTA
SHYDPEAWAELIRESGARYAVITTKHHDGVALWNTKLSDLNTVKKTPAKRDLVTPLFKALRKNNIKAGAYFSLLDWSRDD
YPGFLKDSSRYKIKEQPDRWKHFQNFLMGQLSELSTQFNPDLWWFDGDWEHSAEEWNAQGIRQLLTKNNPNTIINGRLQG
YGDYDTPEQNFPVVRPHFHWWELCMTINNNWGYQPQDTNWKTPYEIITIFADAISNGGNMLLDIGPMQDGTIPPQQVHVL
KELGKWNKKHAEAIFGTVAGLPQGHFYGPSTLSKDSTSLYLFLAGNVSGPVMIKGLDNKIEDITVLGGSNRHLSHKIVGK
ISWSPVPGLVYINVPKDVQDEYMTVLKVKLDKPVKLYRGKGGLNG
>A0A2D1U1V2 6|Pedobacter ginsengisoli.|PF01120
MKKLITPLLFAVMFFGKLSAQQPGAKDTDAKKQKMEWFANAKLGIFIHWGIYSVNGISESWSFFNNYINHDNYMKQLNGF
TAANYHPEEWVKLIKESGAKYTVITTKHHDGVSLWDTKGIDATTTLKNSAAKKDVITPFVKEVKKAGLKTGIYFSLPDWG
YPDYDGFTRDRKRYKLNEEPKRWDKFQTYLHTQMNEISLNFKPDLLWFDGDWEHSAEEWQAGKISSDLKKHNPNIIINSR
LNHHGDYETPEQGIPVLRPNSEYWELCYTMNDSWGYQPYDFKYKSPNMIVRTLVDCISMGGNLLLDIGPKADGTIAAEQV
NILKGLGRWTKKHAEAIYGTHAGLPAGHFNGKTALSADKKTLYLYADWIPDNGGLLLSGIKPAVRSAKIVGSDLKATFVN
NGENISVKIPAAAADKDVTVIALKFDSPVEVTNEPLVTLSFKDLVDKNVDYKAQINSIARSISNGTNPFKDSDLSADGMD
FKSGKKELKPEVFNWVTKNAESLYKTDKGLPEGHYQGLSALSADKQTVYLFVEGKPTGPIALKGIKNKISRIRIVGEGTM
VEPEIYNKLYWSSVPGIVYIPLPTDRLDKDLTVVAVLLDGPLDLYREKVGAIESNL
>A0A2L0SHW0 6|Stenotrophomonas acidaminiphila.|PF01120
MRLTALTLLLAVLAVPATSPPAQAAPANADADLHGETAEQRAQRLQWFADAKLGVFIHWGIYAVDGIDESWSFFNGKISH
ADYMKQLRGFTASAYDPQAWANLIRRSGARYAVLTTRHHDGVALWDSTQGINVVRDTPAGRDLVGPFVDALRADGLKVGL
YYSLPDWSYPDYDVFTRKEKRYDPAREPRRWQRFLHYYQGQIAELQQRYRPDLLWFDGDWEHDAGQWQSAKLRADMLARN
PGLVINSRLNQYGDYATPELGLPVLRPAQRYWELCLTMNRSWGYQPRDNEYKSPAQILQIFAQTIGMGGNLLLDIGPKAD
GSLDPRQVEILDTLGRWTGKHREAIYGTTAGIGPDHFAGPSTLSKDGRTLYLFLDGRPNGDVLVKGLDSRVLRARVVGAD
QPVQVRVVGKYDWAKQPGLLFLTLPQDGFDSDITVVALELDAPVKLYREESRPIESNG
>A0A2S0KND8 6|Fastidiosipila sanguinis.|PF01120
MMQDWFKKAKLGIFIHWGIYAVKGVSESWSFHNGYIDYDEYMDQAKGFTAANYDPEKWAELFKEAGARYAVLTTKHHDGF
CLWDTDLTDHNSVDGAPAKTDLIGPYAEAIRNAGLKVGMYYSLTDWSREDYRSIYSAETDEKDYAKQNKYETPAGGPEDY
EAWERHLELNNEAMKELMTRYGTVDLLWFDGDWERTAEQWKMPEFRKLLHELNPNVVLNSRLRGYGDYKTPEVGMPIVAP
EGVWELCVPINNSWGYQHRDVYWKSSREVIRLFVDCLTLGGNLLLDIGPMEDGTIPEQEVKVLKDLGSWIKDNEEAIYDT
KAGIGYDLFLGGSTVSEDNKTIYLFVHDRPVESVVLKGLISEVENISVLHNGKKLSAKLTGGSPYMGVPGTWWINLTEED
CHEIGSTVIKIELKEPLELYRGEGKVISFNE
>A0A383R8V5 6|Paenibacillus alvei|PF01120
MVQPWFEKAKLGIFIHYGIYAVDGISESWSFYNGRVSYEDYMKQLDGFTASKFDADKWADLFEKSGAKYAVLTTKHHDGV
ALWDTKYSDLNVVKKTPAKRDLIKEYAKALTDRGIKLGMYYSLIDWSHPDYASVYEGGKVPEDLSKVNRFCSPTDGVQDE
EAWQRFLEFNNNQLRELLTDYGKVDLLWFDGDWERSAEQWNLPAFKDYLLSFNPELIINSRLQGHGDYKTPEQGLPITRP
VGPWEFCTTINSSWGYQHDDDYYKTLNQIIRMFCDCITMGGNMLLDVGPMEDGTIPQRQEETLIGLGNWIRTHEEAIYET
DEGIHTRYYLGGSTVSKDRQTLYLFVYDDPKESVCLKGLSSKIKKITVLHSGKELTYEIQGGVPWFNIPGTTWIHMTPED
AHENVTVLKIELEGELDMYGGSGAVVTHN
>A0A3B7MJS6 6|Paraflavitalea soli.|PF01120
MLVTSLTAKAQVKVHPDSIRSKMQWFADAKLGIFIHWGIYSVYGVDESWSFYNKKISHTGYMKQLEGFTATRYDPEAWAA
LIKESGARYAVMTTKHHDGVALWPTKENHYSVVKNTPARRDVLTPFYKALDKQGIKRGAYFSLIDWSHPDYPAFLRDSIR
YKVDKEPQRWERFRKFYEAQINELSLAYHPDLWWFDGDWEHSAAEWDAQAVRRSILKETPGAILNSRLQGYGDYETPEQN
FPVTRPAFNWWELCMTINNNWGYQPQDTAWKTPYEVITIFADAISNGGNLLLDIGPKEDGTIPPQEVKLLKELGKWNKKH
AEAIFNTLGGIPQGHFYGPTTLSKDSATLYLFLPAKATGQVMIKGLKNKIREIQVVGSSQTVPHKIVGKISWSPVPGLVY
ITVPPAVQDEYMTVLAVKLDEPVQLYKGHGGLQ
>A0A3G2L2E7 6|Euzebyella marina.|PF01120
MRCKNTCQVLLAIMVLFACRSAYGQDSIADKSTKMQWFKDAKLGVFIHWGLYSVNGIDESWSFYNGYISHNNYVKQTKGF
TAKNYHPEKWVELIKNSGAKYTVITSKHHEGFALWNSKYGNFNSVESAAAKKDVLTLFVEEVRKEGLKLGIYYSLPDWSY
PDYTHFTRDSVRYKANDEPKRWNKFLNLYQGQLKELSDNYNPDLYWFDGDWEHSSEEWQVPKVKSMLQERNPNAIINSRL
KEDGDYDTPEQGMPITRPTNPYWELCMTMNNSWGYQKNDHDYKTADQIIGIFTDVISNGGNLLLDIGPKGDGTIPQEQVE
ILEGLGRWTNKHKEAIYETVAGIPKEHFYGATTLSKDRRTLYLFVKSNANGEIVLRGLKNNINRIYVVGEGTKLSHQEVG
KVYWSHYPGIKYIKLPEHVLDQNMTVLAVMLDGEVDLYREKGSVIESN
>A0A3G6M4J8 6|Chryseobacterium carnipullorum.|PF01120
MKNRLIKAIFLGLIASSYTINAQTESPDNSKMEWFKNAKLGIFIHWGIYSVDGISESWSFFNNYINHENYMKQLNGFSAS
RYHPDEWTELIKKSGAQYAVITTKHHDGVSLWNSKAEKAVTIPTHSLAKKDVLTPFVSSLKNSGLKTGLYFSLPDWSHPY
YDIHTRTKKRYEIKNDPKRWEQFIHYYQTQLSELSSQYHPDLLWFDGDWEHSSTEWKAPQTLDILKKYNPGIIINSRLNN
HGDYDTPEQGIPVLSPQSQYWELCYTMNDSWGYQPDDHHYKTPNMIVRTLADVISMGGNLLLDIGPKPDGTLPEQQIEIL
KNLGRWTSKNKEAIYGTTRGLPFENFKGKSSVAGTKKSIFLYLEEAKDFVKVYGLANKPDAVKIVGERDAKVNFSFSNEG
TVIIDLSKVSFDQDVTIVELVFKNPPALMENLKKDRQVLTTILENKSTRIAAYDMADLLHSGNNLLNGSGLTSDGQDMKI
PQTAKTNPETLQWISKHAEALYETGKGLPAGHYPGMSALSKDRKTLYLFVEGTPTGPIALKGIKNNISRIRIVGEGSIIS
HSIYNKLYWSDTPGIIYIDVPKQRLDKNMTVIAILLDDPVELYREKVGAIENNL
>A0A3G8X5P0 6|Pedobacter sp. G11.|PF01120
MSILNRLLTFILLISIQARAQNNSPKPQKMQWFADAKLGIFIHWGIYSVNGISESWSFFNNYINHDAYMKQSAGFGAENY
RPQEWVNLIKESGAKYAVITTKHHDGVALWDSKASKATTTLNHSAARKDLITPFVSELEKSGLKTGLYFSLPDWSYPDYD
IFTRERKRYDINKEPKRWDTFVSYYHAQLKELSSRYNPDLLWFDGDWEHTAEEWQSNKVHSILKAKNPNIIINARLDQHG
DYETPEQGVPTIRPQGKYWELCYTMNDSWGYQPYDSHYKSSNIIIRTLVDCISMGGNLLLDIGPKADGTIAPEQVKILKD
LGRWIKKHSEAIYETQAGIPEGHVNAKTALSKDKTQLYIYLDFKTTKGILLKGIKSTIEKVEVVGSKSELKSTKVNDTDY
IFDLQENDFDHDVTVLKVSFNKEILFSEKKEQPLSLQTLFEVTHTMDFSNLNLRTLAGNINSGINIFDNTNLAADGLGFK
SEVKNAKNSINAWVVKNAEALYKTTAGIPPGHYIGNTALSADKQTLYLFVEGTPTGPIAIKGLKNKISRIRVVGEGTMLA
HEVYNKLYWSEVPGIVYIDIPKDKLDKELTVIAVLLDRPIDLYREKVGAVESNL
>A0A4U9VXQ9 6|Sphingobacterium thalpophilum.|PF01120
MKFRKISLLALLASACLKVSAQEVASAQKMDWFEDAKLGIFIHWGIYSVDGISESWSFFNNYISHDNYMKQLNGFTAQNY
KPKEWASLIRQAGAKYVVITTKHHDGISLWNTEADKAISTLKNAAAKQDVLSPFVKAIKDEGLHTGLYYSLPDWSHPYYD
VFTRNRKRYQLSAEPNRWNRYVQYYQKQLSELSEQYKPELIWFDGDWEHSADEWKAQETLALLRKYNPDIIINSRLNHHG
DYETPEQGIPVTRPESKFWELCYTMNDSWGYQPFDKKYKSPNMIIRTLVDCIAMGGNLLLDIGPKADGSIPDKQLHILKQ
LGRWTNKHARAIYGTRAGIPAENYLGKSALSKDGKTLYLYLYEQKPHVWVRGIKNPKAPEVTVVGDSNASVNTRRDGENL
QLDLSRINFDQDVTVLALDFNEAVEWSTPKEDSTDLLSVLDSKQTVPALNQIASSLHSGRNIFDNSGLTVDGMETKMPAG
KTTNKEVFSWIEKHAEALYETDKGLPDGHYEGHSALSKDRQTLYLFVEGIPTGPVALKGIKNRIARVRIVGEGSMISHDV
FNKLYWSNIPGIIYIDVPKERLDKNMTVIAILLDSPLALYRQKVGAIENNL
>A0A514CDR3 6|Echinicola soli.|PF01120
MKNWYILISWLFISSLIITKTWAQNSTEDQKMQWFKDAKLGIFIHWGIYSVNGIDESWSFFNDYISYDDYMKQLDGFTAS
NYAPEKWAQLIKSSGAKYAVITAKHHDGVALWNSQASDLTVVNKTPANKDLIAPFMDALEKEGLKKGLYYSVLDWSHPDY
DRKTRTKYRYKNDPERFQKFVDFNFKQLEELSSTFNPDLYWFDGDWEHKAEEWRSKELKAQLLKWNPSVIINSRIGGNLG
DYDTPEQGVPVTKPDSKYWELCLTMNNSWGYQHNDDNYKSPNELLRIFVDCLHMGGNLLLDIGPKPDGSIPDEAVNILES
FGRWTDKHAAAIYDTQAGIPEGHVYAPTTLSKDRKTLYIYLDYKVNESLVIKGLKNKINRIWVVGNGTKLDHREVGKQYW
SKVPGLKYVDIPDNVYDKDITVIAVLLDGEVDLYREKGQVIESN
>A0A5B7U0J1 6|Aureibaculum algae.|PF01120
MKKSVIFVFLLSTMFSWSQSVDSLKVEQEKMQWFKDAKLGVFIHWGLYAVNGIDESWSFYNGYISHKNYLKQTKGFTAKD
YNPEAWAKLIKNSGAKYSVITSKHHDGFALWDTKYGNFNSVDAATSKKDVLTPFVTALRKNDLKVGIYYSLPDWTYNDYT
NFTRDSIRYKIQDEPKRWKKFLNYYQGQLKELSDNYNPDLYWFDGDWEHNSEEWQAPQVRKMLLDKNPNTILNSRLREHG
DYATPEQGMPITRPKSKYWELCMTINDSWGYQKNDHNYKTTNQIIGIFADVIGNGGNLLLDIGPKGDGSIPKEQVEVLEG
LGKWTSKHKEAIYGTVAGIPKEHFYGPSTLSKDKTMLYLFVKGDPKGEVVIRGLKNKINRIWVVGNGTKLSHKVVGSVYW
SHYPGIKYIQVPEYVLDDEMTVIAVLLDGKVDLYREDGAVIESN
>A0A5B7UHL3 6|Elizabethkingia sp. JS20170427COW.|PF01120
MKKLFTTILAVSSLFSAHINAQQKNQDEKMQWFQDAKLGIFIHWGIYSVEGISESWAFFNNYINHDNYMKQLNGFTASQY
QPRDWVGLIKKSGAQYSVITTKHHDGVSLWNTKAEKAITTYKDAVAKKDLLTPFVQELKNAGLKTGLYFSLPDWSHPYYD
VNTRTKKRYQLKDEPKRWDKFVNYYQTQLTELSKNYQPDLIWFDGDWEHTSEEWKAPQTSALLKKYNPNIIINSRLNHHG
DYETPEQGIPVVTPDAKYWELCYTMNDSWGYQPYDTHYKTPNMIVRTLADVISMGGNLLLDIGPKADGTIPEKQVEILEN
LGRWTTKHKEAIYATRKGISFENYQGKSALSKEGDKLYLYLEEKKDKAHLYGLVSKIKSAKVIGEPAAKVSYQQDKNGNT
VLAFHNVSFDQDVTVVELDFGSQVRVSKPEVASKTLNDILENSNTKEAAYNLAYQLNQGNNVLDHSGLTPDGQEMKIKTT
SKTSKEIVNWISKSAEALYETGKGLPEGHYSGLSALSKDKQTLYLFVEGKPTGPIAIKGLKNNISRIRVVGEGTILPHEI
YNKLYWSPVPGIVYIDVPEDKLNDNLTVIAILLDKPVELYREKVGAIESNL
>A0A5B8UDL5 6|Flavisolibacter ginsenosidimutans.|PF01120
MKRFFFFIVALSASVSSFAQANVNADSIRAKMQWFADAKLGIFIHWGMYSVNGIGESWSFHNKEISYPDYLKQMKGFTAS
KYNPDDWAKLIKESGARYAVITTKHHDGMALWPTKQDHLNVVKNTPAKRDLLQPFYKALDKQGIKRGAYFSLIDWSHPDY
PGFLKDSNRYKVSDDPARWKRFQTFFQSQINEINTAYHPALWWFDGDWEHSAEEWQSEKVRTEILRQNPSAIINGRLQGY
GDYETPEQNFPVSRPKFNWWELCMTVNNSWGYQPKDTAWKTPFEIITIFADVVSNGGNLLLDIGPKEDGTIPQPEVHVLE
ELGKWNKKHEEAIFGSIPGLPQGHFYGPTTLSKDSSTLYLFLPGGATGDVMVKGLSSAVKDVQVLGTQQHLQPKIVGKIS
WSPVPGLVFINVPEKTKDPYMTVLKLTLDGPVKLYRGHGGLN
>A0A5B8VY72 6|Mucilaginibacter ginsenosidivorax.|PF01120
MHKHLSLRIVIAACLFSYSLTVCAQQKTAPDSIRKKMQWFADAKLGIFIHWGIYSVNGVDESWSFHNKKISYKNYMEQLN
GFTASRYNPAEWAGLIKQSGARYAVITTKHHDGFALWPTKQHHFNVVDNSPAKRDVLKPFYDALDKEGIKRGAYFSLIDW
SHPDYPGFLKDSSRYKVADEPERWQRFQHFFQSQIDEVNKAYKPDLWWFDGDWEHSAAEWHSEKVRKQILNLNPAAIING
RLQGYGDYETPEQNFPVSRPNFNWWELCMTTNNNWGYHPDDINYKTPFEVISIFVDAVSNGGNLLLDIGPKADGTIPAEQ
VNILKELGAWNKKNGEAIFGTLPGLPQGHFYGPTTLSKDSTTIYLFLPGQTTGNIMLKGLKNTIKDVQVVGTTAHLQPKI
VGKISWSPVPGLVFINVPDKYKDPYITVIKLQLNKPLQLYHGQGGL
>A0A5B9WM41 6|Chitinophaga sp. XS-30.|PF01120
MKRWLVAGAMVLQCMQAAQAQQKTDPEAISQKMQWFADAKLGIFIHWGIYAVKGVDESWSFHNKKISYPDYMDQLKGFTA
DKYDPQAWADLIKASGARYAVITTKHHDGVALWDTKFNKLSTAKSTPAKRDVLTPLFAALRKNDIKAGAYFSLLDWSYPD
YPGFLKDSTRYQIKDQPQRWEKFRKFYQGQMAEVMRKFNPDLWWFDGDWEHSAEEWEAEKVRAMLTGHNPHTIINGRLTG
YGDYDTPEQNFPVVRPQFRWWELCMTINNNWGYQPSDTNWKTPYEVITIFADAISNGGNMLLDIGPKADGTIPPEQVHVL
KELGKWNSKHAGAIFHTAAGIPQGHFYGPTTLSKDSTTLYLFLPGKTSGQVMVKGLDNTIKEITVLGNGTKLTHKIVGKI
SWSPVPGLVYIPVPDHVQDEYMTVLELKLDKPVKLYRGKGGLNG
>A0A5C0ZLP5 6|Olivibacter sp. LS-1.|PF01120
MPIKYIVVKLLACFLFLSTSAQEKQTTNQQKMEWFKDAKLGIFIHWGIYSVNGISESWSFFNNYLNHEAYMRQLQGFTAS
NYKPEEWVDLISLSGAKYAVITSKHHDGVALWDSKVDKAITIEKHGAAKRDVLSPFLKALKRKEIKSGIYFSLPDWSQDD
YDVFTRLRKRYNLKDDPNRWQRYQNYMMGQLEELSDRFDPDLLWFDGDWEHSAGEWQAESILANLRRHNPNIIVNARLTG
HGDYDTPEQGVPVLKPSNPYWELCYTMNDSWGYQPYDRHYKSSNMIIRTLIDCISMGGNLLLDIGPQADGRIPTEQIAIL
KDLGRWTQKNEEAIYGTREGLPHGHFIGKSALSKDNKTIYLFLEKKDNKTIYINGLTSKVNTVCILGHQGNISFQEQGQQ
LAIDIPAAAEDKDATVVAVQLAETLKLSTPQLNKIAHENLQRPETSLGQQIHTIINNINAGNNLFDNSQLAADGYNYRLP
ENPSLQAWITKHAEALYHAKSGLPEGHYTGLSALSEDKQTLFLFIEGKPTGPIAIKGLRNTIQRARIVGEGTLLTPLIYN
KLYWSKVPGITYIPVPEDRLDPQMTVIALLLDGPLDLYRENVGAIENNL
>A0A5P8E9M8 6|Pseudoprevotella muciniphila.|PF01120
MRFPTLIATLVFSLGNTAISAQNVEESAEHKQRMEWFDNAKLGIFIHWGIYAVNGISESWSFYNNYIPYSEYMQQAKGFT
AKHYNPQEWVKLIKESGAQYTVITTKHHDGVALWDTQAGTLSTKKSTPAKRDLITPFVKAVRDSGLKLGLYYSLLDWSHP
DYPNWTKTTTRYKISDDTARWQRFCDFNFAQMKELNNQFKPDLYWFDGDWEQTALDWRAADIVSMLRKDNPNVIFNSRIQ
GYGDYATPEQGVPVVRPKEPHWELCMTMNDSWGWQPHDKNFKSPYMLLRTFVDCLSNGGNMLLDIGPREDGTIPQEEIDI
LKEFGRWITKHKEAIYETRAGIPNEHFQGYTTLNPSGDILYLYLPYRPNGVVEIKGLVNKVNRVWVVGNGTMLNYKVYNK
NYWSEVPGNLYIDVPDEVLDPQITVLAVLLDGPAKLYRGAGQVISVN
>A0A6B9ZK06 6|Chitinophaga agri.|PF01120
MKRLLLSVALTLPLLQIANAQQHTQPEAIREKMQWFSDAKLGIFIHWGIYSVKGVDESWSFHNRKIAYADYMQQLKGFTA
KNYHPEEWAALIRESGANYAVITTKHHDGVALWDSKLSKLDMANSTPAKRDVLTPLYTALRKQGIKAGAYFSLIDWSYAD
YPQFLKDSSRYDAKKDPARWQRFLNFYQGQLKEVMQQYNPDLWWFDGDWEHSADEWEAVKVRKMLTDHNPNTIINGRLQG
YGDYDTPEQNFPVTRPHYNWWELCMTINNNWGYHPDDTNFKTPYEVITIFADAVSNGGNMLLDIGPAEDGTIPAEEVNVL
KELGAWNKKHAPAIFSTVAGIPAGHFYGPTTLSKDSTTLYLFLAGNTTGPVMVKGLVNNIKKVSVVGNNQALTHKVVGKI
SWSAVPGIVYIDVPTAAQDKYMTVLALELDGKVKLYRGKGGFLTNE
>A0A6C0REM6 6|Draconibacterium halophilum.|PF01120
MRKILFLVVASIVSFTAYSQEISKEKQKRMQWFGDAKLGIFIHWGIYSVNGIDESWSFFNDYISYNDYMKQLAGFTAEKY
NPDRWAELIAESGAKYAVLTTKHHDGVALWNTKCNDLNVVDKTPAGKDLVAPFVKALRKNDLKVGLYYSLLDWSHPDYPN
KSRKIKRYENDSVRWANFVDFNFCQLKELSKQFKPDLYWFDGDWEQSAEKWKAKELSESLRKWNKNVILNSRIQGYGDYA
TPEQGLPVTQPDEPYWELCMTMNDSWGFQHNDHNYKTPNQIIRILVDCINKGGNLLLDIGPKADGSIPEEQIDILKELGR
WTNKHAEAIYGTKAGIPYEHYYGPTALNKTGDILYLFVPHSPNGSLVLKGIKNKINRMWVVGNGTKLNWDVKMKQYWSSV
PGIVYIDVPEKVLDQQVTVIAVLLDGKIDLYREQGQVIESN
>A0A6H2BM96 6|Chitinophaga oryzae.|PF01120
MKRLLVLGACAMQLCMTANAQQKTNPDDIKNKMQWFADAKLGIFIHWGIYSVKGIDESWSFHNKKISYPDYMQQLKGFTA
SNYNPQEWADLIKESGARYAVVTTKHHDGVALWDSKYSKLDVVNSTPAKRDVLTPLYTALRRDSIKCGAYFSLIDWSYPD
YPQFLKDSNRYDIKTQPARWQRFLKFYEGQMEEVMTKFNPDLWWFDGDWEHSAEEWEAAKMRKMLTTHNPNTIINGRLQG
YGDYDTPEQNFPVTRPHYHWWELCMTINNNWGWQPQDTNWKTPFEIITIFVDAVANGGNLLLDIGPKADGTIPAEQVNVL
KELGAWNKKNGEAVFNTIAGLPLGHFYGPTTLSKDSATLYLFLPGKTSGQTVIKGLSNKIEEISVVGNGTKLNHKVVGKI
SWSPVPGLVYIDVPESVQDKYVTVLKVKLDKPVKLYRGKGGFLTNE
>A0A6H2H2K8 6|Paenibacillus albicereus.|PF01120
MQKWFEEAKLGIFIHYGIYAVDGVAESWSFYNGRLSYEDYMKQLDGFTASRFDAERWAELIERSGAKYAVLTTKHHDGVA
LWDTKQSELSVVKKTPAGKDLVREYADAIRGRGIRCGLYYSLIDWSHPDYPSVFEGGRAPDDPSAANRFSSPADGVQRPQ
AWERFLAFNDAQLRELLTDYGPVDLLWFDGDWERSAEQWGLPEFKQRLLELRPELIVNSRLQGHGDYKTPEQGLPITRPE
GPWEFCTTINTSWGYVPTDCKYKSLGQIIRMFCDCIAMGGNMLLNIGPREDGTIDERQEAVLLGLGGWIRDHEEAVFGTG
EGVMTRYYPGGSTLSADRRTLYLFVRDTPKEGVCLKGLCNPIRRASVLHSGQELEWDIHGGVPWFDIPGTTWIGLKPEHT
HEQVTVIKLEFDEEIDLYGGSGAVVTHN
>A0A6I6GLP4 6|Phnomibacter ginsenosidimutans.|PF01120
MRTWIAAFTLLFSVTGYTQVTPDSAKLEWFRDAKLGIFIHWGIYSVNGVDESWSFHNKLIGYPEYMAQLKGFTANKYNPE
AWAALIKESGAQYSVITTKHHDGVALYDSKLSTLDVVNSTPAKRDVLTPFYQALRKQGIKAGAYFSLIDWSRNDYPGFLK
DSSRYKIKEQPARWQQFLQFCHGQINEVMTNFNPDLIWFDGDWEHSAEEWNAAKIRQDILNKNPKAIVNARLQGYGDYAT
PEQHIPVSRPSGDVWELCMTSNKNWGYHPDDSAYKTPYELIAIFADVISNGGNLLFDIGPKEDGWIPDEQVHLLKELGKW
NKKHAAAIFGTRAGLPYGHFYGPSTMSKDSTTLYLFMPYNAAGKAVIKGLNNEIASIKVVGANTALPHKVVGKISWSHVP
GIVYIDDIPAAAKDEYMTVLEVKLKSKLSLYRGKGGFQ
>A0A7D4QA71 6|Mucilaginibacter mali.|PF01120
MRNHIQLLIIASCLTFAGYAQQKTVPDSIKNKMQWFADAKLGIFIHWGIYAVNGIDESWSFYNKKISYPGYMDQLKGFTA
AKYDPQAWAGLIKESGARYAVLTTKHHDGVALWNTRQSKLNVVQSTPAKKDLLKPFYDALRKSDIKCGAYFSILDWSNTN
YPGFTKDSTRYKIAEQPERWKKYQLFYKAQLQEIMKNYNPDLLWFDGDWEHSAKEWDAAGTKSMLLSYNPKLIVNGRLTG
YGDYETPEQNFPVTRPVYSWWELCMTTNNNWGYHPDDTTWKTPFEVISIFADVISNGGNLLLDIGPKEDGTFPQEQVHLL
KELGKWNKKHAEAVFGTLGGIPQGHFYGPTTLSKDSTALYLFIPGKSSGPVVIKGLNSKINSVEVVGNGTKLQPKIVGKI
SWSPVPGLVYIPIPPNVQDEYITILKVQLEKPIKLYRGKGGLGGDLNQ
>A0A7G1PGZ3 6|Streptomyces aurantiacus.|PF01120
MPMRSWFSGAKLGIFIHYGVYAVDGVAESWSFYTGETTHEQYMKQLGGFTASHYDPAAWADLFARTGARYAVLTTRHHDG
VALWDTGHRNLDVVRDTPAGRDLVTGFVEALRARDLKVGLYYSHSDWNHPDYATERHPGPYVVPLNAYSQAEAGTEDPEA
WARYLAYRDGQVRELVEQFRPDLLWFDGEWERTEEQWRMDALAGLVLAGNPDTVLNGRMLGHGDYATPEQGTPLRAPDGP
WELCLTINDSWGHRPRDRAFKSVRQLVRYFTETIGMGGNLLLAAGPREDGTIPEEQIARMEGLGAWIARHADAVYDTVAG
LPAGHHYGPSTLSADRRTLYLVCFDAPRDAVSVRGLRNRVRRVTVLGTGTELGHHVTGGLHEVPGVTWIDAPAAADLDDR
ATILAVELEGELDLYTGTGRP
>A0A7G5E171 6|Sphingobacterium multivorum.|PF01120
MKFRKISLFVLLASACLNVSAQNNVSTQKMDWFEDAKLGIFIHWGIYSVDGISESWSFFNNYINHDNYIKQLNGFTAKDY
KPKEWAKLIKEAGAKYTVITTKHHDGISMWNTKADKAITTLQDAAAKQDVITPFVKAIQEEGLHTGLYYSLPDWSHPYYD
VFTRNRKRYELKAEPTRWDNYVKYYQKQLTELSEQYKPELLWFDGDWEHNAEEWKAKETLNLLRKYNPNIIINSRLNHHG
DYDTPEQGIPVTRPDAKFWELCYTMNDSWGYQPFDKKYKSPNMIIRTLVDCISMGGNLLLDIGPKADGTIPEEQLNILKQ
LGRWTHKHAAAIYGTRAGIPFVNYGGKSALSKDGKTLYLYVYEQKSELQLKGLVNNTSIKGVSVVGDASAKVSVKSENGT
VQVDLTKVNFDQDVTVIALNFAEALRWAVPQETEVTLKSVLDNKLTDRALGQIASTLHAGKNIFDNSGLTVDGLDTKLPS
SNATNPTVLKWIKDHAEALYETGKGLPEGHYEGLSALSKDRQTLYLFVEGKPTGPIALKGVKNGVARIRVVGDGSMINHE
VFNKLYWSSIPGIIYIQAPAERLDKNMTVIAVLLDAPIQLYREKVGAIENNL
>A0A7G5XL85 6|Lacibacter sp. S13-6-6.|PF01120
MKKLLIVLVLLASVKLKAQQKTDPAAIKEKMQWFADAKLGIFIHAGIYAVNGIDESWSFHNKKISYADYMKQLKGFTLKN
YDPAAWADLIQESGARYSVITTKHHDGVAMYDTKMNKLSSVQATPAKKDMIKPFFEELRKRNIKCGAYFSLLDWSHPDYP
GFLNDSSRYKIANDYDRWNRYRSFFQGQIKEINAMFKPDLWWFDGDWERSAEEWESQKVRSMILAGNANAIINGRLQGYG
DYDTPEQNFPVVRPKFNWWELCMTTNDNWGFHHDNNWKTPYEVISIFVDAVSNGGNLLLDMGPMEDGTIPAEQVNVLKEL
GAWNKRNGEAIFNTIGGIPMGHFYGPTTLSKDSSTLYLFLHGSSGGNIMIKGLDNKIQDITVLGSNTKLTHKIVGKISWS
HVPGLVYVNVPQNALDKYITVVKVKLDKPVKLYRGQGGFN
>A0A7G6YTY7 6|Hymenobacter sp. NBH84.|PF01120
MTNKRSRLALLALALVATAPAQAQSKIDPDSIRSKMQWFSDAKLGIFIHWGIYAVDGIDESWSFHNRKISYPDYMKQMKG
FTASKYDPQAWAALIKESGARYAVITTKHHDGVALWNTKQKHFSVVKNTPAKRDLLTPFYQALDKQGIKRGAYYSLIDWS
YPDYPGFLKDSSRYKISDQPKRWQKFLAFNQAQIDEVNRLFKPDLWWFDGDWEHSAAEWNSAGIRRNILSLKPDAILNGR
LAGYGDYDTPEQNFPVTRPQYNWWELCMTINNNWGYQPQDKAWKTPYEVITIFADAVSNGGNMLLDIGPKEDGTIPPEEV
QVLKELGQWNKKHDEAIFGTVAGLPQGHFYGPTTLAKDSATVYLFLPGKVQGQIVVKGLKNDIKRIRVVGTPQTLPHKIV
GKISWSPVPGLVYISVPEQTQDKYMTVLALELNKPLELYQGQGGLK
>A0A7G8Q398 6|Dyella telluris.|PF01120
MRRSIATRILSVALAGLSFGGMAQTVATKPEPSAAEVQRMQWFKDAKLGIFIHWGIYAVDGIDESWSFFNGKISYPDYMK
QEHGFTAAHYDPQAWADLIKRSGARYAVLTTRHHDGVALWDSKQGINVVKDTPAGRDLVGPFVQALRKDDLKVGLYYSLA
DWSSPDYDVFTRKEKRYSKDPVRWQRFLGYYQGQLRELSERYRPDLWWFDGDWEHSAAEWQADKTRDMLRSYNPGVVINS
RLPGNGDYATPEQGPPITPPAARYWELCLTTNDSWGYQQRDKNFKTPTQVIGLFVDTIGMGGNLLLDIGARADGTIPQEQ
VDILTALGQWIQRYPEAIYGSSAGVPKDYYAGSSTVSADQRTLYLFVNGKPNGPVLLKGLMNKVVDARLLGSTGSLKTQL
IGNSVNIPGLLYIDLAGQALDPQMSVIALKLDGPLKLFKKPYDKTTES
>A0A7G8VA40 6|Pedobacter sp. PAMC26386.|PF01120
MKRYLLKISCVFVLTAILANTASAQSKINPDSIKTKMQWFADAKLGIFVHWGIYAVNGIDESWSFYNKKISHTDYMKQLK
GFTASKYNPEEWAALIKESGAKYAVMTTKHHDGVALWNTKQKHYSVVKNTPAKRDLLTPFYAALDKQGIKRGAYYSLIDW
SSPEYPGFTKDSTRYKITDDPARWQRFLTFNQAQIDEVNKTFKPDLWWFDGDWEHSAEEWKAPLIRKNILSSKPDAILNG
RLQGYGDYDTPEQNFPVTRPKFNWWELCMTINNNWGYQPQDTAWKTPYEVISIFADAISNGGNMLLDIGPKEDGTIPEQE
VNILKELGKWNKKHGEAIFNTLGGLPQGHFYGPTTLSKDSTILYLFLPGKVSGNIVVKGLKNNIKKIRVVGTAKTIQPKI
VGKISWSPIPGLVFINVPEDTQDEYMSVLALELDKPVSLYQGQGGLK
>A0A7G9QBR9 6|Pedobacter roseus.|PF01120
MRYFKVFFILFPLFIGKLSAQQTAASGQKMQWFADAKLGIFIHWGIYSVNGISESWSFFNNYINHDAYMKQLNGFTAAKY
KPEEWVNLIRESGAKYAVITTKHHDGVALWDSKMPNATTTVNSSAAKKDLITPFVTELKKSGLKTGLYFSLPDWSYPDYD
GFTRDRKRYDYKQDPVRFKKFQNYFQGQLNELSTRYNPDLVWFDGDWEHSGEEWQAKNILSNLRKVNQNIIVNSRLNGHG
DYDTPEQGVPVVKPSSPEWELCYTMNDSWGYQPYDNHYKSSNMIIRTLVDCISMGGNLLLDIGPKADGTIAPEQVQILKD
LGRWTKKHSEAIYGTQTGISKKHFNAKTALSKDKKTLFLYLDYKTDEGIVLTGIKSKVKNMQLVGGGQVKFTNISASDYI
FNIPSTNFDQDVTVVKVSFDEPIDLVETENEAISLKDLFTANDKQISVSYKLKKLAATLDKGTNIFNDTNLAADGMGFNV
NIKPLDQTVNNWVIKNAEALCKTTGGIPAGHFQGNTALSADKQTLYLFVEGTPTGPIAIKGLKNNISRIRIVGEGTMLPH
EIYNKLYWSKIPGIVYIPVPEDKLDPELTVIAVLLDGPIDLYREKVGAIESNL
>A0A7H0HN05 6|Streptomyces genisteinicus.|PF01120
MPMQPWFPDAKLGIFVHWGVYAVDGVPESWAFYTGRTTHEQYMRQLDGFTAARWDPREWAALFARAGARYAVLTARHHDG
VALWDTSFGDLDVVRRTPAGRDLVGPYAQALRERGLRVGLYYSHSDWNHPDYASVLHPSPGRDHGDVLTSPWVAPPGGAE
DPAAWARYLAYRDGQVGELADRYRPDLLWFDGEWERSAEQWGADALAERVLATAPHTVFNARLPGHGDYATPEQGTPVTA
PGGPWELCMTVNDSWGFQPDDTRHKPVGRLVRHFTETIGAGGNLLLGVGPREDGTFTAAQTERLEGLGAWIGAHAGAVHG
TVAGLPPGHHYGPSTLSADRRTLHLVCFDPPRGHVAVRGLRNRVRRVSVLGTGAALRHEVSGGLHDVPGTTWIEAPREED
VDAHATVLALELDGELDLYRGSGRT
>A0A7H1B0H8 6|Streptomyces xanthii.|PF01120
MTSQRWFTEAKLGIFIHWGIYSVDGVAESWSFFDGRVPYDRYMTQLDRFTADRFDPDAWADLFVRAGARYAVLTAKHHDG
VALWDTGANDLSVVKRTPAGRDLVAEYVAALRRRDVKVGLYYSHLDWSHPDYATVRKPDQDPAERGNPYSVPAPGEEDPA
RWGNFLDFHRTQVRELLERFRPDLLWFDGEWERTPEQWGMEALAAEIRTRSPHTVVNGRLTGHGDYATPEQGVPIEPPIG
PWELCLTINDSWGHQPQDTHHKSPRQLVRIFTETIGGGGNLLLDVGPQADGTILPEQAARLEALGEWIGRHSPAVYGTDR
GMPHGHFYGPSTLSADRRTLYLFVFDRPSEFVVLRGVRNAVTSVRVLGADTEVRHERVGGLDEVPGWEYIHLTDDHLDPL
CTVLALELDGELDLYRTHTRDQAASDATP
>A0A7H8JLG9 6|Streptomyces sp. NA04227.|PF01120
MVMQPWFPDAKLGIFVHYGIYAVDGVPESWSFYLGQVSHTQYMKQLDGFTAANYDPAAWADLFARAGAGYAVLTARHHDG
VALWDTAQSDLNVVRRTPAGRDLIAPYVDALRARGLKVGLYYSHSDWSHPDYASVRHPDPPRIDTDVTSINTNAFSAPPD
GAEDPEAWNRFLAYRNAQVGELVDRFAPDLLWFDGEWERTEEQWRMGDLAAQIHAGNPHTILNARMLSHGDYATPEQGVP
LHAPDGPWELCLTVNDSWGFQHNDHHHKSVRQLVRYFTETIGMGGNLLLDVGPREDGTLTQEQTARLEGLGAWIRRHKEA
VYGTVAGLPAGHHYGPSTLSADRRTLYLICFDPPQETVAVRGLRTPVKRVSVLGTGTTLTHRVIGGLHEVPGVLWIDAPP
TPDIDTHATVLALELDGELDLYRGTGRD
>A0A7H8PRH1 6|Aquimarina sp. TRL1.|PF01120
MKTQYSITCYLWLLLLPVLHAQEQATSTDSRMEWFSNAKLGIFIHWGYYGVNGISESWSMYHKKISYDAYMDQAKGFTAS
QYDPDKWAAFFKKVGARYSVLTTKHHDGVALWGTNLSELNVVKKTPAKKDLVAPYVQALRKEGLKVGLYYSLCDWSHPDY
EVVFPRPDTKKDYPQQGLENLTKWERFVRFYKGQLKELNDQFHPDLYWFDGDWEKSSEEWRAKGLKDSLLAWNPATIVNS
RLKTYGDYSTPEQGIPVVRPEGPWEFCMTMNDNWGYYPSDTNYKPVAQIIRTFVEVIASGGNLLLNIGMKPDGTIPREQE
ERLTELGAWIQKHREAVYTTTAGLPYGHFNGPTLISKDKTKLYLCVFDAPRHYISLKGIQNKIQNIRVIGSNSSIAFVRN
GGASWNNIPGIVRIDSPPEKLLDPYVTILEVTLDTPLKLYRGHGNAVELND
>A0A7S9L2A8 6|Pedobacter endophyticus.|PF01120
MRILKLLIAISFLSTTHLLAQQNNNSNKKMEWFGDAKLGIFVHWGIYSVNGISESWSFFNNYINHDAYLKQLDGFTAEKY
NPKEWVDLIKQSGAKYAVFTTKHHDGISLWDTKAPNAITTLKNSAAKKDVLTPFVKALQQAGLKTGIYYSLPDWSYPDYN
VFTSKRNRYDIKTEPNRWQTFLNYQQQQLTELSTEFKPDLFWFDGNWEHSPTEWQADKIHSLLRKYNPNIIINARLDNKG
DYDTPEQGIPVLKPAAPYWELCYTMNDSWGYQPYDTKYKSSNMVIRTLVDCMSMGGNLLLDIGPKPNGTIAPEQVKILKD
LGAWTKKHAEAIYGTQAGIPTDHFNGKTTLSKDKKTLFLYFNYKDRNGIILSGVKSPMKKVSIVGYKGDIEFTLVGSDNW
IINIPENAFDNDVAVAKVTFDEPVQLSTPTLEAINTDKNTNLKIKVLANNIAKGKNPFINTNLAFDGQGYKPTGNTEYDN
WVMKNAEALYKTGKGISNGHYEGKSALSEDKKTLFLFVEGTPNGPIALKGLKNGIARIRVVGEGTILLSEVYNKLYWSKV
PGITYIPLPPDKVDKNLTVIAVLLDGPIDLFEEKVTALESNM
>A0A7U3UZS6 6|Streptomyces sp. SN-593.|PF01120
MPMQPWFSDAKLGIFVHYGIYAVDGVPESWAFYDGRVSREQYMGQLAGFTASRYEPDAWARLFARAGARYAVLTARHHDG
VALWDSGQPGLSAARDTPAGRDLVGGYADALRAHGLRVGLYYSHSDWSHPDYATVRHPSPPAGIPVNDNRFSAPGPGAED
PAAWRRYLAYRDAQVVELATRYRPDLLWFDGEWERSAEQWGIDALAEQVLAVTPQVVLNARMLHRGDYATPEQGVPMRAP
DGPWELCLTVNDSWGFQPRDHRHKSVGQLVRHLAETVGAGGNLLLDVGPREDGTITPEQTARLEGLGAWTARHAEAVYGT
VAGMPPGHHYGPSTLSADRRTLYLTCFDPPRETVSVRGLRSAVRRVTVVGTGAELAHHVTGGLHDVPGVLWIDAPAPADV
DPHATVLALELQGELELYRGAGRE
>A0A7Z2AJP5 6|Sphingobacterium psychroaquaticum.|PF01120
MKKVSLAMLLLTVGGSGFAQDKVQAPKKEEPKMEWFDDAKLGIFIHWGIYAVEGISESWAFFNNYISHDNYMKQLEGFTA
SRYKPLEWVNLIKESGAKYAVITSKHHDGVSLWDSKADQATTTVKHSAARKDVLTPFVGALKGAGLKTGIYFSLPDWSHP
YYDVNTRTRKRYLLKDEPQRWNNFVNYYQKQLTEISENYNPDLIWFDGDWEHSSAEWQAPQTLALLRKYNPNIIINSRLN
HHGDYDTPEQGVPVVKPESRYWELCYTMNDSWGYQPFDTHYKTPNMIVRTLADCIAMGGNLLLDIGPKADGTIPEEQVAI
LKELKRWTGKHGEAIYGTRTGLDQRFGRHKTAFSKSGKTLYVYLDAKSSDISFLGLQSKPKEIRVVGQPKSSRPLAFTYN
GYDLTVDLLTAAFDEAVTVVAIDFAEKPVFDLNRTVGKPSLPGILSQSDARQAIQDVVRWSDFGANLLEGAITEDGQLLR
KDLVFNSPEVKDWVMKHAEILHDASAGIPGGHYTGYSALSKDKQTLYLFVDGVPTGPIALKGVKNTIARIRIVGEGSMLS
HQIFNKLYWSAIPGIIYIDVPKERLDKKMTVIAVLLDKPIELYREKVGAIESNL
>A0A8G0MF37 6|Prevotella sp. Rep29.|PF01120
MRKALLFILLLLSVTTHAQEIAMRDSVNYRQRMEWFGKAKLGIFIHWGIYAVRGVSESWSFYNERLPYDEYMAQQKGFTA
SKWDPQEWVRLIKESGAQYTVITSKHHDGVALWDTKAGKLSTRKNTPARRDLLTPFAEEVRRQGLRLGLYFSLLDWSHAD
YPNWTKNTVRYKIDEQPKRWEKFVNFNFAQLAELSRQFNPDLWWFDGDWEQTAEAWHAPEIIALLRQYNANCIVNSRIQG
YGDYLTPERGIPTERPHIPYWELCQTMNDSWGYYPTDTNYKSSYQLLRLFVDCLSMGGNLLLDIGPREDGTIPEEQIAIL
KAFSRWTKKHAEAIYDTRAGIPTNYFQGYTTLNQRGDVLYLYLPYRPHGMVEIKGLVSKVKRARVVGSGAALDYKMWNQP
SWSNIPGNFYITVPDSVLDPDITVIALELDGPIKLYSGEGKVIEAN
>A0A8G0XNB4 6|Streptomyces sp. MG28.|PF01120
MTMQTWFPAAKLGIFIHYGIYAVDGVPESWSFYWGEVTHERYMKQLDGFTASAYDPAAWAELFARVGAKYAVLTARHHDG
VALWDTAQGDLGVVHRTPAGRDLITGYVDALRERGLKVGLYYSHSDWNHPDYASVRHPEIDLWTNDHPGGNDANPYSHAA
PGEEDPAAWERYLAYRDGQVGELVERFRPDLLWFDGEWERTEQQWRMRELAELILRENPDTVLNARMLSYGDYATPEQGV
PLEAPEGPWELCLTINDSWGFQHADHNHKSVRQLVRYFAETIGMGGNLLLDVGPRADGTIPAEQIERLEGLGAWIRRHSD
AVYGTAAGLPAGHHYGPSTLSADRRTLYLTCFDVPRESVAVRGLRNPVTRVTVLGTGTELGHRVIGGLDAVPGVTWIDAP
AEADLDPYATVLAVELEGELDLYRGSGRD
>A0A8J8SCH7 6|Vallitalea guaymasensis.|PF01120
MEKWFEEARLGIFIHYGIYAVDGVAESWSFYHNRVPYDKYMKQLDGFTASKFDADHWADIIAKSGAKYAVLTTKHHDGVA
LFDSQYSDLNVVKSTPAKRDIIKEYAEAIKKRGIRCGMYYSLIDWSHPDYASVFEDGKVPEDLSEVNGYSYPADGKQDFE
AWERFLEFNNNQLKEVLSNYGKVDLLWFDGDWERSAKMWRLPDFKDYLKSFNDKLIINSRLQGYGDYKTPEQGLPITRPE
GPWEFCTTINSSWGYVPDDNHYKSLNQLIRMFCDCITMGGNMLLDIGPKEDGSIVPEEEELLIGIGDWIRDNEEAIYGTK
EGIMTRYYLGGSTMSHDEETLYLFVYDNPKENVCLKGLCNKVKKATVLHSGKELNYEIHGGVPWFNIPGTIWFDLTPEDC
HENVTVLKIEVEGKIEMYGGSGAVVTHN
>A0A8S0G9L9 6|Abditibacteriota bacterium.|PF01120
MLQPWFGEAKFGIFLHWGIYSTGRTSESWAFFNGEISHEDYMAQAREFTASHYDPDAWARLFAQAGAKYAVLTAKHHDGF
ALWPTKVSSLNSVEGAPAGRDLIGPYCDALRKHGLKVGIYFSHLDWSHPDYASILPKGWQPHDHGNMHSNPFGYPQNGES
PERWEQFLAFHRAQLKELCTLYRPDLLWFDGDWERDADQWHFAELRDQLQQWAPGVVVNSRLGGYGDYGTPEQAVPIQAP
PGVWELCLTSNDHWGYFEGDTNFKTPRECMRILAECAGMGGNFLLDIGPKADGTLQSEQTDLLQKIGRWTHKHAEALYGT
TRGLPHGHFYGPSTLSADQRTLYLFLFEIPRDAISVKGIRNPIKRVSALGSNQELNHHISGGAPWAHLPGVTWIEVPHSV
LDDDITVLKIELDAPLDLYSGAGDDHVI
>B1ZMQ0 6|Opitutus terrae (strain DSM 11246 / JCM 15787 / PB90-1)|PF01120
MAVTPRSLLTSLSWLRLTGALVAATILGIVVRAAEPSTPMITDRPDMTWFTDARLGIFIHWGIYSEGKGSESWAFHDGQM
PYDEYMAQAKTFTAAKYDPAHWAELFKAAGARYTVLTSKHHDGFALWDTKQSALNAKDGAPAGRDLIGPYCEAMRAQGLK
VGLYFSHLDWSHPDYASVFNAAGANDPAGRKNRFSYPQGPENPAAWERFLAFHRAQLREITERFHPDLLWFDGDWERSAE
QWRMKELRAQLKSWLPDVILNSRMQGYGDYATPEQALPVRPPTGPWELCMTINDSWGYQAKDRNFKTVRQIVRLLTECAS
QGGNLLLDVGPRSDGTITPEQEQILRALGRWTSKHAGALYGTTAGIPKDYYYGPSLLNKARDVLYLVCYDRPVDGLYVKG
IRNPVKRASVEGGGELTHRRFMKAEWAHQPGIVIVDLPEEAADPDATIVRLELDGPIELLEPGT
>C6CWU8 6|Paenibacillus sp. (strain JDR-2)|PF01120
MQRWFEDAKLGIFIHYGIYAVDGVAESWSFYNGNMTYEQYMKQLGGFTASSFDAEGWADLIEKSGAKYAVLTTKHHDGVA
LWDTRLSDLNVVKKTPAGRDLVKPFADAIAKRDIRLGLYYSLIDWSHPDYPSVYQGGRIPEDLSQVNRFSSPADGAQDED
RWQRFLRFNDGQLRELLTNYGRVDLLWFDGDWERSADQWNLPAFRQYLRSLNPDVIVNSRLQGHGDYKTPEQGLPITRPE
GPWEFCTTINGSWGYVPTDNRYKSLGMIIRMFCDCISMGGNMLLDIGPREDGTIDKRQEDILLGLGEWIRQHAEAVYGTR
EGIMTRYYSGGSTLTPDKKTLYLFVYDDPKEHICLKGLCNPIKRITVLHSGKELAFEIHGGVPWFDIPGTTWVGLTAEDT
HEHVTVLKLEFGDEVNFYGGAGAVVTHN
>C7Q2H7 6|Catenulispora acidiphila (strain DSM 44928 / JCM 14897 / NBRC 102108 / NRRLB-24433 / ID139908)|PF01120
MQPWFADAKLGIFVHWGIYAVNGIPESWSFYNGEITYENYMKQLEGFTASAYDAGEWARLFKAAGARYAVLTSKHHDGVA
LWETAENDLNVVQRTPAGRDLLAPYAEAMREAGLKVGLYFSHLDWSHPDYPFHSREEFEGGTVAEDPEAWARFLAFHRAQ
LKEIVEGYAPDLLWFDGDWERPEEQWRMAELREQLTGMKADMVFNSRLLGHGDYATPEQGAPITPPEGPWELCYTVNNSW
GFQRNDQDHKPLSLLVRTFVETISGGGNLLLDVGPRADGSIPSEQTARLEALGRWIRRNEPAIYGTVRGIPAGHVYAPTT
LSADRRTLYVFCHDPPRDPVTIKGLTSRVKRVTALATGEELTHRRYGGFDTIPAVLAIDPPSAADPVVTVLALELEGEVE
LYRGEGRS
>D2PXL6 6|Kribbella flavida (strain DSM 17836 / JCM 10339 / NBRC 14399)|PF01120
MAIQPWFEQAKLGIFLHYGIYAVNGIAESWSFFNGEISHEDYLEQLDGFTAAKFDADAWAELFAAAGARYAVLTSKHHDG
VALYDTAANDLSTVKATPARRDIVREYVDALRRRDLRVGLYFSHLDWSHPDYATVRPAGMPAGERGNPYAVPAAGEEDPE
RWERFLAFHRAQLTEIVDRFAPDLLWFDGDWERDPEQWRMEEVRALIEAKLPEAVINGRMRGGFGDYATPEQGVPIVPPA
GPWELCVTINDSWGFQHDDHHYKSVRQLIRLFAETIGGGGNLLLDVGPREDGSIPAEQVERLRALGDWIRRHDRAVHGTT
RGLPAGAFYGASTISADRRRVYLFGFDRPNEYFVVRGLRNKVLKATIVGSGVELRVDRQGGGIEGAAGWTYLYVDSDTAL
DHHCTVVELELDNELDLSEHHTRD
>E1WLS5 6|Bacteroides fragilis (strain 638R)|PF01120
MKNNRLIITLIALFLLGFGLKAQTASTEETAAQKEKRMEWFAQAKLGIFIHWGIYAVNGVSESWSFFNNYLPYEEYMAQE
KGFTASAYNPQEWVKLIKESGARYTVITTKHHDGVALWDTKAGDLSTVKSTPAGRDLIAPFVKEVRKQGLKLGFYYSLLD
WSHPDYPNKTRTEVRYKNDPDRWAKFVKFNFGQLSELNKTWKPDLYWFDGDWEQTAEAWDSKGIINLLRSTNPNVIVNSR
IQGYGDYATPEQGVPVVRPADKYWELCMTMNDSWGYQHADTNYKTPFMLLRTFVDCLSMGGNLLLDIGPKEDGTIPAEQI
AVLKEFGRWTKKHKEAIYETRAGIPCEHFQGYTTLNKAGDILYLYLPYKPNGPIEVKGLVNKVNRVWVVGNGAMLPYKVY
NKNYWSEVPGNLYIDIPERVQDEQITVIAVLLDGPIKLYRGVGQVIESN
>E6SW06 6|Bacteroides helcogenes (strain ATCC 35417 / DSM 20613 / JCM 6297 / CCUG15421 / P 36-108)|PF01120
MNRTRKWMAAILLLCLGGKMAAQSPLTGETPEAYNQRMEWFGKAKLGIFIHWGIYAVKGVSESWSFYNDYLPYDEYMKQQ
KGFNAGKYNPKEWVELIKESGAKYTVITTKHHDGFALWNTKAGNLSAVKSSPAKRDLLTPFVDEVHRQGLRLGLYYSLLD
WSREDYPNKTKTTKRYDIRQDPARWQSFCKFNLSQMKELNTAYKPDLYWFDGDWEQSAEDWKSKEIVELLRSTNPEVIIN
SRIQGYGDYATPEQGVPVVRPKDKYWELCYTMNDSWGYQHTDTNYKTPQMLLRSFVDCLSMGGNMLLDIGPKADGTIPAP
QVEILKEFGRWTSKHKEAIYETRAGIPAEHFHGGYTTLNTTGDILYLYIPNRPNGPLELKGICNKVNRVWVVGDGAMLNY
KVYNKLYWSSVPGIVYIDLPEQNQDEQITVVAVLLDGPIKLYRGEGQVISVN
>G8TRD2 6|Niastella koreensis (strain DSM 17620 / KACC 11465 / NBRC 106392 /GR20-10)|PF01120
MKKVVFAIGLLFICFFNNLEAQTKIPADSIRSKMQWFADAKLGIFIHWGIYAVKGIGESWSFHNKEISHPDYMKQLNGFT
AAKYDPSAWAALIKESGARYAVITTKHHDGVALWPTKQHHYNIPQNSPAKRDVLTPFFTALDKEGIKKGAYFSLIDWSYP
DYPGFLKDSSRYKIANEPARWQRFLNFYQGQINELNMQYHPDLWWFDGDWEHSSDEWQAPKVRQQILQQTPTAIINGRLT
GYGDYDTPEQNFPVTRPTYNWWELCMTINNSWGNQPRDTAWKTPYEIISIFADVISNGGNLLLDIGPTAEGIIPEKQVQV
LKELGKWNKKHQEAVFGTLGGLPQGHFYGPTTLSKDSNTIYLFAPANAKGQLVIKGLSSKIKRVRLVGSNEQLKYKEVGK
ISWSPVPGLIYIPLPPTANDAYMDIIAVELEGPVKLYRGHGGLQ
>H8KVU4 6|Solitalea canadensis (strain ATCC 29591 / DSM 3403 / NBRC 15130 / NCIMB12057 / USAM 9D)|PF01120
MKKLYLFLLCLCFAGIQGKAQQKTNPDSIKQKMQWFADAKLGIFIHWGIYAVNGIDESWSFHNKKISYADYMKQMDGFTA
RNYDPQQWADLINESGAKYAVITTKHHDGVALWPTKQKHFNVVKNTPAKRDLLKPFYEALDKHGIKKGAYFSLIDWSYPD
YPGFLKDSSRYKVADNPQRWQRFQRFYQAQINEVNTAYKPDLWWFDGDWEHSAAEWQCVKVRTDILSLKPQAILNGRLQG
YGDYDTPEQNFPVSRPKFHWWELCMTTNNNWGYHPDDTNYKTPFEVISIFTDAISNGGNLLLDIGPDKDGNIPTEQVHIL
KELGKWTKKHQEAIYGTLAGLPQGHFYGASTLSKDSTTVYLFLPGQTTGNIMVKGLDNKIKDIQVVGTQEHLSPKIVGKV
SWSPIPGIVFINVPDAQKDQYMTVLKLSLNEPLKLYRGQGGLN
>Q82MA8 6|Streptomyces avermitilis (strain ATCC 31267 / DSM 46492 / JCM 5070 / NBRC14893 / NCIMB 12804 / NRRL 8165 / MA-4680)|PF01120
MSMQPWFTDAKLGIFVHWGVYAVDGVQESWSFYDDIVPHDQYMSQFDRFTAARYDPRDWAALFARAGARYAVLTSRHHDG
VALWDTAHGNLNVGRDLISGYADALRERGLKVGLYYSHSDWNHPDYASTRKPGRPPELADNRYSEVAAEYEDLAAWERFI
AYRDGQIRELTSRYKPDLMWFDGEWDRSEEQWRIPELAALIRSEVPDVVFNARMLSEGDYATPEQGAPVVPPQGPWELCL
TINDSWGFQHHDHNHKSVTQLIRYFTETIGGGGNLLLDVGPKEDGTIPAEQVERLEGLGDWIAKHAEAVYGTVRGLPAGH
HYGPSTLSADRRTLYLTLFDAPRAEIGVRGMAGTVRRVTVLGSGTELAHRVIGGLHEAPGVLWIEPPAAADLDPHATVLA
VELDGELELYRGPGRF
>Q9S2D4 6|Streptomyces coelicolor (strain ATCC BAA-471 / A3(2)|PF01120
MTMQPWFNEAKLGIFVHYGIYSVDGVPESWALFDQVVPHEQYMRQLDGFTAAAFDPSAWAGLFARAGAGYAVLTARHHDG
VALWETRLSDLSVVGRTPAGRDLVAEYVSAMRDRGLRAGLYYSHSDWNHPDYASVRHPRPPHPELVDSPYVSPAPGAEDP
RAWERYLDYRDGQVRELLTRFGPDLLWFDGEWERSAEQWRMSELARLIRDLAPDTVCNSRLLGHGDYATPEQGLPMSAPE
TDWELCLTVNDSWGYRPQDVNHKSVGQLVRYFAQTIGMGGNLLLNVGPRADGTITPEQAQRLEGLGDWIRRHSAAVHGTV
GGLPPGHHYGPSTLSPDRRTLYLVCFDPPSETVCVRGLRNAVCRISVLGTGRELAHRRTGGLHDVPGDLWIEAPAPADLA
PHGTVLALELDGELELYTGRGRE
>W0EZW0 6|Niabella soli DSM 19437.|PF01120
MIKKVVLMACTWISVQVSFGQKNVPPAEIRQKMGWFADAKLGIFIHAGIYAVNGIDESWSFHNKKISYADYMKQLKGFTL
KNYNPAFWADLIQESGARYSVITTKHHDGVAMYDTHLNDRSIVKKTPAGRDMIQPFFDELRKRNIKCGAYYSLIDWSDDN
YPGFLKDSNRYVVANDYDRWNRFRSFFQGQIKEINKKFKPDLWWFDGDWEHSAEEWEAQKVRTIILSGNPNAIINGRLQG
WGDYETPEQNFPVTRPNYNWWELCMTSNDNWGFHHDNNWKTPYEIITIFVDAVANGGNLLLDMGPKADGTIPEEQIHILK
ELGAWNKRNGEAIFNTVGGLPQGHFYGPSTLSKDSSTLFLFLHGKQNGPVMIKGLKNKIEQVTVVGKGTRLQPKIVGKIS
WSPIPGLVYINVPEAACDKYVTVLKVKLDKPVSLYKGQGGLQ
>Fuc5372_UUB87429.1
MKKNRLSLAFLSLLIAASPLRAQDTLQNETVEQKDKRMEWFSQAKLGIFIHWGIYSVRGV
SESWSFFNNYLPYDEYMEQEKGFTASKYDPKAWVDLIKESGAKYTVITTKHHDGVALWDT
KVGDISVVKSTPAKRDLIAPFVKEVRKQGLKLGFYYSLLDWSHPDYPNKTRTEVRYKNDP
ERWARFNKFNFGQLAELNKTWKPDLYWFDGDWEQSAEAWNSKDIVDLLRSDNKNVIINSR
IQGYGDYATPEQGVPVVRPEDKYWELCMTMNDSWGYQHTDSNYKSPYILLRTFVDCLSMG
GNLLLDIGPKEDGSIPEEQIAVLKEFGRWTKKHKEAIYETRAGIPTEHFQGYTTLNKAGD
ILYLYLPYKPNGPVEVKGLMNKVNRIWVVGNGAMLNYKVYNKNYWNSVPGNLYIDVPQQV
QDEQITVLAVLLDGPIKLYRGVGQVQDNN

>BF0810_CAH06554.1
MKNNRLIITLIALFLLGFGLKAQTASTEETAAQKEKRMEWFAQAKLGIFIHWGIYAVNGV
SESWSFFNNYLPYEEYMAQEKGFTASAYNPQEWVKLIKESGARYTVITTKHHDGVALWDT
KAGDLSTVKSTPAGRDLIAPFVKEVRKQGLKLGFYYSLLDWSHPDYPNKTRTEVRYKNDP
DRWAKFVKFNFGQLSELNKTWKPDLYWFDGDWEQTAEAWDSKGIINLLRSTNPNVIVNSR
IQGYGDYATPEQGVPVVRPADKYWELCMTMNDSWGYQHADTNYKTPFMLLRTFVDCLSMG
GNLLLDIGPKEDGTIPAEQIAVLKEFGRWTKKHKEAIYETRAGIPCEHFQGYTTLNKAGD
ILYLYLPYKPNGPIEVKGLVNKVNRVWVVGNGAMLPYKVYNKNYWSEVPGNLYIDIPERV
QDEQITVIAVLLDGPIKLYRGVGQVIESN

>ANA79947.1 alpha-L-fucosidase [Paenibacillus glucanolyticus]
MQKWFQDAKLGIFIHYGIYAVDGVSESWSFYNGRISYEEYMKQLDGFTASRFNAEKWADLIEKSGARYAV
LTTKHHDGVALWDTQYSDLHVVKRTPANRDIVREYAEAIREKGIHLGMYFSLIDWSHPDYPSVFEGGRVP
EDLSGVNPHSSPVDGVQDQEKWQKFLEFNNNQLREILTNYGKVDLLWFDGDWERSAEQWNLPKFKHYLQS
FNPDIIINSRLQGYGDYKTPEQGIPITRPEGPWEFCTTINTSWGYVPTDHKYKSLHQIIRMFCDCISMGG
NMLLDIGPREDGTIDKRQEDILLGLGAWIRTHEEAVFGTGEGIMSRYYLGGSTVSEDRKTLYLFVYDNPK
ESVCIKGLCNKIRKITVLHSGKELAHEIHGGVPWFNIPGTTWIRMTPEDTHEQVTVLKLELEEELEMYGG
SGAVVTHN

>AOU75328.1 glycosyl hydrolase [Streptomyces albus]
MQDWFTDAKLGVFLHWGVYAVDGVPESWAFFDGVVPRERYLAQLDGFTASAWDPDAWADLFRRAGARYTV
LTARHHDGIALWDSAAGGLDVVRHSPAGRDLLAPYARAMREHGLKVGLYYSLSDWNHPDYASVRHPRPPH
PELVDSPYVTPPEGREDPEAWARYLAYRDRQVEELLDGYAPDLLWFDGEWERSEEQWAMAALAARIRARS
PRTVCNARLLGHGDYATPEQGLPMRAPKPPWELCLTLNDSWGHRPSDRNHKTPGMLVRCFAETVGMGGNL
LLGVGPREDGSIPEEAVAPLEGLGAWVRRHAEAVYGTTGGLPPGHHYGPSTLSADRRTLHLVCFDPPAET
VSVRGLRTPVRRVSVLGTGTPLGHRVTGGLHEVPGVLWIDAPAPKDLAAHGTVLAVELDGELEVYEGQGR
D

>AOW10297.1 alpha-L-fucosidase [Flavobacterium gilvum]
MIKRLILAVLLAGTSIVGNAQNKISAKDIADKMKWFEDAKLGIFIHAGIYSVADVSESWSFHNGNISVED
YMKQQKGYTLSKYDPAAWAEMIKDCGARYCVITTKHHDGVAMYDTKLGKLSSVKTCAAKKDMIKPLFAEL
RKRDVKCGAYFSLIDWTHDDYPGFLKEKARYDIKKEPARWERFQKFFQGQIKEISDWYNPDLWWFDGDWE
HSAEEWQAEKTRKMMLDRNPNTIINGRLQGYGDYDTPEQNFPVVRPAFKWWELCMTMNENWGYRVSDNNW
KTPYEIITIFVDAVSNGGNLLLDIGPKPDGTYPDTVVSTLKELGDWNKRNGEGIFGTIPGIPQGHFYGPT
TLSKDSKTLYLFVHGKTSGQVMLKGLDNKIKDITVLGSNVKLTHKVVGKISWSAVPGLVYIDLPETAVDK
YVTCIKVTLDAPIKLYRGQGGFLTN

>AQX05942.1 alpha-L-fucosidase [Elizabethkingia meningoseptica]
MKNKITSLLLLSLGFSIPISAQEKKADESAKMQWFQDAKLGVFIHWGIYSVNGISESWAFFNNYINHDNY
MKQLNGFNASRYNPDEWTKLIKESGAQYSVITTRHHDGISLWDSKADKAITTFKDAAAKENLIAPFVSGL
KKAGIKTGLYYSLPDWSHPYYDVNTRTKKRYEIAQDPTRWKNYIRYYQTQLNELSAQYKPDLIWFDGDWE
HSSAEWQAPQTLANLRKYNPNIIINSRLNNHGDYETPEQGIPVVAPQSKYWELCYTMNDSWGYQPFDRNY
KTPNMIVRTLADVISMGGNLLIDIGPKADGSIPAEQVKILENLGRWTKKYSEAIYTTRQGLPFANYRGKS
ALSKDGKKLFLYLEETKDFTKIYGLITAPVSARIIGDTNAKVNYTQDKNGNLTLNFTNAQFDKDVTVVQL
NFNEPVKYTDKIIDASTSLQAQLENSNAKDAAYEIASQLHKGNNLLAQSGITPDGMDMKIKTSSKTNPEV
LNWISKNAEALYDTGAGLPNGHYSGMSALSKDRQTLYLFVEGTPTGPIALKGLKNNISRIRIAGEGSIIP
HHIYNKLYWSAVPGIVYIDVPKERLDKNLTVIAVLLDKPVELYREKIGAVESNL

>SNV51238.1 Alpha-L-fucosidase [Sphingobacterium mizutaii]
MRRTLITLALGLLLTHSNGQEIRKEVESPKMEWFDDAKLGIFIHWGIYSVNGISESWAFFNNYLSHENYM
KQLQGFTADKYDPKEWVQLIKDSGAKYSVITTKHHDGVSLLDSKMDQPTTIAKDAAAKKDVLTPFVQELK
ASGLKTGLYFSLPDWSHPNYDIITRTQKRYDIKEDPNRWTQFQDYYQGQLKELSVAYKPDLIWFDGDWEH
SSEEWKAKETLDLLRKYNKNIIINSRLNNHGDYATPEQGIPVRRPDHRYWELCYTMNDSWGYQHFDKHYK
SPNMIVRTLIECLAMGGNLLLDIGPKADGTIPEEQVAILKELARWTKKYSEAIYGTRAGLSQDLVNEKNS
FSKDGKTLFIYLDQVKDYVEMQGFDDQPLEIKMLGTNENVPFEYQFGKLKLQIPTANFDPVASVVAVKFN
KKPSINPHILPEPVGITDFLYAKTPQESIRKIVDMTSIGANLFKGYINEDGSKLDKSFNFHSEETKNWVK
KHAEVLQDAAKGIPANHFNGKTALSPDKQTLYLFVEGQPTGPIAIKGLKNNIARIRIVGEGSMIGHEIYN
KLYWSATPGIVYIDIPKDRLDKNTTVIAVLLDKPIELFSEEVGAIESNL

>ASW73877.1 alpha-L-fucosidase [Chryseobacterium piperi]
MNSRFTGLFFLGLTLTTGNISAQNTSADIKKMEWFQDAKLGIFIHWGIYSVDGISESWSFFNNYINHENY
MKQLNGFSASQYTPDAWVKLIKNSGAKYSVITTRHHDGVSLWNSKADKAISIPQNALAKKDVLTPFVVAL
KQSGLRTGLYYSLPDWSHPYYDINTRTKKRYDLKNDTAKWQNYIRYYQTQLNELSTQYQPDLIWFDGDWE
HSSEEWQASETLKNLRKFNSEVIINSRLNNHGDYETPEQGIPVISPQSKYWELCYTMNDSWGFQPFDHHY
KTPNMLIRTLADVISMGGNLLLDIGPKADGTIPDEQVKILQSLGRWTSKYPEAIYGTRRGLPFENYKGKS
SMSKDGKKLFLYLEEAKDFAKIYGLDSIPTTARILGDSKGKVQFTSDHNGNLTLHFLNTSFDQDVTVVEL
SFDKELMLKPSIKKDKPTLKTLTEYPDTRSAVYEIAEQLHEGNSIFTNSGLTQDGMDMKIPETSKTNKET
LSWISKHAEALFETEKGLPDGHYSGVSTLSKDQQTLYLFVEGIPTGPVALKGIKNGISRIRIVGEGSMIN
HSVYNKLYWSDRPGIIYIDVPKERLDKKMTVIAVLLDKPVELYREKVGAVESNL

>AUS96705.1 alpha-L-fucosidase [Pseudoclostridium thermosuccinogenes]
MMQEWFTKAKLGIFIHYGIYAVGDVSESWSFHNGVISYEDYMKQCEGFTASKFDARKWAELFKKAGAKYV
VMTSKHHDGVALFDTKYSDLSVVKKTPAGRDIVSEYTQAMREAGLKVGLYFSLIDWSDPRYRSVYPEGAK
PEDCLNDIYGSPAGGPENPELWEEFLQFNNNQIRELMTNYGTIDLLWFDGDWERSAKQWRMPEFREYLHS
LNPNVVLNSRMQGYGDYETPELNMPIYGIDKPWEFCTTINSSWGYRPSDNNYKTSRQIVRMFCDCLTLGG
NMLLDVGPKEDGTLDPRQEKILLDLGSWIHDNEEAVYETGRGLNYHQFLGGSTISADKKTIYLFVYDKPL
EYICVKGVKTRVKRITVLHTGEELKWHYTGGLPWFGIPGTLWIKADEMQLHPLTTVLKVELEDEITYNLG
HGEVTHNE

>AYZ11683.1 alpha-L-fucosidase [Chryseobacterium arthrosphaerae]
MKNRLFQAVFLGLALSVGSSAIKAQSVENNKKMEWFKNAKLGIFIHWGIYSVNGISESWSFYNNYINHEN
YMKQLNGFSASKYQPDQWVKLIKESGAQYAVITTKHHDGVSLWNSNAENAITIPRHSSAKKDVLSPFISS
LKNSGLKTGLYFSLPDWSHSSYDIHTREQKRYDINNDPKRWQNFIRYYQTQLTELSSRYHPDLFWFDGDW
EHTSEEWKATQTLDLLKKYNPEIIVNSRLDKHGDYDTPEQGIPVTAPHTPYWELCYTMNDSWGYQPHDYN
YKSSNMIIRTLTDVMSMGGNLLLDIGPQADGNIPEKQVEILKDLGRWTSRYKKAIYETDRGIPFENYMGK
STVSASKKSLFLYLEEVKNFAKIHGLATKPDAVKIVGDDQSPVNMDYRDNTLTLDLSKVKFDKDVTVAEL
IFNTQPVFLKDFKEKERPLAEILADKSTQLAAYDLANTLHHGKNLLTQSGLTIDGLHMNIGKTSKTNPET
IHWISKHTEAFFETEKGLPEGHYPGMSALSKDKQTLYLFVEGTPTGPIALKGIKNEIARIRVVGEGTLLS
HRIYNKLYWSPRPGSVYIDIPKERLDKNMTVIAVLLTSPLELYREKVGAVENNL

>VFA40324.1 Alpha-L-fucosidase [Chryseobacterium indologenes]
MKNRAMKAVLLGLAVCLSHADVYAQSVGNNQKMEWFKNAKLGVFIHWGIYSVDGISESWSFFNNYVNHDN
YMRQLNGFSASQYQPSQWADLIRESGAKYAVITTKHHDGVSLWNSKAEKAISVPNNALAKKDVLSPFVSA
IKNSGLKTGLYFSLPDWSHPYYDINTRTKKRYDIKTDPSRWQNFVSYYQTQLNELSSQYNPDLLWFDGDW
EHTSEEWKAPQTLHLLKKYNPDIIINSRLNTHGDYETPEQGIPVIAPQTPYWELCYTMNDSWGYQPYDLN
YKTPNMIIRTLADVISMGGNLLLDIGPKADGTIPEKQTEILKNLGRWTSKNAKAIYETDRGIPFENYRGK
SSFSASKKSLFLYLEEAKDFTKIYGLATKPSAVKILGDDQAIVNMDYNQEKTLTLHFSKIKFDKDVTVAE
LVFDAPPTFLKNPGRKPKSLSELSEIKNTKLAAYDIADALHNGNNSLADSGLTADGLDMPIKKTAQTNPE
TINWISKNAEALFKTEKGLPDGHYAGMSALSKDQQTLYLFVEGVPAGPIALKGIKNEIARIRIVGDGTLL
DHKIYNKLYWSERPGIMYIDIPRQRLDKSMTVIAVLLNKPLELYREKVGAVENNL

>QEK00132.1 alpha-L-fucosidase [Treponema phagedenis]
MTKGECAMMQEWFKEAKLGIFIHWGIYAVKGVAESWSFYHGRIPYDEYMQQAEHFTASRYNPEDWAKLIK
ESEARYAVITTKHHDGFALWNTEVSDWNAVKASPAGRDLIAPWVQAIRNQNIKAGLYFSHLDWSHPDYAS
ILREDERQRVQENPTAFVRNKFTHPMGEESPEAWQRFLRFHRAQLTELLERFQPDLLWFDGEWEKSGEQW
RMREVRSLIHSICPHTVINGRMHGFGDYKTPEQAFPAQKLTEPWELCTTMNDSWGYQAGDTHYKSLEQII
QMFVECISLGGNLLLDIGPMEDGTIPQEQQDRLRGLGAWIRKNKEAIFGTGAGIGYQYFHGQSTVSKNRK
KLYLFCFNASKLLFLKNIPNKVCTARLLSEDTPVHFERIGGSPTGEVPGLIWFTIGSGGKPVPQNAVLEI
EFETPLGEEL

>QEM18590.1 alpha-L-fucosidase [Mucilaginibacter gossypii]
MRRNLSHLFMVFYTMLYTGYAQAQHRVNPDEIKEKMQWFADGKLGIFIHYGIYSVKGIDESWSFHNKKIS
YPDYMNQLKGFTANQYKPDELAQLIKESGARYAVMTTKHHDGVALWNSKYGPLNVVKKTPAEKDLLKPLY
DALRARGIKAGAYFSLIDWSHADYPGFLKDSSRYQVNAQPAKWAKYLTFMNGQLDELAKQYKPDLWWFDG
DWEHSADEWKASAIRQKLLSYNPNAIINGRLQGFGDYDTPEQNFPVSRPNYKWWELCMTINDNWGYQPQD
TNFKTPYEIISIFTDAVSYGGNLLLDIGPKGDGSIPPQEVNILKELGAWNKKNGEGVFNTVAGMPQGHYY
GASTLSKDSTTVYLFVPAKTSAPVLVKGLKNSIKKITVLGSETPLNYKIVGKISWSAVPGLLYIPIPENQ
QDKYMSVIKIELNGKLDLYRGKGGFLTNE

>QFR92324.1 alpha-L-fucosidase [Streptomyces tsukubensis]
MPMQPWFTDAKLGVFIHYGIYAVDGVAESWSFYNGDVPHAAYMSQLDRFTASRYDPKEWAELFASAGARY
AVLTARHHDGVALWDTAHGELNTVRHTPAGRDLVAGYTEALRELGLKVGLYYSHSDWNHPDYATTVHPDP
PDEEVAGNRYASCPPGTEDPKAWARYLAYRDAQVDELVSRFRPDLLWFDGEWERAEEQWGLGELAERILV
REPETVLNARMLSHGDYATPEQGVPLRAPDGPWELCLTVNDSWGYQHADTHQKSVRQLVRYFTETIGMGG
NLLLAVGPREDGTIPEEQADRLRALGSWIRDHAEAVYGTVAGLPAGHHYGPSTLSADRRTLYLTCFDPPR
ETVALRGLRTPVTRVRVVGTGTELAHTVTGGLHEVPGVWWIEAPTDDDVDPYATVLAVELAEPLELYRGA
GRS

>QIL38583.1 alpha-L-fucosidase [Pedobacter sp. HDW13]
MRYLKLFITFFLLTTGFNLSAQQAASNQKMQWFADAKLGIFIHWGIYSVNGISESWSFFNNYINHDAYMK
QLNGFNAAKYQPAEWVNLIKESGAKYAVITTKHHDGVALWDSKMPNATTTVKHSAAKKDLITPFVADLKK
SGLKTGLYFSLPDWSYTDYDGFTRDRKRYDYKQDPARFKKFQNYFQGQLNELSNQYNPDLVWFDGDWEHS
GEEWQAKNILENLRKVNPNVIINSRLNGHGDYDTPEQGVPVVRPASPEWELCYTMNDSWGYQPYDNHYKS
SNMIIRTLVDCISMGGNLLLDIGPKADGTIAPEQVKILKGLGRWTQKHAEAIYGTQAGISNGHIAGKTTL
SKNKDVLYLYLDYKTKNGILLSGIKSKINKIEVVGSKAQPYTIKLNETDYLLNFKEADFDSDVTVVKVSL
NGPIQLAEDKQETLSLADLYAAPKQRGLTNLNLSKLATNLNSGINVFQNTSLPVDGLDFNPGINNVDQKI
SNWVIKNAEALYKTGKGIPSGHYQGNTALSADKQTLYLFVEGKPTGPVAIKGLKNNISRIRVVGEGTMLN
HEIYNKLYWSKIPGIVYIPIPEDKLDNELTVIAVLLDGPIDLYREKVGAIESNL

>CAD0225870.1 Alpha-L-fucosidase [Chryseobacterium sp. JV274]
MSKSQDIIAVMLSLFIFNGKIKLYMKSSLIKAVFLGLVLSAYNTNAQVQTVDNSKKMEWFKNAKLGIFIH
WGIYSVNGISESWSFFNNYINHENYMKQLNGFSASKYQPEQWVNLIKESGAKYAVITTKHHDGVSLWNSK
AEKAITIPGQSLAKKNVLSPFISALKNSGLKTGLYFSLPDWSHPYYDINTRTKKRYEIKNDPKRWQNFIS
YYQSQLNELSSQYSPDLLWFDGDWEHTSEEWKASQTLDLLKKYNSNIIINSRLNNHGDYDTPEQGIPVVP
PQNPYWELCYTMNDSWGYQPYDKSYKTPNMIVRTLADVISMGGNLLLDIGPRSDGTIPEEQVEILKNLGR
WTSKNQHAIYETTRGIPFENYKGKSSLSTSKKSLFLYLEEAKNFAKIYGLETKPASAKIIGDPSAIIKTD
YNAEKTLTLNFSNVKFDKDVTVVELTFDTPPVFLKDFKKENHSLAEIMGNKNTQEAAYTIANTLYNGYNL
PTSSGLTSDGLDMKIKTTPNTNQETLQWISKHAEALYETEKGLPDGHYSGISALSKDKQTLYLFVEGTPT
GPIALKGIKNGIARIRVVGEGTMLSHTIYNKLYWSDRPGIIYIDIPKEKLDKQMTVIAVLLNKPIELYRE
NVGAIENNL

>QQT35389.1 alpha-L-fucosidase [Sphingobacterium spiritivorum]
MKKRAIMAALLGLTVHLTAPAQQPTENKAKMEWFEDAKLGIFIHWGIYSVQGISESWAFFNNYINHENYM
KQLNGFTASKYKPNEWAQLIHDSGAKYSVITTKHHDGVSLWDSKADKAITIKKDAQARQDVLDPFVKALQ
KTGLKTGLYYSLPDWSHPYYDVNTRTRKRYTLKEEPQRWENYVKYYQTQLNELSERYHPDLIWFDGDWEH
NSEEWKTQQTLSNLRKYNPNIIINSRLNHHGDYDTPEQGIPVVRPSAPYWELCYTMNDSWGYQAFDKHYK
TPNMIVRTLVDCISMGGNLLLDIGPKEDGTIPQEQVAILKELGRWTGLHKEAVYGTRAGIPFEHYQGKSA
LSKDGKTVYLYLDAVKRTEHLTGISTSLKGVTVVGQSGIKVPYTQNASSITLDLNTLKFDPAVTVLALHF
QNTPTFIKAEPVATEIRTLLKSKNADEAVYQITKHLYSGDNLLKNNGLTADGLNMNLPDQKQANPAILNW
ISKHAEALYETGAGIPEGHYAGLTALSADRQTLYLFVEGKPTGPVAVKGLKNTIARIRIVGEGSMIDHDI
YNKLYWSAIPGIVYINVPNERLDNNLSVIAVLLDKPIELYREKVGAIESNL

>QTD37041.1 alpha-L-fucosidase [Polaribacter batillariae]
MKKSIIALLVGCFVSSLSIAQQKERSKEERLAWFKDAKLGIFIHWGIYSVNGIDESWSFYNNYLSYSNYM
KQLNGFTAKKYDPEYWAKLIKESGAKYTVITAKHHDGVALWDTKYSDLNVVDKTPAKKDVLTPFVNAVRK
ENLKLGIYYSLLDWSNPDYPNFTRKEKRYINDAKKWKAFTKFNFAQIEELTKYNPDLYWFDGDWEQSAEK
WKAKEIRELLLDRTPTTIINSRLQGYGDYATPEQGVPITKPDNPFWELCLTMNNSWGFQPNDNNYKTSNQ
LIRILVDCISMGGNLLLDIGPKPDGTIPQEQINILKDLGRWTKKHESAIYGTRAGIPFGHFNGYTALSKD
STILYLYVDNKPNGPLLIKGLKNKVNRAWVVGNGTKLKTKVVGKQYWSHVPGLLYIDLPESVQDKDVTVI
AVLLDGKVDLYREKGQVIESN

>QWA40744.1 alpha-L-fucosidase [Chryseobacterium sp. ZHDP1]
MIKRKNVKGKLIGILSLGLVLSSGKYPAQNQPQENQKMEWFQDAKLGIFIHWGIYSVNGIPESWAFFNNY
ISHENYMKQLNGFSAAKYKPDEWVKLIKNSGAKYAVITTKHHDGVALWDSKAEKSTTISKNSLAKKDVLS
PFISALKNSGLKTGLYYSLPDWSHPYYDINTRTKKRYEIKNDPKRWENFVTYYQNQLNELSSQFKPDLLW
FDGDWEHSSEEWRAPKTLENLKKFNPDIIVNSRLKNHGDYETPEQGIPVVKPQSNYWELCYTMNDSWGFQ
PFDNHYKTPNMIVRTLADVINMGGNLLLDISPKEDGTIPEQQVEILKNLARWTTKNSEAIYGTTRGLPFD
NYKGKSAFSKDRKKIFLYLEEAKDFVKIYGLMTNTISARILGDDKAKIDIKSNGNGDFTFNFSHVKFDQD
VTVVEISIDEPMIRVQNDKPNLSLPESLENKNTKTAVYEIAEQLHSGNNIFKNSGLTEDGMEMKLPKIGK
TNPEILNWISKHAEALYETEKGLPEGHFSGNSVLSKDRQTLYLFVEGIPTGPIALKGIKNEIARIRIVGE
GTLLSHEIFNKLYWSEVPGIIYIDVPKEKLDRNLTVIAVLLDKPLELYREKVGAIESNL

>QWG05718.1 alpha-L-fucosidase [Flammeovirga kamogawensis]
MKRIILALLFTSLSIIVFAQETKTTDERMEWFKDAKLGVFIHWGYYGVNGISESWSMYHQKITWEDYMQQ
GEKFTADKYDPKAWAKLFKSIGADYVVMTSKHHDGFALWDSKYSKLDAKDHAAAGRDLYTPFVNAVRGEN
MKVGVYYSLCDWSHPDYSPITFPRNEKALRKLYPQGKTEKYLTAWQRFQKFNMNQMGELFDNYTPDLVWF
DGDWEHKADEWPSRVIKDSLLSWNPNVIVNSRLNQYGDYNTPEQDPPIMTPDRPWELCMTMNTSWGYFPS
DKDYKSSKYIVETFVETIAKGGNLLLNIGPKPNGEIAQEQKQRLEDLGRWINKHNEAVHGTVAGMEYGHY
FGPTTLSEDRTIIYLYNFQKPSEFTSLKGVKNKVKKIRVVGSDKELDYKVIDSAPWNEIPGIIQIFTPQD
IADEYATVIAVELEGELELYRGIGHAVEMND

>UBB25603.1 alpha-L-fucosidase [Pseudoxanthomonas japonensis]
MRVRRPARLPLFLSLLGLLGGTGASLAAAPLADESPAPTSLHGETDAQHAQRMQWFADAKLGIFIHWGIY
AVDGVDESWSFFNGKMSHADYLKQLRGFTASAYDPQAWARLIRQSGARYAVLTTRHHDGVALWDSKQGLN
VVRDTPAGRDLVGPFADALRTADLKVGLYYSLPDWSYPDYDVFTRKQKRYSLAAEPQRWQRFLDYYQGQI
ADLQQRYRPDLIWFDGDWEHNAGEWQSAKLRTDMRARNPGLIINSRLNEYGDYATPELGVPVVKPAQTYW
ELCLTMNRSWGYQPRDTEYKSPHQIIQVFSQTLSMGGNLLLDIGPKADGSIDPRQLEILEKLGRWTGKHA
EAIYGTRAGIGLDHYAGPSTVSKDGRTVYLFLDGTPNGDLLVKGFDSKVLRARVVGGDQPVQARVLGKYD
WSKHPGLLFLSVPKAALDPDLTVIALELEAPVKLYREESKPIESNG

>UBM62701.1 alpha-L-fucosidase [Candidatus Sulfidibacterium hydrothermale]
MKRIFTFLFVVLFSAGVLAQKNNSTAQRLAWFKNAKLGIFIHWGIYSVDGITASWPMKWKKMSWEDYMKQ
STGFTAKNYHPDQWAQLFKEAGARYAVLTTKHHDGFALWPTRYSKLNCVDHSPAKRDLIGPYAEAMRKAG
IKVGFYFSLLDWSNKDYHVDFPRPEKTLKKLYPQPAWEKHLNAHQRFLRFMFGQLSELSHRYHPDLFWFD
GDWEHPAEWWQAQSLKDSLLTWDKKVVVNGRLRGYGDYQTPEQGIPTTPPKGPWEFCMTINDHWGYVPSD
TNYKPAAQIIRTFVKIISEGGNLLLDVGPKPDGTIDSADVRILKTLGAWIRRNKEAVYGSTAGLPPGHFY
GPTLLSKDKKTLYLALFGQPKDYIGLAGVRNKILNIRVLGTDKTLKWVRNGGAKWKNIPGLLRIEAPSSK
DLDPYVTILAVDLEGPIDIYQ

>UDM05297.1 alpha-L-fucosidase [Streptomyces sp. BH-MK-02]
MQPWFTDGKLGIFLHWGIYSVDGVAESWSFFNGQVPYDTYMAQLDGFDAQKWDPDAWADLFVEAGATYAV
LTAKHHDGVALWDTQANDLSVVKRTPAARDLITPYVDALRRRGLKVGLYYSHLDWSHPDYATVRPDGQTP
DDAADRGNPYSMPAVGDESPERWDAFLAFHRAQVRELLGLFQPDLLWFDGEWERSPEQWRMTELAALIKE
LSPHTVVNGRLTGHGDYATPEQGVPVEPPKGPWELCLTVNDSWGYQPQDDHHKSPRQLVRVFAETVGGGG
NLLLAVGPKADGTIPPVQAERLEALGEWIAEHRPAVRDTVRGLPHGHFYGPSTLSADRRTLYLFLFDRPN
EYVVLRGVRNTVRSARVLGTGTDVRHERVGGLGEVPGWEYLYIDDDQLDPLCTVVALELDGELDLYREHT
RD

>UFH36908.1 alpha-L-fucosidase [Flavobacterium sp. F-29]
MIKRIIMLALFGGAFFCAKAQSKIDPNTIKDKMQWFADAKLGIFIHTGIYSVKGIGESWSFHNKEISHAD
YMKQLKGFTLKNYDPAYWADLIQESGARYSVITTKHHDGVAMYDTKMNNLSSVKATPAKRDMIKPFFEEL
RKRDIKCGAYFSLIDWTNNDYPGFLKDSSRYEIKNDYGRWNKFRNFFQGQIKEISEKYNPDLWWFDGDWE
HSAEEWESQKTRQIMLSRNPSTIINGRLQGYGDYDTPEQNFPVNRPAFNWWELCMTINDNWGYQPQDQNW
KTPYEVITIFVDAVANGGNLLLDIGPKEDGSIPEQAVTVLKELGAWNKRNGEAIFNTVAGIDKGHFYGPT
TLAKDSTTLYLFVHGKATGPLMLKGLDNKIESITAVGSGAKLSHKVVGKISWSPVPGLVYIDVPETALDK
YVTVLKLKLDKPIKLYTGQGGLK

>UGU16164.1 alpha-L-fucosidase [Sinomicrobium kalidii]
MKNIRSQFLFALVACMSFLTSYGQGNEKLSDAVDDRKMEWFADAKLGIFIHWGIYAVKGIDESWSFYNGK
IAHKDYMKQLEGFTAGKYDPASWAALIKESGAQYAVLTSRHHDGVALWDSKQGVNTVKDTPAKRDLVTPF
AAALRDNDIKVGMYYSLSNWSHNDYDEFTREEKRYDIKEEPKRWERYKKYMFGQIGEIAENFNPDLWWFD
GDWEHSAEEWEAPRIRELLLKKNPNTIINSRLQGYGDYSTPEQGTPIFNPPAEYWELCLTMNGSWGYQPL
DTAYKTPYEVIRIFADMISMGGNLLLDIGPKANGEIPGEQVHILKELGKWLKKHKEAVYATRKGIDLHYF
YGPTTLSKDRKTLYLFVPGSPQKELVLKGIKNKITSVSVVGTGEKLEFNTKGAIDWAKYPGISYIKVPNR
VIDPYMTVLKVTLDSPLELFNKYGPQKEGDKQEESH

>UII81158.1 alpha-L-fucosidase [Flagellimonas sp. CMM7]
MKFKLLISIILVFSGLASAQTQNIELDNRLDWFKKAKLGIFIHWGYYGVNGVTESWSMYHKKISYQDYMQ
QGEKFTANKYNPEEWAELFKKIGAQYVVMTTKHHDGVALWDTKLSHLNMIEKTPAKRDLVAPYAKALRKN
GLKVGLYYSLCDWSHPDYDVVFPRPNTKKDYPQKGQKKMDSWERFVLFYQGQLKELSSQFNPDLYWFDGD
WEKSEEQWHSKALKDSLLSWNPNVIVNSRLNQYGDYKTPEQGVPVVRPEGPWEFCMTMNDNWGYYPSDTN
YKPASQIIRTFVEVISKGGNLLLNIGPKPDGTIATEQKELLETLGDWINKHRSAVFETTAGLPYGHFYGP
TLTSKDRKKIYLCLFDDPKNYIQLTGIQNKVAGIKVLGSNEELAFTRNGGAAWNNIPVILRINIPKDENL
NKYVSIIEVSLEDELKLYRGHGNAVELND

>UJH68781.1 alpha-L-fucosidase [Muricauda sp. SCSIO 65647]
MKSQRYIRKHLMFLCWFLCGLTALSQDPGKQEKDLAESKMQWFKDAKLGVFIHWGLYAVNGIDESWSFYN
GYISHDDYLKQTRGFSAKNYDPSAWADLIKKSGAKYSVITAKHHDGFALWNTQFGDLNAVKSAAAKRDVI
TPFVKALRRNNLKVGIYFSLPDWSYTDYTHFTRDSIRYKIEDRPQRWNTFLNYYQGQLKELSENYNPDLW
WFDGDWEHTSEEWQAPKVRQLLLDNNPKTILNSRLQGYGDYSTPEQGMPITRPKDKYWELCMTMNNSWGY
QKNDHDYKTTDQIIGIFADVISNGGNLLLDIGPKADGSIPEEQVNILEELGKWTSKHKEAIYGTVAGIPK
EHFYGPTTLSKNRKILYLFVKGDPKGEIVVRGLKNKINRIWVVGEGTKLSHEVVGKVYWSHYPGITYIQV
PEHVLDKQMTVLALLLNDEVDLYREDGAVIESN

>BDF44759.1 glycosyl hydrolase [Lachnospiraceae bacterium]
MMQEWFKKARLGIFIHYGIYAVGDVSESWSFHNGNISYEDYMKQCEGFTASQYDPAAWAALFVKAGAQYV
VMTAKHHDGMALFDTRYSDLSVVKKTPAGRDLIREYSDAMHAAGLKTGIYFSLIDWSDPRYRSVYPEGMK
KEDCRKDIYGSPAGGEEDPDAWEEFLRFNDRQLEELMTGYQTVDLLWFDGDWERSAAQWRMPRFREYLHS
LNPNVVLNSRMQGYGDYETPEQGIPLYGPEGEWEFCTTINDSWGYRPSDNAYKTSGQIIRMFCDCITLGG
RLLLDVGPKEDGTLDERQEKVLLDLGSWIHDHEEAVYGTGKGLSYHQFLGGSTISGDQETLYLIVYDKPL
ETVCVKGLKTPVKRVTVLHSGEELSFRYTGALPWSGIPGTLWIGAQHMHLHPFATVLKVELEGKITYNLG
HGEAVTNND

>ULQ55219.1 alpha-L-fucosidase [Flavihumibacter rivuli]
MNTTAFKRLSCLLLLVVAGRVTAQSRVSADAIRDKMQWFADAKLGIFIHAGIYAVNGVDESWSFYNKKIS
YADYMKQLKGFNLQRYDPAQWADLIQESGARYAVIITKHHDGVAMYDTRMNELSSVKATPARKDMVKPLF
DELRKRQVKCGAYYSLIDWSYPDYPGFLKDSFRYKVEQDYERWNRFRNFFQGQIREIATQYQPDLWWFDG
DWEHSAERWESEKVRQIILSRNPNAIINGRLQGYGDYETPEQNFPVSRPKYNWWELCMTINNNWGYQPTD
TNWKTPYEIITIFVDAVANGGNLLLDIGPMADGTIPDEQVKVLKELGAWNKRNGEAIFNTIAGIPQGHFY
GPTTLSKDSTTLYLFLHGKTDGPVMIKGLDNRITDITVLGSGKKLDHKVVGKISWSHVPGLVYIDVPAAA
LDQYVTVLRVKLDKPVKLYRGQGGFN

>UMB61952.1 alpha-L-fucosidase [Lutibacter sp. A80]
MKNLTTLLVILFLFSNQINAQETKLTKEERLEWFKNAKLGVFIHWGYYGVKGIGESWSMYHKRISYEDYM
SQGKEFTAENYNPESWAKLFKKIGARYAVLTTKHHDGVALWDTKLSKLNVKEKTPAKKDLVQPYVAALRN
EGLKVGLYYSLCDWSHPDYEVVFPRPDTRKNYPQKNQKFLSPWQRFIKFNNGQLKELSTKFNPDLYWFDG
DWEKSSEQWRAESLKDSLLAWNPKVIVNSRLKTHGDYSTPEQGIPVVRPEGAWEFCMTMNDNWGYYPSDT
NYKPISQIVRTFVEVIASGGNLLLNIGPKPDGTIAKEQVERLEALGEWIKKHETAVFNSKAGLPYGHFYG
PTLLSKDETKIYLCLFDTPKNYISLKGIQNKVKSIKVLGNNQILKYVRNGGAAWNNIPGILRIETPNEKN
IDAHVTILEVELEGALKLYRGHGNAVELN

>UMQ42426.1 alpha-L-fucosidase [Chryseobacterium sp. Y16C]
MKNKLTKIFLLSTIFATSHINAQHTPSDSKKMEWFQDAKLGIFIHWGIYSVNGISESWSFFNNYINHENY
MKQLNGFSASQYHPEDWVRLIKDSGAKYSVITTKHHDGVALWNSKAEKATTISKNSLAQKDVLTPFVSEL
KKSGLKTGLYYSLPDWSHPYYDIMTRTKKRYDIKSDTERWQNYTTYYQTQLNELSSQYQPDLLWFDGDWE
HSSAEWHAPETLENLKKFNPNIIINSRLNNHGDYETPEQGIPVISPENEFWELCYTMNDSWGFQPFDTHY
KTPNMIVRTLTDVISMGGNLLLDIGPKSDGSIPEEQIEILKNLGRWTSKHKEAVYGTRKGLPFENHKGKS
SISKDGKKLFLYLEEAKDFTKIYGLSSLPISAKIIGDNTGKVNFKNDSNGNINLNFSNVKFDQDVTVVEL
SFNEKIKFSSVIKKEDLVLQKILEDQNTKNTTYKIAEQLYEGKNIFNNSGLTNDGLNMKIPTNLKTNQEI
LSWISKHAEALFETEKGLPNGHYAGMSALSKDRQTVYLFVEGVPTGPIALKGIKNGISRIRIVGEGSILN
HSIYNKLYWSDRPGIIYIDIPKERLDKNMTVIAVLLDKPVELYREKVKAIENNL

>UNM11837.1 alpha-L-fucosidase [Streptomyces formicae]
MSTQSWFAEAKLGVFVHWGISAVRGIAPPRAYEPGRISHQEYMEQLRGFTAARYNPDTWAELFAHAGARY
AVMTAKDRDGIALWDTTSTKRSVATATAARTDLVRPFAQSMRRHGLRVGFYFSPSDWSDYPLTTSRPSHP
SIPVRESEQVDPPHDRGLSANVAARRQARELVENFRPDLLWLNSSPTDGQGRSWVTELPNTFTALNAQTI
ITEQLEDHGDHDTPTVATSIVPADGAWQLCYPLDTTNASQWTDTHQLALNELIGVFADTIAAGGNLLLKT
SPHEDGTIPPGHFMQLTALGNWIRRNHDAFHTTTPSLPYGHYDGPSTLSQDRRTLFLICTRTPPGPITVR
GLHNTVRRAYVLSTGAALSYQVTNGLPAWGIPHVIRIEPPAAPNIIVLELKGELDPSQPSA

>UNM12810.1 alpha-L-fucosidase [Streptomyces formicae]
MPMQPWFPDAKLGIFVHWGIYAVKGVAESWSFFGGEISHADYMAQLDGFTAAEYDPDAWARLFAAAGAKY
AVLTTKHHDGVALWDTQAADLSVVKATPAGRDLVGPFAEALRAQGLHVGLYFSHNDWNHPDYPTVRPAQP
QRPWIVDHARVMPEEGQEDPAAWERYLRVVHRGQIQELIENYHPDLLWFDGTWERDEEQWRMQELREEIL
ALSPDTVLNGRMMGHGDYATPELGVPITPPEGPWELCYTIGDAWGYRPDDTRHKSVRELVRVFAETIGHG
GNLLLNTGPKEDGTILPEHVRRLEGLGRWIHRHAEAVYPTVAGLPYGHHYGPSTLSKDRRTLFLVCFDTP
REFIEVRGLHNKVHRASVLSTGQELAHRVVGGFPSHSIPGVVRIEAPATTDPYATVIALELDGELDLYRG
QGAG

>UNM13226.1 alpha-L-fucosidase [Streptomyces formicae]
MTTQSWFAEAKLGIFVHWGISSVRGIALSRSAGSGELSYQEYMEQLHGFTAAQYSADAWADVFTRAGARY
AVMTAKQHDGVALWDTATTELSVVRATPAGRDLVRPFTRALRRHGLRVGLYLSCDGYGHRPDSAPGRLRR
RPPADASTSVPQRHDSGQQGWEARQRLTHQRQIQELVDSCEPDLLWFDGAAGNGQGPWTAEELARLSPAL
GPETVVIGCTGGDGDYATPELGIPIVPPDGPWELCYPLGDAHGHQSGAGYPSVRELIHVFADTIAGGGNL
LLKTSPREDGTIPPEHVDRLKGLGRWIRRNHDAVYSTTGLPYGYFEGPSTLSQDRRTLFLICTRAPDHLI
ELRGLRNTVRRISVLSTGEEVPYHVVDGLPDWNIPRVIRIKPPATCGVLALELDGELELHQATG

>UNM14954.1 alpha-L-fucosidase [Streptomyces formicae]
MKQSWFAEAKLGIFARWGISSVRAIPHPRTSAPRQISYLEYMEQLDGFTAARYNPEAWAELFAATGAKYA
VMTAKDHDGVALWDTAFTELSVTTATPAGRDLIRPFTQALRRRGLRAGLHFSHQDGHLASQTTARPSQLH
RSATQSEPAAPQSQHDVGRQARTQRARMVDRRQIRELVENYQPDLLRFDSTQEHGQERLWADQLPDMIPA
LGHEAVVIGRRDTDRGRDTPELSTPIIPPDGPWELCYPLGGISGHHPATAHRPTVHALIRVFADTIASGG
NLLLETSPRGDGTIPPEHTAQLTALGKWVRRNHDAIYTTTGLPYGHFDGPSTLAKDRRTLYLICTRTPHG
FIELRGLRNTIRRISVLSTGAALPYHVNNGLPDWGIPRIIRIKPPPAPNVVAVELNGELGLHQSHGITG

>UNM16272.1 alpha-L-fucosidase [Streptomyces formicae]
MQSWFGEAKLGIFVHWGIFSVRGIPQPWDSAPGQISYQEYLEQLGGFTAARYRPGDWAELFVRAGAKYAV
MTAKGPDGVTLWDTASTDLSVATATPAGKDLVRPFTQAMHRSGLRVGLYFSHHDVSRAPGTAARPSQPHT
PPPESAAARPQHHDEDHKANEQRGRMAFRQIRELVENYRPDLLWFDGDQEHSAVRYWADELPGVLPALGP
ETVVIGRQDGHRGYGTPELATSIIPPDGAWELCYPLAGAHGHQRAGTHLPSVGELIRVFADTIAGGGNLL
LKISPREDGTIPPEDAARLTALGRWIRRNHDAVYTTTGLPFGHFDGPSTLSKDRRTLFLMCTRTAHGFIE
LRGLHNAVRRISVLSTGAAVPYSVSDGLPDWNIPRVIRIKSPVAPSVLALELDGELELHQVTR

>UOU97755.1 alpha-L-fucosidase [Chryseobacterium daecheongense]
MRTRLTNILLLSLSLAAHSVHAQTQPAEQKKMEWFNDAKLGIFIHWGIYSVNGISESWAFFNNYINHDNY
MKQLNGFTASQYQPAEWVKLIKNSGAKYAVITTKHHDGVSLWNSKAEKSTTIPVNSSAHKDVLTPFVQEL
KKSGLKTGLYYSLPDWSHPYYDINTRTKKRYEIKNDPQRWQNFVTYYQTQLNELSSQYQPDLLWFDGDWE
HTSEEWQAAKTLENLKKFNSDIIVNSRLNHHGDYETPEQGIPVVPPQSKSWELCYTMNDSWGYQPFDKNY
KTPNMLVRTLADVISMGGNLLLDIGPKSDGTLPEEQVEILKNLGRWTSKNSEAIYGTRKGLPFENYKGKS
SLSGNKKSLFLYLEEAKDFDKIYGLITQPVSAKIVGDHNSKVYFEWNNGTVNLNLSKVNFDQDVTVVQLQ
FNDPLVFSKDISKEKHSLPELLEDKNSKLAVYNIARELYAGNNIFNSSGLTDDGMDMKIQTKKTNPETLQ
WISKHSEALFETGKGLPKGHYSGLSALSKDQQTIYLFVEGTPTGPIALKGIKNGIARIRIAGEGSIISHK
TYNKLYWSQTPGIIYIDIPKERLDKNMTVIAVLLDKPIELYRENVGAIESNL

>UUN24984.1 alpha-L-fucosidase [Streptomyces sp. FIT100]
MTTQSWFAEAKLGIFVHWGISSVRGMALPRSSLPGQISYEEYMEQLHGFTAARYSPDAWAELFARAGAKY
AVMTAKDHDGMALWDTASTDLSVVRVTPARKDLVRPFARALRRRGLRVGLYFSHHGWSHGPYTATRRSQP
HREAAESESGAARDHDEDRRTRERLVRAANRAQVRELVENYRPDLLWFDGAREHGRDQWRADDWAGIIPA
LGPETVVIGRTCGHGDHDTPELGTAIVPSDGSWELCYPLGGGNSHQPAGAHHPSVRELISVFADTIAGGG
NLLLKTSPQEDGTIPPADTVRLTGLGQWIRRNREAVYTTTGLPYGYFDGPSTLAKDRRTLFLICARTPHG
LIELRGLHNTLRRVSVLSTGLELPYHVTEGLPDWNIPRVIRIKPPIAPSVLALELHGELELHRNHR

>UUN30103.1 alpha-L-fucosidase [Streptomyces sp. FIT100]
MTMQPWFADAKLGIFLHWGIYAVDGVAESWSFYADEVSYDAYMAQLDGFTAAAFDSDAWAGLFARAGARY
TVLTAKHHDGVALWDTAQSDLSVVKRTPAGRDLLAEYVGAMRRHGLRTGLYFSHLDWSHPDYATLRHTDP
TRPWITDNPYTMPPEGQEDPERWERYLVFHRAQLRELVTGYEPDLLWFDGHWERSESQWRMSELRQELLA
MKADVVLNARMLGHGDYATPEQGVPISPSEGPWELCLTINDSWGHRAGDTNHKSVGQIIRTFAETIGAGG
NLLLAVGPTEDGTITPEQTARLEGLGSWIERNREAVHGTERGVPFGHHYGPTTLSKDRRTLYLHCLDAPR
EFVALRGLVTPVKRVSVLGTGAGLAHRTVGGFAGHGVPGVLYIDPPAELDPHITVIAVELDGELELYRGA
GHG

>UUN30917.1 alpha-L-fucosidase [Streptomyces sp. FIT100]
MTTQSWFAEARLGIFVHWGISSVRGVALSRSSVSGEIAYQEYMEQLGGFTAARYNADAWAELFARAGAKY
AVLTARQHDGVALWDTATTELSVVRATPAGRDLIRPFARALRRRGLRVGVYFSYLDRGQRSAAAVGPARL
GPPADAGARRRQVRELVGNYRPDLLWFDGAGGHGHERWRAEELPGLVPVLGPETVVIGGSGGDGVHDAPE
LGIPVIPSDGPWELCYPLDDAQGHTSPAGQQSVGELIHVFAETVSGGGNLLLKTSPREDGTILPGHADRL
TGLGRWIRRNRDAVYATTGLPYGYFEGPSTLSQDRRTLFLFCTRAPWHLIELRGLRNAVRRVSVLSTGAE
VPYHVVGGLPDWNIPRVIRIKPPASPGVLVLELDGELELHQDTWMTE

>UWE10960.1 alpha-L-fucosidase [Actinacidiphila bryophytorum]
MPMQPWFTDAKLGVFVHYGIYAVDGVPESWAFYDGRVSREDYMAQLGGFTASRYDPREWAALFARAGARY
AVLTARHHDGVALWDSAHGPLNVADRTPAGRDLVGPFADALREQGLKVGLYYSHSDWNHPDYPTAVHPDP
HPRHADVLTHPLVAPPGGREDPAAWRRYLAYRDGQVGELVRRYRPDLLWFDGEWERSEEQWGIGRLAEQI
LAERPDTVLNARMLSRGDYATPEQGLPVHAPEGPWELCLTVNDSWGHQPADRNHKSVRQLVRWFTETIAM
GGNLLLDVGPREDGTIPAEHAERLEGLGGWIARHGAAVHGTGAGLPPGHHYGPSTLSADRRTLYLVCYDI
PRDELAVRGLRNAIRRVTVLGSGTELAHRVTGGLGDVPGLSWIDAPAAADLDEYATVLAVELDGELDLYR
GQGRA

>UWX62123.1 alpha-L-fucosidase [Chryseobacterium oranimense]
MKNIMMKAFFLGLLAVSCHINAQKKTPEDKKMIWFKDAKLGIFIHWGIYSVDGISESWSFFNNYISHENY
MKQLNGFSASRYKPEEWVELIKNSGAQYAVITTKHHDGVALWNSKAEKATTIPEHSSAKKDVLSPFINSL
KKSGLKTGLYFSLPDWSHPYYDVSTRTKKRYEIKENPERWQQFINYYQTQLNELSLQYHPDLLWFDGDWE
HTSAEWQAPHTLDILKKYNPDIIINSRLNNHGDYDTPEQGIPVIKPQSQYWELCYTMNDSWGYQPYDNHY
KTPNMIVRTLADVISMGGNLLLDIGPKSDGTIPEKQAEILRNLGRWTSKNKVAVYKTSHGIPFENFKGKS
SVSENKKSIFLYLEEAKDFVKLYGLGSKPSAVKIVGDENARVSFNFSNETTMTLDLSQIKFDQDVTTAEL
IFKDPPVLLKNFNPDLYPLTDILQNKNTKTAAYDIADAIHSGKNILDGSGLTSDGEDMKIPKSEKTNLET
LQWISKHAEALYETSKGLPEGHYSGMSALSKDRQTVYLFVEGTPTGPVALKGIKNNIARVRIVGEGSIIS
HEIYNKLYWSDTPGIIYIDIPKDRLDKNLTVIAVLLDKPLELYRDKVTAIENNL

>UXD71198.1 alpha-L-fucosidase [Sphingobacterium faecium]
MIRKKSILAVFFLALSSYNVFAQETKNKNEDVKKMEWFEDAKLGIFIHWGIYSVRGISESWAFFNNYISH
ENYMKQLAGFTASQYQPEEWAKLIQESGAKYSVITTRHHDGVSLWDSKSNNAITTAKDAAAKKDVLTPFV
TALQKKGLKTGLYYSLPDWSHPDYDVNTRIKKRYNVGDDANRWNKFVNYYQGQLAELSKAYKPDLIWFDG
DWEHNDQEWRAKKTLTQLRKYNPNIIINSRLNQHGDYDTPEQGIPVVKPEARYWELCYTMNDSWGYQHFD
HHYKTPNMIVRTLVDCISMGGNLLLDIGPKADGTIPTEQVQILKELGRWTSKHKDAIYGTRAGVQSRFWN
DKNAFSKDGKTLYIYLDNVKDKLVLQGLKTKPTSIKFVGNSDKINYQYDDYTLELNLPTANFDPAVTVVA
ITFNEKPAIDLERKEVSYTAYEIAGQNQAAHAIATISKATAIGSNLFKDKISADGDILDKNLKFASADMK
EWVAKNAEILHDAEAGIPDGHYAGLSALSKDKQTLYLFVEGTPTGPIALKGLKNTIARIRIVGEGSMIGH
DIFNKLYWSSTPGIVYIDVPKERVDKNMTVIAVLLDKPIELYREHVGAIESNL
