# Supplementary material for: Exploring the sequence-function space of microbial fucosidases
Source: Commun Chem. 2024 Jun 18;7:137. doi: 10.1038/s42004-024-01212-4 (PMC11189522; doi:10.1038/s42004-024-01212-4)
Supplement: Supplementary file 7 — Supplementary data 5 [file 42004_2024_1212_MOESM7_ESM.zip › supplementary file 4/cluster_7.fasta]

>A0A0A1CUU0 7|Arthrobacter sp. PAMC 25486.|PF01120
MINFEDRVGPDFGEHNPTYPEWNFPTWLADAKFGIFVHWGLYSVPAWAEVGDLPTAVEDAYRDHQYAEWYGNTVRVEGSS
AQAYQRATFGEGTSYEDLADVWTAEKFDADDCVALFRQAGARYVVPTAKHHDGFCLWATDTTPFNSAVRGPRRDLMQEFA
DSSRSAGLKFGSYFSGALDWHVSDFRAIDSDADIFRLRRNDEDFARYSHAQAVELIQRFSPDILWNDIEWPDGGKSDSEF
GVAALFREYQRSVPEGIVNDRWGVPSHGYLTREYSDIGGLSDKNWESCRGLGKSFGVNQQETAADVLSVAELVQHLVSVV
SRNGNFLLNIGLAADGSVPAIYRDRLLGLGAWLDVNGQAIYNTRTWTGTLNEQQQRHYAVTVGPEATYLCVLAPDAELAP
APLDVAGGSWLGAGDGAVDGVVVPAALRGEPIAVLSIPHRSSDVELP
>A0A0G3GVJ4 7|Corynebacterium mustelae.|PF01120
MLNFELRTGPVFSPAPRYPDVTVPDWWRDMKLGVFVHWGIYSVPAWAEVDDGNYIPPEHSYAHHHYAEWIGNTMRIPGSL
AAEYVAEKYGFGTSYEDLADHFDASLFDATAIMRTFRSIGAGYVIPTAKHHDGFCLWDTKTTPFNTVNRGPKRDLISEFA
RAARAADLRVGLYYSGALDWHVSDFPPIQSNRELFVYRRNDAAFAKYCAEQIDELISTFRPDIFWNDIEWPDAGKGVDEF
GLAAVLRDYLTQVPAGVVNDRFGIPVHGHLTREYSDVEEIIDHPWEATRGLGASFGYNQQESNEHVLSAPELVKLLAHTV
ARNGNLLLNIGLDAAGRIPEIYIPTLNGLAWWMDAHGDAVIGTRPYRGLGEPNNHWAAVTKNDEVFIYLMQPETGEIPGL
DHALFTLDGRPVAEVLPDDQRGLPVAVLRAAHAYNSRGAL
>A0A0G3V2F2 7|Actinobacteria bacterium IMCC26256.|PF01120
MTFEPTWDSVSSHELPSWYDDAKLGVFIHWGLYSVPGWAEQVPDIQEMLITQGPKRMLSHNPYAEWYRNTMQIKGSPTWQ
HHRDTYGVDFEYDDFIPAFNAGTRDCDLDAIAAVAESAGARYLVMTTKHHEGFALWPSITPHPTKGEYHADRDLVGGLSE
AVKARGMRMGLYYSGGYDWPVNDAVMVQGADAVLAAPSEPEYVPYVTSHVSELIERYKPSLLWNDIGWPKGGDLPALFAQ
YYNSVPDGVINDRWIVSSMQRSPMRDGLLRLAGRLLQAVWRFLPADKKRLTFPGAQWFDFTTPEYEVLEEIREKKWESTR
GVGHSFGANRNERPEDIVTTTELIRSFCDIVSKNGNLLIGIGPNEYGAIPEEQAIPLRGLGDWLNRNGEAIYATRPWDRA
STVTGDGTQVRFTTREGVLYALILDRPEASTFLVEGIDAESVTEARLLGTGDELVRTSRDGVLELTLPESVPEEDAYAVR
LGTGVRWIS
>A0A0K1JQL5 7|Luteipulveratus mongoliensis.|PF01120
MWQSRDDDKAKPTATGRYQATKASLNSHPLPPWFQNAKFGIMIHWGLYSVPGFAPKGKTFNELLSTDYDHAMVRNPYAED
YANAMRDPSSPTAAYHRAHYGHAPYSDFTKAFDAGLADWDPDAWASTFKQTGASYVVVTAKYADGYSLWPTQVRNPHAPD
FHSKRDLMGELAAAVRRQGMKFGVYYSGGVDWTFQRRVVKTLGDYAYPGSGEDYRSYAESQVRELIRRYKPDILWNDISW
PTGEKRLFTLLADYYNTVPEGVVDDRWQTTGFGTQAMSVTALRRGFDAAMKRVMKDPKAAEQAMNGGQKVAHSDFTTPEY
AQHTTVQQKFWQQDRGIGGSFGYNRTESGKDYASVETLLGELATASANNGALLLNVGPSGGAGTIVPEQLSRLHGIGAWL
RVNREALDGSRPWTTSGAKTSEGHQVVFTRKGSTVYVVVLGRPKGPVTVTGVDLKGRATKLGSSEAISLTSAGGGTTIND
PTASDRYAPVYRIQP
>A0A0K3B4T8 7|Kibdelosporangium sp. MJ126-NF4.|PF01120
MTMMAMVSRRALLGAASAGTFSLVMGGTAVGGTLGKAATRPLPGWFDEVKLGIFVHWNASAIPAFAPVHLLRDLAMPGAP
DVPLRLQQQMWRTLPYAEMYQNTMAVPGSETSRYHAEHHGSMPYDGFVEQFRDQMVPGWDPRPWAELFQQAGAGYVVLTT
KTEDGFLLWPSEHTNPNKRGWQSSRDVVGELADAVRARGLRFGAYYSEGMDWTFGGLPITDNTKLIEALPQGERYARYTD
AHWRELISRYRPSVLWNDYGFLPNPDAEALFEAYYAAVPDGLVNDRFDMGKPLPADFVTLEYAETTGPADRKWEACRGIG
TSFGYNRMESDGSYLSETELVHLFVDIVAHGGNLLLNVGPTGTGQIPPQQRQRLLALGRWLRANGEAIYRTRPWERAKGI
TSMGRQIRYTSSQNTVNAIVLDSPGPAVDIDLTPARHATITLAGGKDRLRWEPTLHGARVHLPRDAGRQPAYALRVRDAR
>A0A0M3T3Q9 7|Arthrobacter sp. ERGS1:01.|PF01120
MINFEDRVGPDFGANAPRYPQWEFPQWLAEAKFGIFVHWGLYSVPAWAEVGNAPTPVEDAYRDHQYAEWYGNTVRLEGSS
AQNYQRSTFGPGTSYEDLADVWKAESFDAAACLEVFRQAGAKYVVPTTKHHDGFCLWNTETTPFNSAVRGPGRDLIQEFA
TATRDAGLKFGAYFSGALDWHASDFRAIDSDPDIFRLRRNDEDFARYSYEQVHELVERFAPDILWNDIEWPDAGKSDADF
GVAALFNEYRAAVPEGIVNDRWGVPSHGYLTREYSDIGGLSDQHWESCRGLGRSFGVNQNETDADVLSVAELVLHLVSVV
SRNGNFLLNIGLAADGTVPERYRERLLGLGAWLAVNGDAIYGTRPWAGTMTPEQQAHYAVTVGSDATFLSVITPGTELPP
APLDIAGGVWLGAGVNGDGGICVPAALAGEPVAVLRIPHTALSGASA
>A0A0U2XQJ9 7|Arthrobacter alpinus.|PF01120
MLNFETRVGPDFGANAPSYPLNEVPEWYRDAKLGFFIHWGLYSVPAWATAHGEGGVPTEESYAHHQYAEWYGNTVRIPGS
PSWVRHQEKYGTGTSYEDLAEHWDAGNFDAAEFVGKLRAAGAQYIIPTTKHHEGFCLWDTHTTEFNAVKRGPKRDLIAEL
GTATRESGARFGVYFSGALDWHVSDFPPIESDTDLFRFRRNDEQFAKYSAAQLEELVERFSPDILWNDIEWPDGGKDNTE
YSVAALLRRYFDAVPDGVVNDRWGVPYHGFITREYRHVENIIEQPWESTRGLGYSFGYNQEEGAEHSLSGEALIRLLVDV
VSKNGNLLINVGPRADGTIPELQEAAMLAMGAWLEVNGEAIYGTRPWHRPGDALGGSPVSYTTKGADLYVFVTDPSAGFI
TLPVELRAAGELSWMSDAGAPAVAAVGADGVVAVPAELCGSAVAVATISGANQP
>A0A126Z334 7|Frondihabitans sp. PAMC 28766.|PF01120
MAMFKPDSVRPAPYEKFAHQSPAWFTDAKLGIFVHWGAYSVAAWAEPLGDMGTDEVPDSFARNPYAEWYMNTSRIEGSPA
WKHHREVFGGADYYDLLDLWRAENFDADEVLALVKHTGARYFVPTTKHHDGITLWDAPETGDLNTVARGPKRDLVAEFAD
ATRRAGLKFGVYYSGGLDWHFAPAPPLVDKPDDLDEMFSSRPVDDSYARYAFTHVDDLITKFAPDVLWDDIDWPDAGKPP
GDHSLVRLFERYYAAVPEGMINDRWGDTHWDYRTTEYAMGATTGSDEPWENCRGVGYSFGYNQLEDETTTLSGDELIRHF
VDVVSRGGNLLLNIGLMADGTVPPIQRRSLEALGDWNAAHGDAIFSSVIVDSAVARPSNEPWVRWTATDAGVRAIVDADG
EVRLDADAALLDPATAVLSDGAAVTVNLDGDSLVVTLPPRAAGAGPHVVTFATAAVSR
>A0A191WD85 7|Agromyces aureus.|PF01120
MTAARPLPDWAREASLGFFVHWGAYSVPAWAEPSGALGTVPDDEWFAHNAYAEWYANTIRIEGSPAAEHHAREFGGAPYD
ALLDAWRAESYDPADWARLFRSVGADYVVPTTKHHDGIALWDAPGSGDLTTVARGPRRDLIGPLAEAVRAEGIRFGVYYS
GGLDWAFTGGPPHRSSADIELQRPKDADYNDYAFAHVVDLIERYAPDLIWNDIDWPDAGKRPGPRSIEALLARYREAVPH
GVVDDRWGAPVGDYATSEYAHDTDHETGTGWEHCRGLGFSFGYNRVEDESLTLSPRELARLYADVVSRGGRLMLNVGPTA
AGEIPAVQRRTLEGVAPWMTAIKPHTLGRRMLRADEVEVTDAAWWRAWATPDGIVVVVDAPAASVRSVDGRPIIRIVLPD
>A0A1H1RWS3 7|Actinopolymorpha singaporensis.|PF01120
MNFQADKRSLDARPVPSWYQDAKLGIFVHWGLYSVPAYADPTSGDFADFMRDLTAGRDTAGRIPYAEWYLNSLRVPGSPT
ARHHERTYGSDHSYFDFRRQFDEGATRADFDAWAELFTEAGARYAVMVTRHLDGYPLWPTIVPNPHMPANFHADRDLVGD
LTAAVRARGLRMGLYYAGGIDWTFTDRPIRTMTDLMRAQSLGRDYGRYAAAHWRELIEAYQPSILWNDMGWPADPDPHEI
FAFYYDRVGDGLVNDRWTQASTSRNKVFRALYLAFVSAALKAAARGGRKITPPTPTFHHDIRTHEYDVPRTPVTSAWELT
RGIGRSFGYNAEEPAGDLLTGTDLVCLLAEVASLGGNLLINVGPDGQGRIPASQQRPLRELGAWLKVHGEAIYGTRSWTR
PETTTGDGQRVRLTHRVDPGPGDGNGTGDTVYAILLTESLGDNIVVRDLAALAGRRRIRLLGTDADLDHAWSGPDLHVRL
PAPPPHRAAHVLALTVEP
>A0A1H1SA83 7|Microterricola viridarii.|PF01120
MLNFESRVGPDFGANGPSYPDAGVPEWYRDAKLGFFVHWGLYSVPAWGTPTGTRNVPAEDAYAHHQYAEWYGNTVRIKGS
PTWERHQDVYGTGTSYEDLADHWNADAFDPQAFVGSLVDAGARYVIPTTKHHEGFCLWGTETTPFNAVNRGPKRDLISEI
ARETRAAGQRFGVYFSGALDWHVSDFPPIESDTDLFRFRRNDERFARYSAAQLEELIERFEPDILWNDIDWPDGGKGHDP
YAVAALLERYLDAIPHGVVNDRWGVPYHGFITREYRHVEDIIEQPWESTRGLGYSFGYNQVEGPEHTLSGDALIRLLVDV
VSKNGNLLINVGPRADGSIPELQQQSMAAMGSWLRGNGEAIYGTRPWRRAGESGQAVSYTQNAGKLYLQASDPAAGEAAL
PAEYREGTAVHWLGQGGSQPAEVLAATPGSGARLVVPESLRGEAVAVAVLADPLA
>A0A1H1TLC8 7|Pseudarthrobacter equi.|PF01120
MTPSTTVALPVWAQEASLGIFIHWGPYSVPAWAEPTGAWGAIPPETWFAHNAYAEWYANTIRIEGSPAAEHHKATFGDVP
YETFLDQWRAEKYDPASWAALFQSICADYVIPVTKHHDGITLWEAPGTADLNTVVRGPRQDLLAPLAEAVRAVGIRFGVY
YSGGLDWAFTSYPPITSMEEVDLFRPTDAAYAEYATAHVRDLIDRFKPSVIWNDIDWPDAGRADGSLTELLEHYRQLVPD
GIVNDRWGADVWDYRTSEYSHDTHNESGIGWEHNRGLGFSFGYNQIENLELTMSTQEIAKLYADVVSRGGRLLLNVGPTA
AGEIPDVQLRSLTGLAPWIQNVKPYTIQRRPAQPSDDIKITGDGWSRAWVSGKNLVVIADDFEKVRIDAGALEVVAISLP
VQDGTD
>A0A1H1XM80 7|Friedmanniella luteola.|PF01120
MTTETRPTADRTADPAGTSSIWSDLARPLPAWLPRAKLGIFIHWGAYSVPAWAEPSGALGAVPDEEWFTHNAYAEWYANT
IRIPGSPAAEHHHQTYGDAPYDDFLDAWTADRFDPAAWAALFAEAGAQYVVPTTKHHDGIALWDAPGTGTRNTVHRGPRR
DLVGDLAAAVRAAGMRFGVYYSGGLDWSTTSFPPHTSGAEVSSLRPNDAAYNCYALLHVRDLVQRYAPDVLWNDINWPDA
GKRTGAWSLHELFRDFYAGNPDGVVNDRWGDTHWDYRTSEYEHGTAVEVDTDWEQCRGLGFSFGYNQVEDESVVLSGHQL
ATLLADVVSRGGRLLLNVGPTAAGEIPALQQQSLRDLGRWTADVGETLRSATRVDPAVARNGDDPWTRWLDTPDGLVALV
DRTGTTPLAFDPTAADGAAGAVLTGRATVSATDDGAEVDVAEPGAGPVAVRFPWRRR
>A0A1H2LC95 7|Arcanobacterium phocae.|PF01120
MLNFDERVGNRQDVSYPPTPVPQWYRDAKVGLMIHWGIYSIPAWAVTSDEHFSPAEEYAFHRYAEWYGNTVRIPGSPTAL
LHRARYGQRSYEDLVDIWQIRDDAVANMVNLAVRAGARYVVPTTKHHDGLCLWNTQTTDFSTVKRGPGVDIISQCGQAVR
QAGLRLGLYFSGALDWHASNFGPITSDEELFAFRRNDPEFAQYAATQLRELIDIYHPDYIWNDIDWPDGGKGPELYGLSA
LFTQYFQTVPNGVINDRWGVPAQGVLTREYRDVLGVMDRPWEAVRGLGKSFGYNADEDESVMLSGPDLVRYLVDVVAKNG
NLLINIGPKADGTVPDIQQQSLEYMGQWLRVFGEGIYGTRPWGPGLLDGCYFTCSTGADDVVYVLYEPDREVVLPEKLRD
RKIIPLGSGDGMQWPIVVAKLVD
>A0A1H2N752 7|Microlunatus sagamiharensis.|PF01120
MSAGAPTGSAFVPSTTVEQGDSPELWASLRRPLPDWYAGAKLGIFVHWGPYSVPAWAEPVGALGAVPEDEWFLHNAYAEW
YWNTIRIEGSPAQRHHAEVHGGAPYDEFLDAWTAPDFDPAAWARLFAAAGAEYVVPTTKHHDGVALWDAPGTGARNTVHR
GPRRDLVGEIAEAVRAEGMRFGVYYSGGLDWSVTDLPPHTTFDEVSSLRPTDAAYNLYAGAHVADLVRRYAPSVLWNDID
WPDSGKCGGPGSLHALFEAYYAAVPEGVVNDRWGDTHHDFVTSEYEHKREHEGDEPWEHNRGIGWSFGHNRVEDESQSLD
ARALARHLTDVVSRGGRLLLNVGPTAEGTLPPVQQRALEGLGRWMAGAKELLRMSTPVPVGTARSGEEPWTRWLAVPGAL
VAVLDADGTVPLDVDPSAVAAGDLSVANGSADVALEEGRLVARVTHSPDGPALLRLPVR
>A0A1P8NH19 7|Brachybacterium sp. P6-10-X1.|PF01120
MISFDDRNGPADAAPATAYPDLTVPGWYRDAKLGLFVHWGLYSVPAWADVLDRRDVTAETAYARHQYAEWYANTVRIAGS
PTRERHERLYGVGHSYEDFADDWHPAPDAVAGIVDLAGRAGARYVVPTTKHHDGFCLWDSATTPFTAARRGPGRDLIAEV
AAAVRGAGLRLGLYYSGAHDWHASEFPPLTSHDDLFALRRNDEEFAAFTAAQLRELIDGFSPDLLWNDIDWPDAGKADGP
DALQELFREHLAAVPDGLVNDRWGVPVRGVLTREYQDITEVQQEVFESTRGLGLSFGYNADESAEHALDGTALIRLLADV
VSKNGNLLINVGPRADGSIPDLQRSALTELGEWLGRLGTAIYGTRPWFHEAVRTPPEGVRFTLGPAADGNDGTEGAGGSQ
VLHVLLLYPSVGPVTLDKSVSAAVREIAHVPMAGAESGATSTSAAGDVRTPGVWLTSDRITLIPGAGERAVSVVDLPLR
>A0A1P9X4B7 7|Spirosoma montaniterrae.|PF01120
MLFWANQTWAQAPARYDTTRASIDKHPLPGWFDDAKLGIFVHWGLYSVPGWAKGTKKPLQEILATTKGEEWFANNPYAEW
YMNSLRIDGSSTQQYHKATYGDSFSYDDFVPVFNREIKKWNPNQWAKLFKDAGAQYVVLTTKHHDGFLLWPSKQPNPFKK
NYQASRDIVGELTQAVNGQGLKMGLYYSSGLDWTFNQKTINNFPDLFTAGPQQPEYVTYLGNHWRELTDRYNPYVLWADI
GSPKAYNPVPVIAEFYNKNPQGVVNNRHTFEFAAPSAKPAVHYDFTTPEYQMLDSIARKKWETCRGIGLSFGYNRTEDAA
TFLSVDGLVDSFVDIVSKNGNLLLNVGPEADGTIPAGQLERLNGLGVWLKTNGEAIYGTRPWTKAEAKTSTDGRVRFTKK
GESLYAILLDEPTGKTVTISELPLTDVRAVTALSDGKPVKHTFANGTLTLTMPAKQAKSVAYAFRIN
>A0A1Q2CP20 7|Tessaracoccus aquimaris.|PF01120
MLNFETRTGPDFGANPPHYPEARVPEWYRDAKLGFFIHWGLYSVPAWATTHGPGGVPVEDAYTHHQYAEWYGNTVRIAGS
PTWERHQRVFGVGTSYEDLADLWKAEAFDADAFVAELVGAGARYVIPTTKHHEGFCLWDTPSTGFNAARRGPRRDLVQEL
HDATRAAGARFGVYYSGALDWHVSDFPPIESDTDLFRFRRNDKQFARYSADQLEELVARFAPDVLWNDIEWPDGGKDADE
HSLAEMFRRYYLAVPDGVINDRWGVPYHGFLTREYSHVPEIMADPWEATRGLGFSFGFNQDEDDSHSLSGAALIRLLVDV
VSKNGNLLINVGPRADGSIPGLQLAAMRELGAWLRTNGQAVYGTRPWLRAGEATGAPRAYTASGGAVHVHALDPSTGRLE
LPAELDGRAATWAGGAEAAIERRDGAAVLLIPDALRAEPVAVATFGEVR
>A0A1S7CVE3 7|Microbacterium foliorum.|PF01120
MAMFETDPVRPEAYREFERPLPEWFRGAALGIFVHWGPYSVPAWAEPTGELGAVPREQWYAHNPYAEWYANTIRIEGSPA
HAHQQEVHGGAPYDDFLDQWKAEAFDADEVLAVVAATGAGYFIPTTKHHDGVTLWDAPGTDGRNTVARGPQQDLIGAFAE
ATRAAGLRFGVYYSGGLDWHFSDLPPIEHDGDPAPDDLAYAEYAHDHVIDLIDRYRPDILWGDIRWPNAGIAPGPKSLAH
AFETFYARVPEGVVNDRWGESHWDFRTSEYVHGTAVEVGEAWENTRGIGLSFGHNRNETREHLLSADEAVRLLVDVVSRG
GNLLLNIGLEASGRIPELQRQTLEGLGEWNSRHGHAVFGARPEERLRASDEPWLRWTRTDDAVHAVIDQNGSVRLPDPDG
LLDEQTARIGDTGVSAERVDGAILVDVADAATPVAISFRPLA
>A0A1S7CYV6 7|Microbacterium foliorum.|PF01120
MMNFEKRTGPDFGTAAPVYPTNGVPDWYRDAKLGFFVHWGLYSVPAWAVQHGDGVNIPTEDAYAWHQYAEWYGNTVRIAG
SPTWERHQRLFGPGTSYEDLADRWDASAFDADSFVGELVDAGARYIVPTTKHHEGFCLWGTETTGFNAVARGPRRDLIAE
FQAATRRAGAKFGVYYSGALDWHVSDFPPIESDTDLFRYRRNDEHFARYSAAQLDELIERFSPDLLWNDIEWPDGGKAGD
DYAVAALLRRYFDAVPDGVVNDRWGVPYHGFLTREYTDIPEIIPEPWESTRGLGYSFGFNQDEDSRHSLSGAALIRLLVD
VVAKNGNLLINVGPAADGSIPALQRSAMRELGGWLRANGDAIYGTRPWIRMGEPTGSPRRYTRSAAGVHMHVLDPTTGTA
ELPAEFDESALRWVDGSAVESTSDASGVRTATIPSALRAEAVAVLTASGV
>A0A1X9LRL1 7|Cnuibacter physcomitrellae.|PF01120
MAMFHAEPVRPEHYRRFEHTVPSWFTDAKLGVFVHWGPYSVPAWAEPIGELGTIQEGWYAHNPYAEWYANTIRIPGSPAA
EHHRKTYGDAPYDDFLDAWRPDRFDAEDLLALVASTGARYLVPTAKHHDGVTLWDAPHTGGRDTVSRGPRRDLVGELERA
TRAAGLRFGVYYSGGLDWHASDLGPIVEDTHGFLRPVDARYAEYAYDQVVDLIERYRPDVLWGDIDWPDAGKPSGPFSLE
QLFERFYRTAPEGVVNDRWGETHWDFRTSEYQLGGRVEGAAAWEHCRGIGLSFGHNTQEDETHTLSGPDAVRTFVDIVSR
GGNLLLNVGLTAAGSVPDLQRRTLEHLAAWNAVNGGAVFGSRPLDPSIAAPSDAPWARWTRSTEGSADTAHLIVDGVGPV
RLGGVSDRIDVASARLADGTPVPASRDGEAILLVLPTPSLEGPALVSFPIVGES
>A0A1Y0RWC9 7|Nostocales cyanobacterium HT-58-2.|PF01120,PF16757
MVGGQQTYQPTTESLSQHKVPDWFNDAKLGIFIHWGVYSVPAWAPLTGELNQVIAERGWEYWFKYNPYAEWYYNSMKLEG
GDTYNYHRATYGEDFTYDEFIPTFNTAITKWNPSQWAKLFSRVGAKYVVLTTKHHDGFLLWPSKTVNKREGVAARDIVGE
LTQAVRKEGMHMGLYYSGGIDWSSQDTTVTDFDTLTKAVIQDPAYAEYANAHWRELIDRYQPSILWNDLGYPVAGNANEI
IAYFYNKVPLGVVNDRFDLGGQLGLHFDFSTPEYAKLKEIDPRKWESTRGLGYSFGYNQNDSDSNMISVDELVDSFVDIV
SKNGNLLLNIGPDANGEISKPQIERLLGLGKWLSVNGEAIFGSRYWIRSEGMTSQGISVRYITNKGNLYAVLLDTPRGKT
ITIQELTAPENATITMLGAESELEWQQDGENLVVTLPDISAMEKSPAYTLKISPMPL
>A0A1Z4GUJ1 7|Calothrix sp. NIES-2100.|PF01120,PF16757
MIKFLVRALFATLSLTVFLNLFTSVALAQRTYEPTTESLSKHEVPDWFKDAKLGIFIHWGVYSVPGYAPLTGELNKVVAE
RGWEYWFKNNPYSEWYYNSMKLEGSPTYNYHRTTYGEGFTYDDFIPRFNAAITNWNPSKWAKLFSKVGARYVVLTTKHHD
GFLLWPSKTINQLGRVATRDVVGELTQAVRKEGMRMGVYYSGGLDWSFKDTTITDFNTLVGAIIQEKAYADYANAHWREL
IDRYQPSILWNDLGYPIGQANEIMAYFYNRVPDGVVNDRFDLGGQLGLHFDFSTPEYSQSTQIDPHKWESTRGLGYSFGY
NQNDTDLNMISVDELVDLFVDIVSKNGNLLLNIGPKADGSISKVQLERLEGLGKWLDVNGKAIFGSRYWIRAEDLTPENI
RVRYTTNKGKLYAILLDEPTFGKVTIPGIILPKKANITMLGVGGTLEWQQYGQNLSITLPHKSLVKKSSAYTLEISCMPL
>A0A2D2ATM6 7|Caulobacter mirabilis.|PF01120
MADFSAFAGRPVPDWYAEPQLGIFIHWGLFAVPAYAPPGRSITSLFETDYDDAFVLGPYAEWYENALRDPGSPTSEHHRA
HWGDAPYTHFREPFEAAAQAFDAEAWADLFQKAGARYVVFVTKHHDGYCLWPTQVENPHRPGWRSGRDFVGELAEAVRAR
GMRFGLYYSGGLDWTFRPRLIRNMGEMFACVPTDDAYRAYAAAQVRELIDRYRPSVLWNDIAWPNAEDLPALFADYYRAA
PDGVVNDRWLGVAPLFESLRDPAVCAAFNDRIKARIAEQGVHGGGGAVPPHADFRTVEYGFGDHLQGVKWESTRGLGLAF
GYNAAEPTSDYLTGEQLQALYRETTAAGGNLLINVGPKADGSIPDVQREPLLALGRALAA
>A0A2D3RJ66 7|Sphingorhabdus sp. YGSMI21.|PF01120
MSASSTLKELSKRDVPDWYNDAKFGIFIHWGAFAIPGFAPRLGSIGEAFVKDYDRAVAMVPYTEWYWNATKVAGTPSAEF
HKANYGDAPYTDFKQPFEEGLKQWDPSAWTEAFRDAGARYVVLVTKHHDGLSLWPSDIANPHQENWSTSRDIVGELATAV
RAAGMRFGVYYSGGIDWTFNRRPMRTLGDFISSTPGGDYPAYAMAQVRELIEKYEPSVLWNDISWPTRSKSLFQLFADYY
SAVPDGVVNDRWVAASVPRALLKIPLVRKLIDRKIKASLGKRTGEESEGIIPPPVPHSDFRTPEYAAFAEIQIKKWEATR
GMSHSFGFNRNDTDADYDSAETLIHDFIDAVSRNGNLLLNVGPRGTDATIPDEQLKRLKQFGTWLRANGDAIYGTQPWTR
SDGETEDGQAVRFTASPGRLNLIFKGPIASRRLRVKDLIISGPASRLADGSPVTLEVQGQDLLLTFVSPSSDPIGTAVSV
ALAGT
>A0A2K8T9M3 7|Nostoc flagelliforme CCNUN1.|PF01120,PF16757
MFKYFVRLLVVAVSLSVFWSMTASVTFANRTYKPITESLSKHEVPDWFLDAKLGIFVHWGVYSVPGWAPLTGEFSKVVAE
RGWEYWFLHNSYAEWYYNSMKLEGGDTYNYHRATYGENFTYEDFIPRFNAAITNWNPQKWAKLFSRVGARYVVLTTKHHD
GFLLWPSKTASQPGRVAARDIVGELTQAVRQEGMRMGLYYSGGIDWSKQDTIVTDFNTLLAAINQDKAYAEYANAHWREL
IDRYQPSILWNDLGYPAGEANKIIAYFYNHVPDGVVNDRFDLGGQFGLHYDFSTPEYSQLQQIEPKKWEATRGLGYSFGY
NQNDTDLNMISVDELVDLFVDVVSKNGNLLLNVGPSADGSISKPQVERLLGLGKWLDINGEAIFGSRYWIRSEDVTSEGL
QVRYTTNKGNLYAVLLDTPTSRRITIQGLVLPRNTTITMLGVRCQLRWEQYGQNLFITLPDMSRLKKSPAYTLRISNIPD
AL
>A0A2R4FJI2 7|Plantactinospora sp. BB1.|PF01120
MRPERETPAWYRDAKFGIMIHWGLYSVPGWAPLDDEVVRLLGAGRTAPEDSSPDDSTRDGSADAVRRSDPLARHSYAEWY
QNTYLLDGPTRAYHRRVYGDRPYADFRTEFVAAVRDWDPVPWADLCAAAGARYVVPTSKHHDGYLLWPSAHPNPHLPGWQ
TGRDVLGELGTAVRDRGLRYGLYYSGGLDWTFGNLPIRRMADVAASVPDSPGYARYVDAHWRELIDRYRPSVLWNDIGYP
SAGDADGLVAAYYAAVPDGVVNDRFSRDGADVRTPEYGIRSEIDPEPWETVRALGLSFGWNRQETAEHLLSATELVHLLS
DVVSRNGNLLLGITPDDRGVVPAAQRRVLHEVGRWLADHGEAIYGTRPWPVPAAVTSSGVPVRFTRRDDVGYLIVLGDPG
PEFGVPGLSLPPGARLRVVGRAAAEPGVTAGPDGPVLAVGPLPPAPAHVFAVRPAS
>A0A2R4JU69 7|Streptomyces sp. P3.|PF01120
MNDFPQSGRPVPAWFTDAKFGIFVHWGAYSVPAWAEPTGELGVVDPDVWFKHNPYAEWYWNTIRIEGSPAQEHHRTTHGG
RPYDEFLDEWKAELFDPADWVELFARAGARYVVPTTKHHDGIALWDAPGTGIRNTVHRGPRRDLIADLAAAVRARDLRFG
VYYSGGIDWYAGRRDPVLHEDRMDEGRPHEAAYAAYAHRQVIDLIDRHCPEVLWNDMGWPRAGQADLPELFSHYYATVPE
GVVNDRWDNAHADYLTSEYEADRANEWGACWENTRGIGFSFGYNQAEGPEHLLDPAAAVRLLVDVVSRGGNLLLNVGPKA
DGTLPQEQRAVLEGMASWMACHSEAVHATRPLESGSADPHDGVPWVRWTRDERHIYAFVADVPDEAGGRVVLKTRPGLLD
PDTAERLDGDTVKAEAGPEGIHITSAGLDTALPTAIRFATR
>A0A2Z5FYB6 7|Acidisarcina polymorpha.|PF01120,PF16757
MVNCEENLIRSYGYSKRGTTAKLAAFAALALSTAGFAQAPPHYEASIQSLDQHPVPQWYDDAKLGIFIHWGLYSVPGWAP
LTMVNFNDPNQFKNNPYAEWYYNTVRIDGSPTQKYDREHFGPNHNYYDFAAEFDKQSASWNPDAWAQIFKDAGAKYVVLT
TKHHEGFTLWPSVTPNPTLPADRQHATRDLVGDLTKSVRQQGLKMGLYYSGGFDWTFVPGPISSRESFEATKPQSEAYGK
YVDAQYRELIQRYQPSVLWNDIDYPKTGHPMDIEAEYYNAVPDGVVDDRFGIKHADYTSPEYSTLKEISPKKWEECRGLG
QSFGYNRAEGEAQTIAPDKLIYLLVDIVSKNGNLLLDVGPEADGTIPAVQMARLKELGAWLAQNGDAIYGTHPWKRAEGK
TTSGMDVRFTQKNSTLYATMMGSIQGPSVTIASLKPKAGATIELLGYDKPLTWTQVGEDVKVSLPASLPGKYAYVLSIDQ
AGEI
>A0A2Z5JKH3 7|Streptomyces atratus.|PF01120
MVASWWSRARLGIFVHWTPASVPGWAPPYVPADELPLAGRRSPLGWTSYAEWYENALRFADSPVLAHHRATYGTRPYTAF
GGDFNDALDTWDPAAWARSFRAAGARYAVLVAKHHDGFCLWPSEVGNPHRAGWHTSRDVVGEFAEAVRAEGLSFGVYYSG
GLDWTFDDRPIGTGADTVSAVPRGSYPAYAGAQMRELIRRYRPDILWNDIAWPGSRSDVQRLVEYYRFTVPHGVVNDRLF
PYTPMWRALQLPGAKALYDRWERRTIAQGEGFVPRKPPYYDFRTPEFARYTGPDPYEITRGIDHSFGYNRNSPPEAFLGR
DALDSLVRETASAGGNLLLNVGPRGEDATIPAEQQLRLDWLAELTPEITPDGCVPG
>A0A345YRZ9 7|Brachybacterium saurashtrense.|PF01120
MPDTSTWDALPHRLPDWFRDAPLGIFIHWGPYSVPAWAEPTAELGAIESDLGWFAHNPYAEWYFNTIRIEGSPAAEHHRQ
VHGDAPYDDFLDQWETTAFDPAAWADLFRRAGADYVVPTTKHHDGVTLWDAPGTGDRNTVRRGPKRDLVGEIASAVTEAG
LRFGVYYSGGLDWHVRPTEPLVSGEDVNDRCRPRDDEYGKYCSAHVRDLIDRYQPDVFWNDIGWPDENFHFGQGGLGELL
EHFYTQRPEGLINDRFAGAHQDFVTTEYQAGEIPEGQPWENCRGVGLSFGYNQVEDAAQYMSAAQAVRHVVDAVSKGGRV
LLNVGPRADGSLHELQVAALEGLGEFMAEHKVHLAGSRGLGELRLKGVEWARAVEKDGTCHVFLSGDAGEITVAAQDLPT
GFAWPEVGRTVTLAGEENAPVAVSAPAADSAPTAG
>A0A345YS21 7|Brachybacterium saurashtrense.|PF01120
MISFEDRHGPADAAPASAYPDLAVPDWYRDAKLGVFVHWGLYSVPAWADVLDRSDVTAETAYARHQYAEWYANTVRIEGS
PTRDRHERLYGVGHRYEDFADQWRPEAGAAEGITALAARAGARYLVPTTKHHDGFCLWDSATTPFTAARRGPGRDLIAEF
AAAARAEGLRLGLYYSGALDWHVSDFPPMTSHGDLFALRRNDPAFAAYAAAQLRELVERFAPDLLWNDIDWPDAGKHPGP
DSLVQLLTEHLAAVPDGLVNDRWGVPAHGVLTREYQDIDTVQDEPFEATRGLGLSFGYNADESAAHALDGAALIRLLVDV
VSKNGNLLINVGPRADGSVPPLQSAALEQLGEWLAVHGDALYGTRPWFHEAVRVPPEGVRFTRGMADDRGEVLHALLLDP
AAGPVTLDAPVSAAVREIAQVAGGAGERIVLDPGASQGPVAVQSFALRPGVEGG
>A0A3G8VF45 7|Plantibacter sp. PA-3-X8.|PF01120
MAMFKDDSVRLPEFEKFVHETPAWFSDAKLGIFVHWGAYSVAAWAEPIGELGATDHAHDFARNPYAEWYFNTIRIEGSPA
QQHHRETFGDVDYDHLLELWRAERFDADEVLALVKHTGARYFVPTTKHHDGITLWDAPETNGRNTVARGPKRDLIGEFAA
ATERAGLRFGVYYSGGLDWHFSPSEPVVETDGPDGWTNRANDRPYADYAYDQVADLIERYRPDILWNDIEWPDPGKDDGA
RGLVSLFDRFYAAAPDGLINDRWGDTHWDYRTTEYQMGGITDDPWENCRGIGYSFGHNTLEDEKQLLSGEEAIRYFVDIV
ARGGNLLLNIGLQADGTVPPEQRATLEALGDWNAVNGAVVFGSRQLDDGIASGSESPWTRWTRTGDIANAIIDADGPVTL
TLAADAILVDSARLVDGTSLAASVVDGGVRVDLPTRSVPGPQVVRFDLS
>A0A3S9ZMH4 7|Streptomyces griseoviridis.|PF01120
MAMFKDAPERPQQYRQFERETPAWFKDAKLGIFVHWGPYSVPAWGEPIGALGTIDEEEWFRHNPYAEWYYNTIRIDGSPA
GRHHEETYGGADYDTFLDLWKAEAFDADAVMDLVAATGARYFVPTSKHHDGVALWEAPGTGDRNTVRRGPERDLIGEFRD
AAERRGIRFGVYYSGGLDWHFSQSPPIVRHIDDTLRPRDKAYADYAFDHVADLIEKYRPELLWGDIEYPDAGKPEGDKSL
VELFRRFYAARPEGVANDRWGETHWDFRTSEYEQGRDSEGDGAWENCRGVGFSFGHNRLEDESHSLSGQGAVRHFLDVVS
RGGNLLLNIGLTASGEVTALQRRTLEALGAWNAAHGDAVFGSRPLAAGLARPADEPWVRWTRTGQTAHAFVDAPAGTRVA
LDADAAALDLASATATEATTETAGGVLTVTVGNHALAGPVRVDIPLR
>A0A448KCG8 7|Actinomyces slackii.|PF01120
MAGTSTSPHDQALETHAPAWLDRAVLGIFIHWGAYSVPAWAEPHGELGTEPDETQWFTHNAYAEWYFNTIRIQGSPAQAH
HRATYGTLPYDAFLDMWRAEHFDPDDWAGLFSRAGADLVIPTTKHHDGIALWDAPGTFGRNTVERGPRRDLVGDIARAVR
RRGLHFGVYYSGGLDWHYRPFPPVLCQEDLDRFARTVDPEYARYIYVHCMDLFERYHPEVFWNDIDWPDCAKSFEENSLG
MLLRNYYSLCPQGAVNDRFGGFHCDYETSEYQAMQESEGAERWENCRGIGLSFGYNRQETGEQYLSGAGLAAHLADVVAR
GGRLLLNVGPRADGTIPEPQRDSLEGLGQWMSVAKAELVGATQELRDRACSIEGARLISHEDHAVLLGLEAVDAALDDLP
EAFDWRRARALDSLDAVGLSVGEGRLRSAPGRLGPAVIVAPRRR
>A0A516NSD8 7|Nocardia otitidiscaviarum.|PF01120
MNREGSRARSLPRRIGRYAMLGAAGLTVCAVVVAAVLGVGSWWWGRRDDAKARMTTSGPYEASLGSVRSHPLPGWFRDAK
FGVMLHWGPYSVPGFAPVGRTFAETLREDYGHALTRSPYAEDYANQIKDPGSPAAAFHRERYGDAEYADLALEFERGLDA
WDPDAWARTFRESGASYVVLTAKYADGYSLWPTAVRNPHAPEFHSTRDLVGELARAVRAQGMRFGLYYSGGVDWTFHPAV
VETLGDYAFGPYAQGYPEYAEAQVRELIERYEPDLLWNDIGWPTGQQRLNALFADYYNTVPDGVVNDRWETASFLREVIS
LGPVRWIFDQVMRRVLAEPGAAERVTTPPDVPHSDFRTPEYTGFDTVQEKFWQQDRGIGGSFGYNRQETDADYAPPEELL
TSLVQAAANNGALLLNVGPTGTGEIVPEQQRRLDAIGAWLRVNGEAMDGSRPWQVSSARTADGMPVMFTRKGSQVYAIVL
GRPTGPVTLRDIRLDGPARLLGSGASAQVHRDGADTVLDAAFTGAFAPVVAVTTG
>A0A5B8M6G1 7|Humibacter sp. WJ7-1.|PF01120
MMNFESRVGPDFGADAPDYPDNAVPDWYRDAKLGFFVHWGLYSVPAWGTTAGDRAVPTEDAYAYHQYAEWYGNTVRIAGS
PTWERHQRVYGTGTSYEDLADLWHAEAFDADSFVAELVGAGARYIVPTTKHHEGFCLWNTATTRFNAGQRGPHRDLIAEL
HDATRRSGTRFGTYFSGALDWHVSDFPPIESDTDLFRFRRNDEHFARYAASQVDELIERFSPDLLWNDIDWPDGGKGAQD
YSVSALLTRYFSRVPDGVVNDRWGVPYHGYLTREYTDVAGALDSVWESTRGLGFSFGYNQDEDARHSLSGAALVRLLVDV
VSKNGNLLINVGPRADGSIPELQLQAMRALGAWLTINGDAVYGTRPWRRATESVGAPRAYTASERGLHVHALDPATGILD
LPADLSEARQLSWADGTAAEVALRDGSGLEVAIPAGLRGEPVAVLTVGDAPA
>A0A5J6KYV4 7|Microbacterium caowuchunii.|PF01120
MSPGPGVVSREPPAWFAASKLGIFVHWGLYSIPAFSDDPDGDYHGYMGALMAMRDTRGKNPYAEWYLNSLRIEASPTAVH
HARTYGTAPYSHFREAFERNADEVDFSEWASIFSSVGAEYVVMVTRHLDGYPLWPTAVPHPRLQGYHSRRDLVGDLTDAV
RAKGMRMGLYYAGGIDWTVTDRPVRVMTDLLEQQSSRPEYTAYATAQWRELIARYRPSILWNDMGWPADSDPRELFESYY
DAVPDGVINDRWTQVRLPRGRVLRRIYLGFLGFTLRAFARSGRPVPLQPSTIPFDVRTFEYEVPAEPPPGAWEVARGIGN
SFGYSSMETSAVQLTGTELIHLFVDVVSHGGRLLLNIGPDGEGRIPEAQQRPLSELAGWLSHASPAIFATGPWTTMAAQT
ADGDEVRFTRSADTLNVILLAEKPGRTVRVPGIRLPEGATARMLDTGKRVNWQQLADDLEITLPAVAPSPAHIITFEGGA
RA
>A0A653EZI5 7|Mycobacterium riyadhense.|PF01120
MKSIRGVKQSFDARPVPQWFEDAKYGIFIHWGLYSVPGWAPLEADIRELMATKGPAYWLKHNPYAEWYQNTIQIAGSPSR
RHHLETYGPDFRYDDFKPMFNDAARQFDPASWADLFARAQARYVVLTTKHHDGFTLWPSRHPNPHKDSWHADRDLVGDLT
TAVRDRDLKMGLYYSGGYDWTFNPATITDFAGMAGSLVQTDEYTRYASDHVRELVDRYQPSVLWNDIGYPPQADLAELFT
YYYDRVPDGVINDRWAQLRLPTGRGTRPLLMRGLSLASAVWKYLPDRVKVLDFPTGFHYDFRTPEYTQYDAIKPYKWEST
RGVGHSFGNNRMEGPDDMLSLPELARSFADLVSKNGNLLLGIGPYPDGTIPELQAKLLTDFGMWLDVTGEAYFGTRPWVR
AEATTTDGTQVRFTQSDDALYATMLQAPGERRIGIRGISGDSDTKVELLGGGVLEHEHADDCITATFPDALDVWPAYALK
ITPKPRVDQR
>A0A6I6E159 7|Microbacterium oryzae.|PF01120
MAMFAQDPVRPAAYARFARATPAWFRDAKLGIFVHWGPYAVPAWAEPIGPLGAFDHAHWMAHNPYAEWYANTIRIVGSPA
WHHQQDVHGGAPYDAFLDRWRAERFDADEVMDLVSRTEARYVVPTAKHHDGVALWDAPRTGDRNAVRRGPHRDLVGAFRE
AAQRHGVRFGLYYSGGLDWWFDRRAPITGPVDDSVRPVDRAYADYAYDHVVDLIERYRPEVLWGDIEWPDAGKAEGGKSL
VDLFDRFYAAAPDGVVNDRFGLTHWDFRTSEYEEGRVTQTAGMWEHTRGVGFSFGHNRLEDAGHALDGRAAIRHFVDVVS
RGGNLLLNVGLTAAGEVTPLQRRTLEELGAWNAAHGDGVFGSRVLEPDLARPSDEPWVRWTRRDGRAHAFADAPVGATVP
LDVDLRRIDLDGAACRGAEVVPSEDGVAVRVLAAGPVQVAFPLR
>A0A6I6K0J6 7|Maribellus comscasis.|PF01120
MWKKLMFFVLTLCVLSAKSQYVDTAQVIYFNDLNQLKQHKSPQWFNDAKLGIFIHWGLYSVPAFAPTKGSIRDIMDKDRR
AWFMNNSYAEWYLNTLRIKGSPTYEYHKKNYGLDFDYYKFSETFNKELAGWKPEEMAEIFKNTGARYVVLTSKHHDGYPL
WPSRVHNNNMTEAAQPVSRDIVGELTKAVRDKGMKMGLYYSGGLDWTFNRTPVLGIRGLKISTPHSLEYANVADAHLREL
IEKYQPSVLWGDIYYPDQGNISGIVADYYNLIPEGVINNRWGASGLSDFSTPEYNKFESIQEDKWESCRGLGYSFGYNQF
EDDSHTLSSTELIHLLIDVVSKNGNLLINVGPKPDGTIPAIQLDRLKELGEWMKVNGEGVYDTKPWQVCSGETVSGKEYR
FTQKGDKLYLIMFEKPEKEEVFKNLVLKTGTELSLLGNHFTPKWKQNETNLKIDFPGDISGKHAYVIEFSALPGCVIE
>A0A7H0H6I8 7|Tessaracoccus defluvii.|PF01120
MTKKTWPDLARPTPEWFARAKFGIFIHWGPYSVPAWGEPIGPLGEIDEATWFAHNPYSEWYLNTIRIPGSPAQQHHREVY
GDAPYDDFLDQWRAEKFDPEDWARLFARAGAEYVVPTTKHHDGVTLWDAPGTGTRNTVQRGPERDLIGAIAQAVRSNGMR
FGVYYSGGLDWSISDFPPHTTDEEVTSLRPNDAAYHFYAAAHVRDLIERYQPDVLWNDIEWPDGGKHTAPGGLHELFAAY
YAANPDGVVNDRWGHTHHDFATTEYSAFSDNEKEPVWENNRGLGFSFAYNRNESTDEILSTMQLAKHWVGVVGKGGRLLI
NVGPTAEGIIPDLQRQTLEGFGDWKAPLAETAASVVERTPQLDAGEGWRGDWLTPAERIVFVDEPREVRVTGDGLDLTQV
RVLSGDVCTEFVDDELVVRVNATNGGPAAVAIARR
>A0A7H0H7C4 7|Tessaracoccus defluvii.|PF01120
MMNEANSFEELSERELPQWYADTPFGIFVHWGAYSVSAWGEPIGALGTIEWETWFKHNPYSEWYYNTIRIEGSPAQEHHR
EVYGDMPYDGLLDMWKAEKFDPTDWATLFRDAGAGYVIPTTKHHDGITLWEAPRTEGRNTVARGPQRDLIAPIADAVREA
GMHFGVYYSGGLDWHFRPMAPHTTDESVNDTGRPKDAEYGAYCAQQCRDLIDRYQPEILWNDIQWPDDAKNFGPDGLGTL
FNYYYAHVPTGVVNDRYGDTHSDYLTSEYSHLLANEGDKAWENCRGIGYSFAYNQLEDESHYLTGYQIARMLTDIVSRGG
HFLLNVGPKADGTLPELQRQALVDLGAWMRTGAKDALYGSRPVSTEDVTAGAGVWVRGVDKEGTRRLFVDLEEADPRVAA
RATLTVGDEQVNVELPAGRPGPVIY
>A0A7H1BI99 7|Streptomyces xanthii.|PF01120
MLRFDRRTGPDLGAHTPAYPSASLPRWYTDAKFGIFVHWGIYSVPAWGTPRDPGVHTPVELEYAHHPYAEWYANTVRIAG
SPTRRFHEETYGVGTSYEDLADLWTAERFDADAWMSLFAECGARYVVPTAKHHDGFCLWDSDTTPFSAARRGPRRDLLAE
LSGAARRHDLRLGLYFSGALDWHVSTLPPIRSLTDLFELRRNDRSFADYAHAQLDELVQRFRPDYLWNDIDWPDDGKGSG
DRDLAALFARYLEQVPDGLVNDRWGVPYHGVRTREYLTEQEPSEPVWEACRGLGQSFGHNAAEDDRHLLSAAELIRLLVD
IVAKNGNLLLNVGPRADGSLPKSQVSRLRRLGQWLRVNGEAVYGTRPWIRHTDPAGHPVRYTTREKTLFVTDLAPDRGRL
APARDVAELAAGRPASWLTAAGRQRAATDPDGTVIVPEELRGAAAAVLAIEGCVA
>A0A7M1R0N7 7|Trueperella pecoris.|PF01120
MDNIFENRTGPAHLAATTVYPDHEVPAWFDDAKLGFFIHLGIYSIPAWAYRREPGHTTPPELAYDYHEYAEWYANTVRIP
DSPCARWHEQTFGVGVSYEDLSARFSPSPTALSALVNKLVGAGGRYIVPTTKHHDGFCLWDTETTPFSSAARGGGDVIST
IADAVRATDARLGLYFSGALDWHVSHFGPIRSDDDLFGLRRNDEAFARYAAAQLNELIDRYHPDLLWNDIDWPDEGKGPQ
EWGLAAILGRYLETHPQATINDRWGIPLHGYLTREYTLVDEPLPEKWESTRGLNRSFGYNRHDNPSDRMSGPEVTWLLVD
VVSHGGNLLLNVGPRADGTLDPYQDRVVDELGTWMAVYGQYIYGSRPGSRPHSLVTPHAIAYFVEPGQAPSPADLLGDTG
PAGNTHLNFDTAQWLAPDGSRTPANQPAPTASSFPFALIVER
>A0A7S7SI65 7|Paludibaculum fermentans.|PF01120
MNRRGFLAALTAAGCALPAAFAQKYSPDWTSLKAHTVPNWFEDAKFGIFIHWGLYSVPAWAPPSGELGKVDMSRWFYQNA
YAEWYLNSIRLKDSPSYKHHVETYGADFDYYRFGQAFEQQNRAWKPQNWASLFKDAGARYVVLTTKHHDGYTLWPSKVPN
PKRPQGGINSPRDLVGDLTKAVRGAGLHMGLYYSGGLDWTFETRPIATMGDLRTTAPQTEEYARYADAHWRELIRLYQPS
VLWNDIGYPKLGKPEALFADYYNAVPEGVINNRFSVEYSDFTTPEYAKYDKITPKKWESCRGLGFSFGYNQVEGPEHVIA
PEALIELLVDIVSKNGNLLLNIGPKPDGTISEIQLNRLNALGAWLKTNGDGIFGSRPWVRPSAKTTAGGDVRFTKKGDAL
YAFLLGRAAGPSTVVGLTLAPGSTVRLSGGRSVAWKKTGDGTTFELPANSPAAGPVALSITPAPAA
>A0A8D6AQL0 7|Alphaproteobacteria bacterium SO-S41.|PF01120
MTAAADWFRDAKLGIFIHWGIFAIPAYAPRGQSITEIVRGHPADGWARLPYTEWYANSIRFPQSPAAAHHRATYGDRPYE
SFRAEFDAASEAFDAGHWASLFAEAGAKYAVFVTKHHDGYCLWPTAVENPHRPGWHSKRDFVGELAEAVRARGLTFGTYY
SGGLDWTFRHHPIGTFGDMMACVPYEDDYRAYAAAQYRELIARTGTAVLWNDIAYPDEGDRDALFADFRAARPDGVVNDR
WMARRRTFEKMRVPEARADLDAMIAARWAAGEGDLMADSGTGDFRTPEYSEKLDFDRDWEACRGMDLSFGFNAEAKPEDH
LSAAELIRSFVEIVAHGGNLLLNIGPRADGSVPEVQQDLLRALGAWLKTNGTAIYGTRRTAAPKGVASDGTTYRTTQTDG
AVHVLFMAAPDARELTLPTLGGAIAAHRLDGGGVTLLAGDPVRILLDRPFDDAPVHVVSLEGAVIRDV
>A0A8F9ZK88 7|Pseudonocardia sp. DSM 110487.|PF01120
MTVDWSRLQRPLPDWYADAKFGIFIHWGAYSVPAWAEPTGELGAVDERTWFRHNAYAEWYWNTIRFDDSPARKHHQETYG
DAPYDDFLDAWHTEEFDPREWCDLFARAGARYVVPTTKHHDGIALWDAPGTATRNTVHRGPRRDLIGDLAGAVRAAGMRF
GVYYSGGLDWSVTPDLPVIDTSANVRALRPNDAAYATYAYVHVRDLVEKYRPDVLWNDIEWPDAGKHDGALGLAELFRHF
YATVPDGVVNDRWGDTHWDFRTSEYQHHLDAEGAPAWENCRGIGLSFGYNQVEDSRHLMSGPRLVRHLVDVVSRGGNLLL
NVGPTASGLIPDGQRSTLEELADWMATHAGVVHGSRPLDPGIAEASDEPWVRWTRSGDRAWAVVDAAAGRVLLPARADRL
RLASAALADGTPVPAQADPAGIAVELPPRAAPPAVGFDIR
>A0A8T8IZK7 7|Caulobacter sp. S6.|PF01120
MGPWAPTLESLNARPLPAWYDQAKFGIFIHWGLWAIPAFAARLGSISDAFKTDYDRAVAMTPYTEWYANAIKVPGTPSAE
FHAKTYGAAPYEAFREPFIEGLKAWDPAAWAESFRNAGALYVVLVTKHHDGFCLWPSGVRNPKQTGWSTTRDIVGELAAA
VRAQGMRFGVYYSGGIDWTFNRRPILTLADFMGSLPGGRYPAYAEAQTRELIERYEPSVLWNDIAWPTDQARLNALFADY
YNAVPEGVVNDRWRAADLASLALRLKPARRALDARIKKRMLESPDAVQGIIPPPVPHSDFRTPEYARFPDIQAKKWEATR
GMSHSFGFNRNDTEDDYASSETLISDFIDGVAKNGNLLLNVGPMADGTIPEPQARRLKAFGDWLGAHGEAIYGSQPWVRA
EAVTDQGMPVRFTVKSGDLYLTLLGRPTGERILIRDLTLAGEVRRLDSGAPVRLVQAGPDLALDFARPLDGAFAPVMRIR
GAVASGLG
>A0A8T8MEG2 7|Mycobacterium spongiae.|PF01120
MPEYEPTKDSVAAHPVPEWFENSKFGIFIHWGLYSVPGWAPLEADTQELMATKGPAYWLKHNPYAEWYQNTIQIPGSPSQ
VHHRETYGPDFTYDDFKPLFNKALKQFDPDSWADFFKQANARYVVLTTKHHDGFTMWPSRHANPHKDSWHASRDVVGDLT
AAVRDRGIKMGLYYSGGYDWTFNPVVVNDLPGLASSLVQTDEYAQYADNHIRELINRYQPSVLWNDIGYPPQSNLAELFA
HYYNQVPDGVINDRWAQLQLPKVPGVEPLVMGGLGLASALWKFLPDRVRVLDFPTGFHYDFRTPEYAQYDDTKPYKWEST
RGVGHSFGNNRQEGPDEMLSLTDLARGFADLVSKNGNLLLGIGPYPDGTIPDLQAKLLADFGAWLDVTGEAYFDTGPWTV
TTSIAPTATDGTELRFTQNADALYVTFLRAPGERRVGLRGLVGTSDTKVQLLGGGTLEHECTDDRITITFPDALDVWPAY
AVKITPKPEPST
>A0A8T9H917 7|Microbacterium sp. H1-D42.|PF01120
MLNFETRTGPDFGAAAPTYPAQGVPEWYRDAKLGFFVHWGLYSVPAWAVQHGEGVNIPAEDAYAWHQYAEWYGNTVRIAG
SPTWERHQQVYGPGTSYEDLADLWDASAFDADAFVGELVGAGAKYVIPTTKHHEGFCLWNTATTGFNSVARGPKRDLIGE
FHDATRRAGAKFGVYYSGALDWHVSDFPPIESDTDLFRFRRHDEHFSRYSAAQLDELVERFSPDVLWNDIEWPDGGKGGD
EYAVAALLNRYFDAVPEGVVNDRWGVPYHGFLTREYRHIPDILDQPWESTRGLGYSFGFNQAEDDRHSLSGDALIRMLVD
VVSKNGNLLINVGPAADGSIPALQLAAMRAMGAWLGENGDAVYGTRPWIRFGEPLAPVRYTASSAGVHVHAIDPSIGEVP
LPTELAGRDARWADGSVAETTPLSNGVTSLIIPEKLRGSAVAVATVA
>A0A8T9IUN1 7|Streptomyces sp. MST-110588.|PF01120
MSPSPVPSWFDEAKLGVFIHWNPAAIPAFAPVHLIDDLAPGLGTDLPKWRQEQIWRTLPYAEMYQNTLAVPGSETARFHA
EHYGNRPYAAFAEEFRTVSVPGWDPEPWAELFSRAGAGYVVLTTKTEDGFLLWPSGHPNPRRARWQVTRDVVGELAAAVR
ERGIRFGTYYSEGMDWTFGGIPVTDGESLLAALPRGEEYAAYTDAHWRELIRRYRPAVLWNDYGFLPNPDADALLETYAE
QVPDGVVNDRFDPRQHDGGLRADFVTLEYARTDGPADRKWEACRGIGTSFGYNRMESDASYLGSAELIHLFAGIVAAGGN
LLINVGPDGAGHIPPEQEERLLALGRWLRTHEEAVRATRPWHRARGVTTRGVPVRYTKGREAVYGIVLGEPGGEDVDIDV
RLAADATVSLLGVHGALPWTATAHGTRITLPGRRPEGPAPVLRMAPADAVRDPDGPAGQRP
>A7NM77 7|Roseiflexus castenholzii (strain DSM 13941 / HLO8)|PF01120
MMYEPTLESVRAHIVPDWFHDAKLGIFIHWGLYSVPGWAPTTGPLHDVVAKEGWKEWFRRNPYAEWYMNSLRIPGSPTVD
YHAQHFGADFPYERFAETFNRETAAWDPAVWADLFKRAGAQYVVLTTKHHDGFLLWPSARPNPFRAGYHATRDLVGDLTS
AVRAAGLRMGLYYSGGLDWTFNDRVIADIVDLFMGVPQQLEYVEYANAHWKELIDRYQPSILWNDIGYPAAANLVELFSF
YYNTIPEGVINDRFTQASIGDGPPDPAAIMQALAQGMLPTPPHFDFRTPEYAVFPDIKAEKWESCRGLGYSFGYNRNETV
DDMLSPVKLIRSFVDIVSKNGNLLINVGPMGDGTIPPEQAERLEALGAWLSVNGEAIYGTRPWTRAEGVTDSGIGMRFTR
KGDDLYAILLDTPQQPNVTLLDVTVSPGSRVILTGYGEIAAAQHDHGLTITLPASLADAPAHAIRIVGGASAASGGGR
>C7MF62 7|Brachybacterium faecium (strain ATCC 43885 / DSM 4810 / JCM 11609 / LMG19847 / NBRC 14762 / NCIMB 9860 / 6-10)|PF01120
MISFDDRHGPADAAPATAYPDLAVPEWYRDAKLGMFVHWGLYSVPAWADVLDRSDVTAETAYARHQYAEWYANTVRLDGP
TKARHEEIYGLGHSYEDFADDWHPAEDAARGIAGLAARAGARYVVPTTKHHDGFCLWDSATTPFTAARRGPGRDLLAEFA
EAVRAEGLRLGLYYSGAHDWHVSDFPPLTSNHELFALRRNDPAFADFAAAQLRELIDGFSPDILWNDIDWPDAGKYDGPS
SLQQLLRDYLAAVPHGMVNDRWGVPAHGVLTREYQDITEVQDEVFESTRGLGLSFGYNADESAEHALDGSALIRLLVDVV
SKNGNLLINVGPRADGSIPPLQAAALEQLGRWLSAHGMALYGTRPWFHEAVRTPPTGVRFTLGEGADGREVLHALLLDPA
AGPVTLDPQVGAAVREIADVPGESAGADGPGTSKRADGTGEPGAPRAALDGDRLTLHPGAPDAEVSVVTLPRRG
>D7BLM5 7|Arcanobacterium haemolyticum (strain ATCC 9345 / DSM 20595 / CCUG 17215 /LMG 16163 / NBRC 15585 / NCTC 8452 / 11018)|PF01120
MLNFDERQGDRTDVAYPDTTVPEWFQDAKVGLMIHWGIYSIPAWAVTSDERFSAAEEYAFHRYAEWYGNTVRIPGSPTAL
LHRARYGSVAYEDLVDRWQIRSGAVEGMVALASAAGARYVVPTTKHHDGLCLWDTQTTSFSTVRRGPHMDLIEDFARSVR
AEGLRLGLYFSGALDWHVSDFGPITSDEELFAFRRNDAEFSQYAATQLRELIDQYSPDYVWNDIDWPDGGKGHEDYGLAS
LFTHYFAKVPHGTINDRWGVPAQGVITREYRDVDGVMDRPWEAVRGIGRSFGYNADEAESVSLSGADLIRYLVDVVAKNG
NLLINIGPRADGSIPDVQRRALQEMGEWLDIFGEAIYSTRPWGPGTLGDCYFTQPKGNPDVVYMLQRPKNPRVVPAELED
WHFEWIGSRDHPIVVGKFVRDEA
>E8X354 7|Granulicella tundricola (strain ATCC BAA-1859 / DSM 23138 / MP5ACTX9)|PF01120,PF16757
MESSSRHKTFCRAALSAVLSLSFIATAQAPRHYQPTIESLDQHPLPQWFDDAKLGIFIHWGLYSVPGWAPLEQVNFSKPD
FLKNNPYAEWYYNTVRIPGSPTQAYDRQHFGANHNYYDFAETFNAESKKWNPDVWAKTFKDAGAKYVVLTTKHHEGFTLW
PSAIPNPTLPAARQHATRDLVGDLTTSVRNAGMKMGLYYSGGFDWTFVPGPIATHADFDPAKPQTEAYGKYVDAQYRELI
QRYHPSVLWNDIDYPKSGHPLELEAEYYNAIPDGVVDNRFGIKHTDYDTPEYSTLKDINPKKWEECRGLGQSFGYNRAEG
EAETIAADKLIYLLVDIVSKNGNLLLDVGPEADGTIPAVQLSRLKALGTWLNQNGEAIYGTHPWTHAEGKTADGIDIRFT
QKNQTLYATLMGNLKGSSVTITALKLKPGTKVQLLGTKQPVTWSQEGADVKLNLPSTLPGKYAYVLGIGKSGIM
>I0I3J9 7|Caldilinea aerophila (strain DSM 14535 / JCM 11387 / NBRC 104270 /STL-6-O1)|PF01120,PF16757
MSYQPTFESVSTHPLPAWFDNAKLGIFIHWGLYSVPGWAPLAGELSEILATGDWAKWFTNNPYAEWYMNSMRIVGSPTHR
YHLETYGATFSYFDFAEEFNTAAERWDPDAWAALFRRVHARYAVLTTKHHEGFLLWPSQTPNPYIAGYQARRDLVGEFAE
AIRRHGMIAGLYYSGGLDWTFNDTVIQHIADIPRAVPQTPTYIHYANAHWRELIDRYQTMILWNDIAYPAATNLNELFAY
YYNRLPEGVINNRFTQRFQLGADGNIIADNFYDFETPEYTSFSDIRTKKWESCRGIGASFGYNRNEGPEQLLSVENLVRS
FVDIVSKNGNLLLNVGPMADGVIPELQRERLLGLGKWLDINGDAIFDTRPWIVAEGITDAGVDVRFTQKAGDLYVTLLGT
PATALFQIKGLRCQANTTINLLGSAEPLGWHTTEEGVVIRLADTLPTSPAHSLRISPAPHYQP
>I6X6Y6 7|Arachnia propionica (strain F0230a)|PF01120
MLNFDERTGPALGVDYPDVTVPDWYRDAKLGVFIHWGIFSLPAWAEPHDGRVPVEDAYARHRYAEWYGNTVRIPASPCRA
RHVARFGEGTSYEDLADRWRPGDLDADAMIRAVLRSGARYVVPVTKHHDGFCLWDTATTSFNAARRGPGRDLIRQLADAT
RAAGARFGVYFSGALDWHVSDLPPIQSDRDLFLLRRNDEGFARYAAEQLTELIDRFRPSVLWNDIEWPDGGKGDDGFGVA
ALWRHYLETVPDGVVNDRWGVPAHGFLTREYSDVDGVQEQVWEATRGLGLSFGYNAEEDEAHSLDAVGLIRYFVDVVAKN
GNLLINVGPRADGSIPQLQQRALDGLGAWLEVNGTAIFGSRPWRRAADGEVRYTVVDGVVHAFLLSPASGELRLPAELAQ
AESVAWLGVGAAPVAGGVAPVPESLRAQPVAVAAIPVQ
>I6XRJ5 7|Arachnia propionica (strain F0230a)|PF01120
MVADLEARFERDAERWKALARPTPEWFRRAKLGFFIHWGPYSVPAWGEPVAELGEIPPTEWFRHNPYAEWYHNTIRLEGS
PAQRHHAEVHGGCDYDDFLDAWRAERFDADAAVAELVAAGGSYVMLTTKHHDGVCLWDAPGTGDRNTVRRGPGRDLVGEW
ADAARRAGMRFGAYYSGGLDWHAAPTEPIGLRDDWDLTERPLDQGYASYAAGHLRDLIARYNPDVLWNDINWPDAGKDFG
SDGVGTVFEEYYAANPEGLVNDRWQVPHQDYATSEYKHLQQCENAAVWEHCRGVGLSFGYNSVEGPEHAMPPLELMKHLV
DIVWRGGRMLLGVGPKADGTLPGWQSEILRGIGRWMRVAGRWLPDLVADGELEIEGAWTRLGRAGDSRLLFIDADVPVAI
PAGRLLTLEWASLEDGTLTCAEDRPGPAVVELT
>Q0C580 7|Hyphomonas neptunium (strain ATCC 15444)|PF01120
MIGPNGRPCPEWFAKPQLGIFIHWGMFTIPAWAPRGRAIHELHGDDYYMSAVMTPYSEWYDNAVRVEGSETRKRHKELYG
DKPYAEFRPEFDALSQKFDANEWADFFVECGATHCVFVTKHHDGYCLWPTEIENPHRPGWHSERDFVGELADAVRARGLR
FGLYYSGGLDWTFRDTPIANMGDMFAAVPTEEDYRQYALAQAKELIDRYKPSIFWNDICWPNAADVPVLLDYYYKAVPDG
VTNDRWFASEDFFNALRDPATLKGFNDTMKERSAGGQQEETPAPFADYRCVEFGLGVVPKEHKWEACRGLGLGFGYNSAE
IPEDYMSSEEVIDLYKHVTSKRGNLLINIGPLADGSIPDLQKVPLRALGQHLKS
>Q9WYE2 7|Thermotoga maritima (strain ATCC 43589 / DSM 3109 / JCM 10099 / NBRC 100826/ MSB8)|PF01120
MISMKPRYKPDWESLREHTVPKWFDKAKFGIFIHWGIYSVPGWATPTGELGKVPMDAWFFQNPYAEWYENSLRIKESPTW
EYHVKTYGENFEYEKFADLFTAEKWDPQEWADLFKKAGAKYVIPTTKHHDGFCLWGTKYTDFNSVKRGPKRDLVGDLAKA
VREAGLRFGVYYSGGLDWRFTTEPIRYPEDLSYIRPNTYEYADYAYKQVMELVDLYLPDVLWNDMGWPEKGKEDLKYLFA
YYYNKHPEGSVNDRWGVPHWDFKTAEYHVNYPGDLPGYKWEFTRGIGLSFGYNRNEGPEHMLSVEQLVYTLVDVVSKGGN
LLLNVGPKGDGTIPDLQKERLLGLGEWLRKYGDAIYGTSVWERCCAKTEDGTEIRFTRKCNRIFVIFLGIPTGEKIVIED
LNLSAGTVRHFLTGERLSFKNVGKNLEITVPKKLLETDSITLVLEAVEE
>X5MCZ3 7|Candidatus Phaeomarinobacter ectocarpi.|PF01120
MTPMTYEPTLASLNAHPVPQWYDDAKFGIFIHWGMWAIPAFAGSSGSIGEIFRDHFDKAVAMTPYTEWYENAIKVPGTPS
AKFHAEMYGNMPYSDFRDPFLETIDQWDPDAWADQFARAGAKYVVLVTKHHDGFCLWPSDVKNPKRDNWYSRRDIVGELG
EAVRARGMRYGLYYSGGIDWSFNPKPLRTLGEFISSAPRGKYPAYATAQVRELIERYRPSILWNDISWPTPLAPQLQLFA
DYYNEIDDGVVNDRWMPQSWKTALMRLPPVRRSFDRAVRKRMQSESASKGITPPKPPHFDFQTPEYATFSDIAQNKWEAT
RGMSHSFGFNRNDTDADYLSAEEIVHGFADAVSKNGNLLLNVGPRGDNGTIPKEQTTRLDAFGNWITRNSQGVYGTRPWT
RAEGKAIADGETLDVRFTCTDTALYAHVLSATRPQQLTISDLPVTADTHINLLGHGPVQWQGNATSVTLTLPAKTDADPA
WTLAIPHPAT
>TmαFuc_AAD35394.1
MISMKPRYKPDWESLREHTVPKWFDKAKFGIFIHWGIYSVPGWATPTGELGKVPMDAWFF
QNPYAEWYENSLRIKESPTWEYHVKTYGENFEYEKFADLFTAEKWDPQEWADLFKKAGAK
YVIPTTKHHDGFCLWGTKYTDFNSVKRGPKRDLVGDLAKAVREAGLRFGVYYSGGLDWRF
TTEPIRYPEDLSYIRPNTYEYADYAYKQVMELVDLYLPDVLWNDMGWPEKGKEDLKYLFA
YYYNKHPEGSVNDRWGVPHWDFKTAEYHVNYPGDLPGYKWEFTRGIGLSFGYNRNEGPEH
MLSVEQLVYTLVDVVSKGGNLLLNVGPKGDGTIPDLQKERLLGLGEWLRKYGDAIYGTSV
WERCCAKTEDGTEIRFTRKCNRIFVIFLGIPTGEKIVIEDLNLSAGTVRHFLTGERLSFK
NVGKNLEITVPKKLLETDSITLVLEAVEE

>Blon_0426_ACJ51546.1
MVLFMANPQRPKMYEKFVHDTPEWFKGAGLGIFAHWGSYSVPAWAEPIGALGTFDDPVYW
NTHCPYAEWYWNTMSIKGSPAAEHQKEVYGDMPYEDFIDMWKAEAFDPADMADLFARAGA
RYFVPTTKHHEGITLWKAPDNDGWNTVDRGPHRDLVKEFADAMRDKGLKFGVYYSSGLDW
HKEPNMPILGDGEYGPQSEDYARYMYSHVMDLIDEYQPSILWGDIDVPKISEEDNDFSVA
RLFEHYYDVVPDGVVNDRWGLTHWDFRTVEYEQGKELMGKGMWEMTRGIGYSFGYNQMED
ADSYMTGPEAVKLLADVVSMGGNLLLDIGPDAAGRIPELQRQCLEGMADWMDVNSPSIHD
VEPVPEASPSGEGDGEPWVRWTGDGKSVYAVVDAAGRVPLRIDAGAVDVDSATILGGGNV
VVEADGDMLTVEIPATDVAGPQVVRFARH

>Blon_0248_ACJ51376.1
MVLFMANPQRPKMYEKFVHDTPEWFKGAGLGIFAHWGSYSVPAWAEPIGALGTFDDPVYW
NTHCPYAEWYWNTMSIKGSPAAEHQKEVYGDMPYEDFIDMWKAEAFDPADMADLFARAGA
RYFVPTTKHHEGITLWKAPDNDGWNTVDRGPHRDLVKEFADAMRDKGLKFGVYYSSGLDW
HKEPNMPILGDGEYGPQSEDYARYMYSHVMDLIDEYQPSILWGDIDVPKISEEDNDFSVA
RLFEHYYDVVPDGVVNDRWGLTHWDFRTVEYEQGKELMGKGMWEMTRGIGYSFGYNQMED
ADSYMTGPEAVKLLADVVSMGGNLLLDIGPDAAGRIPELQRQCLEGMADWMDVNSPSIHD
VEPVPEASPSGEGDGEPWVRWTGDGKSVYAVVDAAGRVPLRIAADAVDADSAVTLGGSAV
AVDADGDVLTADVPASEVAGPQVVHFVRR

>AEH30372.1 alpha-L-fucosidase precursor [Cutibacterium acnes 6609]
MDEAMLNFDERTGPNQGVNAPHWPSVQVPQWWKDAKLGFFIHWGLYSVPAWATTNPDPVPLEQEYAHHCY
AEWYANTVRILNSPTRRHHDRVYGIGTSYEDFADWWSPDLDAPATLIRRIADAGAGYVIPTTKHHDGFCL
WHTDTTGFNAAKRGPHQDLVKALHDEARAAGLRFGVYYSGALDWHVGDFGAITSDTELFTFRRNDPDFAK
YCAAQLTELIARFRPDILWNDIEWPDAGKGSQPYGLASLFSHYLKQVPEGVVNDRWGVSHHGFLTREYRH
VDAKINEPWESTRGLGRSFGYNQEESTDESLSGTELVQYLVDVVAKNGNLLINVGPRADGSIPEVQAAAM
AELGRWMRVHDEAIRGTRPWGNGVYGDQRIVKRGETVYVHLLDGDALHLPDELQGFDVSWIGSQSKQTSV
PCELVNQPVKVARLTR

>SDK52941.1 alpha-L-fucosidase [Leifsonia sp. 157MF]
MAMFTDDPVRPENYRRFEREVPQWFTDAKLGIFVHWGPYSVPAWAEPIGELGTIEKGYWFAHNPYAEWYY
NTIRIPGSPAAEHQRDVYGGAPYDDFIDQWDPVDFDPEAFIALVKSTGARYFVPTTKHHDGVTLWDAPGT
DGRNTVARGPRRDLVGAFEQATRAAGLRFGVYYSGGLDWHYSELEPITDDGQAFRRPVDAGYAEYAYEHV
ADLIDRYRPDVLWGDIEWPDAGKPSGPHSMERLFEKFYAAAPDGVSNDRWGETHWDFRTSEYQNGTNVEG
TGAWENCRGIGYSFGHNMLEDERHMLSGPGAVKTFVDIVSRGGNLLLNVGLTARGTVPDLQRRTLEHLAA
WNAVNGDAVFGSQVLDASVARPSGEPWVRWTRGGEGVGSDSVANAFVEATGSVRLEGVSSAVDAGSARLA
DGTPVAATRDGDAIALTLPEPAVAGPALVRFDLV

>SDT88804.1 alpha-L-fucosidase [Schaalia radingae]
MSGKDNMDWSDLERPTPQWFKNAKLGIFVHWGVYSLPAWAEPTAELGTVEDPLEWFTHNPYAEWYYNTIR
IPGSPAAEHHRKEWGGCDYDDLLDQWHMDSFDASELMELFKESGADYVVLTTKHHDGITLWDAVGTGDRN
TVKRGPHQDLVGAYADAARKAGLRFGTYYSGGLDWHVRPFPPHTTHESVNEGDRPRDEEYAKYAAAHIDE
LVERYHPDVLWNDINYPDAAKNTTEPYGLGQLFARYYEACPEGVVNDRWKVPHCDYVTSEYQMNLDNEDL
GIWENCRGLGLSFGYNQVEGPENGPHPRTLLHTIVDAAVRDGRILLGVGPKADGTIPEWQADSLRAIGRW
MQVAHPILAGIDHRGSATASASDGAWAEVGSDGTTEFLFAAPEDPTVDSAEFDVELTDASVATVVPVQGV
RVDQDGTCLHISCEAGWAGPAIIELSK

>SDT93632.1 alpha-L-fucosidase [Schaalia radingae]
MINFEHRTGPVFSPEPTYPQRDVPDWFQDAKLGIFVHWGLYSVPAWASLPEEGVQPDDEYAMHSYAEWYA
NTVRIPHSPAHIRHNKKYGIGTSYEDFAHMWHAEKFDPRAMVDLFVEAGARYLVPTTKHHDGFCLWNTDT
TNFSAAQRGPQRDIIQEFHDSAREAKLKFGVYFSGAHDWHVAHFPPIESDRDLFVYRRNDPEFARYAADQ
LRELIDRFHPDILWNDIEWPDSGKSNEDYALASLFRKYFSTVPDGVVNDRWGIPYHGYLTREYSIIDSVI
PEPWEATRGLGHSFGYNTNEDENNTLSAPALIDLLVDTVSKNGNLLINVGPRADGTIPELQQNSLRGLGQ
WLKTNGEAIYGTRVFTDADSRKSSQRYTRNDGELFIFVDPSQRSDVEIPSGCPSDASVRWLGNSSPAERN
GLAVQIPDSLRSGSLAVCAVRMK

>ARJ50603.1 alpha-L-fucosidase [Staphylococcus lutrae]
MYYTPSWESLKQHPLPQWFDDAKFGIFIHWGPYSVPHWANTEGKFGEIDRDLHFTLNPYSEWYLNTLRIA
GSPTAKHHEETYGKDFEYERFADLWKAEKWDPEAWASLFEKAGAKYVVLTTMHHDGFNLWPSRYNQEYSV
ATKGPKRDLVGELTEAVRQKNMKMGHYYSGGLNWRFTFEPIVTFEDVKYVRPITYDFADYAFKQFAELIE
KYQPDILWNDIGWPDKGLEDVKHLFAYYYNKVPEGVVNDRWHIEKNAPNWNHPPEAFETWEDFDTKEYSN
DHQAAQKKWEYTRGMGYSFAFNSNEGDEETISEEELVTLLIEVVSKNGNLLLNVGPRPDGTLPEIQVERL
HQLGDWLAINGEGIYGTRPSAQPSVQLNNQTHVYFTQKEDVTYAFLTGQIDETVTIQLDQLKQVKHVEAL
NSADEVDVLIDGSNVTLKWLHKASTVAHGFKLIHEDE

>AUD75916.1 putative alpha-L-fucosidase [Bifidobacterium breve]
MVLFMANPQRPKMYEKFVHDTPEWFKGAGLGIFAHWGSYSVPAWAEPIGALGTFDDPVYWNTHCPYAEWY
WNTMSIKGSPAAEHQKEVYGDMPYEDFIDMWKAEAFDPADMADLFARAGARYFVPTTKHHEGITLWKAPD
NDGWNTVDRGPHRDLVKEFADAMRDKGLKFGVYYSSGLDWHKEPNMPILGDGEYGPQSEDYARYMYSHVM
DLIDKYQPSILWGDIDVPKISEEDNDFSVARLFEHYYDVVPDGVVNDRWGLTHWDFRTVEYEQGKELMGK
GMWEMTRGIGYSFGYNQMEDADSYMTGPEAVKLLADVVSMGGNLLLDIGPDAAGRIPELQRQCLEGMADW
MYVNSPSIHDVEPVPEASPSGEGDGEPWVRWTGDGKSVYAVVDAAGRVPLRIAADAVDADSAVTLGGSAV
AVDADGDVLTADVPASEVAGPQVVHFVRR

>AUN39271.1 alpha-L-fucosidase [Tsukamurella tyrosinosolvens]
MSTKTAPPTEYEHLHRDVPQWFLDAKLGIFMHWGVYAVPAWAEPSGEFGTPDESPTFERHPYAEWYANSI
RIEGSTAERHHRETYGDLPYESLLDRWRAESFDPDDIAELARATGARYFIPTAKHHDGVALWDAPGSGDF
NTVRRGPKRDIVGELAHAVRRKGLRFGAYYSGGIDWHAVPAPPMIDKPDSPEDEVKGRSTGAEYAEYAYR
HVVDLIDRYAPDVLWGDIDWPDEGKTPGPHSLIDLFDRFYAAAPDGVVNDRWGRTHWDFRTTEYQLDTHV
PGEAWENCRGIGYSFGYNAQETAEHRISGPDLIRYFIDIVAGGGNLLLNIGPKADGTVPQEQREVLSALG
GWNAVYGDAVFGTRPVAEDRAAPSDAPWVRWTAKDSRLFAVVDASGEVPLAVAAHTVVPDSAALMDGTAV
PCVATESGMLVRLPDVPAIGPHVVVFDAVDG

>AXI74697.1 alpha-L-fucosidase [Streptomyces cavourensis]
MINTPAMVASWWSRARLGIFVHWTPASVPGWAPPHVPAAELPAAGRRAPLGWTPYAEWYENSLRFPGSPA
AAHHRATYGTRPYTDFGHDFEDGLATWDPAAWARSFREAGAGYAVLVTKHHDGFCLWPSETDNPHRTGWH
TTRDVVGEFAEAVRAEGLRFGVYYSGGLDWTFDDRPIGTAADMFSAVPRGGYPAYADAQLRELIRRYHPD
ILWNDIAWPASAAEIRSLTDYYRFTVPHGVVNDRLLPYAPHWRALRLPVARSLYNWWDRRTVAQGEGFVP
RTPPAFDFRTPEYARYTGSDPYEITRGIDHSFGYNRNSPPDAFIGREALTSLVRSTAADGGNLLLNVGPR
GEDATIPAEQRLRLEWLAEDAAVRAEEEARPEEKARESPSR

>AXL11203.1 alpha-L-fucosidase [Microbacterium foliorum]
MQNHLPGGAPRGDSPSHAEERAMTDSPSLPEWARQSTLGIFIHWGPYSVPAWAEPTGAWGAVPEEKWFAH
NAYAEWYANTSRIEGSPAALHHVAEYGDNSYDTFLDRWIPSQFDASEWARLFHRAGADYVIPVAKHHDGV
TLWDAPGAGRLSTVARGPKLDLLAPLAEAVRKEGMRFGVYYSGGLDWAFTDFPPIESMADVAEYRPNGAE
YAEYATAQVRDLIDRYKPAVIWNDIEWPDAGKADGSLVQLLDYYKRVVPEGIVNDRWGAPVWDYRTSEYS
HDTQNERGIGWEHNRGLGFSFGHNRTEDESLTLSARELARLYADVVSRGGRLLLNIGPEASGRIPDVQRC
SLEGFGEWSQDLKPYTLDRSPIEPGTVSVTGSDWWVAWRHRDSIVVVAEDPHVVVRTDEGLDAIVFELPA
GEAPGMTARA

>QEG62949.1 alpha-L-fucosidase [Histophilus somni]
MNSKFTPPPLHFHACWESIKQHQVPEWYEDAKFGIFIHWGIYSVPAFAPPTCQLGEIDIDEQWFCNNPYA
EWYFNSINVKKGPTYEHHIKTYGEDFSYEQFIPQWKAEKWQPAEWAELFAKAGAKYVVLTTKHHDGFCLY
PSKYTDFNCTEAGPQRDLMGELTDNVREKGLKMGAYYSGIIDWTYSSAPIFTESQNFSNACPTYEYADYA
YKQVVELIDKYKPDVLWNDIGWPKAGEHMLPHLFAHYYNNVPHGVVDDRWNKLWCDFTSKEYKHGVASRD
KKWEMCRGMGLSFGYNKVEDESHLISVKDLISLLVETVADNGNLLLNIGPKADGTIPQEQVERLLSLGKW
LEQNGEGIYRSRCSKYPSETVNGVTVRYTKVGQDLYLYIDGLAEGKTSLPLSVFGELQALNPALDFAVEQ
TAAGRVLHINNYQADWYVLGFKIVDGEK

>QLB12987.1 alpha-L-fucosidase [Bisgaardia hudsonensis]
MKQKRYCADWNSIKTHEVPKWYEDAKFGIFIHWGIYSVPAFAPPTCQLGEIDIDEEWFCNNPYAEWYSNS
INVKKGPTYEHHLKTYGEDFTYNQFIPQWKAEKWQPNQWAELFAQAGAKYVVLTTKHHDGFCLYPSKHTD
FNCMNNGPKRDLMGELTESVREKGLRMGAYYSGIIDWQYASDPIFTESQNFSNACPTYEYADFAYKQVIE
LIDRYKPDVLWNDIGWPKVGEHMLPHLFAHYYNTVSEGVVDDRWNKLWCDFTSKEYKYGIASRDKKWEMC
RGMGLSFGYNQIEDESHLISVKELISLLVETVSDNGNLLLNIGPKADGTIPEEQVERLLALGQWLRINGE
GIYSSRCSQHLTTKYQEITYYHTRVNNDLYLYLDGLKEGKNIIPLSLYGDIQALHPDVQFHIENTLQGRE
LHIDNYQDNWFTLGFKSPKGEK

>QQC44064.1 alpha-L-fucosidase [Schaalia meyeri]
MERRETGDDQRWRALTRPTPRWFQDAPLGIFVHWGPYSVPAWAEDHGELGVEDDWEAWFTHNSYAEWYFN
TIRIPGSPAAERHRDLYGAASYDAFLDAWDPDAWDPAEWMRLFRRAGGRYAVLTTKHHDGVTLWDAPETG
ARNTVRRGPRADLVAGFTDAAREVGLRVGLYYSGGLDWHYRPARPILSEEDCTDLCRPKDADYARYCFLH
VRDLIDRYEPDLIWNDIDWPDDGKNFGAYGLGTLFEYFYEARPEGVTNDRYGGVHADYLTSEYQHMGESE
ASGKPWENCRGIGQSFGYNRAEGEHHYLGGAAAVRHLVDVVSRGGRLLLNVGPRADGIIPRGQRECLEDM
GVWNDLFGSELVGAEALAPKASPVPSARSVGGSDEVWVRLLAHDDRVAVVADSLACRVGGLPTGFDYSRA
AALTPGGECSWDGMSLSVRAGEQPLRDARGRAFPLVVVAPRA

>QRV02232.1 alpha-L-fucosidase [Arcanobacterium phocisimile]
MLNFDERVGNRTDITYPPTPVPHWYRDAKVGIMIHWGIYSIPAWAVTSDERFNADEEYAFHRYAEWYGNT
VRIPGSPTALLHRARYGQRNYEDLLDLWTINDNAVSDMVDLAVAAGAHYVVPTTKHHDGLCLWDTQTTQF
STVRRGPYRDLIAEFAHATRRAGLRLGLYFSGALDWHVSDFGPITSDEELFRFRRNDAEFAQYATAQIRE
LIDQYSPDYLWNDIDWPDGGKGEEPYGLAQLFTDYLAHVPHGLINDRWGVPAQGVLTREYRDVNDMMERP
WEAVRGLGRSFGYNADEDVSLSLSGPDLVRYLVDVVAKNGNLLINIGPQADGTIPEIQRQSLLYMGRWLT
QHGQAIYGTRPWGPGVIDGRYYTQPASAHGSNDVVYLLQEAEREIVLPEPLRNHNVTWLGDSTDEWPMRV
AKLEK

>QTO37466.1 alpha-L-fucosidase [Tessaracoccus sp. MC1865]
MLNFDTRIGPQFAVAPDYPDLSVPEWYRDAKLGIFIHWGIYSVPAWAQLHGERNVQPEEAYALHEYAEWY
GNTWRIPGSPTQRHHVETYGQGTSYEDLVDLWHPERFDAGHMVSQVLRSGARYIIPTTKHHEGLCLWETE
TTPFSTARRGPHRDLIAELHDAARAAGVRFGVYFSGALDWHVSDLPPIQSDRDLFALRRNDAEFAQYSAR
QLRELIERFSPDVLWNDIDWPDGGKGHEPYGLAQLFQDYLSAVPSGVVNDRWGIPTHGFVTREYTHVNET
LPQVWEACRGLGQSFGYNRVEDERASMSGAELVAYLVDVVSKNGNLLINVGPRADGTIPELQLRALEELG
AWLAVNGEAIFTTRPWLRCGDAQVRYTHADGAVYCHLLTPGEGRLTLPPELSSARIVHWLGGSETVVHDG
IAVVPEALRTSPVAVARVG

>QTO38023.1 alpha-L-fucosidase [Tessaracoccus sp. MC1865]
MLRFEIRTGPEFGDNPPAYPETGHVPDWYRDAKLGFFIHWGLYSVPAWATAHGPGGVPVEDAYTHHQYAE
WYGNTVRIAGSPTWLHHQAVYGTGTSYEDLADHWRADQFDADDFVGRLVDAGARYIIPTSKHHEGFCLWG
TGTTGFNAVQRGPRRDLIAELHDATRRAGARFGLYYSGALDWHVSDFPPIESDTDLFRFRRHDELFSRYA
AAQLDELVERFAPDVLWNDIEWPDGGKGHEEYAVAALLKRYLDQVPDGVVNDRWGVPYHGFITREYMEIN
HTVEVPWEATRGLGFSFGYNQAEGSEHTLSGADLIRLLVDVVAKNGNLLINVGPRADGTIPELQAASMAA
LGGWLRSYGDAIYGTRPWVRFGDGDVRYTQKADTIYALLDPSPGELHIPHELAGARLRWLGADGEVTVSA
GDWVSVPHVIRDEPVVVAAMEGIPVRAG

>QTO39004.1 alpha-L-fucosidase [Tessaracoccus sp. MC1865]
MSEVSVVDDQERWEALNDRATPEWFRRAKLGFFIHWGPYSVPAWAEPTGELGTIESATEWYTHNPYSEWY
YNTIRLEGSAAWRHQQEVHGGRPYDDFIDEWKAENFDASALVGELAAAGADYLVLTTKHHDGVCLWDAPG
TDRNTVARGPKKDLVGAYSDACREHGVRFGAYYSGGLDWHERPFAPIGEADTWSWDGLRPLDEEYAAYAA
NHVRDLVQRYQPDVLWDDIEWPDAGKNFGPHGIGSVFEEFYAANPDGVVNDRWNVPHADYVTSEYQHMLD
NEDARMWENCRGVGLSFAYNQEEDLSHALAGPLAIRHLVDVVTRGGRLLFGVGPMADGRLPEWQSEVVAS
VGRWVRPAGQLLQVAPTDRTLDLGEDVWVRLGAAEDGSTLAFIDADTPVEVAGELLTPEWGLLVDGVLTL
APDRPGAAVVRLA

>QUQ63787.1 alpha-L-fucosidase [Kutzneria sp. CA-103260]
MTWFQDAKFGIFMHWGAYSVPAWAEPIGELGTFDSEYWFAHCPYAEWYWNTSQIPGSSAFSYHESVHNGR
PYDEFLDSWQASRFDPADLADLFARAGARYVVPTTKHHDGITLWDAPGTGTRNTVHRGPRRDLVAELAQA
SRSAGLRFGVYYSGGIDWHAGRRAVIRHEDQIDDHGRANEAAYAAYALRQVRDLIDRYRPDVLWNDIGWP
DLGLDDLPGLFAAYRSAVPEGVVNDRWEGTHGRRPSVQVDFRTSEYQASRENEAGGPWENCRGIGFSFGW
NRAEGPSHYLSVADAVRLLADIVSRGGNLLLNVGPRDDGTLPSEQRAVLEGMASWMAVNSGAVHGSRPLD
DVTPVEGCWVRWTQRGDHAYAVLADVPSGEVTLLHRSGLLDPGSVVRLDGEPVTARTVPQGTVVSVGEVG
ALPVVVRFSSREVSAR

>QUX25153.1 alpha-L-fucosidase [Nocardiopsis changdeensis]
MHESADTDTTGRGDALRHPSWFDEAKLGILVHWGAASIPAYAPVRRSLLPDPVAGMGAVERADVPAWWRT
DGDAGMYQNALALPGSAVGRHHRERYGDLPYSAFVERLRDEVVPRWDPRPWGELFERSGAGYVVFSAKAE
DGFLMWPSEHPHPRGTAWSSPRDVVGELAEEVRGRGMEFGVYYSAWDFSFSQEPVSDLASALAALPRGED
YRDLFLGHWKELVRRYRPCTLWNDYGVSPPGVDLPSLFEWYHDRVPHGLVNDRFDIAAQGRGDLHAGYAT
CEPGVAPPERGRWQSVRPLSGSYFYNAEERDSDHIDPVHLVHVLADVVARGGSLLVNVGPTGTGAVPWSQ
SRRLLELGAWMDVYGEAVRGTRPWTRVHGTTDEGLQVRYTRTGRHLNAIVLGTPRTADLGLDLLLEPGSE
VTALDGSGPLDWRPSPHGTTVRLREAPPEQPALAVRIGPVEGVAPV

>CAG5083375.1 Oidioi.mRNA.OKI2018_I69.PAR.g10362.t1.cds [Oikopleura dioica]
MWLCRIEIFISIAAFALCYLLFQGYNFNHNAFAHLYTHKTYEPTLSSLSTHEAPNWWKDSKLGIFIHWGL
YSVPGFAPTDFMFSERENVDNVTWFKHHPYAEWYMNTYRIKGSPSREFHKKHYGKESYMDAFVPRFNKAI
SDWEPKDMATLFKNAGAKYAVLTTKHHDGFTLWPSNVPNPYRTPAHTRLDRDLVGELGKALKKSGLKYGL
YYSGGLDWSFPDPQEYSNYATSHLYELMERYKPCILWNDINYPDYEKDERLYEVFAHFYSKVCPGHGVVN
NRWKIPNGFNGDFMTPEYKIMDVVNTTQPWETNRGIGFSFGYNRNEGEKETMASIDIVRMLIDIVSKGGN
LLLDVGPLPNGSISAIQEKRLKDLGSWMSVNSEGIYHTRPFLPDGAIPTGNFRYVRSKDYMALYVHVLDW
DHQAVNNRVIEVPMKLKGFVIVEQFITPTHKKELHQIQNGDKTEVHGVHFPEKKMPIVFRISTPKLLRKV
ITITGF

>QYG95257.1 alpha-L-fucosidase [Iamia sp. SCSIO 61187]
MSRRRDQRIPGHRTPPWFDDAKLGIFVHWGLFSVPAWAPVLPPGQTMLDLLRQRPGDLGAQLPYAEWYAN
ALRIPGSPTARHHAATYGDAPYEDFRVPFEAGLDAWDPDAWADRFARSGAGYVVLVTKHHDGYLLWPSDV
PNPRRPGWHAPRDVVGELAAAVRRRGLRFGTYYSVGLDWTWEDLPIREPADGLACIPSDPGYVAYVDAHL
RELVDRYEPSVVWSDIGAPAGFDLRAFLVDYLRRVPDGTINDRWRPPPPGLQRPRVRSAVNATVRAALPR
LPETGSAPGHPLADFRTPEYDSPPAATDHRWEATRGMGAAFGYNRAEPDDRLIDPDDLVRSLVDMVAKNG
NLLLNVGPDADGTILAREATRLGALGGWMDVAGEALVGTRPWVEAAGTTEEGVDVRFTQRDGALYAVLLA
TPSGAAVTLPGLAPLAERPVTLLGHGDLTATAWGHDLVLAWPHDVPPAAAHAVRIGLRSEAERWQSGRMQ
SP

>BCW08781.1 alpha-L-fucosidase [Arthrobacter sp. NtRootA2]
MFYFEDRVGPDFGAEAPEYPDWTFPQWLKDAKFGIFVHWGLYSVPAFAETGNAPTPVEDAYRDHKYAEWY
GNTVRLPGSSAEAYQRETFGPGTSYEDLAELWTAESFDANECVELFRRAGARYVVPTAKHHDGFCLWDTE
TTGFNSVRRGPGRDLLAEFAAAARDAGLKFGAYFSGALDWHVSDLRAINSDPDVFRLRRNDEQFARYAFD
QVGELVDRFAPDILWNDIEWPDAGKSAADFGVAALFRKYLAAVPEGIVNDRWGVPSHGYLTREYSDIGSL
SDKNWESCRGLGRSFGVNRNETESDVLSVAEIVRHLVSVVSRNGNLLLNIGLNADGTIPAIYRDRLEGLA
AWMDVNGEAIYCTRPFAGDPLGREHVALTVGARATYVLVMDPAAELPVLPLPTTGGHWLGASEAGDKFVV
PETLKDSAVAVFAIPHTNKQGHPV

>UDY34682.1 alpha-L-fucosidase [Aquihabitans sp. Kera 3]
MPRRKRPSARAELKALRRHRVPAWWSDAKLGIFVHWTPASVAGFAPVDSEIGELLAAADPDALAENPYTE
WYENSLRFPGSSASRFHRETFGLMPYAELADRYRDGLATWDPDDWARRFAATGARYVVLVTKHHDGFCLW
PSDVQNPHRAGWHTGRDVVGELREAVLAAGMRFGVYYSGGLDWTFDDRPIGNLGAMLAAVPRGDYPAYAA
AQVRELIGRYRPSVLWNDIAWPAPGPELWPLFADYYRAVPDGVVNDRWMPWSPVMAAARNELVRRAADSL
NARATRSAGGIVPPKPPFFDVQTPEYVVFDEVRALPWECVRGMDQSFGYNRASRSEHFLSDDELLDMAAD
ITAKGGNLLLNVGPRGEDAQIPAQQLALLDTLAAWAGVGDGGPGPGAAMFGSRPWVRPTGEGSTRGPGGS
DGAVPLRFWARDRSVDVAVLGRVEASLLVPGLGARPTTAACVAEGAHDGEPLRWSGEGTGIRVELPASTD
RPVLRLRDVDAVPVG

>UDY35520.1 alpha-L-fucosidase [Aquihabitans sp. Kera 3]
MTSSAADLSTSTAEAASPATGASGRYEPTWESLSTHTVPAWYDDAKLGVILHWGLYSVPGWAPQVANIQD
LLREEGPVGMLRSNPYAEWYRNTMQLDGSPTQRHHHETYGDAPYDDFITAFDEGSLDADLDGLAGVCQDA
GARYVVFTTKHHEGFTLWPSQQRHPVKGAYRAQRDIVGDLTAAVRGRGMKMGLYYSGGYDWPWNDAVIAK
AADTSLATPADPAYNAYATAHIRELVDRYAPSVLWNDVCWPAGGDLAALFAHYYNTVDDGVINDRWLQPS
GPRNRVSDAVATGIGDLLQATWQHLPDHWKSLTFPAAHHFDFNTPEYSTFDEIREKKWESTRGVGHSFGA
NRNERPQDIVTTTELVRMLCDVVSKNGNLLIGAGPGPDGRIPDEQVAPLRGLGEWMSVNGEAIYGTRPWT
VPSTTTTEGTEVRFTRHGEDDGTVYALLVDAPGRRTFSLRDVDAAGVTGLRLLGLDEPIEWTIVDGALQV
TLPDRLPVAAAHALELTGSPRSAAAC

>UEJ81601.1 alpha-L-fucosidase [Brachybacterium halotolerans subsp. kimchii]
MAADTDSSMSTAPETSAAETPSHGNSAPANSAPGASGSDNASTTPADDTQRWNGLPTRRPDWFRDAPLGI
FIHWGAYAVPAWAEPIGELGTFDNDHEWFSHNPYAEWYFNTIRLDGSPAQQHQQEVFGGAPYDDFLDAWD
PSDFDARDWVDLFRRAGADYVVPTTKHHDGITLWDAPGTGDRNTVRRGPRRDIVGELAEATTNAGLRFGV
YYSGGLDWHVRPTDPIGMEGAAERMLRPLDDEYGQYCSAHVRDLIDRYAPDVFWNDIGWPDENHHFGPGG
LGELLEHFYAQRPEGLINDRFSGAHHDFVTTEYQAGEIPEGEAWENCRGIGLSFGYNQVEGPEQYLSVAQ
AVRHVVDAVSQGGRVLLNVGPKADGTLPEPQVAVLEGLGEFMAEHKADLAGSTGLGELEIPGATWARAVE
KDGTVHVFLSGPAGEIDVPAAALPDAGWPEGGVHVHLEGEDAPPVSISAPTA

>UNU44085.1 alpha-L-fucosidase [Sphingopyxis sp. YF1]
MASTAETLAELNARPVPDWYQDAKFGIFIHWGAFAIPGFAPRLGSIGEAFAKDYDRAVAMVPYTEWYCNA
IKVEGTPSAEFHRTHYGDAPYRDFKQPFEAGLAQWDPAAWAEAFRDAGARYVVLVTKHHDGLCLWPSEVE
NRHERDWTTARDIVGELAAAVRAAGLRFGVYYSGGIDWTFNRRPLRTLGDFIASTPGGDYPAYAMAQVRE
LIDRYEPSVLWNDISWPTRPGPLYRLFADYYAAVPDGVVNDRWVAGSVQRDLLRIPLMRRYVDRKIKAAV
AKQGADASKGIIPPEIPHSDFRTPEYAAFAEIQAKKWEATRGMSHSFGFNRNDGEDDYASAETLIHDFID
AVARNGNLLLNVGPRATDAGIPGEQLERLRRFGGWLRANGEAIYGTRPWTRSDAETACGQAVRFTAAPGR
VNLIFKGPVASNRIVVRNLSIEGVARRLDDGSPVALEALGPDLLLTFAGPCGDPLATAVTIEVSG

>UOE25097.1 alpha-L-fucosidase [Agromyces soli]
MLNFETRTGPDLGALAPTYPANAVPEWYRDAKLGFFVHWGLYSVPAWGTAHGPGGVPTEDAYAHHQYAEW
YGNTVRIAGSPTWKRHQDVYGTGTSYEDLADLWDASAFDPSAFVGSLVDAGARYVVPTTKHHEGFCLWDT
ATTPFNSARRGPKRDLIAEFHDATRAAGARFGVYFSGALDWHVSDFPPIESDTDLFRYRRNDERFARYAA
AQLEELVERFGPDVLWNDIEWPDGGKGREEYGVAALLERYFARVPDGVVNDRWGVPYHGFLTREYTHVEH
ALPTPWESTRGLGFSFGYNQAEGPEHSLSGEALVRLLVDVVAKNGNLLINVGPRADGSIPELQAAAMAEM
GAWLRRNGEGVYGTRPWLRAASEHGAPLRFTSSADGAFVHALDPAAGEFALPAELEGAAASAHWLGDGGA
VELAVRDGRTMVAVPETLRGAPIAVLAVGA

>BDH76503.1 hypothetical protein ATCC27039_06290 [Actinomyces naeslundii]
MMNRPPVSQHRDRLGTHQPEWLDHTPLGIFIHWGAYSVPSWAEPHGELGTEPDERTWFTHNSYAEWYFNT
IRIPGSRASQYHHETYGSLPYDGFLDMWHAEKFDPDDWAALFKEAGAGLVVLTTKHHDGITLWEAPETYG
RNTVQRGPRQDLVEKISRATRRAGLRFGAYYSGGVDWHYRPFPVILSEEDLERLARSVDPEYGRYIFNHC
LDLFQRYHPDIFWNDIEWPDCAKNFDAHGLGTLLEHYYKLCPEGVVNDRFGGFHSDYETSEYQAMRDSEA
ADRWENCRGIGLSFGYNRMEGDEQYLTGPSAARHLVDVVSRGGRLLLNVGPHADGTIPDPQRACLRGLGA
WMRAARSELSHPSAELLEQACSLPGARLMSHGDHAVLFALENVAVPLDRLPAKFDWRSSRPGDGQTQVSH
DHGVLTTAPTQLGPGIILAKRIH

>UPT20840.1 alpha-L-fucosidase [Thermobifida alba]
MPTDPQTLPTPDWFDRAKLGIFVHWTASAIPGYAPLPQSSVLDRDASASYDPEAFEFDPQADVHGHAWRT
MPEAGFYHHMMNVPGSATARYHTEHYGNLSFAAFVERFRTRSVPSLRPDHWAELFVRCGARYVVLCTKTE
DGFLLWPSGHPNPHCRGWQSDRDVVGELADAVRRRGMRFGAYYSGGWDFTFGHGTSLADMMPGDPAYRGY
VEAHWRELVTRYRPSVLWNDYGQSPEGLDVAHLFRWYREHVPDGVVNDRFDFTQATGDLHADFRTPEYTT
TGTPERKWEACRGLGYGFGYNRQESESDLISATELIHVFADIVARGGNLLLGVGPTGTGEIPWTQQRRLL
ELGEWVRTNADAIYDTRPWTRTGGVNDEGLHIRYTTDGDAVYAIVLGTPRGDSVELDVALTARAQASLLG
TSGPLPWSGSPNGIRIRLPDRLAERPAAVFRLEPAEAVSDRTPRGRG

>UTX53074.1 alpha-L-fucosidase [Leucobacter aridicollis]
MMNFESRVGPDFGDNAPIYPTNGVPDWYRDAKLGFFIHWGLYSVPAWAVEHGERFIPTEDAYAWHQYAEW
YGNTVRIAGSPTWERHQEVYGPGVSYEDLADRWDAAAFDAEQFVGELLGAGAKYIVPVTKHHEGFCLWDT
ETTGFNSVARGPKRNLIGELHDATRRANARFGVYFSGALDWHVSDFPPIESDTDLFRFRRNDPAFSRYSA
EQVDELIARFSPDVLWNDIDWPDGGKGHEDYGVASLLGRYFDAVPDGVVNDRWGVPYHGYLTREYTNVAE
IQQQPWESTRGLGFSFGFNQDESEKHSLSGTQLVRHLVDVVSKNGNLLINVGPTAAGEIPPLQLQAMREM
GAWLNVNGEGIYGTRPWTRAEERVGVSRRYTTSAGAVHVHVMEPEVGEVELPAELAGRDAVWADGSAAVQ
QTGADGVVRVSIPAGLRAEPVAMLTVNV

>UUL76234.1 alpha-L-fucosidase [Arthrobacter sp. Fe7]
MTENTATPEEWNKLSRPVPEWFQNAPFGIFIHWGAYSVPAWAEPIGALGTIEDREWFTHNPYAEWYYNTI
RIDGSPAQQHHKDVFGGEDYDAFLDQWKAEQFDPADWVELFKSAGADYVVPTTKHHDGIALWDAPGTGER
NTVHRGPRRDLIGEIARAVEDKGLKLGLYYSGGLDWHVRPFPPHVTSESVHDTSRPKDAGYAEYAFNHVV
DLVDKYRPHVLWNDIEWPDAGKHFGEHGLGALFEHFYSINPQGVVNDRWGATHKDYATSEYEAARENESE
SEWENCRGIGFSFGYNQVEGPEQSLTGRQLARHLTDVVSRGGRFLLNVGPRADGTIPEIQRQALTDLGQW
MATAKQYLVGGRPLQDGPAAKGEGQWIRWVDRGNEVVAFVDSLGDGTEVALNLGMGGFNVAHASLAGPGG
TVEASADAFKVTLSPDRPGPAIVRIPRA

>UVE96405.1 alpha-L-fucosidase [Dietzia sp. B32]
MTHAADWAQFAGRALPTWYDDVKLGIFVHWGPYSVPRWAPRAGDIQQLIRDGGPRRMLRENPYSEWYLNT
MRIPGSPTAEHHRSTYGPDCGYRHFAEEFTREAEDADVDQIAELAAAAGAGYVVLTTKHHDGYTLWPAAH
PHPTLGAHGSGRDLVGALDEAVRARGMRTGLYYSGGYDWPYNDATLTGPADLLLAMPDDPTYVRYVEGHV
RELIERYRPAVLWNDIGWPASADLPALFADYYAAVPDGVVNDRWAQTDVKRGGAAEALVRGLGCLAQLAW
KLLPEDSRELSFPASPHHDVTTPEYARLETIAETKWETVRGVGHSFAANRNEDPADIVTAGELVHMLVDV
VSKNGNLLIGVGPLPDGSVPDEQQEPLRALGRWLHENGSAIRGSRPWVVPAGVAEDGTEVRFTRTGDDVN
VITLGTPTAAELVLPGLVAGPDVRALLVSTGQTLDVNDRGDGVCVRLPGRVPVSPAHVVRLSGEVSAGKS
ARGPEALPR

>UVI29206.1 alpha-L-fucosidase [Paenibacillus sp. PHS-Z3]
MNNKIYQPTKESLNTHLVPEWFEDAKFGVFIHWGLYSVPGFAPLGSFAETLKTDYDRSMLVYPYAEGYWN
AIKDPNTPSAHYHKAKYGNMPYQGFRQMFLDGLNEWDPSAWAKTFSDAGAKYVVIVSKHHDGFCLWPTKV
KNPYEQNWFSERDLIGELAESVRREGMRFGIYYSGGIDWTFQRRISRTLVDYSFSTPGGDYPAYADAQVR
ELIERYRPDILWNDICWPTDQDTLFRLFAYYYDVVPDGVVNDRWKHTSLGGKFMGLKPVRTIIDFMIKQK
IKKHPDIHSALVQPAIPHSDFATPEYTRYKDIKSNKWEMTRGIGSSFGYNRNERHDDYTSFETLVLDFLD
AVSKNGNLLLNVGPRGEDARIPAEQLSRLSKFGDWLKQNGTAVYGTRPWIQAEAFTEKREAIRFTKKDNN
LYLMILGKPGGSTIKVKDVFIDGKACLLSDRSPIKIERDGNDMVLTFTRQLNDVFVPVVLIQSLPSN

>UVY84483.1 alpha-L-fucosidase [Brachybacterium sp. NBEC-018]
MISFEHRHGPAGAAPASAYPDLTVPDWYRDAKLGVFVHWGLYSVPAWADVLDRDDVTAENAYARHQYAEW
YANTVRIEGSPTRARHLETYGPGHTYEDFAEDWHPDPAAPAAIAALARRAGARYLVPTTKHHDGFCLWDT
GTTPFNAARRGPGLDLVDAFARAARAEGLRLGLYFSGALDWHVSDLPPITSDEELFSLRRDDPVFAAYAA
GQLRELIARFRPELLWNDIDWPDAGKGEGPDSLVQLLRDHADLVPGAVVDDRWGVPAHGVLTREYQHVDA
VQDEVFEATRGLGLSFGHNAEESPEHALDGPALIRLLVDVVSKNGNLLINVGPRADGSVPDLQAHPLEEL
GAWLDVHGAAVFGTRPWFHEAVRVPPTGVRFTIGDGLLHALLLDPAAGPVELDEEVSAALRERAVVPGEG
RVRLDPGDSAEPVAAVAFPLA

>UWO17089.1 alpha-L-fucosidase [Blautia sp. KLE_1732_HM_1032]
MGDVRFTGNWNSVNAHTVPKWYEDCKFGIFIHWGIYSVPAFAPHTWELGEVDSKEWFADNPYAEWYYNSL
NIGKGPTYKHHIEKYGKDFKYEDFIPMWKAENWDPKQWAEIFKEAGAEYVVLTTKHHDGFCLFPSKYTHF
NSVEMGPKRNITGELTEAVRDEGIRMGLYYSGLIDWQYANDPIFEDDDLFGTASPTFAYADYSYNQMKEL
VDDYAPSVFWNDIGWPTQSEEMMPYFFAHYYNKVPEGVVNDRFNGRYHDFLTKEYKSGSVNRNEKWEMCR
GMGLSFGYNANEGDDKLISVPDLISLLVGTVANNGNLLLNIGPKADGTIPEEQVRRLKILGAWLKVNHDG
IYGTRCSDRESELLESGIELHYTQKDGNLNVFADHLKEGANEFLIKGYHGALRPFDPAVKVETEDTAEGL
LVKIPEYKEDMYVVGLTNRF

>UWZ83599.1 alpha-L-fucosidase [Occallatibacter riparius]
MKRNTGVLCAVAVALLMGASSLRSQAPEKYEPTIESLDKHPLPDWYAGAKLGIFIHWGLYSVPGWAPLTH
PDHDFSSNDYIKYDPYAEWYLNTMRVPDSPTAHYHREHYGDKGYYEFAPEFNRESRKWNPDAMAAAFKMA
GARYVVLTSKHHEGFTLWPSTTPNPNPSLKPAELHAERDLVGELTKAVDKQGMKMGLYYSGGYDWTFNAG
PIRIASDYETVKPQSKAYGDYAFAQIHELIEKYHPMLLWNDIDWPKTGRALQVEADYYNAIPDGVIDDRF
GIKHADFKSPEYEKLSKISEKKWEECRGLGRSFGYNRAEGEKETIAPGELIALLVDIVSKNGNLLLDVGP
EADGTIPPVQMERLKALGAWLKQNGEAIYDTTPWTHAEGKSAEGNEVRYTRKGDDLYVTVIGKPKAQTLT
LADVPAKQDARVSQLGSTNTLTAAAEGNGLKITLPAQLAGDYAYSFKLAGYLR

>UXW84574.1 alpha-L-fucosidase [Microbacterium azadirachtae]
MMNFEKRTGPDLGADAPVYPAQGVPDWYRDAKLGFFVHWGLYSVPAWAVQHGEGVNIPTEDAYAWHQYAE
WYGNTVRIAGSPTWERHQRLYGPGTSYEDLADLWDASSFDPDAFVGELVDAGAQYIVPTTKHHEGFCLWG
TGTTGFNAVARGPRRDLIAELHDATRRAGARFGVYFSGALDWHASDFPPIESDTDLFRHRRNDIPFSRYA
AAQLDELVERFSPDLLWNDIEWPDGGKGRDDFAVAALLQRYFAQVPHGVVNDRWGVPYHGFLTREYTHIP
GILDAPWESTRGLGYSFGYNQAEDERQTLSGPDLIRMLVDVVSKNGNLLINVGPDAAGRIPELQRRTMRE
LGAWMRTNGDTIRGTRPWLRFGEECGEPRRYTRSASGVHVHALDPRSGEIRLPAELSTGDARWADGSAAE
SAVQDDGVRVVRVPDALRAEPVATLTVSP
