# Supplementary material for: Exploring the sequence-function space of microbial fucosidases
Source: Commun Chem. 2024 Jun 18;7:137. doi: 10.1038/s42004-024-01212-4 (PMC11189522; doi:10.1038/s42004-024-01212-4)
Supplement: Supplementary file 8 — Supplementary data 6 [file 42004_2024_1212_MOESM8_ESM.zip]

Archive with 46 entries (45 files):
- supplementary file 5/
- supplementary file 5/cluster_1.fasta
- supplementary file 5/cluster_10.fasta
- supplementary file 5/cluster_11.fasta
- supplementary file 5/cluster_12.fasta
- supplementary file 5/cluster_13.fasta
- supplementary file 5/cluster_14.fasta
- supplementary file 5/cluster_15.fasta
- supplementary file 5/cluster_16.fasta
- supplementary file 5/cluster_17.fasta
- supplementary file 5/cluster_18.fasta
- supplementary file 5/cluster_19.fasta
- supplementary file 5/cluster_2.fasta
- supplementary file 5/cluster_20.fasta
- supplementary file 5/cluster_21.fasta
- supplementary file 5/cluster_22.fasta
- supplementary file 5/cluster_23.fasta
- supplementary file 5/cluster_24.fasta
- supplementary file 5/cluster_25.fasta
- supplementary file 5/cluster_26.fasta
- supplementary file 5/cluster_27.fasta
- supplementary file 5/cluster_28.fasta
- supplementary file 5/cluster_29.fasta
- supplementary file 5/cluster_3.fasta
- supplementary file 5/cluster_30.fasta
- supplementary file 5/cluster_31.fasta
- supplementary file 5/cluster_32.fasta
- supplementary file 5/cluster_33.fasta
- supplementary file 5/cluster_34.fasta
- supplementary file 5/cluster_35.fasta
- supplementary file 5/cluster_36.fasta
- supplementary file 5/cluster_37.fasta
- supplementary file 5/cluster_38.fasta
- supplementary file 5/cluster_39.fasta
- supplementary file 5/cluster_4.fasta
- supplementary file 5/cluster_40.fasta
- supplementary file 5/cluster_41.fasta
- supplementary file 5/cluster_42.fasta
- supplementary file 5/cluster_43.fasta
- supplementary file 5/cluster_44.fasta
- supplementary file 5/cluster_45.fasta
- supplementary file 5/cluster_5.fasta
- supplementary file 5/cluster_6.fasta
- supplementary file 5/cluster_7.fasta
- supplementary file 5/cluster_8.fasta
- supplementary file 5/cluster_9.fasta
