# Supplementary material for: Exploring the sequence-function space of microbial fucosidases
Source: Commun Chem. 2024 Jun 18;7:137. doi: 10.1038/s42004-024-01212-4 (PMC11189522; doi:10.1038/s42004-024-01212-4)
Supplement: Supplementary file 8 — Supplementary data 6 [file 42004_2024_1212_MOESM8_ESM.zip › supplementary file 5/cluster_44.fasta]

>A0A1U9NHL0 44|Anaerohalosphaera lusitana.|PF00754,PF01120
MRQFAKLSAFLIILLTATATADEPSLDIRSMIQPVPEHAKLQHDDWYTWGGSVLQGEDDKFHMFYCRWPKSYPFSEGWLQ
DAEICYAVAGSPAGPFKHVRTILQGRKHDGKPFAWDARSVYNPTVKHFDGKYYLYYTGCVDPETDAKRADRSRLVTHQQI
GVVIADSLADLAAGKYERSEKSILSPRTRLGYGLAEDDEFGDPANINPANIVVVNPSVDRRPDGKYIMIFKGWKNTKGFS
PVHGVAISDTSTGPFEVQDTKVFAVNKNGRLAMAEDPFIWYHKSHQRFYGIVKDFHGGITGSGKSLALFESDNGIDWRPS
EHLLASDLTIEWTNGTTEKAYRLERPQLLLDSTGRPTALYAACQLKPAHSFNIHIPLAKSDSDKTAQPATDMIHEAKQLQ
DLRFGMFICWSFSTFSGYEWTPGVEDINFFNPTGFDPDQWCEVAKSAGMNYILFLTKHHDGFCLWDTKTTDRKVSNTIAL
QGVDVLAEVKKACDKHGLKLALYFSEGDWSWSGRKDIHTSAARPETKKAQLRELLTNYGPIEYIWFDHAVGTGGLSHAET
SRFVKSLQPRCFVGYNHGKQDGADIRLGERGKPAPLHEATAESIGSSARAEYMKGHTGFLLAEFTYPILEGQGRQNLRGA
QWFYSLPENDNYAASPEKIYRDWLGAEKFGNIFSLDVGPDRSGKLREIDVRTLRKVGQYIRGEIELPPEPLDITAASASS
EWNDEHSAEKATDANPQTRWGAAPDSRSAWLALELPNPATVSRVVIDEGNWNRIRKFAIEARKDNQWTEIATGTRIGPEK
EITFHPVKTDKLRLRIDSATEVPTILEFSIY
>A0A6I6JQY5 44|Maribellus comscasis.|PF01120
MRLHGMNKNYRENYLRFKTMKIRWLFLIILIFSSLVSRSASINKDKIQDETRASEIKDLKFGMFICWSFSTFSGNEWTPT
LDKGPSFFRATGVDTDQWCKVAKNAGMNYILFLTKHHDGFCLWDTKTTEKKVTNSPLGVDVLAKLRKSCDRYGLKLALYF
SEGDWNWTGAVDGKGYNSGKGINPEIKKAQLKELCTKYGAIEFFWMDHAVGDGGLSHQATVDWVHQFQPDCFVGFNSGET
AGRLNIRERGKPGVIGDETTVGFKSHVHTNYDNFFVAEFTYPILPEHEGGADWFYSLPAHDNLVHSPEKIYNDYLGAVKY
GNIFSLDVGPDYKGKIRKIDVKTLREVGKYIKKGKILSEN

>UVQ48077.1 alpha-L-fucosidase [Parabacteroides faecis]
MKTIVGNLYLWCMILSLLFSGCGRKKALPDSVRAKEVSELRFGMFICWSYSTFSGKEWTGEPHDVSFFRA
TSCNTDQWTRTAKEAGMNYILFLTKHHDGFCLWDTQTTELKVTNAPLKTDVLQQLRASCDKYGIKLALYF
SEGDWNWPGAERGQSQKGGSDPEMKKAQLKELLTRYGPIEFIWFDHAVGDGGLSHEETTEWVHQFQPDCF
TGYNHGAPSGRLSLRERGCAGPLGGDDLTWVEDAGKNEKSYDGYLVAEFTYPLLPPHKGGADWFYSLPEH
DSLCYPAEKIYDDYKEAVKYGNIFSLNVGPDYNGNIRETDRKVLQEVGEMIRNNK
