# Supplementary material for: Exploring the sequence-function space of microbial fucosidases
Source: Commun Chem. 2024 Jun 18;7:137. doi: 10.1038/s42004-024-01212-4 (PMC11189522; doi:10.1038/s42004-024-01212-4)
Supplement: Supplementary file 8 — Supplementary data 6 [file 42004_2024_1212_MOESM8_ESM.zip › supplementary file 5/cluster_8.fasta]

>A0A098C0Z6 8|Fermentimonas caenicola.|PF01120
MKHFISILMMIYLVYSGALAQENYIPTAENLKNREEFQDMKFGVFIHWGIYSMMADGEWIMNNKNLNYKEYALLAQGFYP
SAFDAAKWVSDVKASGAKYICITSRHHDGFSMFGTKQSPYNIVDATPFKRDIIKELAEECHKQGIKLHFYYSILDWSRDD
YFPIGRSGRGVGRINKGEWKTYHNFMLNQLTELLTNYGEIGAIWFDGMWDQPEDFDWKLREIYDHIHSIQPGCLIINNHH
LAPIEGEDGQTFEKDLPGQNQSGYSSTATVGKLPLETCETMNHTWGYSITDKDYKSEKELIHYLVKAAGNNANLLMNVGP
RPNGEFPDIAIERYLAIGRWLNEYGESIYGTRGGIIEPRDWGVTTQKGNKIYVHILNLEDDALYLPIQGKMIASVKQFID
GKPIKFTTSEKGILLNLNSKPDAIDYVLEIDMK
>A0A0P0CUX0 8|Algibacter alginicilyticus.|PF01120
MKKIVITCILGFMAYTISAQKHYDYPMPDYTPTQGNLEARAEFQDMKFGMFIHWGVYSILADGEWVMLLKKIKGDNYARL
ADFFNPQDFNADEWVKIAKDAGMKYITITSRHHDSFSMFDTDASDFNIVDATPYGKDPLKELAEACKKEGIKLNFYYSLL
DWKRDDYKDGKKGDAEAWNKYVDFMKAQLTELLTNYGEIGMIWFDGHWDQKEADWQYDEIYPLIHKLSPNTLIANNHHIQ
PIAGEDIQTFERDLPGENHGGYSEGVEVSQLPLESCATMASKWGYSIYDQKFKSTKQLIHFLVKAAGKNGNLLLNVGPMP
NGKIQPEFVITLKEIGEWTAKYGESIYGTRGDVIKTQDWGTITKKDKTLYVHILNPTSEPYIFIPELREKISSATLFDGK
TKVKFKQMKEGTFLYVDTHAMNDIDEIIKLYIK
>A0A0Q1H7X2 8|Muricauda eckloniae.|PF01120
MKKVILILMCFWATLTVNAQKFYDYPMPEYTPTQGNLEARATFQDMKFGMFIHWGVYSVLGDGEWVMHQQKIPLETYKKL
PKFFDPEDFNAEEWVKIAKSAGMKYITITSRHHDSFSMFDTNATDYDIIDATRFDRDPLKELAEACKKEGIQLNFYYSLL
DWAREDYKNGRKGDEEAWKDYIKFMKTQLTELLTNYGEIGCIWFDGHWDRKQANWHYDEIYALIHELSPNTLIANNHHIQ
PIPGEDIQTFERDLPGENQGGYSAGVQVSQLPLESCATMGKAWGFNLNDKKYKTTKQLIHFLVNAAGKNGNLLLNVGPMP
NGEIQPEFVDTLGEIGEWTSTYGESIYGTRGNVIKSQEWGTMTRKGKTLYMHILNPSSKPYFFIPELNEKIVSVKTFDGK
RVKFKQIKEGVFIYMDSKKIDGIDEVLKLNIK
>A0A142YIX1 8|Planctomyces sp. SH-PL62.|PF01120
MTNRFGIGGFRRALVIGGALAGLLLAPEARAEEPPARPEETPNALARRWFEDAKFGLFVHWGVYSLLGKGEWVMNNDKIP
IAEYRKLPPQFNPTKFDAEEWVKLAKSAGVRYITVTTKHHDGFCMYDSKLTDYDVVDGSPYAKDPIKALADACRKHRIKL
FFYYSLLDWHHPDYFPLGKTGHDAGREEKGDWSKYVAYYQGQVRELCTNYGEIGGLWFDGWWDAPEAAWDLEGTYKLIHD
LQPGALVGNNHHVAPFPGEDFQMFEQDLPGENSAGFNKAEATTALPLETCLTMNESWGYNSRDDHFKSAEQIVRALAGAA
GRGANLLLNVGPKPDGTIGPEFAERLLAVGRWLEGNGKAIYGTRKGPIPPQPWGVTTDRDGSEGQVPTIYLHILKPDVNE
VTLPEMLVEAVAFPLGGMVPLKKEMAGGGVKFTLPDDDRDPYDTIISVTFPVPMPR
>A0A1B2ZAR4 8|uncultured bacterium.|PF01120
MKAIKKLIGVLIFCSTIFFSICLSAQDYVPALENLEARKWFQEAKFGLFVHWGVYSILGDGEWVMNNQNIAIDEYEKLPT
FFNPIDFDPEAWVSMVKEAGMKYITITSRHHDGFSMFDSKATDYDIVDATPYGKDILKALAEECRKQDIKLFFYYSLLDW
NRDDYFPRGRTGTKIPGRGTGLWEDYIAFMKIQLTELLTNYGDIGGIWFDGHWDQKEWDGEKFGKLKVDWHYDEIYGLIH
ELQPQALIGNNHHIGVINGEDFQMFEKDLPGKNTTGWGTASDQIGSVPLEVCETINGSWGFNLQDRKHKSDKELIHYLIK
AAGYGSNMLLNVGPMPNGKIQPKHQTSLKAIGKWLASNAKSIYGTQRGPIAPTDDFVSTQKGKTVYLHILNPKLNIIHMG
SVPLKIKNIRSLNSQNSIPFRNDKFGLVIDISKLTKDNIDTVIQIELK
>A0A1G4G6M9 8|Petrimonas mucosa.|PF01120
MRRSLLLLLLAITMAGTVSAQQNYVPAPENLKNRAEFQDMKFGVFIHWGIYSMMADGEWIMNNKNINWQEYAKLADGFYP
SKFDAKKWVADVKAAGAKYICITSRHHDGFSMFHTRQSSYNIVDGTPFKRDIIKELADECHKEGIKLHFYYSQLDWRRAD
YFPLGRTGRGVGRTEQGNWDSYHRFMLNQLTELLTNYGEIGAIWFDGQWDQPADFDWRLREIYDHIHSIQPGCLIISNHH
LAPQEGEDAQTFEKDLPGQNTTGFSGNAAIGELPLETCETMNNSWGYNITDLKYKSEKELIHYLVKAAGNNANLLMNVGP
RPDGTFPDIAIQRYKAMGDWLKVYGESIYGTRGGFVTPRDWGVTTQKENRLFVHILNLKDSSLYLPLNGKKVKSARLFLD
KRPVKFTQDADGVLLKLDKVPDELDYVVELELK
>A0A1L6R8C2 8|Salegentibacter sp. T436.|PF01120
MKKPILFILMLIHFVVFAQGDEDYIPAKENLEAREWFQHAKFGMFIHWGVYSVLGDGEWVMNNQNISKENYEKLPGFFNP
INFEAAEWVKMAKNSGVKYITVTTRHHDGFSMFNTEASSYNIVDATLFGRDVIKELAEACRANDIKLFFYYSLLDWHHKD
YYPLGRTGNGIADKNTTGNWKDYIAFMKQQLTELLTNYGEIGGIWFDGHWDKKNANWHYDEIYELIHELQPQALIGNNHH
IAPIMGEDFQMFERDLPGYNTTGFGTAKENIGELPKEICETINGSWGFNLQDSKHKSQKELVRYLIKSAGFGSNLLLNVG
PMPNGEIQKEHQESFLEIGDWLETYGEAIYGTRQGPLAPRENMVSTLKDNEVFLWLLGDNDTYFIEDFFPKTKTMVHWKD
GSTINFQRTKFGTFIEIPEAKKNGIATLVSYKIEKD
>A0A1M4EBW1 8|Nonomuraea gerenzanensis.|PF01120
MKSWYPEARFGMFVHWGLYSMVGRGEWDRAVSQVPREDYAGLMKVFDPAAFDARSIVRTAADAGQKWITITSRHHDGFSM
YDTGLSDFKITNSPFGRDPIAELAEACRECGIRLGFYVSLVDWHHPGYLDPAGWQDYLGFLHGQVEELCTQYGEVGQIWL
DGDWPHSKAPERHPGWFTTDQPWDYERLYAMIHDLQPHAVVLNNRKSGLQPGEDVQGFENDLPGENSTGLNPAPIVPGVP
LETCLTMNRSWGYVPHDDAWRDVGELLATLLRCVAADSNLLLNVGPTQSGTIPRPAIERLLAMGRWLAGHGEAVYGAGPS
GEPGAVRTAAGQVLPIQRLLGTA
>A0A1U7CXG3 8|Paludisphaera borealis.|PF01120
MRIGRPAAWLCLLLAGFVPARADDAAPQTADARTWFENAKFGLFIHWGVYSLLGKGEWVMETDKIPIAEYRKLPPQFNPV
KFDAEDWARLAKAAGVRYVTITSKHHDGFCMFDSKLTDYDVVDASPYGKDPLKALAEALRKQHIKLFFYYSLLDWHHPDF
YPLGKSGHQAGREKKGEWEKYVAYYQGQVRELCTNYGEIGGIWFDGWWDRPEAAWDLEGTYKLIHELQPGALVGNNHHVA
PFPGEDFQMFEQDLPGENSAGFNKAGVTTALPLETCLTMNQSWGYNATDDHYKSPEQIIQALVGAAGRGANLLLNVGPKP
DGAIGPEFTERLLTVGRWLESNGEAVYGTRRGPIPPQWWGVTTLRTGRDGKAPAIYLHLLKPDAHSIMLPEELVEYDAIP
LGKATPLERDPEHGRTKLEIPVDGRAPYDAIIVLSPPALGR
>A0A1U9QP13 8|Streptomyces niveus|PF01120
MTLQSSTQGLDRYRDDRFGMFVHWGLYSMIGRGEWEQVIARIPAADYAPLAKLFNPAAFEARELVALAEAAGQRYLTITS
RHHDGFSMYDTKLSDFKITRSPFRRDPIAELADACRESGSVKLGFYVSLVDWHHPGYLDTTRWEDYLGFLFGQVEELCTQ
YGDIAQIWFDGDWPNSPVSGEHPGWFTTDQPWRYPELYDLIHRLQPDAVILNNRKDGLQPGEDVQGFENDLPGENTSGLN
PGPALAVPRETCLTMNHSWGYVPHDTAYKEPDRIISTLLRCVTADSNLLLNVGPTQSGDVPAPAQERLRAIGRWLERHGD
AVYGAGPGPKPGSILTRDGRALDPADLIPQP
>A0A248K393 8|Nitrospirillum amazonense CBAmc.|PF01120
MAGTALAALMALGTEARADTAPPAVAQAYAPTAENLAARQWFQDARFGIFLHWGLYSELGGAGKMGIAEWIMDENQIPAR
HYERLARFFNPTAFDADAWAQTFKAAGARYVVITSKHHEGFAMFASKASPYNVVDATPFHRDPLAELAAACRKAGLKLFF
YYSQLDWHHPDYFPQGTTGHASERPAGGDWDRYIDFEQAQLRELLTHYGPIGGIWFDGWWDQKDTAMRDRWRLDETYRLI
HSLQPAALIGNNHHQTPFPGEDFQMFERDLPGENSMGFNKAGVSALPLEMAETMNGSWGFNMIDDQYKSTATLIRSLVGA
AGRNANFLMNTGPMPNGELQPENVQTLKEMGQWLKRYGESVYQTRGGPVTPRPWGVTTQAPGRVYVHVLDWKDGPLFLPL
TQAVRKATLLRDGSAVPVQPRPDGLELTLPATAGEGMDGWDRVIRLDLGP
>A0A250EU55 8|Capnocytophaga canimorsus.|PF01120
MIQLLYKGYFIMRMRYFFIVVGLFFYGFYPILAQPNYKPSAENLKAREAFQDDKFGIFVHWGIYSMLADGEWVMHNKNLH
WQEYEKLAAGFYPSKFNAAEWVAAIKASGAKYITITTRHHDGFSMFDTKHCDYNIVKATPFKRDIIKEIAQECQKQGIRL
HLYYSHLDWRREDYYPLGRTGKGTGRTKQGNWEDYHAFMNNQLTELLTNYGKIGAIWFDGMWDKDIYPDGMTAKTWNLDE
QYTLIHKLQPACLIGNNHHITPFAGEDIQIFERDLPGENKAGLSGQDISRLPLETCETMNGMWGYKIIDQNYKSTKTLIQ
YLVKAAGKNANLLMNVGPEPNGNIPAVAVQRLKEMGEWMKTYAPTIQGTRGGVVAPSHWGVTTQKGKTLYVHVLDLTDKA
LFLPYSGNKLIKAVEYNGKKSIKFTQDNDGILLKFPKIPESPDYVLELTFEKELPAK
>A0A2R4KG29 8|Tannerella serpentiformis.|PF01120
MTTKTWFWAATMAALCLLRAGAQTADYTPTKENLQARETFRSDRFGIFIHWGLYTMAGDGEWMMHNRNVDRDEYARLAGG
FYPAAFDADRWVKSVADAGAKYICVTTRHHDGFSMFATRESDFNIIEATPFRRDVIRELADACARHGVRLHLYYSHLDWR
RDDYFPRGRTGLGTGRTREGRWDDYCAFMNRQLTELLTGYGPIGAIWFDGMWDKDIYPDGVTDSTWRLTPQYALIHRLQP
ACLIANNHHTTPFAGEDIQIFERDLPGENKAGLSGQAISRLPLETCETMNRSWGYRMTDQAYKSTADLIRLLVRAAGNDA
NLLLNVGPQPDGQLPDTALARLREVGAWMKTYGKTVQGTRGGVVRPHEWGVTTQRGRTLFVHVLSDVDRLICLPYAGNRV
RQAVDYRTRVPVRFVQDADGIVLKLPTTAKADPDFVVEVEFAEELKTTN
>A0A385BSD2 8|Mariniflexile sp. TRM1-10.|PF01120
MINTLRFFLFIFVIHLTSMGHSQTMYEPSPENLKNREWFQDARFGLFIHWGVYSILGDGEWVMNQQKIPVKTYEKLPSFF
NPTGYEPKAWVQMAKDAGMKYIVITSKHHDGFAMWDSKVSDYNIVKQTPYGKDVLKMLAEECRKEGMKLFFYHSQLDWHH
PDYFPQGKTGGDWSGRPEQGDFNKYLDYMDAQLTELLTNYGDVAGIWFDGMWDKKDADWRLEKTYSLIHSLQPGTMVGSN
HHQAPISGEDFQMFEKDLPGHNTAGFSAGSKVGELPIETCETINHSWGFNLKDDKNKTPKQLIQYLVKAAGYNANFLLNV
GPMPNGKIQPDHVTLLKQVGDWLKANGETIYETQGGPITAHEWGVTTQKGNKVYVHILNWSEESLELPALKKKIKSAKFF
ADKSPVKFLKNKDGVTIRIPKDKLDDIDTIVELELK
>A0A385SFV4 8|Chryseolinea soli.|PF01120
MKTTRISTSRQHTNPKPWPVCALLACLLLTIPTLAQTYQPTPENMKNREWFQDAKFGLFIHWGVYSVLGDGEWVMNQQQI
PVKIYEKIPTFFNPTDFDPKAWVQMAKAAGMKYITITSKHHDGFAMWDSKVSDYNIVKRTPYGKDVLKMLADECHKEGIK
LFFYHSQLDWHSPDYFPRGSTGGSWTGRPESGDMNKYLDYMDAQLSELLTGYGEVAGIWFDGMWDKKNADWRLQKTYSLI
HKLQPGALVGSNHHVTPFEGEDFQMFEKDLPGHNTTGFSGEQTVGALPKETCETINNSWGFNLKDDHHKSKKELVQYLVK
AAGYGANFLLNVGPMPNGKIQPEHIASLKGVGEWLNVNGETIYGTRGGPLTARDWGVTTQKGNKVYVHLLNWFDESITIP
SWGKKIKSATLFAGKTPVKFLENDYGITLKVPKANLDEIDTIIELELK
>A0A386HSM4 8|Arachidicoccus soli.|PF01120
MKKIVTSLAFLLLSFCSFAQQKNYIPAKSNLQMREWFQNNKFGMFIHWGLYSILGDAEWVMNNEDIHVNDYAKLEDFFNP
IYFNAHDWVAQAKRAGMKYITLVTRHHDGFSMWNTKYSDYNIMHTPFHRDIVKEIAEECHKQGIKIFFYYSLLDWRRTDY
SYWTGRTGQGTGRSVHGKWNDYIQFMKNQLTELLTNYGTVSGIWFDGYWDQTPEEGKNRKDTTFVDWHIRELYDLIHKLQ
PQCMVGDNHHLTPLPGEDFQMFERDIPGQNAHGLSFQKVSQLPLETCATLNDSWGFNIKDDNYKTLKKFVDLLVGAAGSN
ANLLMNIGPMPNGKIADPFKEKLDSMGVWMGAYGESIYGTRGGYLPLQKWGAITQKNGKVFVHILSDNVSEITLNDFPYR
KITKCYLMQKEQNPQNVQWKIRDFGKHQIEVVINNFPKPTPSNPDVVIVLEVK
>A0A3B7MHZ1 8|Paraflavitalea soli.|PF01120
MIRLTIAFLFVFLSLTGFSQSTYTPSPQNMDSRKWFDSARFGMFIHWGASSVLGHGEWVMNQRNIQVPEYRRLINIFNPI
SFDAKTWVSTAKAAGMQYITLITRHHDGFSLWDTKQSDWSIMGTPYGKDVVKQMADECHRQGIKLFFYYSLLDWYRTDYQ
YETGRTGKGTGRTEKSNWPSYINFMKAQLTELLTNYGEVAGIWFDGHWDQLENDHNKTAVSKVDWKYDEIYSLIHRLQPQ
CLISNNHHLAPIPGEDFQAFEKDLPGGNTTGFGGASVSKLPLETCETINDSWGFNITDRNYKSNKALIHYLVKAAGHNAN
FLLNIGPMPNGVIQPEFTERLNAMGQWLKQYGETIYGTKGGAIAPQDWGAVTEKGNTVYLHLLKAPEEKLFLKFPYKIKS
IKSFAGKSPVKYQVLADSYVVIDVKAIPKEEYDTVLEVEVTR
>A0A3G6RI16 8|Chryseobacterium lactis.|PF01120
MKKAIFILFIGLLCSHFSFAQSSVYTPGAQNLKTREWFTNAKFGMFIHWGLFSIPGSGEWVMNERNITVKNYSRLQNFFN
PIDFNAHEWVSLAKASGMKYITLITRHHDGFSMWDTKYSEFNIMNTPYKKDIVKMIADECHKQGIKLFLYYSLLDWRRTD
YSYWTGRTGQGTGRTERGNWNDYIQFMKNQLTELLTNYGTIDGIWFDGYWDQMASESKDRKDNDVRIDWHTRELYDLIHT
LQPQCMVGNNHHMTPLPGEDFQMFEQDVPGENTSGLSFQKISDLPLETCATLNNSWGFNLTDSAYKTPAQIVKLLVASAG
NGGNLLLNIGPMPNGQIQPEFIDQLNWMGKWLKTYGESVYGTKGGYIKPQKWGSLTQSDNKVYVHILQKDAGTIQLEKFP
YKKITKAYLLKNKVPVQTVLKNGTLEIPQQTVTAEDPDQVVVLEVA
>A0A3Q9IN64 8|Butyricimonas faecalis.|PF01120
MKNTLFIITLLLLSSSICSAQNKYIPSKENLENREWFRDAKFGMFIHWGIYSMLADGEWVLTNKSLNEEEYQKLADGFYP
SKFNADEWVRIAKNAGMKYICFTSRHHDGFSMFDTKQSDYNIVKATPFKRDVIKELAEACQKHGLKLFLYYSHIDWHRPD
YYPWGRTGRNTGRTPSGTWEDYLKFMDAQLTELLTNYGPIGGIWFDGWWDKPNADWQLERQYTLIHRLQPGCLIGNNHHK
APFDGEDFQMFERDLPGQNKAGYSADAEISALPLESCETMNNTWGYNINDRNFKSTKQLIHTLVGAAGNNANLLLNVGPR
PGGDFPEGSVIHLKEIGEWMRVYGETVQGTRAGIIPHQEWGVTTQKGNKLYVHILNLNKDQLLLPITNKKVKAIVHFKDK
TPVKYTKTKEGILLQLGQVPTDIDHVLEITWK
>A0A4P7VQA5 8|Muribaculum gordoncarteri.|PF01120
MKHLRKILAAMCLSAVVSGFAADYVPSPEIKKAQAQFEDARFGIFLHWGLYSMFAQGEWYLNYGVNAEEYAKSARAFYPA
DFDAAAWVSAIKAAGAKYICITSRHHDGFSMWGTKQSPYNIVDATPFGRDVLKELADECHRQGVRLHFYYSHIDWTREDY
PQGRTGHDTGRDSTKVNWPGYYDFMNAQLTELLTNYGEIGAIWFDGWWDHDEDTVPFDWQLDEQYAMIHRLQPSCLIGNN
HHQSPYPGEDIQIFERDLPGENTAGLSGQEVSRLPLETCQTMNGMWGYKIKDQDYKSVKELVHYLVKAAGMGANLLLNIG
PQPNGELPAAALDRLKGIGEWMNRYGETFYGTKAGDFPAQEWGTTTRKGDRLFVHILNAKSNEIELPLTCKVKKAFTYDG
KKPVKTVKTPGGVKLVLDEVPDGIDHIVELQTSGR
>A0A4P7W814 8|Duncaniella dubosii.|PF01120
MTAATTDSHYTPSPEVINSQKEFETDRFGIFIHWGIYSMFARGEWYLNYGPKADEYAKAAKGFYPADFDASAWVSAIKDS
GARYICFTTRHHDGFSMFHTAESDYNIVDATPFKRDVLKELSDECRRQNVKLHLYYSHIDWTRDDYPWGRTGRTTGKDSL
KADWPHYYAFMNRQLRELLTNYGPIRAVWFDGWWDHDEDKTPFDWELPEQYRMIHELQPACMIGNNHHQTPFEGEDLQIF
ERDLPGENTAGLSGQAISRLPLETCNTMNGMWGYKIEDTDYKDTRTLIHYLVKTAGMGANLLLNIGPQPNGELPAAALER
LKEMGKWMRENGETIYGTSAGPFPAQEWGTCTRKGSRLFVHLLTPKSTDIFLPAKLNIRKATVLADGSKVRFSKNDNGVT
LHLDAIPDCIDHIIELEINQPVK
>A0A4Y1X3H7 8|Alistipes dispar.|PF01120
MKKLLLCCCTALFAANASAQPAYEPSPENLAARQRFADGRFGIFLHWGLYALLGQGEWVMTNQDIDYREYEKLAGAFCPA
AFDAKAWVTAFREAGARYVCFTTRHHDGFSMFRTAQSPYNVADATPFGRDVVKELAEECRRQGLGIHFYYSLIDWWREDA
PRGRTGRGTGRPAEKEDVEAYFDFMKAQLTELLTQYGPVGAIWFDGVWDQDENPGFDWRLDELYELIHTLQPACLVVNNH
HLTPFEGEDVQTFERDLPGENTAGLSGQAVSRLPLETCQTMNGSWGYRITDRSYKPTDELVRYLAGAAGRGGNLLLNIGP
QPDGALPAAALERLAGIGAWLRKNGETIYGTQAGPVTPRAWGVTTRRGDKIYVHVLDWPDAELFVPIRGERVREAKAFAD
GRRLEFRQDEEGVTLRLGERPAGPDHIVELTMGK
>A0A515A625 8|Spirosoma sp. KCTC 42546.|PF01120
MRLFLLGYFLYITLPVLAQTAYQPSAENLAARKTFQDNKFGMFIHWGVYSILGDGEWVMNNRQISAKDYEKLPTFFNPIA
FDAKEWVSIAKNAGMKYITITSKHHDGFAMYDSKVSDYDIVDRTPYKKDVLKALADECRAQGIKLFFYHSHLDWHHPDYY
PRGRTGQKTGRPESGNFENYLKYMDTQLTELLTNYGPVGGIWFDGWWDQSADDAGHVGNSAPASKTGIDWHLDRTYSLIH
KLQPAALIGNNHHVAPFPGEDFQMFEKDLPGSKTTGFNEAQTIGQLPLETCETMNGAWGFNIKDNHYKSTKELIQYLVKA
AGHNANFLLNVGPMPNGKIQPEFVKTLGEIGQWTQQNGETIYGTRSGPVPARNWGVTTAVGNRVFVHILDWSDRQLTLPA
IPGKVRSAKLFADKSIVKVSQTPEGVVLTMATAPADDAMDTIIELEMNSETAKK
>A0A518D8T9 8|Pirellulimonas nuda.|PF01120
MHGSNRRNQVVIPVALAALYASLLLPCRTAWCDEQELDAAAETYTPTAENLAARRWFQDARFGVFIHWGVYSELGRGEWV
MNNQKMTVDQYKPLAERFNPTKYDPAAWVALVKKSGARYITITSKHHDGFALWDSKTSDWNVVDATPYGKDLLKPLAEAC
KAQGIKLFFYHSHLDWTHPDYFPRGRTGQHSGRPDDGNFDRYLDHMDAQLAELLGGDYGDVAGIWFDGWWDQLNRSPENP
RATHVDWRLGQTYRLIHGLQPAALVGNNHHVQPFPGEDFQMFERDLPGENQGGHSAHAVIGDLPLETCDTINKSWGYNAS
DHSVKSTRQLVHYLVKAAGRDANLLLNVGPKPDGTIQDEFQERLLAMGKWLDVYGDSIYGTRGGPVAPQAWGVTTRRGDA
VYIHVLDPPKPGPDGWSKLAGCEKLSLKELGYFDPSEKLEWRRGADGALEVRLKQADEPAIDTLLVGQL
>A0A518K4B5 8|Botrimarina mediterranea.|PF01120
MTRLASLSIAFLILTGGAARSYEPTSENLAAREWFQDAKFGVFIHWGVYSVLGRGEWVMNNEKITVADYEPLAEQFNPTE
FDADEWCRLFKAAGAQYITITSKHHDGFAMWDSKVSDWDIVDRTPYKKDVLKQLAEACRRHDLKLFFYHSHLDWHHPEYF
PVGQTGRNSGRPESGDFDEYLDDMDAQLTELLGGDYGDVAGIWFDGWWDQQSKRFEDTRDASVRDTRIDWRLEQTYALIH
RLQPAALVGNNHHIAPFAGEDFQMFERDLPGQNKGGHSSDAVIGDLPLETCDTINGAWGYNAGDKGHKSVEQLVTYLVRS
AGMNANLLLNVGPKPDGTIDDVSAERLRGMGEWLEQYGETIYGTRGGPVAAQEWGVTTKKPGVVYVHVLKAPEPDADGWT
HLSGAGKLAARSLKVLSTGIEVPSRIGAGDDLFVRLPKTDAATIDLVLVAEGD
>A0A5B7U1P5 8|Aureibaculum algae.|PF01120
MPEYVPTAENLKARKEFQDMKFGMFIHWGVYSVLGDGEWVMYQQKIKKDKYELLTKVFNPQDFNAKEWVQIAKSAGMKYI
TITSRHHDGFSMFDSKATDYDIIDATRFGRDPLKELAEECKKEGIQLNFYYSLLDWGREDYGFGKKIEDVDWDSYIKFMK
AQLTELLTNYGEIGCIWFDGHWNRKKDNWHYDEIYSLIHELSPNTLIANNHHIQPIPGEDIQTFERDLPGENKGGFSHGV
EVSQLPLESCATMAKTWGFDINDKKFKTTKQLIHFLVNAAGKNGNLLLNVGPMPNGEIQPEFVNSLKEMGEWTSKYGESI
YGTRGGVIKSQDWGTITKKDKTLYVHILNPTSEPYIFIPDLNEKIRSATTFDGKTKVKFKQQKEGTFLYVQGKVEDDIDG
IVKLLIK
>A0A5B7UFQ5 8|Elizabethkingia sp. JS20170427COW.|PF01120
MIKKTILTSFLGLSLLGFSQNMKTNLTLISKAQQEFQNEKFGMFIHFGLYSQLGRGEWVMNNDNIKVEDYEKLKNFFNPT
QFNAKEYVSMAKNAGVKYITLVTRHHDGFSMWDTQASGFDITETPFKRDLVKELADECHRQGMKIAFYYSLLDWRRPDYA
YWTGRTGKGTGRTQKEDWGNYINFMKKQLTELLTQYGEVSAIWFDGYWDQMEEEKKDRSNQVFVDWKMKEIYDLIHQLQP
QCLVGNNHHLSPLEGEDFQMFERDLPGQNAHGLSFQEISQLPLETCATLNDSWGYSLKDNNTKSFKEFIHLLVNAAGSNA
NLLMNVGPQPDGAIPADFVERFNKVGQWLKTYGESIYNTRGGYMMPQKWGAITRNGNKLYLHILENDPQKIVLENFPFKK
IKSASLLKDNSKINFELKDKTLTILNPQTVNEDNPDTVVVLEVK
>A0A5B8UW28 8|Mucilaginibacter ginsenosidivorans.|PF01120
MKRKLLLIGLGLVATITAKAQNEALGMLKSYTPTQENLESRKEFQDMKFGMFIHWGIYSELGAGEWVMHERKIPYDNYKR
LASFFRPEDFNAKEWVAIAKAAGMKYITITSRHHDGFSMFKTKASPYNIVDATPYHKDPLMELAEECKKEGIELHFYYSL
LDWGRPDYAFGSPIVNGKPVDGDWDSYINFMKTQLTELITNYPGVKGIWFDGEWERRSVNWHFDEIYPLIHKLNSAILIG
NNHHLAPLTGEDFQMFEKDLPGGNTTGFSGESKIGALPLETCETINNSWGFNITDRSYKSVKQIIHYLVTDAGLNCNFLL
NVGPMPNGKIQQEFVDTLTKVGDWMKKNGESIYGTRGNLIAPQQWGVITSKGKTIYAHILSNPADGYILIPSLKEKIAKV
SALGNGNPLKFKQQPEGVFVYTNGLETDPYDTVIKITIN
>A0A5B8VA58 8|Panacibacter ginsenosidivorans.|PF01120
MKKMYLLILYACIAISSYAQSNYTPAPENLKARQWFADAKFGLFIHWGPFSIPGDGEWVMNNRNITVKNYTRLMDFFNPI
EFDAAKWVGMAKDAGMKYITLITRHHDGFSMWDTKYSDFNIMNTPYKKDIVKMMADECHKQGIKLFLYYSLLDWRRDDYS
WTTGRTGKGTGRTVQGNWNDYIAFMKNQLTELLTNYGEIGGIWFDGHWDQTAPEGAADRSARIDWHYDEIYGLIHKLQPQ
CMIGNNHHLTPFPGEDFQMFEKDLPGENKSGLSYQEASDKLPVETCETINNSWGFNITDTTYKTHEQLLQYLVKASGLGA
NFLLNIGPMPNGEIQPEFVERLHWMGEWLRVYGESIYNTTAGYVKPQSWGCMTQKENKIYLHFFDKQRASVILEQFPYRK
ITKAYLLKDKSSVKTQLKNGTAQLFLPDNDMEPDMVVVMEVKN
>A0A5K7SGT5 8|Aquipluma nitroreducens.|PF01120
MKLKNVIAGAILFIFLTNNLMAQPGYQPTEKNLQNREWFQNAKFGLFIHWGMYCQMAGGGDQGIAEWIMNQKKIPIAQYE
KLPNFFNPIAFNPAEWVSMVKKAGMKYITITSKHHEGFAMFDSKVSDYNVVKRTPYGKDIIKMLKDECDKQGIKLFFYYS
QLDWHHPDYFPRGNTGQGFTGRPEKGDWNKYIDYMNTQLSELLTNYGEVGGIWFDGMWDKWDAPWRLDETYALIHKLQPG
ALIGSNHHKFPFPGEDFQMYERDLPGENSMGFNHTGAMSDLPLEMCETMNGSWGFNLVDKDYKSTTQLLQTLIKASGYGA
NFLLNTGPMPNGKIQPENVDTLAVMGKWLEKYGETIYGTRKGPINPSVWGASTQKDGKVYVHVLKCKEENLFIGTLPKKL
KSAKFFDDQSTVKFKETEFGVILNIPNSKKKPIDTIIQLEY
>A0A5P2G7V2 8|Arachidicoccus sp. B3-10.|PF01120
MKKLFVSICLIFLCFSLFAQVSYTPTAANLKARQWFEDARFGLFIHWGVFSIPGDGEWVMNNRNITVENYTRLEKFFNPI
DFNAAQWVSDAKKAGMKYITLITRHHDGFSLWDTKYSDFNVMHTPYKKDIVKMMAEECHKQGIKLFLYYSLLDWRRDDYA
YWTGRTGQGSGRTTKGKWEDYIQFMKNQLTELLTNYGEIGGIWFDGYWDQMPVESLTRKDTDVKQDWHIREIYDLIHRLQ
PQCLIGNNHHKTPIPGEDFQMFEQDVPGENSGGLSFQKTSKLPLETCATINGVWGFSLTDTSYKSDQELIQLLVKSAGAN
ANLLLNIGPMPNGEIQPEFTDRLTWMGNWLKKYGESIYNTSGGYLPKQSWGVLTQTKSKIYVHILYKHDGTIELKNFPME
KIKKVYSLEDGKTINYKLQNKKLDFSTDLQPFSDNPDRIIVIEI
>A0A5P8E7Q5 8|Pseudoprevotella muciniphila.|PF01120
MIPMKSIMKKVLFSIIAFFCAMSVMFAQKYEPTKENIAARKEFTADRFGVFIHWGTYSMFAQGEWYLSAGLNDKEYSKAA
DAFYPHRFNADEWVRAIKDAGARYITFTSRHHDSFSMFKTAESDYNIVDATPFKRDVVGELSEACQRQGMNLHLYYSILD
WHRADYPVGRTGLRTGRQLQPNYDSYFRFMKNQVKELLTKYGPIRGIWLDGYWDHDNDSVPFDWRMPEFYRYIHSLNPAC
LIGNNHHISPIEGEDFQMFERDLPGENKAGMSGQDISSLPLEMCQTMNGMWGYKVADQNYKSSAELIKLLVRAAGKGSNL
LLNIGPQPNGELPAVALERLKEMGAWMRIYGETIYGTTPSEIGEQEWGTTTQKGNIIFLHVFSAPEKTINFPMKSTILDA
FEYKTNKPLAFTQSNDKGVTLLLPSAPKGEDYVITLRIK
>A0A5P9QE92 8|Luteimicrobium xylanilyticum.|PF01120
MTTARQVSVQGMDWYRTARFGMFVHWGLYALHGRGEWHQFEARVPAEEYAALADRFEASAFDADAWVELAQAAGQRYVTV
TTRHHEGFSLYDTALSDFKATRTPFARDPLAELADACSRRDMKLGAYVSLIDWHHPSFRAGQSSAAAWEDYRGFLLGQVE
ELCTQYGPLAQVWFDGEWPNSPWAGEHAAWFAPGGAYGYPELYETIHRLQPDAVVLNNRKSVPLAPGEDVQGFEQDLPGE
NTAGFNTSTVLDGPKETCLTMNRTWGYCPEDQDYKDVESLVTTVTRAWSAGSNLLLNVGPDGDGRIPSQEQALLRQVGPR
LPRPTEVAA
>A0A6B9Z1K1 8|Mucilaginibacter sp. 14171R-50.|PF01120
MKKKLLLFCLLSGLITNHSWAQGAYTPTAENLAQRQKFQDMKFGLFIHWGIYSILGDGEWVMHNKKIPYDSYKRLAGFFN
PQDFNAKEWVAFAKKAGMKYITITSRHHDGFSMFGTKMSPYNIVDATPYHKDPLMELAKECEKEGIELHFYYSLLDWGRP
DYAFGSPIVDGKPVNGDWDSYIKFMKAQLTELITKYPGVKGIWFDGDWERTNVNWHYDEIYGLIHKLNPAIMVGNNHHVA
PKDGEDFQMFEKDLPGNNTTGFAPEQTVSRLPLETCETINNSWGFNITDRSFKSSKQIIHYLVNAAGHNANFLLNIGPMP
NGKIQPEFTDTLAIVGAWVKKNGESIYGTRGSDIPAQPWGTLTVKAKTIYVHITEPQGGEYIFIPQVKQKIAKAELLASG
GAVKFKQQPEGVFIYTAGITADPVDTIIKLTVK
>A0A6G7J330 8|Muricauda oceani.|PF01120
MKKRIAFALLALIFSELCFAQVYEPTAENLENREWYQDAKFGMFIHWGVYSVLGVHEWVMETKSIDKKTYEKLPAFFNPT
EFDAEEWVLLAKSAGMKYITITTKHHDGFAMFDSKLSDWDIMDRTVYKKDVIKQMAEACRKHGLKLFLYYSQLDWHHNDY
YPRGDTGKKAGRPDSGNWEDYLDYMNGQLTELLTNYGDVGGIWFDGWWDKKEADWQLRKTYDLIHGLQPQAMIGSNHHQA
PNPGEDFQMFERDLPGENKGGYSADAKVGKLPLETAETMAHQWGFSLQDKAYKSSKELIQYLVRAAGYNSNFLLNVGPMP
NGKIQPEFIDTLKVVGNWTDKYGSTIYGTRGGPVAAQSWGVTTQKNDKIFVHITDWKTNNFLLPTIDGDIENVTDFQTKQ
KLKHTTNSYGTLVSLPKDRDYDLPDFVLEVRLK
>A0A6G7X984 8|Dysgonomonas sp. HDW5A.|PF01120
MRKTILFLLIITISCISMQSQTSNPNHAWFEEARFGLFVHFGPYSVLGDGEWVMQNRPIKVQEYKKLQKFFNPQDFDAKT
WVKTAKDAGMKYITFTSRHHDGFSNWDTKQSEWNIMNTPHFGRDIVKELADECHKEGIKLVLYYSLIDWSRNDYQYWTGG
TGQGCGRTEKGDWNSYINFMKAQLTELLTNYGEIAGIWFDGDWDQHPKDSHTHATSNVNWHYQEIYDLIHSIQPNCMVSN
NHHKEPIQGEDYQAFERDLPGENKNGFSDGQTISQHLPMETCETMNQTWGYNITDTNFKSTTEIIHYLVRAAGHGANLLL
NVGPMPNGEIQPESVQRLQEVGNWTNKFGQTIYGTKSGLIKPQSWGAATQKGKTHYIHLFEQEGNQLTINIPNKIKSARW
LNLDSPLNWTVDKKTGNVTFDLLDTPFDDIDSIIEIIVQ
>A0A6I4INE8 8|Mucilaginibacter ginkgonis.|PF01120
MKLRLLILFVLFLKIGTASAQEIYVPTEANLKAREWFSNAKYGMFIHWGPFSIPGSGEWVMNDRKITVTNYTRLEKFFNP
IDFNADEWVALAKKGGMKYITLITRHHDGFSMWDTQYSDFNIMHTPFKRDIVKEMGEACHKQGIKLFLYYSLLDWRRDDY
QYWTGRTGKASGRTVHGDWNHYIAFMKNQLTELLTKYGEIGGIWFDGLWDQMPEESKTRKDNDVNVDWHTREIYDLIHKL
QPQCLVGNNHHMTPLPGEDFQMFEQDVPGENNNGLSFQKISNLPLETCATMNGSWGFNLTDTTYKTPAQLVNLLVRSAGN
GGNLLLNIGPMPNGEIQLEFIDRIRWMGNWTGIYGESIYNTTGGYLRPQKWGAITRKGKFVYVHVLKPEGNSVTLSNIPF
SIKGAYLLKNKVPVKYMLNKNELVLPVNQPTAADPDNVIVLETK
>A0A6I6GU05 8|Phnomibacter ginsenosidimutans.|PF01120
MKNTFLLLLLCGSLLANGQANYQPSTDNLQARTNFQDHKYGMFIHWGLSSVLGDGEWVMNNRKIRKDDYQRYIRVFNPLD
FDAEQWVLTAKNAGMKYIVFITRHHDGFSNWDTRYSDWKITNTPYGKDALQQLAAACKKHGLQLGLYYSTLDWYREDYPW
RSGRTGQHSGRTGNGDYASYLQFMKNQLTELLTNYGPIMSIWFDGHWDQTNPEGSHDRASRIDWKYEEIYGLIHQLQPAC
MIGNNHHLDPIAGEDFQMFERDLPGENKSGLSFQQASNALPVETCETLNNSWGYNITDRKFKSPEQVIHWLAGAAGRNAN
LLLNVGPMPTGPIQQEFVDTLAVAGKWLTTYGESIYGTRGNVIPPQPWGVATQKGKRIFLHFLKAPANDFVLLPNFASEV
AAVQTMGSNKPLKWSKIKEGLIVYPQYVAGTYDYVVEVLLK
>A0A6I6JKF0 8|Maribellus comscasis.|PF01120
MKNLANIILLISLSVNTLFAQSDYKPTDKNIENREWFQDAKFGLFIHWGVYSILGDGEWVMNNQKIPVYQYEKLPSFFNP
TQFDPAEWVSMVKKAGMKYITITSKHHDGFAMYDSKVSDYNIVDRTPYGKDVLKMLKDECDKQGIKLFFYHSQLDWHHPD
YFPLGRTGQGFTGRPDNGNWNDYIDYMNTQLTELLTNYGEVGGIWFDGMWDKPNADWRLDETYSLIHKLQPGTLVGSNHH
ISPIPGEDFQMFERDLPGENTMGFNQTGTISELPLEMCETMNGSWGFNLQDKNYKSSKRLIQTMVKAAGYGANFLLNTGL
MPNGKIQTENIDTLVVMGKWLDKYGETIYNTRRGPIKPQDWGATTVAKDGTVFIHLLEMKDENLLIPALPGKIKSATYWA
NGEKVKYKETDYGILLHIPKSKQDNVDTILRIKM
>A0A6S6MGL8 8|Alistipes indistinctus.|PF01120
MKKIFVSLLLLAAFSLQASAQDKYVPTEENLRNREKFQDDKFGVFIHWGIYSMLGDGEWALELNKLDAKEYAKLASGFYP
SKFDAAAWVSAIKNAGAKYITITSRHHDGFSMFDTKYSDYNIVKATPFGRDIIKELADECKKQGITLNFYYSHMDWTRPD
YYPLGRCGHNTGRTEHGQWSDYWNFMNNQLSELLTNYGPIGAIWFDGWWDKPFDKDWQLDKQYAVIHKIQPGCLIGNNHH
QKPFDGEDFQMFERDLPGQNTAGHSPDSEIGTLPLETCQTMNGMWGYKINDQNYKSGKELIQYLVKAAGNNANLLLNIGP
QPNGEIPALALERFREIGDWMKVYGETVYGTRGGIIPQREWGVTTQKDNKLYVHILNLQDDGLFLPITDKKVKKATRFVD
GAPVKFTQDKDGVLLRLGEVPTDIDYVVTLEM
>A0A7D4QEV9 8|Mucilaginibacter mali.|PF01120
MLKKLLFISMLACSLKANAQYVPSADNLAHRQQFQDMKFGLFIHWGIYSELGAGEWVMNQKNIPYNNYKRLADFFNPQAF
NAHEWVMFAKRAGMKYITITSRHHDGFSMFGTKVSPYNIVDATPYHKDPLMELAQECQKEGIDLHFYYSLLDWGRPDYGY
GSPIVNGKPAKGDWDSYINFMKAQLTELITKYPGVKGIWFDGNWERANANWHYDEIYGLIHKLNPAIMVGNNHHLAPKDG
EDFQMFEKDLPGGNTSGFSGQSKIGALPLETCETINNSWGFNITDRSFKSSKQIIHYLVNAAGRNANFLLNIGPMPNGKI
QPEFTDTLAIIGQWMQKYGESIYGTRGSSIAPQPWGIITQKNKTLYVHVTDGAKHDYIFIPGLSVKVTKANLLADGSAVK
FKQQPEGLFVYLNNVSTDPVDTIIQLTTN
>A0A7G1I5T1 8|Coprobacter secundus subsp. similis.|PF01120
MKNKVLSLLTASLLFTSVIAQQAYEPTQENLKTRKEFQDDKFGIFIHYGIYSMLGDGEWVLHTWNLKHKEYAKLAGGFCP
SKFNAAEWGAAIKASGAKYICFTTRHHDGFSMFDSQYSNYNIVKSTPFNRDIVKELTDECHKQNIKVHFYYSHLDWGRDD
YPLGRTGRNTGRKLQENWDSYYRFMNNQLTELLTHYGPVRAIWFDGWWDQDQKSGFDWHLPQQYEMIHKLQPACLIGNNH
HQLPYPGEDIQIFERDLPGENTFGLSGQAIGHLPLETCETMNTSWGYKITDNNYKSTEALIRLLVKAAGKDANLLLNIGP
QPDGCIPDTSIERLKNIGKWLEKNGETIYGTRGGVVPPRDWGVTTQKDNKIYVHILDWKDKGLFLPITDIKIKKACLFKN
KENISFSQNKQGLFLQLPEVPTGVDYIVELQR
>A0A7G5EA43 8|Sphingobacterium multivorum.|PF01120
MKLKHVICGLALLMGSVSASYSQQHYQPSPENLKNREWFEQSRFGVFIHWGVYSVLGDGEWVMNNQNISLDEYALLPKFF
NPISFNAKEWAKLFKQAGAKYITFTTRHHDGFSMWDSQISDYNVVKKSPFKRDIVKELVEACHAEGIKVMFYYSLLDWHR
DDYLPVGKTGGGIAGRDSTKGDWSHYVQFMKSQLTELLSNYGNIDGIWFDGHWDKPNEDWHFKEIYELIHKLQPQCLVGN
NHHLAPFEGEDFQMFERDLPGENTTGFGTNAHDVGKLPKEVCGTIAGSWGFELKDRTRKSFQEVLKYLVKAAGHGSNLLL
NVGPMPNGEIQDYQQERLKELGKWLSVYGETIYGTEGGAVSPTDDYALTKKGNQVYLHVFKTDKKELLINNLPYQVKKVS
TFIGKKEIKFSHKNNSLRVDLPTSTDEADLVLTLTIK
>A0A7G5XBB0 8|Lacibacter sp. S13-6-6.|PF01120
MKLFRLLFTGYALLSIATGSLAQTYTPTAANLAAREEFQNDKFGMFIHWGASSVLGHGEWVMNNRNIHVKEYQRLINIFN
PQNFDAAKWVATAKAAGMKYITFITRHHDGFSNWDTKQSDWKITKTPYEKDALKQLADECHKQGIKLYCYYSLLDWYRSD
YQYETGKTGKGTGRKQKSDWESYIRFMKAQLTELLTNYGEISGIWFDGHWDQLDNDVDKTLKSKVNWHYDEIYELIHRLQ
PQCLISNNHHLLPIPGEDFQAFEKDLPGHNTTGFGGQSVSQLPLETCETMNDSWGFNITDRNYKTSKNLIQYMVKASCYN
ANFLLNVGPMPDGTIQQEFTDTLALMGKWLQQYGATVYGTRGAITTPKNWGGFTQKDKTVYMHILQKQESDYIFIPELKQ
KIKKASTLDGKTVIKFKQQPEGTFIYLNGIIWDNIDTILELQLQ
>A0A7G8V496 8|Pedobacter sp. PAMC26386.|PF01120
MKRILLAVAFLAISQFIKAQNHNPSPENLANRKEFQDMKFGIFIHWGPFSIPGSGEWVMNDRNITVKNYSRLEKFFNPID
FDAEKYVSTAKNAGMKYITLITRHHDGFSLWDTKYSDFNIMNTPYKKDIVKLMADECHKQGIKLVLYYSLLDWRRDDYSY
WTGSTGQGTGRTVHGNWDDYIKFMKNQLTELLTNYGKVDGIWFDGYWDQVKKGSPKPVVDWHTDEIYALIHQLQPQCLVG
NNHHAVPLPGEDFQMFEKDLPGGNTTGFGGAAVSALPMETCETMNNSWGFNLTDTNYKSVPQLIHYMVNAAGGNANFLLN
IGPMPNGEIQPEFTDSLNHIGEWMKKNGETIYGTRGNIIPIQKWGTVTSKGKHLFVHVLKAEREILIPKLNKKIISAVLF
SDQSKIAYTQKPEGLLINLDEILQDKTDTIIDIEIR
>A0A7L5DWG1 8|Spirosoma sp. CJU-R4.|PF01120
MRILSLLLFSLLLSSAGAQTGYQPTADNVAARKAFQDDKFGLFIHWGVYSLLSSGEWVMNDRQIPVADYEKLPAFFNPIA
FDAKAWVSMAKNAGMKYITITSKHHDGFAMYDSKVSDYDIVDRTPYKKDVLKALADECRAQGIKLFFYHSHLDWHNPDYY
PRGRTGQNLGRPDSGDFNKYLAYMDTQLTELLTNYGPIGGIWFDGWWDQQVGDKTDPRKTKLDWHLDRTYSLIHKLQPAT
LIGNNHHVAPFPGEDFQMFEKDLPGQNQTGFSENSEISKLPLETCETMNGAWGFNINDRKYKSTKDLVQYLVKAAGHNAN
FLLNVGPMPDGRIQPEFVKTLGEMGQWMQQNGETIYGTRGGPVAARDWGVSTAKGNKVYVHILDWQDRQLSLPAMTGKIK
SARLFADKRPVKVSQSAEGVVLTMPVAPAAGAIDTIVELEL
>A0A7M1T7N3 8|Thermoflavifilum sp.|PF01120
MKTILLTWFCIGVLSVSLHAQQGYQPSPENLQAREDFQNRRFGMFIHWGIYSILGDGEWVMHNEHISYHDYSRLASLFYP
YAFDAKQWVALAKAAGMKYITITSRHHDGFSMFATRATPYNVVDATPWHHDPMKDLAEECRKQGLKLFFYYSLLDWGRPD
YGFGQPIVNGKPLHADWDHYIQFMKTQLTELLTQYGPIGGIWFDGEWERPDADWHLDEIFALIHRLQPQALIVNNHHHDP
EPGQDFQEFEKDLPGGNSHGWNTGGVSKDLPLESCETMNNSWGFTLSDHHFKSVKQIIHLLVNDAGRNANLLLNVGPMPD
GRIQQEFVDTLLKVGEWMKTYGETIYNTRAGIIPPQPWGVSTQAGGLQYLHVLQVPENSVLFIPDITARLLAVEDFNHHQ
PLRFKQQAEGIFIYLDPSHINPIDEILILKFSPVQHQSFRHPVMSKQ
>A0A8F7PKD6 8|Mucilaginibacter sp. 21P.|PF01120
MRKLLLTAIGVVCMLATFAQAGYVPAKENLAQRQKFQDMKFGMFIHWGIYSILGDGEWVMHNRKIPYNNYKRLADFFNPQ
EFNAKEWVQVAKKAGMKYITITSRHHDGFSMFGTKFSKYNIVDATPYHKDPLMELAKECQKEGIELHFYYSLLDWGRPDY
AFGSEIVDGKPVKGDWDSYIKFMKDQLTELITKYPGVKGIWFDGDWERRKVNWHYDEIYALIHKLNPAIMIGNNHHLAPK
PGEDFQMFEKDLPGQNHTGFSADATIGNLPLETCETINGSWGFDIKDNNYKTTKQLIRYLVGAAGRNANFLLNIGPMPNG
KIQPEFTDTLAAVGRWVNKNGESIYGTRGTYIDPQPWGVVTAKGKTIYAHVMDKPAEAYVFIPGVKEKVSKVALLGNGSS
LKFKQQQEGIFIYTDGVAWDDADTVMKLTVQ
>A0A8T9VCY7 8|Muricauda sp. SCSIO 64092.|PF01120
MKPIQFVFICLLFTGPVTFGQQDNHYQPTPENLEAREWFQKAKFGLFIHWGVYSVLGDGEWVMNNQNISIENYEKLPHFF
NPVDYNADDWVKMAKDAGMKYITITSRHHDGFSMFDSNATDYDIVDRTPYKKDVLKQLAEACKKEDIKLFFYYSLLDWHR
DDYYPRGRTGNTIAGRGKGDWNNYISFMKAQLTELLTNYGEIAGIWFDGHWDQKEWDGKRFGKVKVDWHYDEIYQLIHEL
QPHCLIGNNHHLAPIQGEDFQMFEKDLPGKNTTGWGTSSNDIGTLPLEVCETINTSWGFNLQDDKHKTFKELAHYIVKAS
GYGSNLLLNVGPMPNGEIQKEHRASLKKMGEWMRTNGETIYGTRKGPIAPSEKIASTQKGNVVYLHWLDSKESLVFLKDF
NENVKEVVLFNGKTKLKTQKTKYGLFIKLPEEKMDPIDTIIEIVLK
>A0A8U0M7M4 8|Spirosoma sp. KUDC1026.|PF01120
MVRIQLLVIYLVFLALTSSAQTTYQPAPENLAARKAFQDDKFGLFIHWGVYSILGDGEWAMNNRSIPVKDYERLATFFNP
TEFDAKAWVSMAKNAGMKYITVTSKHHDGFAMYDSKVSDYDIMDRTPYKKDVLKALADECRAQGIKLFFYHSHLDWHHPD
YYPRGRTGQNLGRPESGTFEKYLTYMDTQLTELLTNYGPIGGIWFDGWWDQTSKANGELIKPNIDWHLDRTYSLIHKLQP
AALIGNNHHVTPLPGEDFQMFEKDLPGAKTTGFNVEQTISQLPLETCETMNGNWGFNIKDSRYKSAKELIRYLVKAAGNN
ANFLLNVGPMPNGKIQPEFVTTLAEMGQWMQQNGETVYGTRGGPISAHDWGVTTAKGNKVYVHIIDWPDRQLSLPALSGK
IRSAKLFSDKSPVKISQSPEGVILTLAGAPSPDAIDTIIELEMAGETVKK
>A4ANP4 8|Maribacter sp. (strain HTCC2170 / KCCM 42371)|PF01120
MKNQILRVLVSLALLLVCTVQSQEKYEPTSENLENRIWFQDAKFGMFVHWGVYSVLGGGGDTGIAEWIMQNKKIPISQYE
KVPDFFNPIDFDAEEWVTMVKNAGMKYITITSKHHDGFAMYDSKVSDYNIVDKTPYGKDVIKILAKESRRQGIKLFFYYS
QLDWHHPDYFPRGKTGQGFTGREEKGDWDAYLNFMNTQLNELLTNYGPIGGIWFDGMWDKIDENWQLDKTYKLIHELQPG
TLIGSNHHVKPFPGEDFQMFEQDLPGENTTGWQGSHISELPLEMCLTINGSWGFNLIDQKHKTPKELVHMLVKAAGRNAN
LLLNVGPMPNGKIQPEHKASLDAMGKWMEINGETIYGTRAGIIGAEDWGVSTQKGKKLYIHILDWKKEALLIQPFDQKIR
DIKFYNDKSKVQYKLNEYGLLLKLPKGKRTDFDTIIEITLK
>C5C2T8 8|Beutenbergia cavernae (strain ATCC BAA-8 / DSM 12333 / NBRC 16432)|PF01120
MTQHAPESNVAGPATFAPTPPGQVSEKGLAWYRDAGFGMFVHWGVYSLLGRGEWVMFNERIGVAEYEPLAARFEAQDFDA
RAWVDAAQSAGQKYITVTSRHHDGFSMYDTALSDYKVTRSPMGRDPFAELAEAVQGTDVKLGVYSSLVDWHHPAYRFRET
SKLAWEDYVGFLHGQIAELASQYGEIAQFWFDGDWPHAGHASEDADWFAPGGSFAYETLYGVIHRLQPDAVVLNNRHVLP
LLPGEDVQGFEQDLPGENTAGFNDVAIGGGPLETCLTMNGSWGWNTGDHDYKSAEELASALERANAVGCNLLLNVGPTPE
GRIPEPQVERLAAIGALRQG
>D5BBC9 8|Zunongwangia profunda (strain DSM 18752 / CCTCC AB 206139 / SM-A87)|PF01120
MKKRAYITTLLFLNLYTALAQASYKPSEANLENRAWFQDAKFGLFIHWGVYSILGDGEWVMEQQKIQKDRYELLPSFFNP
QQFDAEELVSLAKAAGMKYITVTTKHHDGFAMYDSQVSDYNIVDATPYTKDAFRLLEQACKKAGIKLFAYYSQVDWHHPD
YFPRGKTGHGLGREESGDWNTYLKYQNAQIKELAENYDIAGFWFDGYWDQNDLKKADKPYQEFDLEKTYTIIHDVDSGLL
IGNNHHLLPVAGEDFQMFEKDLPGKNTAGFSEGSQIGNLPLETCETINHSWGFNLQDDHHKSTKELIQYLIKAAGNNANF
LLNIGPMPNGAIQKEHKERLKELGAWMDINGESIYNTRGGEYQNEYMVSTKKSKILYLHILDKEVTSVSIPEFKDKIKDV
VYFSDATPVNYTLRKGTLSFEIDSDYLNDLDTIIKITLK
>F4KN66 8|Porphyromonas asaccharolytica (strain ATCC 25260 / DSM 20707 / BCRC 10618 /JCM 6326 / LMG 13178 / VPI 4198)|PF01120
MRRRLLWIVMLLVGCGALFAQRSYTPSPCNLQAREAFEESRLGIFIHWGLYSMYAQGEWYLNSGKLNKDEYAKAASCFYP
IRFDATAWAQAIKRSGARYVTFTTRHHDGFSMYDTQTSDYNIVDATPFGRDVLSELAEACRAEGLKLHLYYSILDWIRPD
YPLGRTGLHTGRVMAPDYDSYFAFMKAQLHELLTRYGEVGAIWLDGYWDHDSDSVPFDWRMEELYAYIHELQPCCLIGNN
HHISPLEGEDFQMFERDLPGENKAGLSGQQISHLPLEMCQTMNGMWGYKVADTNYKSTAELVELLVRAAAKGSNLLLNVG
PQPNGELPEQAIERLNGIGDWMERYGETIYGSQAGLIAEQPWGVSTTKGAKLYLHIFEDVEQIEISLPQAPRAVVDYITR
APIAYTRTDSGALQLTIRRPAGLIDYVVEIEL
>F9Z9R5 8|Odoribacter splanchnicus (strain ATCC 29572 / DSM 20712 / CIP 104287 / JCM15291 / NCTC 10825 / 1651/6)|PF01120
MKKRFVVLGLLLLCLGGKAQDAYVPSPENLEARKEFQDSKFGIFLHWGLYSMLAQGEWVMTNQNLDHMEYRKLASAFYPS
RFDAAEWVAAIKAAGAKYICFTTRHHEGFSMFDSRFTDYNIVKATPFGRDVLKELAEECHKQGIKLHLYYSHLDWDRDDY
YPLGRTGRGTGRTTHGEWKTYYQFMNDQITELLTNYGPIGAIWFDGWWDHDQDPGFDWQLPEQYAMIHRLQPACLIGNNH
HQVPFAGEDIQIFERDLPGENNAGLSGQDISRLPLETCETMNGMWGYKIVDQNYKSVKTLIHYLVKAAGRNANLLMNIGP
QPNGELPAAALERLKAIGEWTKQYGETIYGTRGGDISPRDWGVTTRKGDKLYVHILNLPDKGLFLPLTTGKVKSAVVFKD
RKPVKFSQDKNGVVLELAEVPAELDYVIELTIK
>G8THY1 8|Niastella koreensis (strain DSM 17620 / KACC 11465 / NBRC 106392 /GR20-10)|PF01120
MKYLTTTIASLLLISTCVFSQSANNSTGTYTPTPQNLQARQQYQADKFGMFIHWGLSSMLADGEWVMNNRNIKVVDYTRL
LRAFNPVDFNAAQWVATAKNAGMKYIVFITRHHDGFSNWDTKYSDWKITNTPYGKDVLKMLSEECRKQGIKLGLYYSLLD
WTRSDYPWETGRTGQGTGRTGKGDYASYLQFMKNQLTELLTNYGDIMCIWFDGHWDQTNPEGQSDRSSRIDWKYNEIYEL
IHKLQPQCMIGNNHHMTPFAGEDFQMFERDLPGENRSGLSFQKPSDALPLETCETTNGAWGYNITDRRYKTEEQVVRLLV
GAAGRDANLLLNVGPMPTGLIQAEFTDTLAGAGKWLQQYGESIYGTRGGPLKPQDWGVTTQKGKFIYLHVFKAPDANVII
LPDAKMKVKQVKLLGANTPVKYTKMKNGVAVSTEELSITGPDTIIVIEQS
>H8KVU0 8|Solitalea canadensis (strain ATCC 29591 / DSM 3403 / NBRC 15130 / NCIMB12057 / USAM 9D)|PF01120
MKIKVVLLGLLLNAVNVFAQADYKPSTSNLEARKLFQEARFGMFIHWGVSSVLGHGEWVMNERNIHVSDYKHLQDFFNPQ
KFDAQKWVATAKGAGMKYITFITRHHDSFSNWDTKQSDWKITNTPYGKDVLKQLADECHKQGIKLVLYYSLLDWYRTDYQ
YWTGRTGQGTGRTEKGDWNNYIKFMKNQLTELLTNYGEISGIWFDGHWDQTAPEGEKDRSSRLDWHYDEIYTLIHTLQPQ
CLIGNNHHLSPFSGEDFQMFERDLPGQNKSGLSFQEASDKLPLETCETLNGSWGYNITDTKYKSAHEIIRLLVNAASLNA
NLLLNIGPMPNGEIQPEFSTRLDSVGKWMQKYGNSVYGTKGSEIKSQTWGVITEKDKEIYLHVFDSNKTEIIIDNFPYKP
SKLSLFNVDAALNYSFSKGQLKIDLTKVARDDFDTVLKLKVKRK
>I0I235 8|Caldilinea aerophila (strain DSM 14535 / JCM 11387 / NBRC 104270 /STL-6-O1)|PF01120
MTRQASPQGLTWFQDARFGMFIHWGLYSLIGKHEWVMHTDRIPVSEYEKLMAQFNPTKFDADAWVRTAVDAGQKYIIITS
RHHDGFSMYDTALSGYKVTNTPFRRDPIAELADACARHGIKLGFYVSLLDWHHPAYRFRAESGLAWEDYLAFLHGQVREL
CTQYGEIVAIWFDGDWPRHPITPENEYFRPGGSFEYEKLYDMIHELQPDAVIENNRHAKPLPGEDIQGFEQDLPGENTTG
FNETTLYGLPIQVCMTINDHWGWSRNDRNTKSARRLVHVLVKSASVGGNLLLNIGPTPEGEIPALHQERLREVGRWLERN
GESVYRTRAGVIPATRETVSTVREGHHFVHVLDYVSDCVILSGVPGNVQRARHVASGQELELEREGANFFVSTEADRTTI
YIPPPLRDPYDTVIELF
>I0K1M5 8|Fibrella aestuarina BUZ 2.|PF01120
MRTLLVLLSLWSLSAAAQSYQPTADNLAARKAFQDDKFGLFIHWGVYSQLGDGEWVMNNQQIPIKDYEKLPTFFNPTQFD
PKAWVSMAKNAGMRYITITSKHHDGFAMWHSKVSPYNIVDATPYKKDALKMLADECKAQGIKLFFYHSHLDWHHPDYFPR
GKTGGTWTGRPEKGNFDTYLRYMDAQLTELLSGDYGPIAGIWFDGWWDQARDEMNKSTRDTKVDWQLRRTYDLIHKLQPA
ALIGNNHHVAPFDGEDFQMFERDLPGQNTFGYNTNEVSQLPLETCETLNGAWGFNLRDNHYKSPKELVRYLVKAAGRNAN
FLLNVGPMPNGKIQPEFVNALAEVGKWTQQFGETVYGTRGGPVGPRPWGVTTANGKRVFVHILDWNDAQLTLPTLPTRVK
SARIFGSKQAVKVSQTADGVLLTMPTAPAANAIDTIVELETE
>I3YMC4 8|Alistipes finegoldii (strain DSM 17242 / JCM 16770 / CCUG 46020 / CIP107999 / KCTC 15236 / AHN 2437)|PF01120
MIKKLFFTLLCTAVCRTISAQVVDPYVPAPENLRARTEFQDAKFGIFLHWGLYSLLGTGEWTMTNRNINYQEYAKLANAF
YPHDFDAAEWVSAIKSSGAGYVCFTTRHHDGFSMWDTAQTDYDIVDATPYKQDVVKALSDECSRQGIRLHLYYSLIDWYR
DDCPRGRTGLGTGRPGTAISYERYYDFMKRQLTELLTGYGSVGAVWFDGVWDQDQNPDFDWKLRGLYDHIHAIRPACLVG
NNHHLVPFEGEDIQIFERDLPGENTAGLSGQEIGRLPLETCQTMNGMWGYKITDLDYKSSKTLIHYLVRAAGRNGNLLLN
IGPQPDGKLPATAVERLREMGEWLARYGESIYGTRGGDIPPHDWGVTTRKGDKLYVHVLDLQDDALYLPLAEKVGEARCL
NNGERVKFDTLRGKGIVLNLEHVPEDTDRIIELTLR
>I7A287 8|Melioribacter roseus (strain JCM 17771 / P3M-2)|PF01120
MQVDYTPTRENMANRNWFRNAKFGLFVHWGIYSVLGDGEWVMEQQRIDKQTYEKVASFFNPTEFDPKEWVRLIKDAGMKY
ITITTRHHDGFSMFHTKQSDWNIVDKTPYKKDIIKMIADECHKEGIKIFFYYSLVDWYHEDYYPRGATGHYSGRNNNGDW
NKYIEFMKAQLTELLTNYGEIAGVWFDGLWDKKDADWKIGEIYELIHKLQPQCMIGNNHHHAPIEGEDFQMFEKDLPGQN
KSGFSKDVQVSKLPLETCETINNSWGFNLRDKNYKSVKTIVNYLVRAAGNDANFLLNVGPMPNGKIQKEFADTLRRVGKW
LQKYGETIYGVGKGPIEPRSWGVSTQKGNKIYIHILAPEDEILFVPLLKGNIRKINLYESNKPLDYIRNELGILIKLDKD
DFNHTDTIVVIETKE
>W0ENM5 8|Barnesiella viscericola DSM 18177.|PF01120
MKKWIATLACFCLLSVSAQAQKYVPTPENLQNRKEFAESRLGIFIHWGLYSTFAQGEWYMNNASVDAREYAKAMNGFYPH
RFDARQWVSAFKAAGAKYICFTTRHHEGFSMWDTRWSDYNIMNTPYGKDIVRQLAEECHRQGIKLHLYYSHIDWTREDYP
AGRTGRGTKRLDRADWPAYYRFMNNQLTELLTNYGEIGAIWFDGWWDHDVDSVPFNWELEEQYKLIHDLQPGCLVGNNHH
QTPFEGEDIQIFERDVPGENKAGLSGQDISALPLETCQTMNHSWGYRVTDQEYKSTRELIQLLVRTSGKGANLLLNVGPQ
PDGTLPEAALTRLAEMGQWLDRYGESIYATVAGGYRDGDRIITTRNGNTLYVHLLDASIDRVSMPLTQKVKRVEVLGEGT
RIDYKYKKGVLDFAVDIPDDCIDYVVKVTLK


>PbFuc_QKE45427.1
MKKLILIGLVLLIALQLKAQDYTPTAANLKQRAWFNDARFGLFIHWGPFSIPGSGEWVMN
DRKLTVHNYTNLKDFFNPVEFNAEQWVTMAKNAGMKYITLITRHHDGFSMWDTKYSDFNI
MNTPYKKDIVKMMAEECHKQGIPLYLYYSLLDWRREDYPHETGRTGQHSGRTGKGDYASY
LQFMKNQLTELLTNYGEIGGIWFDGHWDQTEPEGSKDRTSRIDWKYNEIYGLIHKLQPQC
MIGNNHHLTPFAGEDFQMFERDLPGENKSGLSFQKASDKLPLETCETISNSWGYNLSDTY
YKSNKELVHMLVKAASLGSNLLLNIGPMPSGKIQPEFQDRLAGLGNWLKIYGESIYGTKA
GFIKPQAWGSITQKDNRIYIHIVDGKTTSLELENVPVKKIKKAYLLKDKSQVNFTFKKAK
LSITSAASASEPDQVIVLEIG


>BF3242_CAH08937.1
MKKHFITFLLLVGMTASLTAQQKYQPTEANLKARSEFQDNKFGIFLHWGLYAMLATGEWT
MTNNNLNYKEYAKLAGGFYPSKFDADKWVAAIKASGAKYICFTTRHHEGFSMFDTKYSDY
NIVKATPFKRDVVKELADACAKHGIKLHFYYSHIDWYREDAPQGRTGRRTGRPNPKGDWK
SYYQFMNNQLTELLTNYGPIGAIWFDGWWDQDINPDFDWELPEQYALIHRLQPACLVGNN
HHQTPFAGEDIQIFERDLPGENTAGLSGQSVSHLPLETCETMNGMWGYKITDQNYKSTKT
LIHYLVKAAGKDANLLMNIGPQPDGELPEVAVQRLKEVGEWMSKYGETIYGTRGGLVAPH
DWGVTTQKGNKLYVHILNLQDKALFLPIVDKKVKKAVVFADKTPVRFTKNKEGIVLELAK
VPTDVDYVVELTID

>AFJ08184.1 alpha-L-fucosidase [Prevotella intermedia 17]
MKRIITTSLLGIALTTPIFAQTNGQQQERNNRLLTPPSVPEKYVPTAENLAVRKRFEGFRFGIFLHWGIY
STFAQGEWYLNGKINKDEYAKAASAFYPSYFDANAWVSAIKGSGAKYITFTSRHHDSFSMFKTKESNYNI
VDATPFKRDVLKELVDACHKQDIDLHIYYSILDWIREDYPIGRTGLYTGRNLKPNYDTYFNFMKGQVSEL
LHNYGKVGAIWLDGYWDHDSDSIPFDWRMEEFYRYIHDIQPACLIGNNHHITPIDGEDFQMFERDLPGEN
KAGLSGQAISRLPLEACQTMNGMWGYKVSDINYKSTNQLIELLVRSAAKGSNLLLNIGPQPNGELPALAL
DRLQGIGKWLQQYGETIYETMAGDVAEADWGVSTSKGKKTYLHVLKQDAETISCTFSAKPKRVIDFVSRQ
PLSHSYDKKTKTLTVHIDSHKDVVDYVIEIEK

>AND19441.1 alpha-L-fucosidase [Phocaeicola dorei CL03T12C01]
MRNKLAQKIKLGAALLLMAGTSALAQISNQIYIPTPENIKARQEFQDNKFGIFLHWGIYSMTAQGEWYMN
THNINRDEYAKLASGFYPSRFNAAEWVSAIKTSGAKYICITSRHHDSFSMFDTKESDFNIVDATPFKRDV
LKELAEECQKQGIKLHFYYSHLDWFRDDYPEGNTGHGTGRPKGHGNWESYYKFMNKQLTELLTNYGPVGA
IWFDGIWDQPTNFNWQLEEQYALIHKLQPSCLIGNNHHRTPYAGEDFQMFERDLPGENKAGFSAGQGISE
LPLETCETMNGMWGYRIEDQNYKSPKELIHYLVKAAGKNANLLMNIGPQPNGELPATAIEHLKQVGKWMN
QYGETIYGTRGGDVAPHTWGVSTRKGDRLFIHILDLQDNALYIPLKAKVKKAIQFISRTPLSFKQEKNGI
LIKLPQVPDDIDYVIELVIKQ

>AOW10280.1 alpha-L-fucosidase [Flavobacterium gilvum]
MKKIALSLLLCSMLSTGIQAQTYTPTEGNLKNRTEFQNDKFGMFIHFGPYSVLGNGEWIMTNQNIKVTEY
GRLINVFNPQDFDAKKWVGIAKSAGMKYITFTTRHHDGFSNFDTKLSDWKITNTHFKRDLLKELADECHK
QGIKLFCYYSLLDWTRTDYQYETGKTGKGTGRTQKSDWESYIRFMKGQLTELLTNYGEIGGIWFDGHWDQ
LDNDTDKKLQSKVNWHYDEIYKLIHSLQPNCLISNNHHLTPLPGEDFQAFEKDLPGGNTSGFGGQSVSQL
PLETCETMNNSWGFNINDRKYKSTKDLLHYLINAASLNANFLLNVGPMADGTIQPEFVQTLKEMGTWMDK
NGSSIYGTRGGVMKTQDWGVFTAKDKTWFAHIINTPKQPGYIFIPEMKQKIKKCYLMENKKELKFKQLPE
GTFVYLDGVQIDPIDTIIQMEIQ

>ASW75143.1 alpha-L-fucosidase [Chryseobacterium piperi]
MLKKIIVIVLLASFLVGFSQENYQPTEANLKARTEFQNEKLGMFIHFGLYSQLGRGEWVMNNDKIPVNDY
DKLKNFFNPIGFNAREYVSMAKNGGAKYITLVTRHHDGFSMWDTKYSDFNIMNTPFKRDLVKELADECHK
QGIKIVFYYSLLDWTRTDYSYWTGRTGKGTGRTDKGNWNDYIQFMKNQLTELLTNYGEVSGIWFDGYWDQ
MEEEKANRSEKTYVDWRMNEIYELIHKLQPQCLAGNNHHISPLEGEDFQMFEKDIPGKNKSGLNYQKISR
LPLEYCETLNNSWGFDLKDNKNKTFKEFLHLLVNAAGSNANLLMNVGPMPNGKIPEPFIHSFKEMGAWLK
LYGESIYDTRGGYLSLQEWGAITQKPGKMYVHILNNPGKAITLEKFPFKKINAVYLLKDKKQVKYTFKNN
ILTFDSHAYAANEQDPDTVIVFEGK

>QGA23861.1 alpha-L-fucosidase [Alistipes sp. dk3624]
MKYVCLFVVLWLGAGRLAAQSGYQPAPENLRSREAFQDSRFGMFIHWGIYSMLGDGEWAMTNKNIDCREY
AKLAGGFYPSKFDAKAWVQAAKDAGMKYICITSRHHDGFSMFGTRYSDYNIVEATPYGRDVVRELAKECR
KQGIRLHFYYSLLDWTREDYYPLGTTGQGTGRTAHGDWNDYLGFMNNQLTELLTGYGPVGAVWFDGWWDK
ADADWQLDKIYATIHRLQPGCLVGNNHHREPFPGEDFQAFEQDLPGQNTAGHSAGQTISALPLETCATMN
GTWGYSITDRNYKSVAALIHLLVNAAGRNANLLLNVGPQPDGEIPQASLERLREVGRWMKTYGETVYGTR
AGEIAPGAWGVSTRKGDRLFVHVLRRDGDTLSLPLTGGVVRSAVRFADRAEVPFSVATDSVSLDLSGIPA
DEIDSVIELSVRR

>QIL39637.1 alpha-L-fucosidase [Pedobacter sp. HDW13]
MKKLAFVGLILLLALELNAQEYTPAASNLKQRTWFNDARFGLFIHWGPFSIPGSGEWVMNERKLTVHNYT
NLKDFFNPTAFDAAQWVSMAKNAGMKYITLITRHHDGFSMWDTKYSDFNIVNTPYKKDIVKMMADECHKQ
GIQLYLYYSLLDWRREDYPHETGRTGQNSGRTGKGDYASYLQFMKNQLTELLTKYGEIGGIWFDGHWDQT
APEGEKDRTSRIDWKYDEIYSLIHKLQPQCMIGNNHHLSPFAGEDFQMFERDLPGENKSGLSFQKASDKL
PLETCETISNSWGYNLSDTHYKSNKELVNMLVKAASLGSNLLLNIGPMPNGKIQPEFQERLAGMGAWLKV
YGESIYNTKAGFIKPQAWGSITQTDKNIYIHILDGKTTTLDLENIPAKKIKKAYLLKDKTAVNYTLKKGK
LSINTTVSSTEPDHVIVLDIGK

>BCS32773.1 alpha-L-fucosidase [Luteitalea sp. TBR-22]
MSVRILAVAAAVLALAPVTALAQPPEGEDVNRKTSYQYTPTRENLEARQWFENARFGLFIHWGVYSVLGD
GEWVMNNQRIPAKTYEKLPAFFNPIRYDAAEWVRIARAAGMKYITITSKHHDGFAMFDSKVSDYDIVERT
PYGKDVIRMLVDEARKEGIKVFFYHSQLDWHHPDYFPRGRTGRDSERPEKGDFDAYLRYMDTQLTELLTQ
YGPIGGIWFDGQWDKAGEDWKLARTYQLIHRLQPAALVGSNHHQLPFPGEDFQMFEKDLPGANTAGFNTT
AIGALPKETCETINGAWGFNLQDRRHKSTKELVQYLVRASGAGANFLLNVGPMPDGRIQPEHVERLEQIG
AWLKTYGASIYGTRQGPVAPRSWGVTTKKGSTVYVHVLEWQDEALAIPSLGGTPKRAAYLKGGAPARFAV
QPDGTVLLTLDPSARDEYDTVIAFEM

>QRO24683.1 alpha-L-fucosidase [Phocaeicola coprophilus]
MKRHKGNRWQGVLLGTFLGVSSLFAQQGQTGYQPTPENLQARQEFSDSKFGIFLHWGIYSMFGQGEWYME
TSGIDCHEYAKAASGFYPSRFNAKEWVAAIKASGAKYICITTRHHDGFSMFDTRYSDYDIIDATPFKRDI
IKELAEECQKQGIKLHLYYSHLDWTREDYYPYGYTGHNTGRTKHGDWNTYYQFMNNQLTELLTNYGPVGA
IWFDGVWDHWEVDKNFDWRLGEQYALIHKLQPACMIGNNHHRAPIEGEDFQMFERDLPGENKAGFSGTSK
IGQLPLETCETMNGMWGYRVKDQNYKSVPTLVRLLVRAAGKGANLLMNIGPQPNGELPALALDRLKGMGE
WMNKYGETIYGTTRGGVESSEWGTTTRKGNMLYVHILADKMPSFITLPLKERVKKAVLFDGGEKVKAERI
DGGVVLHTADLKPDTDCIVALTLAD

>QTD38742.1 alpha-L-fucosidase [Polaribacter batillariae]
MRSVVKILVLFMATQSMVSQSNYKPTKENLEARKSFQDDKFGMFIHWGVYSILGDAEWVMTNQNIKINRY
ELLPSFFNPIEFDAKKIVKLAKDAGMKYITITTKHHDGFAMYHSKVSKYNIVDSTPFKRDIFRELEQECE
KQGIKLFAYYSQLDWHHTDYYPRGSTGNGVDRPNAGNWENYLKYQDAQIKELAENYNIAGFWFDGFWDIL
KEKGRTPETRKEGKDRWKIEQTYKMIHDVNPKLLIGNNHHLAPFVGEDFQMFEKDLPGKNTTGFGGLSIG
DLPLETCETINYSWGFNLQDGKHKSVENLIKYVVKAAGNNANFLLNVGPMPNGEIQKEHVTRLKAVGAWL
KENGETIYGTRGGIIPATDNYVSTQKNKTLYVHVLNNKTETLKINNFKERIKKVTLFKDKSNLKFKLKKR
QLTIYLPKIKKEAVDTILEITLR

>QUB43619.1 alpha-L-fucosidase [Porphyromonas sp. oral taxon 275]
MSKSTPRGRKARSLLLAAALGVSFLGHAQSNYQPSQSNLEARKAFRDHGFGIFLHWGLYSTFAQGEWYMT
VANINHAEYAKAAAGFYPSRFDADAWVKAIKASGAGYLTITSRHHDSFSLWDTKQSDYNMVRATPFRRDV
LRELHDACRRHGLGFHIYYSLLDWSREDYYPLGRTGRGTGRTKHGQWSSYDAFMKAQLTELVRDYDADAI
WLDGEWDHDQNPSFDWGFPALYSLIHQLKPSCLIGNNHHGTPHAGEDFQMFERDVPGANTAGLSGQAISK
LPLETCQTMNGMWGYKIADQNYKSDTTLIRLLVSTAGRDANLLLNIGPEPSGALPALALDRLSKIGAWMQ
RYGATVRGVRAGLLPPQEWGVTTQRGKTLYLHILDWSSRLLSLPLTTPVKRVLSYDTQRPIRYQQSRDGL
TLSFDQAPSTANAVDYIVQVELR

>QUB46446.1 alpha-L-fucosidase [Prevotella sp. oral taxon 475]
MKPILLLALTLLCLGHATGQPRPQETPYVPTADNLSARTEFQDAKFGIFLHWGLYSMVGAGEWVMTNRNI
HRDEYAKLAQAFYPAHFDADEWVAAIKAAGARYITITTRHHDGFSLFNSAVSPYNVVEATPFQRDIIGEL
AKACAHHGIRLHLYYSHLDWYRTDYPLGRTGLGTGRTAHQANWESYYHFMNTQLTELLTHYGPIGAIWFD
GWWDHDADPQPFNWQLPAQYALIHSLQPRCLVANNHHQTPFEGEDVQIFERDLPGENTAGLSGQDISRLP
LESCQTINDHWGYNLTDSNYKSTRELIGMLVRAAGKNANLLLNIGPEPGGRLPAAALTRLKEMGEWLAQY
GPTLYGTRGGWVAPHAWGVTTQKGNHLYVHLLDAPDASLFLPLGKRKPLRALHYATGREVKFTRHADGIT
LHLGKVPTEIDCVVDLIF

>QUI92821.1 alpha-L-fucosidase [Prevotella denticola]
MKKTLLLIAALLTGFSSMAQETYKPTAENLKAREQFQDEKFGIFLHWGLYSMIGAGEWVMTNWNINHREY
LKLAKTFYPSEFDADAWISAIKAAGAKYITITTRHHDGFSLFKTATSTYNTVDGTPFKRDIIKELADACR
RHGIKLHLYYSHLDWGREDYPQGRTGLGTGRNKEKADWNSYYHFMNTQLTELLTNYGPVGAIWFDGWWDH
DSDAKPFDWQLTEQYAMIHRLQPQCLIGNNHHQTPNAGEDIQIFERDLPGENKAGLSGQCISRLPLESCQ
TINDHWGYSITDSNYKSPRQLIQMLVRAAGKNANLLLNIGPEPGGALPSLALDRLQAIGKWLNQYGETIY
NTRSGIIAPHDWGVSTQRGNKLYIHILNCMDTSLFLPTGSHKVKSATVYGTNQRVNFTKTGHGITLNLNT
VPTDIDYIVELTL

>QUT60657.1 Alpha-L-fucosidase [Bacteroides uniformis]
MPFLFIAMKTRLLSFLLLFLLVCSAQSQTYQPTEENLKSRQEFRDNRFGIFLHWGIYSMLATGEWTMTNK
NLNYKEYAKLAGGFYPAKFDAARWVSAIKASGAKYICFTSRHHDGFSMFHTRFSDYNIVDATPFKRDILK
ELADECHKQGIRLHLYYSHIDWYREDAPWGRTGRGTGRPNPKGDWNSYYKFMNNQLTELLTNYGKIGAIW
FDGWWDQDQNPDFDWQLPGQYAMIHRLQPACLVGNNHHQAPFAGEDIQIFERDLPGENRAGLSGQDISAL
PLETCETMNGMWGYKITDQDYKSTKTLIHYLVKAAGKDANLLMNIGPQPDGELPAVALERLAEVGEWMKV
YGETIYGTRGGCIAPHPWGVTTQRENKLYVHILELQDKALFLPLEGKKVRKAVGYADRLPVKFRKCEGGV
MLYLPEVPTDIDKVIEVEIEK

>QUT90176.1 Alpha-L-fucosidase [Bacteroides cellulosilyticus]
MMKTHLFLSLLFAASFLPAKAQTYQPSAENLKARQEFQDNKFGIFLHWGLYCMLATGEWTMTNKDLNYKE
YAKLAGGFYPSKFSAAEWVSAIKASGAKYICFTSRHHEGFSMFHTKYSDYNIVDATPFKRDVVKELADEC
HKQGIRLHFYYSHIDWYREDAPWGRTGRGTGRPNPKGDWKSYYTFMNNQLTELLTNYGPIGAIWFDGWWD
QDANPDFDWQLPEQYALIHRLQPACLVGNNHHQVPFPGEDIQIFERDLPGENSAGLSGQDVSHLPLETCE
TMNGMWGYKITDQDYKSTKTLIHYLVKAAGKNANLLMNIGPQPDGCLPEVAVQRLKEVGEWMKVYGETIY
GTRGGIIPPHDWGVTTQKGNRLFVHILNLKDNALYLPLDGKMVKKGFLFKDQSPIRITRTGQGVVLQLPE
VPADTDYVIELQLVGQ

>QXD14073.1 alpha-L-fucosidase [Rhodocaloribacter litoris]
MHRITLWTAGLLLGLFTTACTSGERPAGEVAGEDPEARRAWFREARFGMFIHWGVYSVLGRGEWVMENER
MTVEAYEELPPRFNPTGFDPAAWVRIAKEAGMRYITITAKHHDGFGMWDSAVSDYDIVDRTPYGKDVLKM
LADECEKQGLRLFFYYSHLDWHHPDYYPRGKTGRHSARPDSGDFDRYLDYVNAQIAELAGGAYGKVAGFW
FDGWWDQRREEGHTGSTETLVDWRLQETYDLIHRLQPQALIANNHHVMPFPGEDIQIFERDLPGRNTTGF
NAAGIGRLPLETCETINHSWGYNRDDRNFKSVRELIHYLVRAAGHDANLLLNVGPTPEGTFQPEVVERLR
AMGAWLRKHGETIYGTRGGPMAPQAWGVTTRTDRRVFVHVLQSDAPALLTLPGTAGLEVRRAVLFGTGTP
VPFTDESGDVQLQLPSTRDSLDTIVVLEV

>UAY56885.1 alpha-L-fucosidase [Arachidicoccus terrestris]
MKKAFLITILICCISLAAKAQFKPYTPAQSNLDARQWFQDNKFGMFIHWGLYSILGDGEWVMNNQDISVK
DYTKLEGFFNPTAFNAHDWVAKAKKAGMKYMTLVTRHHDGFSMWDTKYSDFNIMHTPYHRDIVKEIADEC
HKQGLKLFFYYSLLDWRRTDYSYWTGRTGDGTGRKERGDWLDYIQFMKNQLTELLTNYGKISGIWFDGYW
DQMPEESKERTDSTFIDWHIQDLYTLIHKLQPDCMVGNNHHMTPIPGEDFQMFERDIPGQNAHGLSFQKV
SQLPLETCATLNDSWGFTLKDDNYKTLQQFVGLLAGAACSNANLLMNIGPMPNGLFAEPFNKALDSMGSW
MQTYGESIYGTRGGYTGLQKWGGLTQKKGKVYIHVLKPQSEAIRLKDFPYKKIKSAYLLKDKTPVKVSLK
SGVVSFNTPAVSKADPDIVIVLEVQ

>UBE44937.1 alpha-L-fucosidase [Bacteroides faecis]
MKTHFISFLLLIGMSLGVSSQLYAQPSYQPSEENLKAREEFQDNKFGIFLHWGLYAMLATGEWTMTNNNL
NYKEYAKLAGGFYPSKFDADKWVAAIKASGAKYICLTSRHHDGFSMFDTKYSDFNIVKATPFKRDIIKEL
AAACSKQGIKLHFYYSHLDWTREDYPWGRTGRGTGRSNPKGDWKSYYQFMNNQLTELLTKYGPIGAIWFD
GWWDQDGNPDFNWELPEQYALIHRLQPGCLIGNNHHQTPFSGEDIQIFERDLPGENTAGLSGQSVSHLPL
ETCETMNGMWGYKITDQNYKSTKTLIHYLVKAAGKNANLLMNIGPQPDGELPEVAVQRLKEVGEWMKQYG
ETIYGTRGGVVAPHDWGVTTQKGNRLYVHILNLQDKALFLPLADKKVKKAVLFKNGTPVRFSKNKAGVLL
EFAEIPKDIDYVVELTID

>UFH36903.1 alpha-L-fucosidase [Flavobacterium sp. F-29]
MRRLLSNLLFCCFATMVLQAQTYTPTAENLAARKEFQDMKFGMFIHWGASSVLGNGEWVMNNRNIGVNEY
GRLINIFNPQNFDAKKWVATAKAGGMKYITFITRHHDSFSNWDTKQSDWKITNTPYGKDALKQLADECHK
EGIKLFLYYSLLDWYRSDYQYETGKTGKGTGRTQKSDWESYIRFMKAQLTELLTEYGKIDGIWFDGHWDQ
LDNDTDKTLKSKVDWYYDEIYKLIHSLQPQCLISNNHHLTPIPGEDFQAFEKDLPGGNSTGFGGQSISQL
PLETCETMNDSWGFNITDKKYKSTKDLIHYMVNAASLNANFLLNVGPMPDGTIQPEFVATLKEMGDWMKI
NGQSIYGTRGDVLKAQDWGVVTAKDKTWFAHIIKTPKDSSYILIPDMKNKIAKCNLLNSKKALKFKIKPE
GTYIYLEGIILDPIDTIIELQLK

>UIR57478.1 alpha-L-fucosidase [Sphingobacterium sp. SRCM116780]
MKKVITVLYLLLATFYGYAQQKAYVPSPENLENRAWFNQARFGVFIHWGVYSVLGDGEWVMNNQNFAIKE
YGLLPKFFNPIDFDAKQWAKLFKKSGAKYITFTTRHHDGFSMWDSKASDYNIVKASPFKRDIVKELVNAC
HEEGIKVMFYYSLLDWKRDDYLPTGKVGKGIIGRDSTRGDWPSYIQFMKSQLTELLTQYGKIDGIWFDGH
WDKPDANWHYDEIYQLIHQLQPQCLVGNNHHIATIDGEDFQMFERDLPGENTTGFGTSANHVGVLPKEVC
GTIAGSWGFDIKDRKQKTFQEVLHYLVKAAGHGANLLLNVGPMPNGEIQDYQQVRLGELGTWLASYGETI
YGTAGLGVAASNEYALTQKENKIFIHVLKPELTTIVIPTLGIKIKSLKTFIDNRSVTYKIKGENIKINIP
THQEQNDLVLTLTTK

>UJH68776.1 alpha-L-fucosidase [Muricauda sp. SCSIO 65647]
MKPNFKLVVILMLFCILVSGQGQKDYTPTKENIEARKWFQDAKFGLFVHWGIYSVLGDGEWVMNNQNIPI
DMYEKLPSFFNPIGYNAEEWVKMAKDAGMKYITITSRHHDGFSMFDTQANDYDIVTATPYKKDVLKTLAE
ACRKENIKLFFYYSLLDWHHDDYFPRGRTGKGIAGRAETGNWDNYIAFMKTQLTELLTNYGEIGGIWFDG
HWDQMGWDGKKYGRLKVDWHYDELYKLIHDLQPQALIGNNHHLAPIEGEDFQMFEKDLPGKNTTGWGTDA
SDIGNLPFEVCETINGSWGFNLQDQKHKSEKELVQYVVKAAGYGSNLLLNVGPMPNGKIQEEHQKSLKAM
GEWMRKNGETIYGTRSGPIPPSEKMASTQKGKKVYLHLLDENENVVFLKGYSPKIKSIKRYDDGARVSYE
RTKYGLLLDVPKDERNTIDTIVEITLQ

>UJH90704.1 alpha-L-fucosidase [Antarcticibacterium sp. 1MA-6-2]
MKNLFLLLVMILSIQAGTAQGNYVPHKENLEARQWFEEAKFGMFIHWGVYSNLGDGEWVMNNQNIAIENY
EKLPKFFNPTKFDAEEWVKVAKDAGMKYITITSRHHDGFSMFDTRASDYNIVNNTPFGRDILKELAEACR
KEDIKLFFYYSLLDWRHPDYYPQGKTGKEIRDRSTKGNWEEYITFMKAQLTELLTNYGEIGGIWFDGHWD
KPEANWNYDEIYKLIHDLQPQALIGNNHHSAPIDGEDFQMFEKDLPGKNTKGYRNDPASVGALPKETCET
INNSWGFNLQDDTHKSDKQLIRYLIQTAGYGANFLLNVGPMPNGEIQENHKQTLRSIGSWLNQYGDLIYG
SKQGPILSR

>BDF65537.1 alpha-L-fucosidase [Alistipes finegoldii]
MTRLFTSFCALVIATGAFAQAGYRPAPENLQSRSQFAECRFGIFLHWGLYAMLAQGEWAMTNHNLNYREY
EKLAGGFYPSKFDADAWAEAFRQAGARYVCFTTRHHDGFSMFRTAQTPYNIVDATPFARDAVKELADACH
RRGLRVHFYYSLIDWWREDALRGRTGLGTGRPAEKEDADAYFGFMKAQLTELLTQYGDVGAIWFDGIWDQ
DENPGFDWRLGELYGLIHALQPGCLIINNHHLAPFEGEDAQAFERDLPGENTAGYSGQEISRLPLETCQT
MNGMWGYKITDQNYKSAQTLVRYLAGAAGRGANLLLNIGPQPDGALPAAALERLDSMGRWLRANGETIYG
TQAGPVSPRSWGVTTRRGDKIYVHILDWPDEELFVPVRDERIRQAVRFADKRAVAFLQDKAGVTLRLGEK
PAGADCIVELTVGK

>UKJ05822.1 alpha-L-fucosidase [Solitalea lacus]
MKKSVLFILLLLSFSTLKAQTDYHPTPENIKARQWFEQARFGMFIHWGASSVLGDGEWVMNNRNIKVEDY
KRLIKFFNPVDFNAAKWVSTAKSAGMKYITIITRHHDSFSNWDTQQSDWKITNTPYGKDVLKQLADECHK
QGVKLCFYYSILDWFRDDYQYETGRTGKGTGRTKKEDWNNYINFMKAQLTELLTNYGEVTTIWFDGHWDQ
LDNDKDKAQKSKVDWHYDEIYSLIHKLQPQCLVGNNHHLSPLPGEDFQMFERDLPGENKAGLSGQSVSRL
PLETCETLNGSWGFNITDKKYKSTKEIVHLLVRAAGYGSNLLLNIGPMPNGEIQPEFIDRLQQTGNWLNT
YGETVYNTSGGFVKPQEWGAVTQNGSKTYIHLLNPKEDHIALTLPDKVKKVYWFDNKQPIKYKKEKSGSI
TFDITQRNQESIDNIIVMEMAK

>ULQ53262.1 alpha-L-fucosidase [Flavihumibacter fluminis (ex Park et al. 2022)]
MRKIFFALLAFFQVASASAQHYTPSAANISARTQFQDNKYGMFIHWGLSSMLADGEWVMNNRNIRVEDYK
RLLHAFNPADFDAAQWVSTAKKAGMKYIVFITRHHDGFSNWDTKYSDWKITNTPYGKDVLRQLADECKKQ
GMKLGLYYSTLDWSRDDYPYETGRTGQKAGRSKKSDYSSYLQFMKNQLTELLTNYGEVMSIWFDGHWDQT
NPEGHANRDSRIDWKYEEIYGLIHQLQPQCMIGNNHHLSPINGEDFQMFERDLPGENKSGLSFQKASAQV
PLETCETINGAWGYNITDRNFKTVEQIIHLLVGAAGRNANLLLNVGPMPTGLIQPEFVDSLGAAGKWIQA
HGESIYGTRGGPLVPQTWGVTTKKDKRIFIHFFKPPTGNMVFMPGFTEKMLSARLFGSGKTVKFTQMKEG
LLVNVNDVEITGPDTIVELTIK

>ULQ55222.1 alpha-L-fucosidase [Flavihumibacter rivuli]
MKRLLVGLALAAVLHTQTIAQDYTPNPENLTARKNFQDMKFGMFIHWGASSLLGHGEWVMNNRNIGVKEY
SRLINIFNPQSFDANKWVATAKAAGMKYITFITRHHDGFSNWDTKQSDWKITSTPYGKDVLKQLSEACQR
EGIQLFLYYSLLDWYRSDYQYETGRTGKGTGRTEKSNWESYIRFMKAQLTELLTNYGPIAGVWFDGHWDQ
LDNDHDKKAGSKVDWQYDEIYKLIHSLQPACLISNNHHLTPIPGEDFQAFEKDLPGGNTTGFGGAAVSQL
PLETCETMNDSWGFNITDKNYKSTKRLIQYMVTAASMNANFLLNVGPMPDGTIQPEFTDTLRLMGNWMQR
NGASIYGTRGGVMKEQQWGVVTAKGMTWYAHILRQPATEGYIFLPGVKDKLVSAQLLNTAGKLRFKQVPE
GIFIYTDGLVYDEVDTILELQFKPADKK

>UNY97448.1 alpha-L-fucosidase [Zhouia spongiae]
MKKIFTALLVVLMFGSVLSAQEKYIPTKKNLEAREWFQDARFGMFIHWGVYSVLGDGEWVMNNQNIPVDR
YELLPGFFNPEQFDAKKIVDLAKKAGMKYITITTKHHDGFAMYDSKVSDYNVVKATPYGKDIFRMLEEEC
EKQGIKLFAYYSQLDWRHPDYFPRGRTGNKTGRPESGAWEQYLQFQDAQIKELAENYNIAGFWFDGWWDQ
QDKSDKDNPKKTKVNWDLSHTYKMIHDVNSALLVGNNHHVLPFEGEDFQMFEKDLPGKNTTGFGGTKIGS
LPLETCETINHSWGFNLQDGKHKSVKELIQYIVKAAGNDANFLLNVGPMPNGKIQEEHKQRLLAMGEWMK
KNGETIYGTRKGSVYIENKVVSTQKGKKLYIHVLNPVDNKIVIDGFNEKIKGAVLFEDRTKVGYRLKNKR
LELTVPTEKINETDTIIEITLK

>USQ03574.1 alpha-L-fucosidase [Aquirufa antheringensis]
MKKVLLLSLLLTSTLVYSQTYSPTPANLAARTDFQNNKYGLFVHWGISSMLADGEWVMNNRKIEKKDYQR
LLKGFYPSEFNAAEWVSVAKNSGMKYIIFITRHHDGFSNWDTQQSDWKITNTPFKRDVLKELAAECKKQG
IKLGLYYSTLDWYRDDYPRETGRTGQSSGRTGKSDYASYLKFMKAQLTELLTNYGEISNIWFDGHWDQTN
PEGNKDRSSRIDWKYDEIYGLIHSIQPACMIGNNHHLDPIPGEDFQMFERDLPGENLHGLSFQTASALPL
ETCETINGAWGYNMNDHKYKTPTQIHQLLVGAAGRNANLLLNVGPMPTGKIQPEFTDSLAVVGKWLEANG
RSVYGTRGGPLKPQQWGVTTENASSVFVHLFHKPSEESMSIPGKYKKASVLNGAAVKAKIEKDGMRILVT
DVPLGTQVIELIK

>BDQ13214.1 alpha-L-fucosidase [Sediminibacterium sp. TEGAF015]
MIRAFLFSFLIFSAFSLLAQSKQANQIAPTYQPTLANLQARNQFQSNRFGLFVHWGVSSMLGAGEWVMQN
RNIKVKDYVRLKETFYPSQFNAEEWVTAAKNAGMKYIVFITRHHDGFSNWDTKQSDWKITNTPYGKDVLK
MLAEECKKQGLQLGLYYSTLDWFREDYPYSTGRTGQGTGRKTGGNYDAYLQFMKAQLTELLTNYGDIMSI
WFDGHWDQTNPEGSTDRSSRINWKYEEIYSLIHRLQPQCLIGNNHHLDPLPGEDFQMFEKDLPGQNHTGL
SFQKPSDQLPLETCETMNNSWGYNITDHAYKSTRQIIHYLVKAASLNTNLLLNVGPMPNGKIQPENIDTL
KQVGAWMEKFGSTIRGTYGNILPAQEWGVITAKDNSHFVHILERHQKPFIFIPLSGKQLTKATLFSNGTP
VKFKQVPEGVFLYLDGIVFDTIDTVVQLIWQ

>UWP48786.1 alpha-L-fucosidase [Prevotella buccalis ATCC 35310]
MNQLFSLALALCLSVSAFAQSVATTKKAHDYQPTAENMASRQAFQDAKFGIFLHWGLYSMLATGEWTMTN
KNLNYKEYAKLAGGFYPSRFNAAAWVSAIKASGAKYICFTTRHHEGFSMFKTRYSDYNIVDATPFKRDIL
KELADECHKQGIRLHLYYSHIDWYREDAVWGRTGRGTGRPNPQGNWQRYYAFMNNQLTELLTNYGKIGAI
WFDGWWDQQPDFDWQLEGQYQLIHRLQPACLVGNNHHTTPFQGEDIQIFERDLPGENNAGLSGQDISRLP
LETCETMNGMWGYKITDQDYKSDTTLIRYIVKAAGMSANLLMNIGPQPDGELPAVALERLQKVGQWMKVY
GETIYGTRGGMVKPHDWGVTTQKGNRLFVHILNLHDRSLLLSIGKQRIKKAFVYDTKQPVKVERCQTGVV
LTLPTALPKDCIDKIIEVQF
