# Supplementary material for: Exploring the sequence-function space of microbial fucosidases
Source: Commun Chem. 2024 Jun 18;7:137. doi: 10.1038/s42004-024-01212-4 (PMC11189522; doi:10.1038/s42004-024-01212-4)
Supplement: Supplementary file 8 — Supplementary data 6 [file 42004_2024_1212_MOESM8_ESM.zip › supplementary file 5/cluster_9.fasta]

>A0A098C2A5 9|Fermentimonas caenicola.|PF01120
MKMKISPKLKFTILFCLSIFTLTVKAKTVTTPKIKPSQEWIDQKFSMFIHFGLYSVYGGVYEGKSVERGYSEQIQSFAGI
FSDWYGETANEFNPLKWNPDSVVSLAKQAGMKSIIFTSKHHDGFCMYHSRYTEFNIVDATPYSRDLMKELADACRRGGIG
FGVYYSLIDWHYPHAYPISSHNADPLTDEHYEFNMKQIEEIMTNYGDISEIWFDMGSLTPEQSKGLYELVNRLQPDCMIS
GRLGNDYVDFAVMADNEYPDYKMGIPWQTAASIFNETWGYRSWQVRGDLQEKREEKISSLMKVISRGGNYLLNIGPRGDG
SIVEFERDVLLGVGNWISKNSEAIYGSEASPFHTPFEWGDITYNNDKIYAFISKMPANSKIELSGFKGKVKSAELLSTGQ
PLFFSQKGDKLIINADMGINNRGIDTEAVSEAEFPVIKISFVDGFTINPSIIVNDGKLIPGNSMPVFGHSSLNYYAGYKS
LTGYNWAFKTGRKSIIPKLSFTESEVGRSLKLNIDGESQIVTLKPSGEKTITTPKGSVMWGKLYRKPGKGVFGNLEEEGL
DFVSVGQLSEDLKTVWKEVIDYKYGEKYQEKISPRQSFILLQEIESDRNQTIAVRLGSGNGAYIILNGRYITAHLSPKRL
KYQEEIVLLPLTKGKNQLIVKYYNGYEKKLSYSITPLNEWTIFENNLSSYNLQEKEYHTISLTAEDAESYVSPIRMNNIV
IELN
>A0A0K2J764 9|Porphyromonas gingivalis AJW4.|PF01120
MNKTHFLRILLSLATVCFLSLSLVAQRHSEAFERWHRDKFSLFIHYGLYSELGGVWQGKPVKNGYSEQIYSFGIRDMKQY
EPVAKRFRPDRWDADAIVALARKAGMKSIVFTSKHHDGFCMYRSAETPFNIVEATPSRRDVMKELSDACQRSGMKFGVYF
SLIDWHFPEANPISDHNADRITPAHHQYNMRQVREILTGYGPVSELWFDMGSLTPKQSEELYCLVHELQPDCMVSGRLGN
DRADFAVMGDNELPTEPIAIPWQTAASMFPETWGYRSWQERGSIRDKAREKFEDLVRVVCRGGNYLLNIGPEGNGSILPY
ESEVLRTMGEFLDMYGEGIYGTERSPFPELLPFGEVSVRDSMLYLFVRPDMAGKEVFIPVNGEFLEEVSNLTNASPLNMD
IRKTGVRIRMPASMPESFLVLALAFDRNDFVLAGRPQGYPLHMANSSRIYGHSCWDYYTGFKSVTGMKWQAVSAPHTIIY
TDMEAGKTLRLSVGKEERKITLEGGKSEEVSISHDGLSWGKPYVRQVGGVFGMIPDNILRGDSIPLPLPKGWEEMPVGQV
EKKPWGEISSCLLVQDIVSDREQTVACHLTFGNGIYVTLNGKQITAELIRETGLAHELTVCLPLQKGKNRLAVKFMNRFG
EELIRGVSWPKSYTRYLLPIEGFSLEKAGKKGIPIELRPASVRYQGASASIPNLALLDTIVP
>A0A0N9I533 9|Kibdelosporangium phytohabitans.|PF01120
MARKLLTLVIAAVLVATVLPSTAAGHQSRVRGIPGTAELSPDAKTAAWQRLQFGLFIHWGIYSELGGVWQGKPVTKGYSE
QIRMWANIPEADYRTVANGLRADRFDPAAICALAKQAGMRYVVITSKHHDGFAMFGTATTDYDIVDATAYGKDPVKLLAD
ECRRQGLGFGVYFSLVDWHQGHAFDGDNNNPVPASMEPVIEGQLRELMSGYGEISEVWFDMSSPTRAQSEKFAGIVRRLQ
PKAAVNSRIWNNTGDFRTLGDNEIPAVALDGTWQTPASIYHETWGYRSWQKREDLPGKIRDLVVGLAGVRARGGNYLLNI
GPRGDGSVVEFETDVLRGIGDWQRRHPGAVLGASATKFGGQPWGEATVNGKDLYLHVTHWPATGELRLPGLATDVVRVDE
DGAGRLDWQRDGDDLVVRLPALPRDTVLPVVKVRLAGELRIIPRNTVTADRVWQLDSTDFEQGYSYADNGSYPTTRRTVV
RQTANLVAGRPQVAYATFHGQAEKDSRYRVSLGGVARVVTGAALTSRAIGPFVVLPRQVTPLTITKAAPAHQGEPLGLRL
DSAVVAR
>A0A0P0NCL6 9|Pedobacter sp. PACM 27299.|PF01120
MTTKQKSGILLLLLLLCSNISFSQQQQHDPKALKAWQDQKYSLFIHYGIYSVLGGVWEGKEISKGLSEQIQAHAGIYSDT
YASVAKRFNPKDWNADTIVSLAKKAGMRSIVITSKHHDGFCMFKTATTDFNVVDATPFKRDILKELSDACKRGGLRFGLY
FSLIDWHYPQASPISSSNSDYITPEHVQYNKKQITELLSNYGPISELWFDMGSQNAAESKELRDLVHKLQPDCMIGSRIG
NDMGDFNVMGDNQEPDYAIGVPWQSPASFFDDTWGYRSWQDRGSEAVKTKEKLTSLIRVVSRGGNFLLNIGPKGDGSVVG
FEKDILLNIGKWLDKNGEAIYSTDADPFHVSFKWGSLTSKPNQLYLHVMSHPENGQIVLPGLKGKIKSIGVLGEKNQKIS
FIQNNQEFKINVPASINPDKEFKVIKITFANGFSVPPANVIKIPADGLNVNAAAPTNGHGINLNSHNAFKHYSSSGIDYN
TRFQSTVKESWTLQPLKNAGYKPVIYYSAQEKGKTIDLEINGKVNSLTFTDGKAIPIKQQGSLNWGPIYLSDSQWTGIEG
FPGQVKNIDPNQAWGNGKLTWTKKADWKNNEKYTLAADRSSAVYVLQEITATEDQPFLAGMTSTDGLVVVLNGETLAIHN
NPFKENQWNDLILLPLKKGKNQLLLKIYNGYQKKIDLGIDTTQPQELFSKELPAISLEKGKYYPFSWQLHQPNSPHSTLG
LSNVSLVLPEN
>A0A1D7QPR6 9|Pedobacter steynii.|PF01120,PF16757
MLLLWSNFSFSQHDPKALKAWQDQKYTMFIHYGIYSVLGGVWEGKPVSKGLSEQIQAHAGIYSDTYAKVAKRFNPEKWNP
DSIVSLAKKAGMRSIVITSKHHDGFCMFKTNTTDFNVVDATPYKRDVLKELSEACKRGGLRFGLYFSLIDWHYPQASPIS
SSNSDYITPEHVEYNKKQITELLSNYGPVSELWFDMGSQSASESKELRDLVHRLQPDCMIGSRIGNDMGDFNVMGDNQEP
DYTIGVPWQSPASFFDETWSYRSWQDRGSEEEKTKEKLTSLIRVVSRGGNFLLNIGPKGDGSVVDFERDVLLKIGKWLNK
NGEAIYAADPDPFHITFKWGSLTSKTNKIYLHLLETPENGQITLPGLQGKIKSVAVLGEAKQKITFSQDQSGVKINVPAG
LDVHKEFKVIAITFVNGYQVPPANIVALNKEEIVLNSPNAFKHYSNSGIDYNTRYQSTVKESWTLKAIESGKYIPRIYYS
DQEKNKIIDLELNGKVSVVSFSDGTAAELPQSGELNWGTIYLSGPSGSGIDGFPGDIRSVNPEQSWGRNGNQSWTKKAEW
KNNELYTLPAETETAVYVMQEINSTADQTYLAGITSTDGVIVTLNGEILAKHNNPFKGAKLTDVILLPLKKGKNQLLVKY
FNGYKKDITLGISNNLKQQVYYKDLPELTMEKGKYYPFSWQLNRPLSPHTTLGLSNVSLKIHRK
>A0A1D8B0V0 9|Pauljensenia hongkongensis.|PF01120,PF01473,PF19127
MKLTRTLVGASVAAALSLTGLGHAAFADPPSTPDPSAQSAATAAGTATGIPLAVPLSATQKVADWQSLQFGLFMHWGVYS
TYEGMYQGRPQRMGYPEQIKAWEKIPDSDYKAQAATMTADKWDAANVCQTAKNTGMKYVMITTKHHDGFAMWDTKTTDYN
VVKATAFGRDPMKELSEECGKIGIKLAFYYSIIDWSHQEPEPYANRNKIDDFMMTSVIKPQLTELLTDYGPIAELWFDMG
DPTAEQSQQMAAWVHELQPATMVNSRVWNNAGDFEVGGDNQVGTSFKMEPWESILSIFPQCWSYCTPSFRANRSEENLPV
LINRTVDNLVNSVASNGQFDFNVGPKGDGSFDPFDQKVLDGVGQWMGRHPDAITGARPTWLPTADWGRTTTKGNDLFMFP
ASWEDGKTLTLTGVGSTVASVGVDGTGAGLSYTQEGSTVKVTLSGASPDEVQPVVKVSFASAPQYAPEHTLSPAGGESAL
DKTGLYLRRGPQGGAAAVDTYVSEKEGKSYEEVTLSFQGELDAETTYKVAYGDKSIEATGAQLLAGPVGEGWKLPAGAVV
PVRLALARPSYYGDSMSLRGPLSVTLTASEKPLEGSAPVFTKHPQSVEARDGERVALTAVAASRPAATYQWYRRAPGASE
ASAVDGATGSVHSFTATMDDNGAAYYAVATNPTGSATSNEAVLTVSARPDNLALNKPATQSSTGWGGEASRAVDGNTDGV
WDNGSLSHTGKEDNPWWQVDLGSAQPIGQVKVWNRSADDKCGADSCDKRLHDFWVFASKKPLEPGATPDSIASDPDARVV
RVEGVGGYPSAVDFEGFEAQYIRVTQPGTNVEFALAEVEVSPVKAVAPTVDAITVASTPEGAVQSSGDGAFRTATAPKST
LVSLSAKTTGTPEPGLKWQFRSNDSEEWGDIEDETGDELTVLADEESVGQYRLCAENTAGSACSGIVQLVLAADPAPDPT
PDPTPDPGPAPDPTPDPTPDPGPAPDPTPDPGPSPDPTPDPAPDPGVDWSKGHWRSDGTGWWWAMPDGSYPKDTALTIDG
SVYRFGPDGYMRTGWVNEGGSWYFHAPSGAQARGWVHDRGSWYYMGDDGAMATGWVASGGAWYYLTASGAMKTGWLNDGG
NWYYLTPGGAMATGWLDDGGTWYYLTASGTMVTGWVNDGGTWYYLTGSGAMATGWLQIGGRWHNFAPNGAWIG
>A0A1D8B2G3 9|Pauljensenia hongkongensis.|PF01120
MFPTRRAVGAALAGLATLGMAGTAMADPTPVPAADPAYSIPAAIPASGVDKVASWQDMKFAMFIHWGVYSHYAGWYKGEK
QEVGYPEQIKAWGHQQTWDRRIPLQGIPRDEYLATAQAFDAADFDATAWCQQAKDTGMRMLLITSKHHDGFAMWDTATTD
YNFTKQSPSHRDPLLELSQACKQVGIKFGLYFSNIDWEKQPENPWMNDNTLDEEGYMDYIHAQLKELLGGKYGDIAELWY
DMGKPNPAQSDQLRAWAHELQPGIMINSRVGNDRADFEVGWDNELQTEQTQGPWESAVSIFPKCWGYCEWDDAAPKFKDT
GYPDYSEEDWDHMVDVDNETRLRKDPDGVAKKTTETLTNLFNTAALGGQFLFNVGPKFDGSYNQWDASVLRAIGEWNAAH
PGVLTNSRPAYFPIEDWGKTMVDDSHIYMGVEKWEEGAAITLRGAGANTIESVTLDGTGQALPHEVKGNDLVVTLPARPD
DHLPVIAVKTATAPVYVPVGLTAVEQGTTTIADARLEKFKAPTPKTGETQVIASLTSGDKRAEGVSLAFEATGLTDDYAA
YKVTVGDQEVRGLTTADLAKGVGSFTLEAGRTYRATLSYDDPYYPMKGFGKDAKVSSVTVTAATVKAPASIAVSPASVTA
GGTVTITGKDFTPGGSVALTLHSDPVGIGTATAGSDGAFTAEATVPAGTAGGDHQVVAVDSGTGESASAPLAVVVPVPDP
SGQSSDQSGAVPSADGASPSGLARTGSSALPVVLGAALAAGAGTLLTRRSRRARS
>A0A1G4G3N4 9|Petrimonas mucosa.|PF01120
MKQKFTLFLLFATILANAQQKPSQQWLDQKYSMFIHFGLYSVYGGVYNGQPVRRGYSEQIQSHGGIFSDWYANTAREFNP
VEWNPDEIVKLAKDAGMRSIVFTSKHHDGFCMYHSRYTRYNIVDATPYKRDLMKELADACRRGGIEFSVYYSLIDWNFPH
AYPISSHNADPLTEEHYRFNLKQVEEIMTNYGDISEIWFDMGSLTPEQSRGLYELVNRLQPQCMISGRLGNDYVDFAVMA
DNEYPDYKLEVPWQTAASIFHETWGYRSWQKRGEVKPKVEEKISSLVKVICRGGNYLLNIGPRGDGSVVKFERDVLQGVG
KWVKQNAEAIYGTKATPFDKPFAWGNVTMKGNDLFAFVEDLPASQQIELQRVTGKVSEVRLLASGELCNFSQKGGVIKVE
LPKKSSEEFIPVIRIRFENGFTVTPSIIVTGNRLSPQNAVPLFGHSSLNYYGGYKSLIGYDWKVSRSKGKVFPKLLYTDS
ERGRSIDIEIDGRRQHIVLDGSNPTTVKLEKSRVKWGNLYRKPGKGVFGYVEEEGLPLVNVGAAGSGWKPVIGFRYGEIY
TEAIQLRESILFLQEIESEKEQTIAVELGSGNGVYVLLNGAYITAHLSPQKVKYGKEVLLLPLRKGLNQLIIKQYNGYEE
ELAYSLQPLDEWTIYSLQLPETRITQSVSVRAADAESKVAPLRMNNLMIIR
>A0A1G7MKU0 9|Terriglobus roseus.|PF01120
MKFLPLILAAAVSSSAIAQHAVQDRPQPRSLPRPSAQTVQQWQGQKFGMFIHFGLYSQLGGMWKGKQIDNGYSEQIMANA
PIPLDEYAATAKTFNPTKWDPDAIVKLAKDAGMKFIVITSKHHDGFNMFHTAQTKYNVVDATPYHRDIVKELAEACKRGG
IGFGVYYSSIDWHEPGMDTYIPTNSNPLSDAHAKFNVAQLRELMTQYGPIREIWFDMGKPTLAQSDLFATTVHKLQPQTM
VSGRVWNYEGDFAVMGDNEVPQYGLDEPWQTPASMFNATWGYRSWQVRKDVQGKINENILKLVQVVSRGGNYILNIGPEG
DGSVVPYEADVLRGVGAWLKPHEDAIYGTQASPFSQLDFGYATVKPGTVYLFVKSLPKDGKLRLPLAGRTRFASAKVLSS
GTALKVERAGGDAVVSVDALPQGYLPVIAVKYEGALLLDKVLVAKGDAPYTLNQKNAEMFWNYNGEGYEAKKTLYKLRWL
VPQGCSTMTFHVSGEGKVALVAEGEAREVMLRGGVTEKIAVGKNESFEITPAQPFVKGTPLPLTVNTVDVVPVACAR
>A0A1R3T816 9|Proteiniphilum saccharofermentans.|PF01120
MKLKIGLILCCCAVLLSAQEKPSQEWLDRKFSMFIHFGLYSVYGGVYEGEPVTRGYSEQIQSFAGIFSDWYGNTANEFDP
VNWDPDSIVSLAKEAGMGSIVFTSKHHDGFCMYHSAHTDYNIVDATPYGRDLMKELAEACERGGIAFGVYFSLIDWHFPQ
AYPISSHNADPLTPEHYAFNLKQVEEIMTNYGPLSEIWFDMGSLTPEQSKGLYELVNRLQPQCMISGRLGNDYVDFSVMG
DNEYPDYQIGVPWQTAASMFDETWGYRSWQERGEVQPKVREKIESLIKVVSRGGNFLLNIGPKGDGSVVEFEREVLLEIG
KWVRSNNEAIYGTHANPFHQPFAWGDITTKEGNLFAFVERMPASGKIELSGFNGKVSGVCLLSSGDLLSYSQNKEQLEID
LSAVSAGEAVPVLKITFEDGYSVIPPSVVTNGILTPRNAVCLFGHSSLNYYAGYKSIIGYDWMLRSRKSSVPPQITFTDN
EKGRKIELEIDGRKQSVTLEADASETARLSRNSVKWGNLYRKPGRGVFGNVEEEGIPWVDVNAAGSRWVAVDDFLYGESH
TERTLPRASVVFLQELESVREQTAAVKIKSGNAVYILLNGEYVTAHFSPERIKQQDEIVLLPLKKGQNQLIIKYYNGFEK
ELTYGITPLNEWTVYTQKLSPVTLGRGDEHRISIRSADSSSNVSPLRLNNINLILR
>A0A291QYV5 9|Chitinophaga caeni.|PF01120
MKRKLLWVLMGTLFGHGAIAQVDPDALQQWKDQKYSMFIHFGIYSQLGGVWDGKNIDRGLSEQIQAHAGIYSDTYAAVAD
DFNPTKWNPDSIALLAKNAGMKSIVITSKHHDGFCMFDASNTDFDIVDATPYKRDIVKELANACRAQGLKFGLYFSLIDW
HYPQASPISSHNSDYITPEHHQYNMQQVTDLLTHYGPISELWFDMGSMSKQQSIEMRALVHRLQPNCMIGSRIGNNRGDF
DVMGDNQEPDYIIGVPWQSPASFFDETWGYRSWQVRTGKQEKFKEKLTSLIRVASRGGNYLLNIGPKGDGSVVDYERDVL
LMIGDWLKNNGEAIYGTQPDPFHVPFGWGSITTKGNTIYLHLLNMPHKNVVLLPGLKGKVGKAYSLHGQTKVKASATDDG
VVLEIPDVVFKQDVIPVVALEMPQGYTVPPINILAVNNTPVLLGSGNAFHYYSTSGVDYNTRLRSTVKEAFTLAPTQSGA
YSARVYYSSEESGKTMLLHLNGKPLELKLENGQKMKIPNDRATLSFGKIYLAGPMYAGIDGANGDPRKVDSSLTWPSGSR
FKWEPKADWHNGHTYWLPAKQMNAYYVLQQVHAEMAQNVLVRFTGGDGLMVFLNGEKAISTNNLNKVDSLSHTVMLPLQK
GNNQILVKVFNNFHKKVPVNIDFNIPQEGYVLTLRDLQLEKDHYFPVSWELSHPETPHENLGFVNLFVEVAPKK
>A0A2D1U8W8 9|Pedobacter ginsengisoli.|PF01120
MKQTTILFTLLLFCKSLAFGQHDPKVLKEWQDQKYSMFIHYGIYSVLGGVWEGKPVTKGLSEQIQAHAGIYSDTYAEVAK
RFNPQYWNADSIVALAKKAGMRSLVITSKHHDGFCMFKTNTTDFNVVDATPYKKDIVKELSDACKRGGLRFGLYFSLIDW
HFPQASPISSSNSDYITPEHVEYNKKQITELLSNYGPVSELWFDMGSQNANESRELRDLVHKLQPNCMIGSRIGNDMGDF
NVMGDNQEPDYAIGVPWQSPASFFDETWSYRSWQKRGSEEEKIREKLTSLIRVASRGGNFLLNIGPKGDGSVVDFEKDVL
LSIGKWLDKNKEAIYGTDPDPFHISFKWGSLTSRPNKIYLHLLSAPENGAITLPGLTGKINDVYVLGENKKGKFSQNAAG
VTINVPEGLNVDKEFKVIVVEFANGYAVPPANIIAFTKAPLILDSHNAFKYYSNSGIDYNNRYQSTVKELWTLKPSKTGT
IVPVIYYTNEEKGKVIDVQVNGKTTAVTLNGSNAEKLKNDPSAITWGDIYQSPPFTQE
>A0A2L0SHU3 9|Stenotrophomonas acidaminiphila.|PF01120
MNPARASAAAIAALLCAALLAAGGCQHEPTPSVIGGTTAAAGDGTGQARLARWHALGYGMFVHWGLYSELGGQWQGRPVT
QGYSEQIQGWAQIAPADYARVAGRFAAPAFDADAICTLARDAGARYIVVTAKHHDGFAMFDTASTDYNIVKRTPFGRDPL
KLLSSACHRLGVGFGVYFSLVDWHAGHETEVRDNSNPIPPAMEPLIEQQLTELMTNYGPVTEVWFDMAAPTTAQSRRLAG
IVRRLQPDAAINGRIWNNAGDFVTLGDNEAPPATMQPPFEVPASIYHATWGYRRWQLRDDLPGKLRELANGLVQARAAGG
NYLLNIGPEGSGAIVPFEAAVLRGLGQWLRRHGNAALDARPGGLPPQPWGSTLADAGGLYLFVRDWRGGDLVVRGLASDP
RAVRVAGGDTTPLAWRRQGDDVVIELPAQAPDPVLPVLRVDLDGPARIVPAGTVALSADGRAPLPMRAWQPGTSFAFGSG
YRTQRTTTVSLQAAVRTSTPRATAWLRFDGVQAPAQQRYRLRVGDQQREVDGATLRTQSIGPFVLPAAEAGATIIRVELA
APSYPAQDLDLHFDTASVAPRAELAP
>A0A385SYC9 9|Chryseolinea soli.|PF01120
MPKPSAQAVAEWQHQKFSMFIHFGLFSLPGGVWKNERVTKGYSEQIRAHGKITKEEFHALAKTFNPEKWNPDSVASLAKQ
AGMKSIVITSKHHDGFAMFHTKFSDFNIVDATPYKHDVIKELAEACRKQGLKFGVYFSLIDWDFPGAMPISEHNSDSIPP
KHHQLNLNQVEELVTQYGPLSEIWFDMGKPTLQQSQELAAMVRKHQPDCLLSGRLWNDQGDFAVMGDNASPDFRMGTLWQ
TPASMFDETWGYRSWQVRGDAKEKAKEKLTSLIKVVSAGGNYLLNIGPMGDGGIVPFEREVLLTMGSWFKQNGEAVYGTT
ASLLPEQTWGVLTSKPGKEYLFPLNGPVDGKLVLKGLQSKVTKAYRLSDKSKSLPVGQEHGEWKIDAGSLKSKALADVIA
LEYEGDLQYTPSKTLAAAADGSYALTSDDAVSYHSYSGHDYNSTKATRIKLEWFISQAPDGQYTLALQRLPTGQEATVKI
TVNGEATEAVLKGFAAQDSAAHITTPLLHFTLTTKAITQVEVTLADQSNPHKDLGLDGLVLRMKKD
>A0A3Q8UTN4 9|Streptomyces sp. WAC 06738.|PF00754,PF01120,PF10633
MSTPFLTHHGSSSGWTPPKDRVYHRSPRGGSSEMRRALALVAAMVTFACLAGFGPGAMARDSAPEEPTVRGVSGAVELSE
DADVAAWQRLQYGMFIHWGLFSELGGVWQGEPVTRGYSEQIQMWANISEEDYLGVAERFRPDRFDPAEICSLAKQAGMRY
IVITSKHHDGFSMFDTDSTTYDIVDSTPYGKDPMRALADECRSQGLKFGFYFSLVDWHQGHAFAGNNSNPIPASMEPVIK
QQIRELMTNYGDIAEVWFDMAAPTADQSEAFASIVREHQPHAAINSRVWNNRGHFRTLGDNEVPDVPLDGAWQTPSSIYH
ETWGYRSWQKRDDLPGKVRDLVTGLTSVRARGGNYLLNIGPRGDGSVVEFEADVLGGIGDWLDRHPGAVLDASATRFGGQ
PWGEVTVNGRELFLHVTNWPADRQLRLPGLATNVTDVREDGAASGLDWRFDGDDLVVTLPEQPQDEVLPVIQVDLAGKLR
VIPRNTVALGSDTSAVIQPADIESGHSYADQGYYDSNRRTTVRQTAHITTGKSSEVSIAVTGQARPDASYRVTVGDKSRV
VRGSDLTTNAIGPFRVRPRAVTPVTVRLDQPTHPGEDLGLRIDTMLVGQAGQVVSWLEAPDQLEQGASTDIPVHVTNLGT
RPVSGTTVLRTPEGWQAGDAADYTDLAPGGTFTTTMTVTVPATTPLGNYTLTADATGEKHIVELDASLTVVPPNVAVGKT
ATQISTAHEGVPARAVDGNTNGAYFDGSVTHTAEPSHQAWWQVDLGESHPIDSIEVWNRTDCCSERLSDYWVLASDTPFT
TDSLDEAKAAPGVTALHQAGTAGRPTTVDLGGAKGRYVRIQLASTTNPLALAEVIVRAQPAA
>A0A3S9VTL6 9|Butyricimonas faecalis.|PF01120
MLLRGCLVVLLLGVQFAFGQQKPNPDWVNQKFSMFIHWGLYSELGGVWKEQPVRAGYSEQIQSFAKIPKAEYEAVAKVFD
PEKWNADSVVALAKAAGMKSIVFTSKHHDGFCMYHSKYTKYNIVDATPFKRDVMKELSEACRRQGVKFAVYYSLIDWNFP
GNGITPHNADAISKEHHAFSMHQVEEIMTNYGPVSEIWFDMGSLSGQQSKELYDLVNRLQPQCMVSGRLGNDRGDFAVMA
DNAYPNYKIGVPWQTPASFFDETWSYRSWQERGSLDKKIDEKLRSLVKVVSRGGNFLLNIGPRGDGSVVEFERDALLAMG
KWMKRYGEAIYNTKANPFDHAVEWGDITCKGNNLYLFVEQVPADRNIMLNGLIGKAKKANLLADGKVLTLKQNGQTVSIS
IPGDVKPDRGMVVVKLECAGAFRVIPDQILETSELSSVNAIPVYAYSSMDYYSSFRSTVGFSWNFKKSGKTIVPAIVYTA
GDRGKELRLIIDGKEQVVTLEGGDVQKLNNYPEGITWGKVYMHTPRADRFNGNILGVKEEINENVKGWRLWDDFKVGKAL
RVPMQEKQSIHVLHELTSDREQDVLVELGVADGVQVALNGETVLLRTYVGGIPRTNEVIKLHLKKGVNRLVVKLHNRYGT
EVTYLMNPNVKQEEYKLRLKSMKLYQGEIHDCRLGMAHPANNNSDMGLRDIRVELE
>A0A3T0I4Z8 9|Neobacillus mesonae.|PF01120
MHGRHIADLIIAILKNTRRFIMFKSRLFKMIALLGVMFMTIVSTFSNIASADAANEENKGNLKGIPGTIEYNSNEDIAAW
QRLQYGMFIHWGLYSELGGVYKEKPVTRGYSEQIQMWANIPEEEYLKVANQFKAENFNPKEICSLAKDAGMKYVVITSKH
HDGFSMFDTATTDYNIVDSTPYGKDPLKELANACRDQGLKFGVYFSLVDWHQGHPFDNNNNNSIPESMEPTIEKQIRELM
TNYGPIAEVWFDMSSPTQAQSSKFAGIVRELQPHAVINSRIFNNQGDFRTLGDNQVPASTLDGAWQTPASIYHSTWGYRS
WQVRDNFDGKVRDLVTGLTSVTARGGNYLLNIGPRGDGSVVGFEADVLRAIGSWLDRHPGAVLGASATRFGKQPWGEVTV
NNHDLFLHVINWPQSGELKLSGLATRALNVQEDGNTSELQWKQEGNDLVITLPNKPTDAILPVIKVKLAGDLRIIPEKTL
TNENDGTWNINPADLYLGRSYADRGSYYTTKQTTVRQTAYIASHKGGQVYLEFDGKANANEKYQIEIGNHSYVVSGEELT
NSSIGPFTVPANEVTTFTITLAEPAYPTKDLELEFKSAHIVSKNPNKFNSPKE
>A0A494VPT4 9|Mucilaginibacter celer.|PF01120
MTRYKLILIVFLVAAVQVLKAQPAATSVKQWQDQKFSMFIHFGGIYSVLGGVWDGKQISRGLSEQIQAHAGIYSDTYANL
AKNFNPVNWNADSIALLAKAAGMRSIVLTSKHHDGFCMFKTATTDFNVVDATPFKHDVVKELAEACKRHGLRFGLYFSLI
DWHYPQASPISSHNSDYITPEHHEYNKKQVTELLTNYGTISELWFDMGSQSPEQSRELYALVHRLQPDCMVSSRLGNDQG
DFAVMGDNQYPDYAIGTPWQSPASFFDETWGYRSWQVRGSEDDKYKEKLESLIRVISRGGNYLLNIGPKGDGSVVGFEKD
VLLRIGTWLHKNAEAVYGTNADPFFTSFKWGNVTSKSDKLYLFVTSVPADGVITLPGLEGKIKSVSVLGEDLPITFKQTT
DTARLNLPANFDSEKQIKVIAVDIAEGYKVRPVHIISSSYDHINLDEHNAYNYYSSSGIDYNSNYQSTVKQAWTIKAKHK
GKYLPTIQYTDEERGNVVDFSVDGVTTTLKLDSDRLMKYKPDTSKIKWGPLYITGPYYSGLGGLNGSADKIDITKPYTKD
AGMPWQRMDSYKNGQQVDLPAGMDNAYYVLQNINAGPGIIYAQVKITSGDGLIVLLNGRQLLINNNPDKATFVNHVIGLT
LMPGNNQLLIKVFNNFKKTIPFAITHSIPQRIYIKDLDPLMFDVNKLYPVSLKLHNPVSPHQTMKLPNLGIWFAKK
>A0A516GGQ8 9|Dolosigranulum pigrum.|PF01120
MAEQMSIQGIRPTSSDMKVKQWQTLGFGLFIHFGVYSAFGGEYKGKPVKHGYSEQIKMWADIPDEAYLNQAQAMMLEHFD
PQEIVQLAKQAGMRYIVLTSKHHDGFCLWKTETTSYNSVDSMGGQRDIVGELAEECARQGMKFGLYYSLVDWHAGHDYDY
DNNNRISPDLAHYIEAQLTELLTQYGEIVELWFDMGYPTLEQSQRLKQLVAHFQPNCAINGRIWHNQGDFRTLGDNQIPA
QALDGPWQTPASIYHETWGYRSWQVREDLTGKVKQLIQNLIAVRARGGNYLLNIGPKGDGSLVPFEREVLEAIGQWLRDH
AHSLFGTSGIQLPAPSWGELTAKDDMLYVHIFDTDRQDVTISGIANSVREATLIESGDPVHVSCKNKELTFSLPEATQHL
GVRTIQVELAGQLMIRPDHCTEATQISGDQLKNYYRYADNGNYTTLERMNTKKEIYLETDADSVYVTIQGQARTDKQYRL
QVGTAYYDMMGSNLIGVTYGPFPVFDRLTPLLLTTHVPYEDLAVEIDQMKLSYHSNK
>A0A5B9E137 9|Rhodanobacter glycinis.|PF01120
MNTIARAALALALLLPAVAFATPATITDQPLPLPQGGPRPDAATVHAWQARKFGLFIHFGLYSMLGGVWDGRRITNGYSE
QIQSHAPVPIDQYEALAKRFDPVKFDPDAIVALAKAAGMKFIVLTAKHHDGFAMFHTAQNRYNVVDATPYRRDVVKELAD
ACARARMPFGVYYSTIDWHWMHGQYRDDNDNPITPAQADFNVAQIRELMSHYGAISEVWFDMGKPTPAQSARFARTVHEL
QPQTMVSGRVWNHQGDFSVMGDNSEPGVGMEEPWQSPASMFPDTWGYRSWEQRNDLPGKIRENIARLVRVVSAGGNYILN
IGPEGDGSVVPYEAGVLRGIGTWLKPRGAAIYGTRAAPFAKLNFGYATLGAHTLYLFVEKPPVDGVLHLPGVVGTRFGRG
RVLADAWATVGNVAVDASGATVKVENLAGAGYMPVVAIPFEGELHVRPDAMAPDAGGHVHLAAAQAEHFLNYNGYGYNDP
PTVYKLRWHAQVGAGDDTLTLHYRGAQARAKLDVWVDGHPRTLALPAGDGTAHLRVSRDPRVFPYAMQVELTPVAPFRKG
GCLPATIESVELAPLMNPVTPPHGG
>A0A5Q2W479 9|Pseudactinotalea sp. HY158.|PF00746,PF01120,PF04886
MRRSINPMFASVAATAGLVLGGIALPAQASIPTDDLNPGEVTGVPASVPYSDEERVADWQELQFGLFLHWGVYSMFEGIY
EGEVQTIGYPEQIKAWMDIPDEAYLAEAAQMTAENWDADAVCQTAADLGMKYVKITTKHHDGFAMWDTETTDYNVVEQTA
FGQDPIAQLAEACNERDIELGFYFSIIDWTQHEAEPYQNRNPIPESMMPLIKDQLTELLTNYGPISELWFDMGGPTADQS
ERMVQWVNELQPNTVINSRVWNDKGDFEVGGDNRVHSDLRTGPWESILSIFPACWGYCSTYKADRSDSNILPKSQEAITS
LVTVISGGGQFAYNIGPKGDGSFDPFDQQVLDNIGDWMDRHPSAITGAHATWFDVPDWGRVTANGSDLYLFVPSAEWEAG
RVIGLSGLANGVEAVTIDGTETTLEAERAGLDLRVTLAGDAPDELMSVIKVSLDGEARIVPTETVALADGAAEITGDDVV
GRLSPKGNGFTDLDGYVLNERATPVMLTLDISADEVTPEEEYRVTFGDRSVVLTGTELVEASITDLPLEAGAVGRVRIDY
ADPDYYADGLDLAGVTIAVTAASPSVTPTDVTFTDEPGTEDDTITVPAVEGVVYLIDGEIVDAGTHPGEGTVTVTAAAAD
GYVLAEGAATEWSHEFSTEPGEQPTDEPTGEPTDKPTDEPTDGASEDPTQDPTQDPTQDPTGDPTQAPTAPGTGLPDTGA
DVGIYTALAAALLLAGAAAALVARRRRA
>A0A6H2BBX0 9|Chitinophaga oryzae.|PF01120
MKKISILLWALSLTVAGYAQDTVLQHSWKNQKYSMFIHWGAIYSTLGGVWEGKPVTRGYSEQIQSHAGIYSDVYGDVAKR
FNPAQWNADSIVLLAKAAGMKSVVMTSKHHDGFCMFHSRYTDYNVVDATPFHRDVLKELADACHRHGLKFGLYFSLIDWH
FPQAYPISSSNSDPITPEHHQFNKKQVTELMTNYGPVSEIWFDMGSLTADQSRELADIVHRLQPGCMVSGRLGNDAGDFC
VMGDNQYPDYKIASAWQTPASVYDETWGYRSWQEHGPAAEKAHEKLLGLIKVVSRGGNYLLNIGPRGDGSVVEFEKDVLL
RNGQWLQHNGEAIYGAHANPFDTTFAWGEVTTKPGKLYLHLLQQPAEGTIVLPGLTSPVTQVQLLDGNKKLSCKVSSRNG
NTTIQLPAGFQLPPQSVQVLALSCKGGVHITPLHLLKNPVVLNRHNAVPLYSFSGIDYDSYYRSEVGDRWAFTTASPARM
SVVYSAAERGKTLQLTLNGVVQEVVLNSGTVKALHNNAAQLQWGPMYYSGPYWSAIDGKHGDLKNIDVTKPLSARANKPW
ELRTDWKNDSVYTMPGDRNLGWYVLQEVTAPTAGDYLVGFTSGDGIAVYLNGEEQVVYNNPERAGTQQEVLLLPLKAGKN
QLVVKYYSRFAKTSSWGIHRQVPQEMYVQPLPQQLTGSGREQAVEVRQAKPVSVHRNLRMPNLSIVME
>A0A6I6W692 9|Streptomyces sp. NHF165.|PF01120
MALMLAFCLLGAGGAAASGAGAGSGAPASGGTAGAASAADGVPRGIPGAVPRSDDPRVAAWQRLQYGMFIHWGLYSELGG
VWKGKPVTKGYSEQIQMWANISDREYGEVAERFRAERFDPKAICGLAKDAGMKYVVITSKHHDGFAMFDTGTTDYDIADR
TPYGKDPLKLLAKECRAQGLKFGVYFSLVDWHAGHGFDPDNNNPIPASMEPLIEGQLRELMTGYGPISEVWFDMSSPTAE
QSRRFAGLVHRLQPGATVSSRVWNNAGDFRVMGDNEVPDVALDGPWQTPASVYHETWGYRSWQKREDKPGKIRDLVQGLL
SVRARGGNYLLNIGPRGDGSIVGFEADVLRGIGAWLKRHPRAVLGADATRFGGQPWGEVTVHDRDLFLHVTKWPADRELR
LPGLATRVRSVTAEGGERLRWRQDGADLVVRLPEKPTDEVLPVLRARLDGALRVIPAHTVRPGADGDWTARGDALHTGHG
YADTGNYATQKRTTVRESAYLVSPRRTVPAARLRVAGTADPDARYRVTVGHRTRTVSGARLTSGALGPFRIPRDTVTPVT
ITRAHPTHQGQSLDLKLTSLTLTPNPGRGPRH
>A0A7G8BZL7 9|Edaphobacter sp. 4G125.|PF01120
MKLFLVGLLALCSTSLAQEHVQDKPFPRSEPRPSASTVQQWQDRKFGMFIHFGLYSQLGGMWKDKKIDNGYSEQIMANAP
VPLDEYAATARSFNPGKWNPDAIVALAKAAGMRYIVITSKHHDGFNMFHTAQTKYNVVDATAYHRDIVKELADACKRGGI
GFGVYYSSIDWHQPGMDHYIEGNSNPLSEVHAQFNVAQLRELLSNYGPITEIWFDMGKPTPEQSKLFATTVHNLQPQTMV
SGRVWNYQGDFTVMGDNEVPAYGIDEPWQTPASIFPETWGYRSWQKRDNLQGKIHENITRLVQVVSRGGNYILNIGPEGD
GSVVPYEADVLHGIGAWLKPNAEAIYGTAASPFANLEFGYATVKGNAVYLFAKSLPADGMLRLPHASHTQWQSAKMLVSG
KPLVMHTGSDELFVKVPADVATGYMPVIKLQFRGPLHIDEVLPPVGPLTLDPSTAEKFYNYNGEGYEAPKTLYKYRWGVS
AGCAALIFHVDGEGSITLISNGHARLIPVQEGTRVETTIGADHTLELTPPEPFEKGTSLPVKIRSIEFTPEACKR
>A0A7L5DLM9 9|Spirosoma sp. CJU-R4.|PF01120
MATLKKLIVTLFLTGYAFSSFAQIAPDALREWRDQKYSMFIHFGGIYSVLGGVWNDKPVTVGLSEQIQAHAGIYSDTYAK
VARRFNPTRWNADSIAALAKRAGMRSIVITSKHHDGFCMFKTATTDFNVVDATPYKRDIIRELSDACRHNGTSFGLYFSL
IDWHYPQASPISSHNSDPITPEHHDYNKRQITELLTNYGPISELWFDMGSMSEAQSREMRDLVHKLQPNCLIGSRIGNDM
GDFTVMGDNQEPDYTIGVPWQSPASFFDETWGYRSWQKRVPEADKEHEKLTSLIQVVSRGGKYLLNIGPKGDGSVVPYER
DVLLQIGQWLAKNGEAIYGASADPFYQSFAWGSITSKPGKLYLHVMSQPVGNQLALPGLSGTVKQVSVLGEPGVKLTTVR
GKDGLGINLPAGFASGKTIRVIAIEFTNGYRVRPYNPIALTDTTRLTHANSYKHYSNSGVDYNARFQSTIAESWNLQVEQ
GGPYRPLLLFSDEEKGQSIDLTINGTTQTVKLSGDSPAELDVDPTTLTWGPLYKLGPVESGIEGTPGKGTVIDLKKPVQG
QSWQAMTDWKNGPIYTLPADLTTAYFVTQTITAPTDRRVLVRITSGDGVLVMLNGQTLLLRNNPTKAAEQRDVVLLPLKK
GVNQLLVKTFNNFQKTTPIGIDYSIPQLLYQQDLRPVTLPVGTSSVQWQTHDPASPHRTLVLPNLSLRLLR
>A0A7S7NS12 9|Paludibaculum fermentans.|PF01120
MTARSCLLSLCLLSSSLAAAEPKRPSAQAVQQWQDRKFGLFIHWGLYAIPGGIWQGKPVTRGYSEQIQGEGKIARDEYAQ
LTTQFNPQKWDPEAVARLAKAAGMKFIVITSKHHDGFSMFGTRQSKFNVVDATPYGKDVVKGLAEACRRNGLKFGVYYST
IDWHDERATPSDGGRNNNEIPKAHEDFNVAQLKELMSNYGPMSEIWFDMGKPTPEQSKRFTDTVHALQPDCMVSGRVFNH
QGDFTVMGDNHIPPYVIDEPWQTPASIYHETWGYRSWQKREDLPGKINEHIIKLVEVTSRGGNYLLNIGPMGDGSVVEFE
QKVLEGIGAWVKVNGEAIYGAGPQPFREVAFGQVTVKPGRMYLMVRQWPADGKLELPGLKTKLRKAYFLTDSGKTPLILD
NGSPVKSVTVTKRLETAPVTVIVAEYDGALTVIPPTLQPAASGALTLTSKQADSFYNYNGRGYYERPSVYKMEWHFTSKP
GKYRLTVAPTNAGMAVTIDGKPAGEQVELMAGEYHTLAITPPKPFVKGDRLATVVESVRLTPQ
>A0A7T0KKG5 9|Schaalia sp. ZJ405.|PF01120,PF07679
MKHMRALGVLGGLSLVFTGLLSPVSHAATPTDNDGPIQGVSAVVPYSTDTRIANWQKLQFGLFMHWGVYSTFAGSYKGAT
QTIGYPEQIKAWMKIPREEYLAEAAKMKADKWDAAQVCKTAKDAGMKYVMLTTKHHDGFAMWDTKTTDYNVVKQTAFGKD
PIRQLSDECSKIDMKLAFYFSIIDWEKHEAEPYGNVNPITDDHLQYNLQQIEELMTNYGPISEFWFDMGGPTAAQSEKMA
QKVRELQPNTTVVNSRVWNDKGDFEVGGDNSVPPDFRMGPWESILSIFPSCWSYCNTYKANRDESRVIPVSRSAIKGLIT
VISGGGQYAYNIGPRGDGSFDPFDQKVLDNFATWRNRHPQAIEGAHATWFDIPSWGRVTANGHSLYLFPSSWSNGGELAL
PGLANSVKKVTIDGTSTELSYTHENNTLKVRMTGESPDELYPVIKVELDGEPMMIPPQTAKITEGESRISRANIVGRNSA
KGGSRSVIDTYLLNTTGKLLKRVELTFDMTGNQGLSAANQYLLTFGDHSRVVTGAELAAGKLGEIFTLKPHEVTRLRLEN
YKPTYYANRLPIYPSSITVTAAAEEPVATAPTFLVHPENQQVRVGQTAAFSAQATGWPTPTYQWYEITPEGQILPIEGAT
SATYSLDPLIEDDGAQFRVVAKNSAGEATSHTATLTVLPEKQNLALKKPTRQSSTAWSGISSRANDGDTDGVWDNGSVSH
TSESDENPWWETDLGDTYRVSTVDVWNRAAEMTCKSATVPCSDRLKNFYVIASKSPVASLVTSLEEMINAEDAKAIKVEG
VAKYPSSVDFGDFPARYITVVLPGKGTPLSLAEVEVFGKPDVDAPTFDPLEASGNPAEHFTSNGDGNSRTITAPVGTTVT
LKLPAQGKPTPTVTWQKLTASADEWEDIAGVDGSQYAFTLSAQDDGVKVRARAVNTAGTVYSQLIELKTLVPPEVSAVTL
TDSEGTGLKIDEADGWQSATVAPDSKITASVTATGKPEPTVKWQRGTLPAGAGADQIAWTDIPQAQGLKLPLTIDAAMDG
TFIRAVVTNDLSSVASTPLRFVKASQPDPDQPDEPGTPEDPDTPGTPEDPDTPGTPEDPDTPGTPEDPDTPGTPEDPDTP
GTPEEPDTPGTPEDPDTPGTPEEPEAPSTPSATLEGVTGGVVSQGQSLVFAVKGFAPSEKLTFAVHSQPMTIGTVRADKT
GAAKLSWTVPADFEVGAHEVIVTGENGKQARAAFTVVAKDTIPGGTSGKMKPNSGKHHSGKMMGQRPLATTGAGLETTGM
LTLLTVMGAATTILGRRRWEKNRN
>A0A857A9G1 9|Schaalia odontolytica.|PF01120,PF01473,PF13927,PF19127
MNLKRMLAGCAVATALVLAPMSAPSFADAAPAPTGVPAAVPLSSTPKIAKWQELQYGMFMHFGVYSVYGGYYNGHRQGMG
YPEQIKAWENIPTDDYLLKAKDLAANFDASAICKTVHDSGMKYLMITSKHHDGFAMWDTKTTDYNIVKQSNYGKDPMKEL
STECNKLGVKLAFYFSIIDWTKQTPEPYGNVNPIDEDLMTTVIKPQLTELLTNYGPIAELWFDMGGPTAEQSQRMAQWVH
ELQPETMVNSRVWNKAGDFEVGGDNSVTTDFHMGPWESIRSIYPACWGYCSWANRDDSAKSYKERELVNNLIGTVASGGQ
FAYNIGPKGDGTIDAFDAGVVTEVGQWMARHPDAITGARPTWYPAPAWGKVMTKGNDLYFFPELWSPGKTLTLPSVGGHV
TAVTVDGTDRSLEFAQDDTTLTVTMSGENPEPNLRPVVKVTFDAAPTYVPTQTVTAVDGATISSEQFFGRASALRYSGAQ
AYDAYLVNKTDKAITDLTLKFSGNFDASTTYKITLGATSIEVTGAQIQAGEVGEGLSLEPGKVTPLRLELAHPSYYANSI
GLRSVSATLHVYGENAATQPPVIATDPSSVSVKAGESATFTVVASGRPAATIQWYRVPKGASEGTAIPDATNGMYTLTTT
FEDDGAQFYAVATNANGSATSQRATLTVSKGRDNLALNKTATMSSTGWGGTASRAVDGNTDGVWDNGSVAHTGKQANPWW
EVDLGETHPLGVVNVWNRSSSDNCQGISCDQRLHDFWVVASETRLDASFNPATAGAVDGVHMIKVDGVGGRPSAVDFEGF
DARFIRVIQPTEFGEFALAEVEAFAAAATTPDPGDQEPPVIKPLTVTANPAEDAQISGDGAFRTVTAKEGTQVTIKVEAS
GKPTPTLFWQIKREGTDSWAIVEEENGPELSLTIDGENNGSVIRVMAMNEAGFAESGLVALALAEEPAPEPEPSPDPTPD
PAPTPDPTPDPAPAPDHTVGTWMNDGAGWWWKISAGGYAKNETLTLGGNVYRFDQNGYMLTGWVYWDGVWRYHNGAGAQV
TGWVNLGGSWFYLTPETGAMVTGWQMVGDKWFFFASNGVMMTGWLYTSGTWYYLDPSGAMHTGWLQMGSHWYLMSDSGAM
TIGWKPLGSTWYYFGASGQMATGWQQIGGAWYYFGTGGDMYTGGHWIGWRWYTFGSDGRWLG
>A0A898DDU8 9|Treponema medium.|PF01120
MKTSLYTEHQLQTIQRWQNLQFGMFIHFGLYSLAGGCWKGQPVRRGYCEQILSHGELPQADYEALLHEFLIPDFNAEAIV
RLAKAAGMRYVVVTSKHHDGFCLFNTKTTSYNSMNAACKRDIVAELSAACKKEGLAFGVYFSLIDWHCPDALPISAHNSD
HISPKHHEYNCAQLTELLTNYGEICELWLDMGYPTAEQSQDMYALVHSLQKHIMINGRIWNDMGDFATLPDNAMPELPVN
EYELNIPWQTPASIYKETWGYKSWQERGSIDEKIAELTGSLRRVVSGGGNYLLNIGPDNTGKVIPFEKEVLEGIGRNLRE
TPLPPAHSFGRDEGQTAAFHVPPIQAEKDGSFRLTVCTNLFRYTGGEYYTLRPIITGKRWRLAVPPESTQTVFLLGWKCV
APLKEDIKLCFEDDDTRLYFSLRKGKTCGLISSCYRLPQNRRICTLELSTVGAPHCRGELIPDSMVLTLEKAE
>A0A8F8X651 9|Schaalia turicensis.|PF00754,PF01120,PF07679,PF13927
MSSLAAAALLVGGGALSPAFASVQTSQENVGDILGAPAAVEKSTNERIAAWQKLQFGLFMHWGVYSMFGGSYNGQVQSIG
YPEQIKAWMNIPREEYLKEAKKMTADKWDAAKICQTAKNAGMKYVMVTSKHHDGFAMWDTKTTDYNVVKQTAFGKDPMKQ
LADECGKIDMKLAFYFSIIDWEKHDPEPYSNLNPITEEHLQYNLDQITELLTNYGPIAEFWFDMGGPTAEQSQKMADKVH
ELQPNTTVVNSRVWNNKGDFNVGGDNAVHSSFSIGPWESIRSIFPRCWSYCSDSRANRSAGTANRVISEAISNLVGVVAN
DGNFAFNVGPMGDGSFPEYDEYVLKELGTWHTDHPHAIDGASATWIPAPSNALLTVNGSDLYIFPNQWKSGESITVPGLA
NKVTSVTVDGKGTPVQFARNGLDLTVTMSGESPDKYRPVIKVALDGEARYVPTQTVNLDHGSGTIPTRDIVKRTVGTSYN
AAILDAYIVDRSGEKYGDVEFDLTQSSGFQDDVEYNVSFNGVTHLFKGIDLKTRPISGYTMNPNEVSRLRIQLANPSYYT
DALNVKVESIKVAAYKDHAASVAPTFTSQPSDAQVVEGESVTFTAGASGRPAPTYQWYRIDADDEDEDEDGAEDEDGAED
EDEAILIEGATNSSYTFVTTKDDNEADFFVVATNEAGTATSEIATLTVVDPSLNLALKKPARQSSDSAWNGPASRAVDGN
TDGKWDNGSVSATATQNDPWWEVDLEKTVPVGQVNIYNRSADDQCNGNQSCAERLKGFYVIASKDKLDDKLSSEEIEKKG
EAGELKYFKVEEKADFPTSLNFDGYQARYIRVMLPGNWKELNLAEVEVYGQNTAPTAVISAVADPEEGFSVSGDQLNAVP
GSILTFTAKTSGFPAPKLQWQTSADGQTWNDVEGQTQQGYSFEIDAKHHGLKVRVAATNSVETAYSEPLTINIVEKPALT
PLSASLNDSVLEPADDGAWQKVTVNEGETVVLSTTASGMPVPTIAWQSREVSGAEDSWTPIEGATTDKLSLKASKDVQSH
LYRAVATNSQGEAVTAPLRVVLHQQTPTPNPGGDEPGQADVPTLELGAAQVKVGDTLSIRVKGLKKGERIKLTVHSEPVV
IPESDIKYDDEQGTAQADWKVPAGFEVGEHTVKVVSKSGESIIKFEVLPADAVPVPDQSNADKPVGDSQPVKKASVKKLS
STGADAVLLAELSALFLATGVAGFAARRRVRD
>A0A8G1LFX3 9|Prolixibacteraceae bacterium.|PF01120
MFFKIQKSLVKLICCSLIATSFVGCDQKKSEVVTSVKTDRQSIQSWQNMKFGMFIHWGIYSVPAGVWKGKKIEKLGEQIQ
RHAHIPNDEYADIAKQFNPVQFDSDAMVKMAKDAGMKYVVLTAKHHDGFCMFDSKLTDFDIMDASPYKKDILKQLANSCK
KYGIKLGVYYSTPDWHFNGPNPEVNPIDGKISVFSKVSKENADYQVAQLKEILSNYGDICELFFDMGEPTRAQSERFANT
VHSLQPNCMINGRVMNNQGDFITMPDNHVPDVPVDTMAWETPGTFYHTWGYKSWVKGDPVPAQVKQQVRKLVQVAARGGN
FLLNIGPKPDGTVLPYEQKVLAGIGLWMKNHNQGIWGVNNNPFKKLPWGECTVKGNELFFYVYDWPENNQLRIPGLVSNV
VSVKSMEDMSKSLSFRKDGHDVIVDLSNIEPNAYLSGLKVSLSDALDIVDPMIMPQRDHSIVIHGEDAICYGKYGKESYR
SILKDFSRSWDVNVTQVGSYRVELTYRMKFDQKKFKFIIGNDPYLFTLFGSGKWHAKLDMIDGNETAHNKTKKKKSLKGY
KTKSIGVVSFKKIGRNTLQISQGEDFPFVTTIKEFKKQNPKYKTMNIDIKTIKLIPVES
>A0A8T8QA60 9|Amycolatopsis sp. CA-230715.|PF01120
MTRRSRFTALAVALLCVVLGTAPAVAAPRAALTGVPAALPLSGNPAVAAWQRLQFGMMLHWGLYSQLGGYFDGKQQTIGY
PEQIKAWMHISDADYLDVAKGFSAPKFDPAAICGLAKSAGAKYIVITSKHHDGFAMWDTKTTGYNVKRATPFGADPLRAL
STACHRAGIGFGVYFSIIDWTKMTPEPNENLNPVPESMMPFMQAQLKELMTGYGKIDEVWFDMGAPTAAQSAALAATVHR
YQPAAMVNSRVWNNKGDFEVGGDNKVPDTPYASPWQSAESVFPQCWGYCAWPSADRSPGALAAQVRAKAVHLLNMAANGG
QYLLNVGPKGDGSIDPFDASVLRGVGDWTRRNPGAALGARPTRFPAQPWGKITADDSNLYLGVTNWTGGEIRVPTLASEV
VSVTAGQPLRYRRDGADLVVTLPATPPDPVLPVIRVHTAGTPRTVPAATVTSHNGRWRIGADRLAPGRSTMGDIRQAGYF
ASTGFLPSLVSARVDADGVDPRTTYRITLGDRRFDVSGRDLRTGSFLVFPKQVTEFSIERAHPDYTGQPLGLTVHGVDIS
>A0A8T9LDF3 9|Sphaerochaeta associata.|PF01120
MKREAVQQWLDLQFGLFIHFGLYSLPGGVWKGKPITRGYSEQILSHGYLPQADYEALTSQFNLPEFDPKHIVATAKRAGM
KYLVITSKHHDGFCLFDTATTDYNSTKAACRRDIVKDLSDECRKQGLAFGIYFSWIDWHFADALPISSHNSDQIPESHQK
LNIAQLTELLSNYGSICELWMDMGAPTDEQSQEVYDLVQRLQPTCMVNGRIWNDKQDFLTMGDNQLPTVPLNCPWQTPAS
IYKETWGYRSWQVRGNRDEKIKELTNTARSVVKEGGNYLLNIGLMGNGAIQGFEQEVLEGIGDELAKEPLRRETMKRTLP
RVLPDQACPKPLMLHRYTGTEYYSYRPIPTTLCWTLEQDEDTRLSIGWLSEQGIAKEQKLCLEVGGNRYCSSLQKSRTSD
FFITGLQLKKGTHEICLHTIGDELKRSELVDTTIRLVLRKEETL
>A0A8U0M0M5 9|Spirosoma sp. KUDC1026.|PF01120
MKARLSYAIIFLYFLPCFTTYAQINPKALKEWQAQKYSMFIHFGGIYSVLGGVWNDKPVTVGLSEQIQAHAGIYSDTYAN
VASRFNPTHWNPDSIAILAKRAGMRSIVITSKHHDGFCMFKTATTDFNVVDATPYKRDIVGELAEACKRQGVTFGLYFSL
IDWHFPEASPISSHNSDSITPAHHEYNKKQITELLTNYGPVAELWFDMGSQSLAQSKEMRDLVHKLQPDCMIGSRIGNDM
GDFTVMGDNQEPDYTIGVPWQSPASFFDETWGYRSWQKRVPENEKMREKLTSLIRVVSRGGKYLLNIGPKGDGSVVPYEK
DILIRIGQWLSKNGEAIYGTNPDPFYQSFAWGSITSRPNMLYLHVLNQPAGGQIALPGLSGTIKSASILGDKSAKLAVVR
GKDGLGINLPKNFSVARDIQVIAVEFADGYSVRPYQPILLDNTARLTHDNSYKYYSNSGIDYNSRFQSTIAESWTVRPEQ
SGTFKPVLIYSDEEKGKKLELTIGEKSSDVTLSGGKSISLPTTSSLTWGPLYISGLIRSGIGGLPADAAAIDVTKPWHGK
PWQKKADWQNGTVYELPAGLTSSYYVLQEITAPADQTVLVGITSGDGVLVALNGKQLLEHNSPDKSPRTNDIIMLPLKRG
KNQLLVKLFNNFQKNIPIGIDYTVPQTLYQKELPAVRLDNAFIPVRWSLNNPATPHQTLVVPNLSLQFVNE
>E8V216 9|Terriglobus saanensis (strain ATCC BAA-1853 / DSM 23119 / SP1PR4)|PF01120
MKKVFCAALLGVAVSFQGQTKAQGRPLPLSEPRPSAATLEEWGGRKFGMFIHFGLYSELGGVWKGKPVDNGYSEQIMGNA
PIPLDEYAAVAKRFDPEKWDPDAVVALAKAAGMRFIVITSKHHDGFSMFHTAQSKYNVVDATPYKRDVVKELADACRRGG
MKFGVYYSSIDWHEPGMDHYIEGNSNPLSDAHAKFNVAQLKELLGGTYGPLSEIWFDMGKPTPAQSKLFAETVHTLQPQT
MVSGRVFNYQGDFTVMGDNEVPEYGIDEPWQTPASIFGATWGYRSWQKRDDVQGKIQENIVRLVQVVSRGGNYILNIGPE
GDGSVVPYEAEVLRGVGAWLKPTGEAIYGTKASPFPDLDFGYVTLGDHAVYLFVKNDGAPLRLPGGSGTQWTGATLLGDH
HALKIFPEGADTVVQKPADWFHGFLPVVKLTYRGPLRVTKPKIAAETDGSYRLTAQNAEKFYNYNGFGYEDPKTLYKMRW
EIAAGCYAATFKTAGSGAAALVAKGAARTVSVADGTVVKVEVGTDATFEITPKEPFLKGTALPLKVEVVLMTPCK
>F4GHQ6 9|Sphaerochaeta coccoides (strain ATCC BAA-1237 / DSM 17374 / SPN1)|PF01120
MKKEWYSQQRLAAIQKWKDLAYGMFVHFGLYSLCGGVWDGENVKVGYSEQILSHGPVPQDSYEALKHSFSIENFDADAIA
SLAVAAGMRYIVLTAKHHDGFCLFDTATTDYSTMHSPCRKDIVAEMSRACSTHGLGFGLYYSWIDWHFPYALPISPHNSD
AIPLEHMDYTMAQLTELLTGYGEICELWMDMGAPTRDQSRHVADLAHSLQPNIMVNGRVWNDCGDFLTMGDNQFPEHELQ
MPWQTPATIYHETWGYRSWQERKDAQGKVFQLSSALFSVLDGGGNYLLNIGPTGDGSIVPFEREVLEGIGREVRKRGLSR
NPQGTVIAERIEKNETVHELGGATKQYRYTGGDYYSFHPIVTALSWKIELERDAVYEVAYRLSAHLEKEMKLCLDWEHDG
GASDDDSDGTFIFTLKRGHQESIIFTNMVMRAGITTLTLHTVGSPIKRPELEGEDIILLLRKQRKE
>G8NNR0 9|Granulicella mallensis (strain ATCC BAA-1857 / DSM 23137 / MP5ACTX8)|PF01120
MKIAWLAPVLAITAFASAQSAVKDRPVPASQPRPSQATVAQWQDRKFGMFIHFGLFSEFGGVYHGKQIDNGYSEQIMANA
PIPVEEYAAAAQTFNPTKWDPDAIVALAKAAGMKYIVITSKHHDGFNMFATAQTRYNIVDATPYHRDIVKELSEACRRGG
LAFGVYYSSIDWHQPGLDHYIEGNSNPLSDEHARFNAAQLRELLSHYGPISEIWFDMGKPTPEQSNLFATTVHKLQPQAM
VSGRVWNYQGDFTVMGDNQVPEYGIDEPWQTPASIFGETWGYRSWQKRENVDGKIQENILKLVQVVSRGGNYILNIGPEG
DGSVVPYEAEVLRGVGAWLKPNGEAIYGTRSSPFGNLDFGYVTVKDHNVYLFVKDATAPIILPRAARTNVLNVSVLQNHI
PLKFETRGEDLVIKATPDQLSGYLPVIKLTTAQGLVVQHDIPQWAPHGALKLTSAEAEKYFNYNGRGYEAPATLYKMRWY
LPAGCTHLTFHTEGQGTVALVADHKATAISLADGTERTVTVGEDGVLEITPPQPFVKGTQLALHIRSMDATTCASTGGSH

>Fuc1584_UUB87427.1
MKKLLTFIMACVISLGATAQISEKAFEKWHQNKYSMFIHFGLYSELGGVWEGNPVTRGYS
EQIQSFAGIFSDWYGDTALRFNPTLFDADAIVSLAKEAGMRSIIITTKHHDGFCMFRTAT
TDYNSYDATPGKRDFIKEMAEACKRGGINFGIYFSLIDWHFPQAYPISSHNCDFITPQHH
EFTKAQVTELLTNYGPISELWFDMGSNTPEQSKELYQLVHRLQPDCMVSGRLGNDQYDFS
VMADNTYPEGSLQTAWQTAASMFDETWSYRSWQKRGDVHTKAMEKLRSLINVVSHGGNFL
LNIGPKGDGSVVPFEREVLKEIGIWLKKNGEAIYGTEASPFREQFEWGTITRKGNNLYLI
LSGNRPADGKITLNVPGCKLQKADIKAIQKGQEMIFTLPADAYGKDIQVICATFDQPVKP
QPMAAQRTPNYSYSCFDYYSNYRSTVSYQWSINKSNLNALEFTYTPQENGKELLVEVDGK
PYTVTLDAGKAQALNLPSKTVWGQRYFCGPGSGLFDAPATIHTDPDKAPVRKGQWKEVNE
EKAMFPSNILESYFLMQQVESPKAQDILVDVGAGNGIEIYLNGKSVMKHLNPYRCKFREE
KVLLPLQKGSNQIVVRIYNRFEKETGYLLRPSAEQVIYKQKFTLPQVAKGKVHTVVVKQN
NLPSIHKDTELSNLKVEAK


>AKU64744.1 alpha-L-fucosidase [Schaalia meyeri]
MNLKRTLAGLTAAAALVLAPMSAPAFADEPPAPTGVPAAVPLSNTPKIANWQQLQYGLFMHFGVYSLYGG
NYKGHRQHMGYPEQIKAWEKIPTEEYKAMAKGLASNFDASAICKTAHDAGMKYLMITSKHHDGFAMWDTK
TTDYNIVKLSDYGKDPMKELSTECNKLGVKMAFYFSIIDWTKHEPEPYGNQNPITEELMTGTIKPQITEL
LTNYGPIQEFWFDMGGPTADQSQRMAQWVHELQPDTMVNSRVWNKAGDFEVGGDNSVTTDFHMAPWESIR
SIFPSCWGYCTWADRSASRKGTKIHELVSNLVGTIASGGQFAYNIGPKGDGTIEEFDTSVVTEVGSWLKR
HPDALTGARPTWFPAPDWGKVTTKANALYFIPEDWKDGKTLTLPGVGSRVTGVTVDGTGRALEYKQDGTT
LTVTESGEDPEPGLRPVIKVTFDEEPTYLPTQTVTAVDGATIAANQFFGRASAMRYSGAQAYDAYLVNKG
DKPITEMTLKFSGKFAAETAYKITLGTTSIEASGAQINAGEVGQGFTLEPGKVTPLRVELAHPAYYADPI
GIGEPSATIHVYGEGSDTQPPVITENPASVSVTEGENATFTVAASGRPAPTIAWYRVPKGATEGTLIEGA
TEASYTLKTTIDDDGAQFYAVATNSNGSTTSARATLTVTKASNNLALNKAASMSSTGWGGVASRAVDGNT
DGVWDNGSLAHTGRQANPWWEVDLGQNHSLGTVNVWNRSASDDCQGTPCNQRLHDFWVIASKERLSDTFD
PATAAEADGVHMIKVEGVGGRPTAVDFKGADARYIRVLQPTSLGEFALAEVEAFAAQGSDPDPEDKPVAP
EIRPLAVTANPAKDAQINGDGAFRTVTAKKGTQVTIKATVSGKPDPTLSWQIKRKGSDSWETLDKENGAE
LTFAVDDAYNGAVIRLTARNEAGAAESGLVAIAVASDPAPDPTPDPKPDHTVGTWMHDGIGWWWKITGGG
YAKNETLTLGGSVYRFDHHGYMITGWVYWEGAWRYHNDSGAQVSGWMGQDGRWFYLRPDTGAMVTGWEKI
ADKWYLFASNGVMATGWNNVNGSWYYLDPSGAMHTGWLQLGSTWYLLEDNGAMVTGWKLMGDTWYYFDAS
GAMATGWLQIGNHWYYFGEGGDMYTGRHQIGGRWYNFASSGEWLG

>AND18125.1 alpha-L-fucosidase [Phocaeicola dorei CL03T12C01]
MKKLLTFIMACVISLGVTAQISKEAFEKWHQNKYSMFIHFGLYSELGGVWEGSPVTRGYSEQIQSFAGIF
SDWYGDTALRFNPTLFDADAIVSLAKEAGMRSIIITTKHHDGFCMFRTATTDYNSYDATPGKRDFIKEMA
EACKRGGINFGIYFSLIDWHFPQAYPISSHNCDFITPQHHEFTKAQVTELLTNYGPISELWFDMGSNTPE
QSKELYQLVHRLQPDCMVSGRLGNDQYDFSVMADNTYPEGSLQTAWQTAASMFDETWSYRSWQKRGDVHT
KAMEKLRSLINVVSHGGNFLLNIGPKGDGSVVPFEREVLKEIGIWLKKNGEAIYGTEASPFREQFEWGTI
TRKGNNLYLILSGNRPADDKITLNIPGCKLQKADIKAIQKGQEMIFTLPADAYGKDIQVICATFDQPVKP
QPIAAQRTPNYSYSCFDYYSNYRSTVSYQWSINKSNLNALEFTYTPQENGKELLVEVDGTPYTVTLDASK
AQALNLSSKAVWGQRYFCGPGSGLFDAPATIHTDPEKAPVRKGQWKEVNEEKAMFPSNILESYFLMQQVE
SPKAQDILVDIGAGNGIEIYLNGKSVMKHLNPYRCKFREEKVLLPLQKGSNQIVVRIYNRFEKETGYLLR
PSAEQVIYKQKFTLPQVAKGKVHTVVVKQNNLPSIHKDTELSNLNVKAK

>SDU07006.1 alpha-L-fucosidase [Schaalia radingae]
MRKLHFLASSALTLGLITSMTGLAFAEPSADLAPANPSPVVGVDAAIPYTESERAQNWEKLKFGMFIHWG
VYSNFGGYYKGQRQPLGYPEQIKAWSKISDEDYLAEAAQMNAPEFDAHEWCQNAKDAGMKYLVITSKHHD
GFAMWDTATTDYNVIDKTDMGLDPLEELSTACADVGLKFGVYFSIIDWTKHEAEPYSNMNKIPESMMPYI
KSQLTELMTKYGEIAEVWFDMGAPTADQSERMANWVHELQPNAMVSSRVWNNKGDFEVGGDNAVFSQKRQ
APWEAARSTFPTCWGYCKWPEIENKRQNPAQLTYQIQHEVNNLFTTVANGGQYLLNIGPKGTGEMDPFEV
NILKGVGEWNKAHPAILNGSRYARFPQENWGYAVVNDNAVYLGVTDGWAPDKTIQLRGLSSTVKSVTIDG
TDTELPFTHEGTTLTVTLKGNSPDANLPVIKVETEGKPLYLSEKTVTSDNGTFTATEENAESMPSTLGYS
GDVSHTVYLTAKDNAVMDATATVTSNALKDQTMYALTVGDTRMEVTGAQLKAGVEIGALAANTATPVMLS
LANPPYYATPLGIDTFQMDVKGTVTKVVTPEAPTVVPADKCGVEQTVKLPTQEGVTYTTEKTNSTVHVTA
SVAKDYMVKDGATVEWDLSVAAQPCPVTPAKPVTPGKVEQSKKSADGKYIVAKGIARTGANNLTGLIALS
FIVGATALTVVSRKRR

>BBA16855.1 Hypothetical protein PEIBARAKI_2982 [Petrimonas sp. IBARAKI]
MKQKLIFFLLFAASLVNAQQKPSQRWIDQKFSMFIHFGLYSVYGGVYNGEPVRRGYSEQIQSFAGIFSDW
YASTAQEFNPVKWDPDEIVKLAKDAGMRSIVFTSKHHDGFCMYHSGHTDFNIVDATPYKRDLMKELAEAC
RRGGIDFSVYYSLIDWNFPQAYPISSHNADPLTEEHYRFNLNQVEEIMTNYGDISEIWFDMGSLTLSQSQ
GLYELVSRLQPQCMISGRLGNDWVDFAVMADNEYPDYKLGVPWQTAASIFPETWGYRSWQERGEVQPKVK
EKIASLVKVISRGGNYLLNIGPRGDGSVVEFERDVLLGIGKWIKVNAEAIYGTNANPFDQPFAWGSITTK
GNDLFAFVENIPVSSSIRLSGFSGKVSEVRLLASDESCRFSQKGNSVVINLPQRISGEFIPVLKIRFENG
FKVVPSTVVTGNVLSPQNATPVFGHSSLNYYGGYKSLIGYGWRVSSGKRAGSPELVYTDNERGRRLHIEI
DGKTQAVVLNGGSPRIEKLKKNTVKWGSLYRKPGRGVFGYVEEEGMAVVNVRAEDSGWEPVSHFRYGEPY
SEKIPPRQSMLFLQEIESEKDQSIAVEVGSGNGVYMLLNGAYLTAHLSPWRVKFGKEIVLLPLQKGLNQL
IIKHYNGYESDLSYSLQPLEEWSIYSQQLPVTRINQSVSIRAADAESKVAPLRMNNLRIIK

>VEJ02985.1 Alpha-L-fucosidase [Porphyromonas cangingivalis]
MRKIWLALLSMMLLSSFSLKADWWGDKYSMFVHYGLYSIPAGVWNGNPVKEGYSEQILTFGIGFSDWYEA
YTREFDAKNFDAEAIVALAKKAGMRSVVMTAKHHDGFCLFHTQTTSYNSFDGTPARRDLIGELAEACHRN
GLGFGIYFSLIDWHFPAAVPFSSHNADPITPAHHEYNMAQVTELLTKYGAVDELWFDMGSLLPAQSEELY
RLVHKLQPKCMVSGRLGNDYADFCVMPDNQFPDYDMILPWQTAASIFPETWGYRSWQERGEVSTKVNEKL
EDLVNVVSRGGKYLLNIGPMGDGGIVPFEYEVLSAIGKELEPISEAIYNTLPTPYEVSTDVPSATLSQDK
KDLYLFFRKDRHTTVLPRTLTPIKEAKILNAKGNVKIIRQKGASLTLDIEGQRPYLTVVKVTFDEPLRVD
KPICQHKTLSPLNATPLYAQSAVDYYSGFRSILGYQWHLPSVGEKVKVAFTDEELGRKFVLGLDENEGVT
HTFVSEQTKTVKFNPKTIKWQALNVVTQRGLFGSVSDVILSHRLSDKVKWQAQPMTMKYESDVYDRTAVY
LRYEIEAQQAVELPLRLSYRDGLLIYLDGTYFEGDLARPMDDKSVSTRTVLIPLSKGKHTLLFKVYSRWG
GLLGFSMESLTEYHRHTMTLPVPSMFARPTTLSIIKEKSVPLASPARLNNVRVVK

>QQC44753.1 alpha-L-fucosidase [Schaalia meyeri]
MRTRLAGCRPASPPTPGTAGHALADTPAADGPQSGTITPTAYDARYAIPAAVAASAKDKVAAWQDMKFAM
FIHWGVYSSYAGWYKGEKQEVGYPEQIKAWGHRQTWDERIPLQGIPRDEYLATARTFAAPHFDATAWCQQ
AKDSGMKMLLVTSKHHDGFAMWDTATTDYNFTRQSPSHRDPLLELSQACEQVGIKFGLYFSNIDWEKQPE
LPWANDNPLDEEGYMGYIHAQLTELLGGKYGEVAELWYDMGDPSPTQSDQLRAWAHELQPDIMINSRVGN
DRADFEVGWDNEMQSELTQGPWESAVSIFHKAWGYANWDDAAPTFKDTGYPDRPGGDWDHVVEVDNTTAL
RKAPGGAHRKITEVVGNMFSTVALGGQFLFNIGPKFDGSFDPWDASVLRGIGDWNRAHPGILNNSRPAHF
PIETWGKTLVDDSHIYLGIENWPEVGTITLRGAGFNRITSVKLDGFDAALAYTAAGNDLIITLPGEPDQI
LPVVTVTTKGPPTYVPTGLTTVRRGTTTILAPALETFKAPTPKTGETSIIASVTPRATSASGVFVSFDTK
GLTDDYATYRVSVGDQETRGLTTADLAKGVGPFTLHPNRTTRITLAYDNPAYALKGFGKDASVTSVTVTV
ESFDTPTLAI

>QRN55836.1 alpha-L-fucosidase [Dyella caseinilytica]
MAGCSQNLWADASPAQPVTSMAVTSRQLDEPQPQPGPGPSTETIKAWQDRKFGMFIHFGLYSLAGGMWNG
QRVNNGYSEQIMANGPIPMKEYEALASHFDPVHFDPDAIVALAKAAGMKFIVITAKHHDGFNLFHTAQTP
YNTVDDTPYHQDIVKQLADACARGGLKFGVYYSTIDWHHPGGNTYIDGNSNPITPGQEAFNVAQLKELMS
HYGPISEIWFDMGKPTPAQSRHFAETVHGLQPQTMISGRVWNYEGNFAVMGDNAEPNVAMEMPWQAPASM
FPETWGYRSWQVRTDLPGKIRENITRLVRVVSQGGNYILNIGPEGDGSVVPYEAQVLQGIGEWLKHNGEA
IYGTRKQPFAALDFGYATVGPHAVYLFIAKMPADHQLHLPGAADTAFGRAYRLGSSESSVAIQRHGDDVS
IALDQLAGWPKSDSDGGNIDTFMPVIVLPFDGALRVRPEAMAAAKDGSFHLQPAQAEHYLNYNGEGYEAP
STLYKLSWQLDANAANYSLTLHYTPPQQRSTLDLWVDGQRYALNLDSATSGQTSTASKTVRIRRDRSTHP
YAMQVELTPAAPFVQGTPLPVTIQNLELLPQP

>QRO23644.1 alpha-L-fucosidase [Phocaeicola coprophilus]
MKKILATLAACLIVLGMHAQISQEAYKTWHQNKYSMFIHFGLYSELGGVWEGKPVTRGYSEQIQSFAGIF
SDWYGNTALHFNPTAFNADSIVALAKEAGMKSIVITTKHHDGFCMFHTTTTDFNSYDATPAKRDFIKELA
DACQRGGVRLGLYYSIIDWHYPYGHPISSHNCDFVTPEHHEFSKQQVTELLTNYGFISELWFDMGSNTPE
QSQELYQLVHKLQPDCMVSGRVGNDQYDFAVMADNAYPEGALQCPWQSAASMFDETWSYRSWQKRGDVHE
KAMEKLRSLINVVSHGGNFLLNIGPKGDGSVVPFEKEVLCEIGAWLKENGDAIYGTEASPFREQFEWGTI
TRKGKRLNLILSGTYPADGHIRLNIPERTLEKGDGKLATYIQRGSEIDITLPASAYNGETIHVLTLDFDQ
PVEPRPTNIITGITTLTAANATPNYSYSCFDYYSNYRSTVSYSWNIQQNLLKQMDLIYTEQEVGKTIDLT
VDGTTYSVKLDKGNTRSLQTGGVTWGKRYLCGPGNGLFDAPSVLKTDLQNPPARGQQWKETTQEQDEFPA
NILETYFVMQEIESSHAQKYLIEIGAGNGVEVYLNGRSILKHLNPYRCTFRTEQILLPLEKGKNQIVLRL
YNRFEKKTGYLLRPAKEQKVYRQEFNLPEAVSGKSHTLTVRQQGLPSQHTDTELSNLRIRPRKIAL

>QRX62611.1 alpha-L-fucosidase [Dysgonomonadaceae bacterium zrk40]
MKYKAILLLLVSSTLLLSAQQKPSQEWLDRKFSMFIHFGLYSVYGGVYEGQPVKRGYSEQIQSFAGIFSD
WYGNSVKQFNPEQWDPDAVVTLAKEAGMRSIVFTSKHHDGFCMYHSQYTGFNIVDATPYGRDLMKELADA
CARGGIGFGVYFSLIDWHYPHAYPISSHNADPLTPEHYAYNLKQVEEIMTRYGDLSEIWFDMGSLTPEQS
KGLYELVNRLQPGCMISGRLGNDFVDFSVMADNEYPDYSLSVPWQTAASVFDETWGYRSWQERGALQSKV
EEKIESLIKVVSRGGNYLLNIGPRGDGSLVPFEQELLQAMGRWLQANGEAIYGRRAAPFHRSFPWGEVTA
SKDALYLFVKREYAGKEIELDHLDAKIGSVRLLSSGESLRFISRGGKETTTHIVLPQQFTSSYEVLKVAF
RDGFSVIPENVVNNGILMPSNAECEFGHSSLNYYAGYKSLLAYNWSFASKKKEITPEIYFTEDETGKSLL
LQADVTRQEVTLRSSLYQTIRTSEKDVQWGPIYRKPGRGVFGFLEEERATPVNAQELEENWEQVTDFRYG
EKLTLPLGERESLLFLQEIHSSRDQLAAVEIGSGNAVYILLNGRYLTAHFSPERVNHQRETVLIPLQKGL
NQLVVKYYNGFEEELCYSLTPLWEWRRYAQKLPTMQLSRQELHRLRLSDKNPLSKVSPLRMNNIEIKL

>QWW20017.1 alpha-L-fucosidase [Schaalia sp. 19OD2882]
MLARRILGGAATAALLISGGALSPALASPSTADLAVGDVQGTPALVETSSNPRIAAWQNLQFGLFMHWGV
YSMYEGMYKGKPQHMGYPEQIKAWEKIPRSDYLAQASKMTADKWDAAHVCRTAKKAGMKYVMITSKHHDG
FAMWDTKTTDYNVVKQTAFGKDPMKQLADECAKVDMKLAFYFSIIDWEKHEPEPWGNQNPITDEHLQYNL
AQITELMTNYGPIAEFWFDMGGPTAEQSQKMADKVHELQPETTVVNSRVWNKKGDFEVGGDNAVHGSFTL
GPWESIRSIFPACWSYCVDGRANRAEDRILPNARAAINDLVKVVSNDGNFAFNIGPKGDGSFDPFDQKVL
DELAAWHTRHPDAIDGARATWFPNQSWGAVTGKGNSLFLFPTSWKEGAQLTLKGLANKVTSVTIDGVGTA
LDHTRNGLDLTVTLKGDAPDKLRSVVRVDLEGEPRMVPTQTLELTQGAGTVEAKNIALRTTGTGQAKSFA
DAWVVDRAGVTYRDVEVEFSGVEGLKADTTYAVTFGDKTVEVTGAELSQGPLSGFTLLPNQVTRVSIKQA
KPVYYTDGLGLKFGSIKITGYKDGIAQVAPQFTVQPQDATVVEGDEATFTASASGRPRPTYQWYRVGRDG
TKSAIKGETSTSYTITSTKADDGVKFYVEATNAEGKATSSEALLTVTEPVVNLALKKPARQSSEGWLGGA
ASRANDGNTDGEWENSSVSGTAPQDNPWWEVDLEDTYAVGTVNVFNRAESDDCSGVPCSERLRDFYVIAS
ADKLPDEMSMDDLAARAAAGVKDGDTYKVIKVEGKGAYPSTVDFGGFEARWVRVALPGSLTELNLAEVEV
IEAPTEPSVSISATGDPESDFVLKDGRATVRPGTTVTFTATADGQPAPTLQWQKQKGGTWVDVADQTGQA
FTMTVAVEDDDAAVRVVATNSAGSDTSDPVALTVNDPPTVSAISAKAGGAVVEPADDGAWQKVTVDKDTE
VELSATVKGFPAPELQWQTRPVSGGEDDWTNLDGKTGATLTVTASEDTQAVLHRLVAKNRAGTVDSAPLR
VAMKPATPPNPDPQPNPDPKPNPDPKPNPDPKPNPDPAPGLKVTAEPVTVTVGKELVVRISGMKPGETAT
VSVHSDPVVIGTVEAGPDGTASLVWKVPTDFPVGAHRLVVQTPTSGTTEIPLTIRSVAADPNKPADPSKP
TDPKSTSKPSGKGILAETGAESVLTVGLCLTLIAGGAILRVASRRRQR

>QZT37512.1 alpha-L-fucosidase [Prolixibacteraceae bacterium]
MMQSFFIGCKEKPKPKSNKPIQNVTAIKEWQKMKFGLFIHWGIYSVPAGVWKGKQIEKLGEQIQRHAHIP
NDEYEMLAKLFNPTQFDPDAIVKMAKDAGMKYVVLTAKHHDGFCMFESEHTTYDIVDASPYKKDILKQLA
EACKKYDMKLGVYYSTPDWHFNGPNPEVNPHDKKISVFSKVSKENEDYQVAQLKEILSNYGDICELFFDM
GEPTKEQSVRFANTVHNLQPHCMINGRVMNNQGDFITMPDNHVPDIPVDTLAWETPGTFYHTWGYKSWVK
GDTLPVQIKTQVRKLVQVAARGGNFLLNIGPKSDGTVLQYEKDVLKGIGSWMKNHKEGIWGVETNPFKKL
SWGECTVKGNDLYFFVYNWPESDQLRIPGLSSPVVSINSMNEPTKKVAFHKEGNDIIVDLSNMNEDEYLT
GIKVHLSNALVIKDPIVEPLDNNVILLEGSDAICYGKYGKESYRSILKDFSRSWDIDVKKPGSYRIEITY
KMKFQNKKFLFAVGEEKYPFMLFGSGKGKAKLDMIDGNEEVKSKSKGHKQSKGFKTQSIGTIKLRAKGRN
TLYLNQGEDFPFVTTIVEFKKQNPKYKTMNIDIKTIKLIPVDA

>UBB25596.1 alpha-L-fucosidase [Pseudoxanthomonas japonensis]
MARRRFALPVALLSAALALAAGCDEQPPPAHDGTPAAVATRPAADPAARIRHWQGQGYGMFVHWGLYSEL
GGVWNGQPVTRGYSEQIQSWANISHDEYAKVAARFSAPKFDADAICKLAQDAGARYVVVTSKHHDGFAMF
DTASTDFDIVDRTPFGKDPIKLIAEACRARGIGLGLYFSLVDWHAGHPFDPDNGNPIPASMEPLIEKQIT
ELMTNYGPITEVWFDMSTPTPEQSRRFAGIVHRLQPAAVINGRIWNNAGDFVTLGDNEAPPPSMQPPFEV
PASIYHATWGYRSWQQRDDRPGKVRELVNGLVQARSAGGNYLLNIGPMGDGSIVPFEADVLRGIGQWLHR
HGNLAMTARPSGLPPQAWGSTLVDDKALYLFVRDWRGGKLVVEGMANDPRGIHIDGNDTAPPLAWRRDGD
ALVIDLPAGVPDAVLPVLRVELQGALRIMPADAAAVPASGIATLPRSSWHPGTSFAFGSGYRSQRSTTVS
LRAMLRPEQAQAAAWLRFSGVQAASAQRYRIRVGEQAREVDAATLRGQAIGPFAIPAAGAGATPVTIELA
APAYPAQDLELRFDAMSISPRADAAP

>UHG92077.1 alpha-L-fucosidase [Spirosoma sp. RHs26]
MTIRTVLLAALAVISFSSLHAQIEPKALKEWKDQKYSMFIHFGGIYSVLGGVWNDKPVTVGLSEQIQAHA
GIYSDTYARVARQFNPTHWNADSIALLAKRAGMRSIVITSKHHDGFCMFKTATTDFNVVDATPFKRDVIK
ELSDACRRHGITFGLYFSLIDWHFPEASPISSHNSDLITPAHHTYNKQQITELLTNYGPVAELWFDMGSQ
SLEQSRDMRNLVHRLQPNCMIGSRIGNDMGDFTVMGDNQEPDYTIGVPWQSPASFFDETWGYRSWQKHVP
EDEKYREKLTSLIRVVSRGGKYLLNIGPKGDGSVVPYEKDILLKIGSWLQKNGEAIYGVDPDPFYTTFAW
GSVTSRPNKLYLHVLSRPEGNKITLSNLTGTIKSVSVLGEKTESMRFNQEKNGPVITLPSGLNPKKEVNV
LVVEFADGYKVAPYNPVSESDKKILLTSANAYKHYSNSGVDYNSRFQSTVAESWTVQPRQSGRFRPTLVY
TDEEKGQKIDLTLATNTSVVTLDGDKPIKLATDLSKLTFGPIYLSGPFDSGIGDLSSDAQNIDPAKPWPT
AKGQLWQPKSDWKNGQVYPLPADMTTAYYLLQEITAPADQSVLVGITSGDGLVVALNGKQLFVRNNPEKK
PSEKDVLLLPLQKGKNQLLVKLFNNFQKQTPAGIDYDVPQVIYRKQLSPVSLKGGSYYPVRWQAHNPVSP
HRTLLLPNMEVEWIKE

>BDE81058.1 hypothetical protein CE91St14_00860 [Porphyromonas somerae]
MKRLYQLLLSLTALVALTASAQSNDWYGDKYSLFVHYGLYSIPGGVFQGEPVTKGYSEQILTFGIGFSDW
YEAYTQQLDAAKFDAQEIVALAQKGGMRSVVMTSKHHDGFCLFDTETTDYNVMNTPTKRDLIGELAEACH
QAGIGFGIYFSLIDWHYPYAVPFTSHNADPITPPHHQYNMAQVRELLTKYGRVDELWFDMGSLTTEQSAE
LYALVHQLQPDCMVSGRLGNDYADFCVMADNEYPDYLMAMPWQTAASIFDETWGYRSWQERGSVEAKVQE
KLDALLKVVAYGGKYLLNIGPKGDGSIVPFEAEVIQRIGEELAPFKEAIYQTHPAATLNQLATLSADKSQ
KYIFQKKGTPAPKGAQLIASNTYYHLYKTKYRAPKQEVTKGALTPLNAAPLFAHSSADYYASFQSIVGYQ
WSVPRAKSYTLTYTDKEVGREILLNGKPLTLQPEKSTTIPTPSYQWGPLEESPQRGRMATIANNPEWVPS
QADLRQGVTLPMGFSSGRLFRQAITVDQATELPLTLTYTDGILLYLNGEYIDGALHREEGNATLQLLLPL
RKGENQITIKLYNRWAKASHLQLEIPTTWVEHQQQIRLPKGEVTLTKLWQVPLASPAHLSTLRLK

>ULB35995.1 alpha-L-fucosidase [Proteiniphilum propionicum]
MFLLLSAIVTTLSAQEKPVQKWLDQKFSMFIHFGLYSVYGGVYEGKPVTRGYSEQIQSFAGIFSDWYADT
ASEFNPLKWNPDSIVALAKKAGMRSIVLTSKHHDGFCMYHSEYTDFNIVDATPYGRDLMKELAEACKRGG
IDFGVYFSLIDWHFPQAYPISSHNADPLTPEHYLFNLKQVEEIMTNYGEISEIWFDMGSLTPLQSKGLYE
LVNRLQPHCMISGRLGNDFVDFAVMADNEYPSYKLGVPWQTAASVFPETWGYRSWQVRGQVQPKVEEKIA
SLIKVISRGGNYLLNIGPRGDGSVVEFERDMLLGIGKWVKANAEAIYGTKPNPFPHSFEWGDITAGENCL
YGFVQRVPSSSKIEISGFSGVVSEVKLLASGQTCLFVQNGGRLEVDLSPLHSEELFPVIKITFDDGFVVI
PSPVAKGAVLTSQNSMHLFGHSSINYYSGYKSLIGYDWAVRSRRSVVSPDIIFTESEIGRTIELEIDGQR
QQVTLQPSASEKVRLLKNSVKWGNLYRKPGRGVFGNIEVEGMVTIDVGFADNGWKMVRDFRYGEQISEKI
KPRESILFLQEIESSCLQTLAVRVGCGNAVYILLNGEYVTAHFSPTRLTSQEEIVLLPLKKGNNQLVIKF
YNGFDKMFSYNITPLEEWIVYTQKLLPHTLQKRDFHSVSLRSADAASNVSPLRLNNVTINLR

>ULU23779.1 alpha-L-fucosidase [Dyella terrae]
MRCLLAGMLVLSQGMGAAPASPPMADRTAPAQRPLDEPQPPSGPGPSATTIDAWQDRKFGMFIHFGLYSL
AGGMWDGHRVDNGYSEQILANAPIPPDQYEALAQSFDPVNFDADAIAALAKAAGMKFVVVTAKHHDGFNL
FQTAQTPYNAVDGTPYHQDIVKKLADACARAGLKFGVYYSTIDWHHPGGNTYIEGNSNPITPAQEAFNVA
QLQELMSHYGPISEIWFDMGKPTPAQSTHFAQTVHALQPQTMISGRVWNSRGNFAVMGDNSEPDVAMELP
WQAPASMFPETWGYRSWQARADLPAKIRENITRLVRVVSQGGNYILNIGPEGDGSVVPYEAQVLHGIGTW
LKRNGDAIYGTRKQPFEALDFGYATVGPHAIYLFVAKTPADHQLHLPGLIDTELGRAYPLGSPGTMIDAR
HDADGVTIPLDRFTHWPAADSSDANVDSFMPVVVLPFKGTLHVRPKAIAAASDGSVHLPSVQAAHYLNYN
GEGYEDPATLYKLTWKVDANASDYTCTVHYTPRPQTARIDLWVDGQRYSLDLAGAASDTKEITSQAIHVH
RDSVAPPYAMQVEITPPSPFEQGSRLPVSIHSVELSPTR

>UNS97398.1 alpha-L-fucosidase [Streptomyces tubbatahanensis]
MRSVLSRSRGRALRGVCAGAALALLLCAAPAGGAAASAPPEAPSAHPSTARAVRGIPGEIPRSADPRVAA
WQRLRYGMFIHWGLFSELGGVWKGKPVTEGYSEQIQMWANISGKEYAEVADRFRADRFDPGAVCALAKDA
GMKYVVITAKHHDGFAMFDTGTTDYDVVDRTPYGKDPLRALARECRAQGLEFGVYFSLVDWHAGHSFDPD
NSNPIPASMEPLIEGQLRELMTGYGPIAEVWFDMSAPTAAQSRRFARLVHRLQPGATVSSRVWNNAGDFR
VMGDNEVPDVPLDGAWQTPASVYHETWGYRSWQRREDKPGKIRSLVRGLLSVRARGGNYLLNIGPRGDGS
VVGFEADVLRGVGAWLKRHHRAGFEASATRFGGQPWGEVTVDGHELYLHAVRPPSDGRLRLPGLATRVAG
VAEDGPGGARLDWHREGDDLVVQLPEHPADPVLPVVRVRLRGPLRLVPDETVDLGADGRGTVTAKDMETG
HGYADEGSYRSQRRTTVRSTAYVTTARGGRADVRFAGEADPGTSYRLTVGSRSRTLSGRALMSGKPLSFS
LPRDRVVPVTLTRAHPAHPGEDLDARVRRITLTP

>UQT53970.1 alpha-L-fucosidase [Streptomyces durmitorensis]
MRKVIGVVLALLLAVAAAVASPPAAVATQAESAGGPRTQGIPGEIGPSDDKDLAAWQELQFGMFIHWGLF
SELGGVWKGKPVTKGYSEQIQMWADISEQEYLEVAERFRPDRFDPAEICSLAKQAGMRYVVITSKHHDGF
SMFDTGTTGYDVVDATPYGKDPLKALADECRSQGLKFGFYFSLVDWHQGHDFDGDNNNPIPASMEPVIEG
QLRELMTRYGDIAEVWFDMSSPTAAQSRKFAGIVRELQPKAAINSRVWNNEGDFRTLGDNEIPEVALDGA
WQTPASIYHETWGYRSWQKREDLPGKIRDLVGGLTGVRARGGNYLLNIGPRGDGSVVEFEADVLRGMGDW
LDRHPDAVLGASATRFGGLPWGEVTVNDRDLFLHVSKWPTSGDGELRLPGLATSVRDVHEDGSKDRLAWR
WDGDDLVVTLPDRPRDAVLPVVKVELGGELRIIPERTVALGPDASAVLDAADIEHGYSYADDGSYYSTHR
TTVRHTAHVTADRAERLSVSVRGEARPEALYRVQVGKHSRLVKGADLTRRAVGPFSVRGGKVTPVTITLA
EPGHAGEELGLRLDSLLVAPTGSRADF

>UTC63552.1 alpha-L-fucosidase [Treponema sp. OMZ 787]
MGGGNGCYADVKFCCFKSIFAHLKSLILSYILNIMKPDKITQWQKLGFGMFIHYGLYSLCGGVWKGEPVK
RGYSEQILSHGKIPKEEYKALQNKFTCKNFDAEKICILAKTAGMKYIIITAKHHDGFCLFNTKTTNYNSV
KTPAKRDLILELSQACKKNGLKFGLYFSWIDWDCEFALPISDHNSDKILPKHQRFNLEQLTELFTNYGPL
CELWMDMGFPTKKQSEEVRALAQELQPDMMINGRIWNDCGDFCTMGDNRLPDKSLNVPWQTPASIYHETW
GYRSWQRRGDKNKKAQELIESLIRVRAMGGNYLLNIGPKGDGSVVSFEADVLKKIGSFFNSKVPSQTSAK
KLCKELNLGIPQDSITELKEKVNEIPFTKKIYRFTGKDYYSSHFICTELELSLKMSKDLSKTNLWTISLV
RKKPLSQDEFLEINGKEFCFPANKKELEILKNIKIEKFLKISVSTIGCAASRKALRQDNLILRVEKNEAF

>UUO92923.1 alpha-L-fucosidase [Schaalia odontolytica]
MHITKRVAGTLLAGLLTLGMAGPALADTPTANSQQTGDSTPTQQATYDARYAIPAAVPASAEDKVAQWQD
MKYAMFIHWGVYSSYAGWYKGQKQEVGYPEQIKAWGHQQTWDSRIPLQGIPREEYLATAQTFEAPNFDAT
AWCQQAKDTGMKMLLITSKHHDGFAMWDTVTTDYNFTKQSPSHRDPLLELSQACKKVGIKFGLYFSNIDW
EKQPENPWQNANTLDEEGYMEYIHAQLKELLGGKYGEISELWYDMGKPNPAQSDQLRTWAHELQPNIMIN
SRVGNDRADFEVGWDNEMQSEQTQGPWESAVSIFHKTWGYANWDDAAPTYKDTGYPDYSEEEWDHIRQVD
NTTALRKAPGGAKTKTTEIVGNLFSTVALGGQFLFNVGPKFDGSYDPWDASVLAGIGDWNRAHPGILNNS
RPAHFPIETWGKTMVDDSHIYMGIEKWPADDMITLRGAGANDISSVRLDGSDAALTYKVEGNDLVITLPA
KPDEILPVVTVTTKGTPNYVPTGLTTIGSEPTTIPASGLEKFKAPTPKTGETSFTASITSGDKVASGLTV
AFETKGFTDDYAKYKVTVDGQVISGLSVADLNAGVGPFATGPNQTARVTLEYDNPAYALKGFGKDTSVTS
VTVKAETLTTPAVTVEPSTVEAGKTVTVKGTGFAPESSVTLTLHSEPVEVGTATVGEDGSLTATVTVPAT
TEAGEHTLVAASASPSVTASAPLTVTRAPAAPTQEPSAAPSPSSSAAPAPDQGGTGGLARTGSHAVFAGV
VAALAAGAGTAFVRRSRRAKA

>UUO94314.1 alpha-L-fucosidase [Schaalia odontolytica]
MNLKRTLAGLAAATALVLAPMSAPAVADAPPAPTGVPAAVPLSTTPKIAQWQQLQYGMFMHFGVYSLYGG
YYNGHRQHMGYPEQIKAWENIPTEDYRTMAKGLASHFDASAICRTAHDAGMKYLMITSKHHDGFAMWDTK
TTDYNIVKASDYGKDPMKELSTECNKLGVKLAFYFSIIDWTKQIPEPYGNQNPIDEELMTGTIKPQLTEL
LSNYGPIAELWFDMGGPTAEQSARMAQWVHELQPETMVNSRVWNKAGDFEVGGDNSVTTDFHMGPWESIR
SIFPACWGYCSWVNRSGGAKSAKVQELVNNLVGTVASDGQFAYNIGPKGDGTIDEFDASVVTEVGQWMKR
HPDAITGARPTWFPAPAWGKITTKDNALYFMPDGWQAGQTLTLPGVGGTVTGVTVDGTDRTLEYTQDGTT
LTVTESGDNPEPGLRPVIKVSVSEEPTYVPEQTVTAVDGASIAENQFLARASAMRYSGAQAYDAYLVNKT
GTPITDMSLTFNGNFAPDVTYKITLGTTSIEATGTQINAGEIGEGFTLEPGMITPLRVELAHPSYYANPI
GVRNLSATVHVYDANSATQPPVITSGPSSVSVTAGESATFTVVASGRPAPTITWYRVPKGATEGTLIDGA
TGSSYTLNTSIEDDGAQFYALATNANGSTPSARATLTVTAPSSNLALNKDARMSSTGWGGVASRAVDGNT
DGVWDNGSLAHTGRQANPWWEVDLGQTHPLGTVNVWNRSASDNCQGTPCDQRLHDFWVIASQESLPDSFD
PASAAAVDGVHMIKVEGVGARPSAIDFEGFEARYIRVLQPTSHGEFALAEVEAFAAAGTEPDPEDKPVAP
TIEPLSVSASPAEDAQITGDGAFRTVTAKNGTKVTIRATVTGTPEPILAWHIKKEGTESWESLDNENGNE
ITLTVDAAHKGAVVRLTAINEAGVAESGLVSLALAEDPAPDPAPEPDHTVGTWMHDGVGWWWKISQGGYA
KNETLSLGGSVYRFDHRGYMLTGWVYWEGVWHYHSESGAQVSGWIKPDGHWYYLAPGTGIMATGWSKIDG
QWYLFAANGAMATGWHKLGGLWYHLDHSGAMHVGWLQQGATWYLLADNGAMVTGWKQVGGTWYYFDSSGA
MVQGWLQIDGSWYYFGSSGNMYTGSRQINGRTYYFDPSGKWFA

>UXX80514.1 alpha-L-fucosidase [Reichenbachiella sp. Wsw4-B4]
MKIILQLLVAFGFLVGISSCQQGNTESSSSLPQKEGLSWEDQKFSMFIHWGIYSIPAGIWNGEQISGYSE
QIKGHAKIPTNKYRQLTKQFNPIHWNPDSVALLAKAAGMKSVVITAKHHDGFCLFDSKYTDFDVVDATPY
KNDIIKGLSDACRKQGIDFGVYFSIIDWDFPGAMPFESTRNCDSIPPAHHQYNLNQVRELLTNYGEISEL
WFDMGAPTPEQSKEIADLVKSLQPNCMVSSRLWNDQGDFIVMGDNKKAQLKMGVPWQSPASMFHETWSYR
SWQERPSVASKIEEKVQDLVAVVSSGGNYLLNIGPRGDGSIVPFERDVLLGIGNWLEVNGEAIYATDAFP
VESQEWGYVTSKPGKLFLNVLSSSAEDSIVVKNLEGKFSKAYSLVNSDNPLPIQKSNSGVSIAVNNAHLG
IDPVSVIVLEYDQRETIYQPSSLVSLGKDGTYALNGDNAEKYFSTSGTSYITRTNRVVKMKWYVPKSDMQ
NMKVNINYQSLNAEPLVLLVNGKSHELDDQQQSLNQQLTTIDLNQNQINEIELVQKNNCCPHKDLAIDAV
SLVIH
