# Supplementary material for: Exploring the sequence-function space of microbial fucosidases
Source: Commun Chem. 2024 Jun 18;7:137. doi: 10.1038/s42004-024-01212-4 (PMC11189522; doi:10.1038/s42004-024-01212-4)
Supplement: Supplementary file 9 — Supplementary data 7 [file 42004_2024_1212_MOESM9_ESM.txt]

name: torch
channels:
  - defaults
dependencies:
  - bzip2=1.0.8=he774522_0
  - ca-certificates=2023.12.12=haa95532_0
  - libffi=3.4.4=hd77b12b_0
  - openssl=3.0.12=h2bbff1b_0
  - pip=23.3.1=py311haa95532_0
  - python=3.11.7=he1021f5_0
  - setuptools=68.2.2=py311haa95532_0
  - sqlite=3.41.2=h2bbff1b_0
  - tk=8.6.12=h2bbff1b_0
  - tzdata=2023d=h04d1e81_0
  - vc=14.2=h21ff451_1
  - vs2015_runtime=14.27.29016=h5e58377_2
  - wheel=0.41.2=py311haa95532_0
  - xz=5.4.5=h8cc25b3_0
  - zlib=1.2.13=h8cc25b3_0
  - pip:
      - biopython==1.83
      - boto3==1.34.22
      - botocore==1.34.22
      - certifi==2023.11.17
      - charset-normalizer==3.3.2
      - colorama==0.4.6
      - distlib==0.3.8
      - filelock==3.13.1
      - fsspec==2023.12.2
      - idna==3.6
      - jinja2==3.1.3
      - jmespath==1.0.1
      - joblib==1.3.2
      - lmdb==1.4.1
      - markupsafe==2.1.3
      - mpmath==1.3.0
      - networkx==3.2.1
      - numpy==1.26.3
      - packaging==23.2
      - pillow==10.2.0
      - pipenv==2023.11.17
      - platformdirs==4.2.0
      - protobuf==4.25.2
      - python-dateutil==2.8.2
      - requests==2.31.0
      - s3transfer==0.10.0
      - scikit-learn==1.4.0
      - scipy==1.11.4
      - six==1.16.0
      - sympy==1.12
      - tape-proteins==0.5
      - tensorboardx==2.6.2.2
      - threadpoolctl==3.2.0
      - torch==2.1.2
      - torchaudio==2.1.2
      - torchvision==0.16.2
      - tqdm==4.66.1
      - typing-extensions==4.9.0
      - urllib3==2.0.7
      - virtualenv==20.25.0
prefix: C:\Users\rwang\anaconda3\envs\torch
